# Supplementary material for: The extra-terminal domain drives the role of BET proteins in transcription
Source: Nucleic Acids Res. 2026 Jul 16;54(13):gkag717. doi: 10.1093/nar/gkag717 (PMC13373324; doi:10.1093/nar/gkag717)
Supplement: gkag717_Supplemental_Files [file gkag717_supplemental_files.zip]

Archive with 8 entries (8 files):
- Pasionek_etal_2026_Supplementary.pdf
- TableS1.xlsx
- TableS2.xlsx
- TableS3.xlsx
- TableS4.xlsx
- TableS5.xlsx
- TableS6.xlsx
- TableS7.xlsx
