# Supplementary material for: The extra-terminal domain drives the role of BET proteins in transcription
Source: Nucleic Acids Res. 2026 Jul 16;54(13):gkag717. doi: 10.1093/nar/gkag717 (PMC13373324; doi:10.1093/nar/gkag717)
Supplement: gkag717_Supplemental_Files [file gkag717_supplemental_files.zip › TableS3.xlsx]

## Sheet: Supplementary Table 3A
Supplementary Table 3	Description
A	Index describing data contained in Supplementary Table 3.
B	Normalized read counts for replicate samples for experiments based on 25 min depletion shown in Figs. 2, S2, S3 and S4A-B.
C	Coefficient of variation (CV) for experiments based on 25 min depletion shown in Figs. 2, S2, S3 and S4A-B (DMSO conditions).
D	Coefficient of variation (CV) for experiments based on 25 min depletion shown in Figs. 2, S2, S3 and S4A-B (IAA conditions).
E	Log2 changes in transcription due to BDF1 mutations after depleting endogenous Bdf1/2 for 25 min (Figs. 2 and S4A-B). Classification of genes into previously defined TFIID-dependent and coactivator-redundant (CR) classes (35) is shown in column 2. RDY73 (Bdf1/2-AID strain) results indicate changes in transcription due to 25 min depletion of Bdf1/2 (Fig. S2). RDY234 results indicate changes in tra…
F	Log2 changes in transcription due to the presence of additional copies of BDF1 (wild-type or mutant variants) in the presence of endogenous Bdf1/2 (Fig. S3C).
G	Log2 changes in transcription due to BDF1 mutations after depleting endogenous Bdf1/2 for 3 h (Figs. 2D and S3). RDY73 (Bdf1/2-AID strain) results indicate changes in transcription due to 3 h depletion of Bdf1/2.
H	Log2 changes in transcription in the context of the ET domain overexpression and either presence (DMSO) or absence (IAA) of endogenous Bdf1/2. IAA condition corresponds to 25 min depletion of endogenous Bdf1/2.
I	Normalized read counts for replicate samples for experiments shown in Figs. 6C and S11B.
J	Log2 changes in transcription due to ETM mutations in Taf7, Bur1, Pob3 or Spt6 (Figs. 6C and S11B).

## Sheet: Supplementary Table 3B
	RDY73_DMSO_A	RDY73_DMSO_B	RDY73_DMSO_C	RDY73_IAA_A	RDY73_IAA_B	RDY73_IAA_C	RDY234_DMSO_A	RDY234_DMSO_B	RDY234_DMSO_C	RDY234_DMSO_D	RDY234_DMSO_E	RDY234_DMSO_F	RDY234_IAA_A	RDY234_IAA_B	RDY234_IAA_C	RDY234_IAA_D	RDY234_IAA_E	RDY234_IAA_F	RDY235_DMSO_A	RDY235_DMSO_B	RDY235_DMSO_C	RDY235_IAA_A	RDY235_IAA_B	RDY235_IAA_C	RDY236_DMSO_A	RDY236_DMSO_B	RDY236_DMSO_C	RDY236_IAA_A	RDY236_IAA_B	RDY236_IAA_C	RDY237_DMSO_A	RDY237_DMSO_B	RDY237_DMSO_C	RDY237_IAA_A	RDY237_IAA_B	RDY237_IAA_C	RDY238_DMSO_A	RDY238_DMSO_B	RDY238_DMSO_C	RDY238_IAA_A	RDY238_IAA_B	RDY238_IAA_C	RDY239_DMSO_A	RDY239_DMSO_B	RDY239_DMSO_C	RDY239_IAA_A	RDY239_IAA_B	RDY239_IAA_C	RDY240_DMSO_A
Q0020	13.37	1.77	5.03	0	2.66	11.08	2.87	6.6	4.8	1.61	4.98	4.83	0	4.11	3.42	0	1.84	2.68	3.7	1.18	3.17	0	4.83	7.76	10.64	5.83	9.24	5.28	3.36	2.18	3.4	5.93	10.97	2.71	10.51	0	1.91	6.28	2.49	0	3.07	0	10.12	3.25	1.7	3.42	0	0	1
Q0045	39.16	38.03	52.01	34.85	38.15	34.34	54.51	58.49	25.92	24.15	18.66	24.15	13.57	47.27	21.65	15.96	20.24	24.12	57.97	43.63	41.24	49.43	42.24	54.3	27.67	45.47	56.49	29.05	57.07	39.3	85.07	41.49	80.07	69.08	80.6	43.07	41.13	29.81	21.15	25.99	15.36	11.93	48.92	25.99	27.22	15.41	19.91	17.16	29.1
Q0050	7.64	3.54	11.74	0	5.32	7.75	10.52	7.55	3.84	8.05	8.71	3.62	0	14.39	5.7	3.19	3.68	4.02	7.4	1.18	7.14	8.24	0	6.79	2.13	3.5	6.16	5.28	2.24	5.46	27.22	15.41	13.16	25.74	15.77	14	4.78	4.71	8.71	6.5	6.14	1.49	6.75	3.25	11.91	3.42	2.84	7.15	2.01
Q0055	9.55	7.96	11.74	0	8.87	8.86	17.21	10.38	4.8	8.05	8.71	4.83	1.51	16.44	6.84	3.19	3.68	4.02	9.87	3.54	9.52	8.24	1.21	17.45	4.26	7	9.24	5.28	6.71	6.55	28.36	17.78	20.84	35.22	27.16	18.31	6.7	7.84	8.71	6.5	6.14	2.98	6.75	6.5	15.31	3.42	2.84	7.15	6.02
Q0060	10.51	7.96	11.74	0	8.87	8.86	17.21	11.32	6.72	8.05	8.71	4.83	1.51	17.47	6.84	3.19	3.68	4.02	9.87	3.54	9.52	8.24	1.21	17.45	4.26	7	9.24	5.28	6.71	6.55	29.49	17.78	20.84	35.22	27.16	18.31	6.7	7.84	8.71	6.5	6.14	4.47	6.75	6.5	15.31	3.42	2.84	7.15	6.02
Q0065	16.24	17.69	21.81	1.58	20.41	12.18	23.91	28.3	14.4	11.27	12.44	7.25	9.05	26.72	11.39	6.38	7.36	10.72	13.57	14.15	16.65	16.48	16.9	30.06	10.64	22.15	19.51	21.13	20.14	10.92	44.24	28.45	39.49	52.83	43.8	28	12.43	14.12	9.95	11.37	7.68	7.46	20.24	9.74	18.71	8.56	5.69	10.01	9.03
Q0070	20.06	20.34	31.87	7.92	23.95	19.94	29.64	33.96	19.2	14.49	13.68	7.25	10.55	27.74	11.39	6.38	7.36	10.72	23.43	21.22	18.24	28.01	25.34	32.97	12.77	24.49	27.73	21.13	24.62	17.46	51.04	29.64	47.17	52.83	49.94	31.23	15.3	14.12	12.44	12.99	7.68	7.46	25.3	14.62	22.12	8.56	5.69	10.01	11.04
Q0075	5.73	4.42	13.42	15.84	2.66	1.11	10.52	16.04	0.96	6.44	2.49	3.62	1.51	3.08	4.56	4.79	1.84	1.34	11.1	8.25	9.52	8.24	3.62	0.97	7.45	2.33	18.49	0	8.95	8.73	7.94	3.56	13.16	5.42	8.76	2.15	2.87	3.14	1.24	6.5	1.54	0	11.81	4.87	1.7	0	5.69	0	6.02
Q0080	1.91	1.77	0	3.17	1.77	0	2.87	3.77	0.96	1.61	1.24	1.21	1.51	2.06	1.14	1.6	0	1.34	3.7	2.36	2.38	1.65	1.21	0.97	2.13	3.5	1.03	7.92	2.24	2.18	7.94	3.56	9.87	4.06	5.26	0	1.91	1.57	1.24	0	3.07	0	0	3.25	1.7	1.71	2.84	1.43	1
Q0085	0	1.77	1.68	0	5.32	3.32	3.83	7.55	5.76	4.83	4.98	8.45	1.51	8.22	11.39	9.57	7.36	5.36	0	0	0	0	0	0	0	0	0	0	0	1.09	2.27	0	2.19	0	0	0	10.52	12.55	4.98	0	10.75	5.96	0	0	0	0	2.84	1.43	0
Q0105	10.51	14.15	10.07	12.67	11.53	14.4	16.26	15.09	14.4	6.44	3.73	4.83	4.52	17.47	9.11	6.38	1.84	5.36	14.8	24.76	19.83	37.9	15.69	13.57	21.28	22.15	42.11	19.81	13.43	18.56	53.31	10.67	30.71	25.74	36.8	11.85	3.83	9.41	4.98	1.62	1.54	2.98	6.75	3.25	1.7	6.85	9.95	8.58	2.01
Q0110	7.64	9.73	6.71	11.09	7.1	4.43	9.56	5.66	7.68	3.22	1.24	2.42	1.51	10.28	4.56	1.6	1.84	1.34	1.23	7.07	3.97	6.59	7.24	1.94	2.13	3.5	14.38	11.88	6.71	2.18	24.95	2.37	10.97	17.61	17.52	4.31	1.91	3.14	2.49	1.62	0	0	1.69	0	0	3.42	2.84	5.72	0
Q0115	7.64	11.5	6.71	11.09	9.76	13.29	15.3	9.43	10.56	4.83	3.73	4.83	3.02	17.47	7.98	6.38	1.84	5.36	8.63	14.15	16.65	16.48	9.65	6.79	17.03	17.49	34.92	18.49	8.95	9.82	41.97	4.74	23.03	21.67	26.28	8.61	2.87	9.41	3.73	1.62	0	0	6.75	1.62	1.7	5.14	8.53	7.15	2.01
Q0120	8.6	11.5	6.71	11.09	9.76	14.4	15.3	11.32	13.44	4.83	3.73	4.83	3.02	17.47	7.98	6.38	1.84	5.36	11.1	14.15	18.24	21.42	9.65	12.6	17.03	17.49	35.95	19.81	10.07	12.01	52.18	7.11	28.52	23.03	28.91	10.77	2.87	9.41	4.98	1.62	0	0	6.75	3.25	1.7	5.14	8.53	7.15	2.01
Q0130	18.15	15.92	6.71	4.75	8.87	5.54	32.51	17.92	14.4	16.1	8.71	6.04	16.58	10.28	7.98	12.76	7.36	13.4	18.5	11.79	15.07	11.53	12.07	17.45	11.7	27.98	12.33	15.85	26.86	13.1	58.98	23.71	31.81	27.09	28.91	11.85	6.7	12.55	7.47	8.12	10.75	7.46	21.93	0	8.51	15.41	17.06	11.44	9.03
Q0140	0.96	0.88	1.68	1.58	4.44	0	8.61	10.38	0	1.61	1.24	0	3.02	4.11	4.56	0	1.84	1.34	1.23	1.18	3.17	0	0	0	0	2.33	2.05	3.96	2.24	1.09	6.81	7.11	5.48	6.77	12.27	5.38	0	0	2.49	1.62	0	0	0	0	3.4	0	1.42	0	1
Q0158	132.76	89.32	92.27	82.37	86.06	83.07	141.53	148.11	103.67	57.95	63.45	76.07	40.7	129.47	95.7	46.27	62.55	64.32	164.04	127.34	112.61	161.48	90.51	87.26	147.91	165.57	108.87	100.35	145.47	86.23	207.57	116.18	163.43	143.58	191.86	93.68	75.56	90.99	68.44	50.35	43.01	31.32	77.6	50.35	61.25	97.6	49.76	48.61	61.22
Q0160	4.78	0.88	0	1.58	0	0	0	1.89	2.88	1.61	1.24	0	0	0	0	3.19	0	1.34	0	0	0	0	0	0	2.13	2.33	0	0	0	1.09	4.54	5.93	7.68	6.77	0.88	0	0	3.14	0	0	0	0	5.06	0	0	0	0	0	1
Q0250	0	0	1.68	0	0	0	0.96	0	3.84	0	0	0	0	0	0	0	0	0	1.23	3.54	1.59	0	0	0	0	0	0	1.32	0	0	3.4	0	1.1	1.35	2.63	2.15	0	0	0	0	0	0	1.69	0	0	0	0	0	0
Q0255	0	0	0	0	0	0	0.96	0	3.84	0	0	0	0	0	0	0	0	0	0	3.54	3.17	0	0	0	0	0	0	0	0	0	3.4	0	0	1.35	1.75	2.15	0	0	0	0	0	0	1.69	0	0	0	0	0	0
Q0275	1.91	2.65	1.68	0	1.77	0	0.96	2.83	0	0	1.24	0	0	1.03	0	0	1.84	0	1.23	1.18	2.38	0	0	0	0	0	0	2.64	0	4.37	2.27	0	3.29	1.35	4.38	0	0	0	0	0	0	0	0	0	0	0	0	0	1
Q0285	0.96	0.88	0	0	1.77	0	0	0	0	0	2.49	0	0	0	0	0	0	0	1.23	0	1.59	0	0	0.97	1.06	1.17	5.14	1.32	0	0	1.13	0	0	0	3.5	0	0	0	0	0	0	0	1.69	0	0	0	1.42	1.43	1
tA(UGC)Q	0	0	0	0	0	0	0.96	0	0	0	0	0	0	0	0	0	0	0	0	0	0	0	0	0	0	0	0	0	0	0	0	0	0	0	0	0	0	0	0	0	0	0	0	0	0	0	0	0	0
tC(GCA)Q	9.55	4.42	6.71	0	0	0	0.96	0	2.88	0	0	1.21	0	1.03	0	0	0	0	2.47	1.18	5.55	6.59	7.24	0	5.32	3.5	0	1.32	1.12	0	3.4	3.56	1.1	2.71	0.88	0	0	0	0	0	0	0	1.69	1.62	0	0	0	0	3.01
tD(GUC)Q	0	2.65	0	0	0	0	0	0	0	0	1.24	0	0	0	0	0	0	0	1.23	0	0	0	0	0	0	0	0	0	0	0	0	0	2.19	1.35	0	0	0	0	0	1.62	0	0	0	0	0	0	0	0	0
tE(UUC)Q	0	0	0	0	0	0	0.96	0.94	0	0	0	0	0	0	1.14	0	0	0	0	0	0	3.3	0	0	0	1.17	0	0	0	0	1.13	0	0	1.35	1.75	0	0	0	0	0	0	0	1.69	0	1.7	0	1.42	1.43	0
tF(GAA)Q	0	0.88	0	0	0	0	1.91	0	0	0	0	0	0	0	0	0	0	0	0	0	0	0	0	0	0	0	1.03	0	0	0	0	0	2.19	1.35	0.88	0	0	0	0	0	0	0	0	0	0	0	0	0	0
tG(UCC)Q	2.87	1.77	8.39	1.58	2.66	5.54	1.91	7.55	0.96	0	0	0	0	4.11	3.42	0	1.84	0	7.4	4.72	10.31	19.77	14.48	0.97	6.38	7	4.11	6.6	1.12	16.37	5.67	4.74	7.68	5.42	2.63	2.15	0	0	0	0	1.54	2.98	0	0	1.7	3.42	0	1.43	2.01
tH(GUG)Q	9.55	4.42	6.71	0	0	0	4.78	2.83	2.88	0	1.24	1.21	1.51	3.08	1.14	0	0	0	2.47	1.18	7.93	6.59	7.24	0	5.32	3.5	0	1.32	1.12	6.55	4.54	4.74	2.19	4.06	5.26	0	0	0	1.24	0	0	0	1.69	1.62	0	0	0	2.86	3.01
tI(GAU)Q	0	0	0	0	0	0	0	0	0	0	0	0	0	0	0	0	0	0	0	0	0	0	0	0	0	0	0	0	0	0	0	0	0	0	0	0	0	0	0	0	0	0	0	0	0	0	0	0	0
tK(UUU)Q	0	0	0	0	1.77	0	0	0	0	0	0	0	0	0	0	0	0	0	0	0	0	0	0	0	0	0	0	0	0	0	0	0	1.1	0	0	0	0	0	1.24	0	0	0	0	0	0	0	0	0	0
tL(UAA)Q	0.96	1.77	0	1.58	0.89	0	0	0.94	0	1.61	2.49	1.21	0	1.03	2.28	0	0	0	1.23	1.18	0	6.59	3.62	2.91	2.13	0	1.03	3.96	1.12	1.09	4.54	0	4.39	1.35	2.63	1.08	0	0	0	0	0	0	0	0	0	0	1.42	0	1
tM(CAU)Q1	0	0	0	0	0	0	0	0	0	0	0	0	0	1.03	0	0	0	0	0	0	1.59	0	0	0	0	0	0	0	0	0	0	0	0	0	0	0	0	0	0	0	0	0	0	0	0	0	0	0	0
tM(CAU)Q2	0	0.88	0	0	0.89	0	0	0	0	0	2.49	0	0	1.03	1.14	0	0	0	4.93	2.36	3.17	0	0	0	0	1.17	5.14	0	1.12	2.18	1.13	0	1.1	0	3.5	0	0	0	0	0	0	0	0	0	0	0	0	1.43	1
tN(GUU)Q	0	0	0	0	0	0	0	0	0	0	0	0	0	0	0	0	0	0	0	0	0	0	0	0	0	0	0	0	0	0	0	0	0	0	0	0	0	0	0	0	0	0	0	0	0	0	0	0	0
tP(UGG)Q	0.96	0	0	0	0	0	0	0.94	0	0	0	0	0	1.03	2.28	0	0	1.34	0	1.18	0	0	0	0	1.06	0	0	0	0	0	0	1.19	0	0	0	0	0	0	0	0	0	0	0	0	0	0	0	0	5.02
tQ(UUG)Q	0.96	1.77	0	1.58	0.89	0	0	0.94	0	1.61	2.49	1.21	0	1.03	3.42	0	0	0	1.23	1.18	0	6.59	3.62	2.91	1.06	0	1.03	3.96	1.12	1.09	5.67	0	4.39	1.35	2.63	1.08	0	0	0	0	0	0	0	0	0	0	1.42	0	1
tR(ACG)Q2	0.96	2.65	0	1.58	1.77	1.11	0	2.83	0	0	1.24	3.62	0	0	1.14	0	0	0	2.47	2.36	0	4.94	1.21	1.94	0	4.66	1.03	1.32	2.24	8.73	3.4	2.37	2.19	2.71	3.5	0	0	0	1.24	0	0	0	5.06	0	0	0	1.42	0	3.01
tR(UCU)Q1	2.87	0.88	8.39	0	1.77	5.54	1.91	4.72	0.96	0	0	0	0	4.11	3.42	0	0	0	6.17	4.72	10.31	18.13	13.28	0.97	3.19	7	4.11	6.6	1.12	16.37	3.4	1.19	4.39	2.71	2.63	1.08	0	0	0	0	1.54	0	0	0	1.7	3.42	0	1.43	2.01
tS(GCU)Q1	0.96	2.65	0	1.58	1.77	1.11	0	2.83	0	0	1.24	3.62	0	0	1.14	0	0	0	2.47	2.36	0	4.94	1.21	1.94	0	4.66	1.03	1.32	2.24	8.73	3.4	2.37	2.19	2.71	3.5	0	0	0	1.24	0	0	0	5.06	0	0	0	1.42	0	4.01
tS(UGA)Q2	2.87	0	0	0	0	1.11	3.83	0.94	1.92	3.22	0	0	0	4.11	0	3.19	3.68	0	2.47	2.36	3.17	0	3.62	3.88	1.06	1.17	4.11	0	4.48	0	1.13	3.56	5.48	4.06	7.88	1.08	0	1.57	2.49	0	0	1.49	1.69	0	0	0	0	1.43	0
tT(UAG)Q2	0	0	0	0	0	0	0	0	0	0	0	0	0	0	0	0	0	0	0	0	0	0	0	0	0	0	0	1.32	0	0	0	0	0	0	0	0	0	0	0	0	0	0	0	0	0	0	0	0	0
tT(UGU)Q1	0	0.88	0	0	0	0	0	0	0	0	0	0	0	0	0	0	0	0	0	0	0	0	0	0	0	0	0	0	0	0	0	0	0	0	0	0	0	0	0	0	0	0	0	0	0	0	0	0	0
tV(UAC)Q	1.91	0.88	0	0	0	0	0	0.94	0	0	1.24	0	0	0	0	0	1.84	0	0	1.18	0	0	0	0	0	0	0	1.32	0	0	1.13	0	1.1	2.71	0	0	0	0	0	0	0	0	0	0	0	0	0	0	0
tW(UCA)Q	0	0	0	0	0	0	0	0	0	0	0	0	0	0	0	0	0	0	0	1.18	0	0	0	0	0	0	0	0	0	0	0	0	1.1	0	0.88	0	0	0	0	0	0	0	0	0	0	0	0	0	0
tY(GUA)Q	0.96	0	1.68	1.58	0.89	2.22	5.74	1.89	0	3.22	0	1.21	0	4.11	0	0	0	1.34	0	0	1.59	0	0	0	0	0	1.03	0	0	1.09	1.13	0	1.1	4.06	8.76	0	1.91	1.57	1.24	0	0	0	0	0	1.7	0	0	0	0
YAL001C	34.38	27.42	31.87	7.92	4.44	4.43	54.51	43.4	43.19	45.08	39.81	48.3	37.69	47.27	27.34	22.34	40.47	22.78	39.47	60.13	72.17	65.91	28.96	34.91	45.76	65.29	52.38	42.25	42.52	40.39	31.76	33.2	43.87	17.61	26.28	18.31	60.26	39.22	47.29	27.61	29.18	25.35	35.43	16.24	17.01	17.12	18.48	18.59	8.03
YAL002W	18.15	14.15	6.71	7.92	5.32	6.65	12.43	8.49	4.8	16.1	19.9	15.7	12.06	18.5	5.7	11.17	16.56	20.1	8.63	14.15	13.48	14.83	9.65	16.48	10.64	27.98	15.41	34.33	14.55	24.01	7.94	14.23	8.77	9.48	2.63	6.46	18.17	15.69	19.91	12.99	9.22	5.96	10.12	6.5	11.91	6.85	1.42	5.72	7.02
YAL003W	577.84	537.71	510	489.49	453.37	424.22	609.14	536.8	415.63	790.44	701.64	695.52	416.08	405.88	324.71	654.16	614.48	491.8	1076.77	1260.45	1245.06	1197.9	1130.82	1119.89	1072.6	1290.72	1075.37	1020.7	1132.45	1135.19	450.31	565.5	570.37	528.28	558.06	334.89	746.99	605.57	652.05	566.8	557.57	524.91	627.54	319.96	343.66	501.7	327.02	315.99	123.43
YAL005C	244.51	250.28	182.86	202.77	194.3	178.33	131.01	98.11	92.15	286.55	375.7	335.69	85.93	81.18	66.08	178.7	296.2	222.45	185.01	232.28	251.39	227.39	231.72	224.95	217.07	355.62	259.86	172.98	322.28	356.93	133.84	254.89	211.7	135.46	228.66	123.84	197.03	321.61	323.53	209.5	231.94	184.91	258.1	162.42	216.06	190.07	137.92	174.44	86.3
YAL007C	45.85	55.72	62.07	6.34	14.2	13.29	43.03	33.96	15.36	66	64.69	67.62	9.05	38.02	21.65	36.7	64.39	45.56	87.57	119.09	137.19	77.44	78.45	80.48	94.7	124.76	96.55	62.06	62.67	118.98	19.28	36.75	41.68	21.67	27.16	18.31	70.78	54.91	65.95	53.59	33.79	38.77	26.99	22.74	28.92	25.68	27.01	24.31	12.04
YAL008W	11.46	4.42	8.39	0	0.89	1.11	12.43	16.04	7.68	17.71	14.93	3.62	24.12	11.3	9.11	4.79	7.36	8.04	11.1	16.51	8.72	3.3	1.21	15.51	12.77	8.16	8.22	7.92	2.24	2.18	3.4	10.67	14.26	5.42	4.38	5.38	16.26	7.84	9.95	8.12	7.68	5.96	6.75	3.25	10.21	0	2.84	4.29	1
YAL009W	5.73	7.08	18.45	0	1.77	0	8.61	4.72	4.8	12.88	8.71	4.83	13.57	5.14	9.11	7.98	5.52	12.06	14.8	12.97	14.27	24.72	14.48	8.73	11.7	15.16	11.3	7.92	3.36	6.55	3.4	7.11	4.39	10.84	3.5	4.31	6.7	4.71	12.44	6.5	10.75	5.96	5.06	4.87	11.91	0	4.27	2.86	0
YAL010C	7.64	3.54	1.68	1.58	0	0	8.61	9.43	13.44	11.27	11.2	7.25	24.12	9.25	1.14	4.79	5.52	12.06	8.63	7.07	15.86	24.72	10.86	17.45	4.26	11.66	26.7	10.56	19.02	12.01	5.67	7.11	2.19	1.35	2.63	2.15	7.65	9.41	9.95	8.12	7.68	2.98	8.43	11.37	8.51	5.14	2.84	0	3.01
YAL011W	27.7	31.84	15.1	4.75	2.66	4.43	36.34	23.59	24	40.25	32.35	35.02	30.15	16.44	18.23	23.93	33.12	30.82	27.14	27.12	33.31	32.95	19.31	26.18	32.99	33.81	26.7	29.05	23.5	53.48	24.95	49.79	32.91	17.61	13.14	9.69	27.74	58.05	52.26	30.86	35.33	22.37	25.3	12.99	23.82	5.14	11.37	11.44	8.03
YAL012W	83.09	61.02	72.14	55.44	56.78	40.98	32.51	38.68	31.68	99.81	99.52	65.21	16.58	23.63	10.25	78.18	53.35	38.86	64.14	69.57	64.24	87.33	97.76	78.54	90.45	54.8	59.57	63.38	63.78	104.79	34.03	59.28	46.07	36.57	33.29	28	46.87	83.15	73.42	47.1	49.15	50.7	62.42	35.73	54.44	41.1	36.97	45.75	24.08
YAL013W	74.5	84.02	85.56	26.93	36.38	31.01	74.59	82.08	114.23	198.01	165.46	140.07	52.76	80.15	63.8	142	84.63	93.8	92.51	67.21	47.58	97.22	82.07	46.54	91.51	88.61	67.79	69.98	95.12	120.07	110.02	200.36	183.18	140.87	69.21	60.3	95.64	101.97	134.39	108.81	82.94	82.02	124.83	42.23	83.36	94.18	36.97	35.75	18.06
YAL014C	26.74	22.11	15.1	3.17	2.66	4.43	23.91	11.32	13.44	48.3	39.81	21.74	12.06	20.55	10.25	31.91	44.15	24.12	4.93	14.15	13.48	14.83	14.48	21.33	18.09	23.32	22.6	15.85	11.19	15.28	7.94	18.97	26.32	10.84	6.13	9.69	22.95	26.67	37.33	12.99	21.5	17.89	26.99	17.87	8.51	10.27	14.22	11.44	4.01
YAL015C	0.96	7.08	5.03	0	0.89	0	5.74	1.89	14.4	6.44	7.46	14.49	9.05	5.14	5.7	3.19	7.36	5.36	9.87	2.36	3.97	11.53	4.83	4.85	6.38	5.83	1.03	7.92	5.6	1.09	2.27	1.19	1.1	0	0.88	1.08	3.83	6.28	6.22	3.25	7.68	0	8.43	1.62	0	1.71	2.84	1.43	0
YAL016W	32.47	24.76	8.39	9.5	15.08	9.97	33.47	26.42	19.2	48.3	47.27	33.81	28.64	22.61	27.34	44.67	33.12	34.84	43.17	70.75	80.89	44.49	61.55	59.15	55.33	73.46	45.19	42.25	31.33	40.39	19.28	24.9	18.65	28.45	16.65	12.92	42.08	58.05	47.29	35.73	36.86	23.86	35.43	17.87	13.61	18.84	17.06	14.3	10.04
YAL017W	16.24	15.92	18.45	1.58	4.44	2.22	21.04	14.15	11.52	25.76	16.17	20.53	10.55	7.19	3.42	19.15	25.76	22.78	8.63	17.69	19.83	21.42	25.34	28.12	18.09	23.32	12.33	3.96	16.79	21.83	20.42	24.9	18.65	23.03	19.27	9.69	22.95	18.83	22.4	11.37	12.29	10.44	26.99	22.74	10.21	8.56	14.22	4.29	5.02
YAL018C	0	0	0	0	0	0	0	0	0.96	0	0	0	0	0	0	0	0	0	0	0	0	0	0	0	0	0	0	0	0	0	0	0	0	0	0	0	0	0	0	0	0	0	0	0	0	0	0	0	0
YAL019W	37.25	38.03	26.84	14.26	4.44	6.65	65.98	30.19	45.11	67.61	74.64	45.89	36.18	30.83	27.34	52.65	36.8	32.16	25.9	57.78	47.58	26.36	50.69	26.18	40.44	38.48	51.35	62.06	33.57	58.94	30.63	49.79	43.87	29.8	31.54	25.84	53.56	54.91	74.66	50.35	32.26	53.68	38.8	19.49	18.71	39.38	14.22	11.44	13.05
YAL020C	7.64	2.65	3.36	0	0	0	5.74	3.77	4.8	11.27	14.93	4.83	4.52	3.08	3.42	3.19	3.68	5.36	9.87	2.36	13.48	6.59	6.03	6.79	12.77	8.16	5.14	2.64	4.48	6.55	2.27	5.93	9.87	4.06	0.88	0	15.3	12.55	9.95	3.25	3.07	4.47	6.75	0	3.4	5.14	2.84	2.86	1
YAL021C	21.97	17.69	25.16	4.75	8.87	7.75	7.65	11.32	10.56	107.86	143.06	99.02	12.06	10.28	25.07	100.52	88.31	76.38	37	49.52	54.72	84.03	44.65	63.99	80.87	136.42	62.65	35.65	63.78	229.22	23.82	47.42	52.65	8.13	14.02	46.3	55.47	34.51	116.97	71.46	61.44	58.16	50.61	42.23	47.64	66.78	28.44	81.5	7.02
YAL022C	5.73	8.84	3.36	3.17	0.89	2.22	12.43	8.49	2.88	14.49	8.71	24.15	1.51	7.19	2.28	6.38	7.36	8.04	13.57	10.61	15.07	11.53	6.03	8.73	14.9	12.83	9.24	13.2	3.36	3.27	5.67	11.86	5.48	9.48	7.88	1.08	16.26	9.41	13.69	4.87	12.29	4.47	6.75	4.87	5.1	1.71	5.69	5.72	1
YAL023C	40.11	38.91	25.16	7.92	10.65	6.65	26.78	27.36	20.16	38.64	42.3	38.64	12.06	21.58	18.23	35.1	45.99	32.16	28.37	40.09	49.17	46.14	33.79	21.33	39.37	45.47	61.63	29.05	55.95	60.03	15.88	33.2	21.94	16.25	27.16	21.54	34.43	40.79	43.55	48.72	33.79	22.37	32.05	22.74	18.71	42.81	28.44	18.59	3.01
YAL024C	17.19	27.42	16.78	6.34	11.53	11.08	37.29	25.47	7.68	24.15	22.39	35.02	21.11	23.63	17.09	33.51	18.4	26.8	18.5	17.69	22.2	19.77	20.52	24.24	23.41	34.98	25.68	17.17	12.31	15.28	20.42	18.97	25.23	20.32	16.65	11.85	40.17	37.65	31.11	21.11	23.04	8.95	26.99	21.11	13.61	13.7	9.95	4.29	8.03
YAL025C	138.49	91.98	80.53	26.93	24.84	25.48	108.06	124.53	103.67	178.69	160.48	114.71	97.99	72.96	78.61	146.79	123.26	87.1	224.48	238.18	210.95	229.03	184.65	133.8	331.99	262.34	186.93	194.1	114.14	228.13	65.79	116.18	126.14	73.15	50.81	35.54	138.69	103.54	108.26	128.3	115.2	102.89	87.72	71.46	47.64	99.31	36.97	55.76	20.07
YAL026C	14.33	14.15	13.42	6.34	1.77	3.32	26.78	16.98	18.24	30.59	28.61	25.36	13.57	16.44	13.67	22.34	20.24	12.06	34.54	31.84	27.76	24.72	21.72	27.15	36.18	29.15	22.6	21.13	22.38	24.01	21.55	13.04	15.36	10.84	7.01	4.31	31.56	29.81	19.91	21.11	26.11	11.93	20.24	8.12	15.31	5.14	4.27	5.72	3.01
YAL027W	5.73	1.77	16.78	0	1.77	0	8.61	12.26	2.88	8.05	14.93	6.04	18.09	13.36	10.25	6.38	22.08	12.06	22.2	22.4	27.76	9.89	9.65	8.73	25.54	23.32	1.03	13.2	13.43	13.1	5.67	3.56	4.39	2.71	2.63	3.23	18.17	18.83	12.44	8.12	0	7.46	13.5	1.62	5.1	3.42	1.42	5.72	0
YAL028W	3.82	0	6.71	0	1.77	0	14.34	6.6	9.6	8.05	6.22	1.21	12.06	13.36	3.42	4.79	7.36	6.7	8.63	8.25	4.76	9.89	3.62	0.97	11.7	18.66	13.35	7.92	3.36	4.37	6.81	2.37	4.39	1.35	3.5	1.08	12.43	7.84	2.49	3.25	3.07	2.98	13.5	0	1.7	0	1.42	2.86	4.01
YAL029C	35.34	36.26	23.49	3.17	10.65	14.4	62.16	37.74	24	59.56	48.52	28.98	46.73	29.8	19.37	33.51	36.8	42.88	69.07	43.63	46.79	39.55	20.52	27.15	34.05	41.97	32.87	35.65	44.76	29.47	39.7	28.45	52.65	29.8	32.41	32.3	30.61	34.51	26.13	22.74	19.97	20.88	35.43	17.87	23.82	29.11	11.37	20.02	15.05
YAL030W	21.97	16.8	18.45	3.17	0.89	3.32	9.56	14.15	2.88	20.93	18.66	10.87	9.05	7.19	6.84	15.96	31.28	16.08	19.73	30.66	27.76	9.89	20.52	18.42	12.77	27.98	25.68	18.49	12.31	19.65	14.75	5.93	6.58	1.35	10.51	6.46	13.39	0	23.64	16.24	12.29	5.96	5.06	11.37	15.31	3.42	8.53	7.15	4.01
YAL031C	25.79	15.92	21.81	3.17	2.66	3.32	21.99	33.96	12.48	32.2	44.79	19.32	9.05	18.5	7.98	23.93	22.08	12.06	22.2	8.25	13.48	19.77	13.28	19.39	21.28	20.99	15.41	17.17	4.48	22.92	21.55	37.94	20.84	8.13	14.02	14	40.17	28.24	24.89	21.11	10.75	19.39	30.36	6.5	10.21	27.4	7.11	15.73	6.02
YAL032C	14.33	12.38	0	0	0.89	2.22	7.65	11.32	6.72	9.66	6.22	12.08	9.05	8.22	4.56	9.57	11.04	9.38	7.4	8.25	7.14	4.94	10.86	8.73	12.77	11.66	7.19	5.28	3.36	7.64	7.94	4.74	7.68	6.77	6.13	1.08	15.3	12.55	14.93	9.74	6.14	5.96	21.93	8.12	10.21	13.7	2.84	8.58	5.02
YAL033W	22.92	19.46	18.45	7.92	4.44	5.54	105.19	68.87	85.43	28.98	38.57	35.02	72.36	66.79	76.34	33.51	29.44	18.76	85.11	81.36	105.47	84.03	77.24	83.39	90.45	102.6	70.87	50.18	71.62	66.58	62.38	60.46	54.84	35.22	18.4	21.54	50.69	34.51	28.62	22.74	30.72	20.88	21.93	16.24	17.01	15.41	5.69	4.29	3.01
YAL034C	14.33	17.69	8.39	1.58	2.66	1.11	17.21	11.32	6.72	16.1	27.37	10.87	1.51	9.25	7.98	11.17	27.6	14.74	8.63	10.61	13.48	8.24	13.28	6.79	6.38	17.49	21.57	13.2	14.55	13.1	12.48	18.97	20.84	6.77	14.02	9.69	17.22	20.39	18.67	14.62	13.82	7.46	16.87	16.24	5.1	17.12	9.95	8.58	7.02
YAL034W-A	7.64	23.88	23.49	1.58	1.77	2.22	13.39	16.04	18.24	25.76	28.61	16.91	12.06	13.36	12.53	17.55	20.24	9.38	14.8	5.9	22.2	6.59	20.52	15.51	24.47	19.82	24.65	14.52	16.79	10.92	9.07	15.41	16.45	0	7.01	7.54	13.39	20.39	22.4	22.74	33.79	8.95	16.87	11.37	8.51	8.56	9.95	5.72	5.02
YAL035W	266.48	281.24	275.13	76.04	73.64	64.24	423.62	293.4	273.57	465.25	403.07	274.1	429.65	253.8	202.8	264.85	274.12	214.41	347.82	343.11	340.21	364.15	311.37	289.91	535.23	388.27	326.62	331.43	320.04	511.93	293.78	355.66	364.16	208.6	179.6	206.75	299.37	287.1	319.8	263.1	221.18	187.89	261.47	107.19	151.41	190.07	71.09	100.09	67.24
YAL036C	46.8	30.95	70.46	11.09	14.2	19.94	45.9	26.42	39.36	72.44	60.96	54.34	24.12	21.58	28.48	31.91	40.47	40.2	54.27	60.13	88.03	75.8	67.58	70.78	84.06	61.8	53.41	77.91	63.78	62.22	40.83	35.57	39.49	33.86	19.27	14	71.73	42.36	48.53	61.71	35.33	52.19	67.48	24.36	44.23	29.11	12.8	21.45	11.04
YAL037C-A	0	0	0	0	0	0	0	0	0	0	1.24	0	0	0	1.14	0	0	1.34	0	0	1.59	0	0	0	1.06	0	2.05	0	0	1.09	3.4	0	3.29	1.35	0.88	1.08	1.91	0	0	0	1.54	0	0	0	0	0	0	0	0
YAL037W	0.96	0.88	1.68	0	0.89	0	4.78	0.94	3.84	1.61	0	2.42	10.55	4.11	1.14	0	0	4.02	3.7	3.54	0	1.65	3.62	0.97	6.38	0	2.05	0	3.36	1.09	0	2.37	2.19	0	2.63	0	4.78	1.57	0	0	0	0	0	3.25	1.7	1.71	0	2.86	0
YAL038W	705.83	618.19	580.46	712.86	712.43	681.19	313.65	280.19	207.33	758.24	695.42	612.2	251.76	253.8	198.24	641.39	585.04	506.54	488.43	350.19	434.58	555.28	395.85	414.02	423.51	560.83	472.47	441.03	505.8	587.24	310.79	316.54	312.61	318.32	428.4	227.21	526.05	511.44	628.4	503.46	488.45	483.15	620.79	313.46	524	708.89	371.09	434.67	154.54
YAL039C	7.64	5.31	3.36	0	1.77	1.11	3.83	0	1.92	14.49	7.46	13.28	0	3.08	1.14	7.98	0	4.02	9.87	10.61	7.93	0	10.86	2.91	11.7	5.83	5.14	2.64	6.71	16.37	2.27	4.74	4.39	0	0	0	6.7	4.71	8.71	4.87	3.07	2.98	6.75	3.25	0	8.56	0	5.72	2.01
YAL040C	73.54	56.6	82.2	77.62	55.89	62.03	56.42	37.74	34.56	117.52	80.86	74.87	37.69	44.18	29.62	87.75	57.03	50.92	59.2	45.98	70.58	87.33	72.41	65.93	53.2	69.96	49.3	51.5	74.97	84.05	49.91	62.83	64.72	48.76	51.69	47.38	57.39	70.6	84.62	71.46	55.3	56.67	101.22	42.23	62.95	97.6	29.86	37.18	21.07
YAL041W	32.47	30.95	16.78	4.75	7.1	14.4	72.68	43.4	37.44	37.03	38.57	54.34	48.24	30.83	35.32	31.91	31.28	24.12	23.43	25.94	44.41	23.07	36.21	30.06	43.63	60.63	35.95	22.45	26.86	43.66	17.01	42.68	26.32	12.19	18.4	14	28.69	43.93	39.82	34.11	32.26	25.35	38.8	19.49	6.81	25.68	12.8	31.46	8.03
YAL042W	37.25	44.22	33.55	7.92	17.74	15.51	34.43	33.02	25.92	123.96	100.77	97.81	37.69	18.5	12.53	68.61	90.15	62.98	48.1	47.16	58.68	74.15	51.89	62.05	95.77	106.1	52.38	62.06	87.28	96.05	43.1	74.69	99.81	27.09	45.56	40.92	65.99	98.84	69.68	74.71	61.44	22.37	107.96	24.36	42.53	59.93	41.23	28.6	33.12
YAL043C	21.97	19.46	20.13	9.5	7.98	6.65	20.08	26.42	5.76	46.69	28.61	21.74	6.03	8.22	3.42	25.53	42.31	25.46	67.84	75.46	46	65.91	67.58	64.96	91.51	64.13	58.54	50.18	62.67	78.59	19.28	23.71	13.16	10.84	8.76	7.54	27.74	36.08	36.09	19.49	30.72	28.33	38.8	27.61	15.31	35.96	17.06	11.44	5.02
YAL044C	20.06	15.92	21.81	12.67	7.98	7.75	19.13	21.7	23.04	32.2	36.08	19.32	27.14	19.52	9.11	28.72	31.28	29.48	92.51	82.54	48.37	90.63	79.65	69.81	103.22	76.95	66.76	75.27	67.14	82.96	22.69	26.08	19.74	17.61	11.39	14	28.69	54.91	38.58	22.74	33.79	26.84	37.11	30.86	8.51	34.25	12.8	17.16	4.01
YAL044W-A	14.33	8.84	8.39	4.75	0	4.43	11.48	11.32	3.84	19.32	16.17	3.62	4.52	2.06	2.28	7.98	7.36	5.36	23.43	37.73	30.14	16.48	16.9	22.3	36.18	15.16	25.68	17.17	16.79	16.37	5.67	11.86	5.48	4.06	6.13	1.08	12.43	6.28	17.42	19.49	7.68	8.95	11.81	8.12	8.51	1.71	2.84	4.29	5.02
YAL046C	17.19	13.27	8.39	0	2.66	1.11	18.17	16.04	12.48	20.93	26.12	19.32	13.57	13.36	2.28	39.89	14.72	8.04	33.3	30.66	36.48	19.77	13.28	35.88	22.35	40.81	27.73	23.77	15.67	22.92	3.4	8.3	13.16	1.35	1.75	5.38	26.78	28.24	12.44	19.49	23.04	14.91	8.43	16.24	0	8.56	14.22	8.58	2.01
YAL047C	10.51	4.42	6.71	3.17	0	0	12.43	18.87	11.52	16.1	9.95	16.91	0	11.3	4.56	17.55	5.52	5.36	7.4	5.9	19.03	21.42	2.41	7.76	11.7	23.32	10.27	17.17	13.43	3.27	3.4	3.56	3.29	2.71	7.88	1.08	5.74	6.28	3.73	14.62	9.22	7.46	11.81	4.87	8.51	6.85	7.11	0	2.01
YAL048C	3.82	0	3.36	0	0	0	1.91	2.83	0.96	8.05	3.73	0	1.51	0	1.14	3.19	0	2.68	8.63	9.43	4.76	1.65	8.45	0.97	1.06	3.5	7.19	3.96	3.36	0	1.13	1.19	0	1.35	0	0	1.91	0	0	1.62	3.07	1.49	3.37	0	1.7	6.85	0	0	0
YAL049C	15.28	4.42	11.74	4.75	1.77	0	12.43	9.43	6.72	24.15	13.68	6.04	4.52	1.03	10.25	15.96	9.2	10.72	20.97	21.22	19.03	19.77	12.07	12.6	14.9	20.99	16.43	18.49	11.19	28.38	6.81	11.86	4.39	10.84	5.26	4.31	14.35	7.84	27.38	8.12	9.22	13.42	10.12	9.74	3.4	17.12	9.95	7.15	1
YAL051W	22.92	27.42	16.78	4.75	3.55	6.65	69.81	43.4	29.76	45.08	34.83	38.64	16.58	34.94	11.39	27.12	29.44	17.42	9.87	17.69	19.83	24.72	10.86	16.48	15.96	23.32	14.38	11.88	21.26	26.2	13.61	21.34	47.17	12.19	27.16	26.92	19.13	26.67	36.09	24.36	23.04	37.28	16.87	27.61	18.71	17.12	12.8	12.87	5.02
YAL053W	21.97	21.23	21.81	7.92	3.55	5.54	28.69	14.15	11.52	33.81	21.15	20.53	3.02	10.28	12.53	7.98	22.08	17.42	27.14	35.37	28.55	18.13	33.79	41.69	28.73	41.97	30.81	26.41	16.79	18.56	14.75	15.41	24.13	5.42	9.64	9.69	37.3	17.26	19.91	11.37	7.68	29.82	35.43	24.36	18.71	18.84	4.27	5.72	6.02
YAL054C	11.46	12.38	10.07	0	0.89	5.54	86.06	63.21	54.71	19.32	23.64	14.49	27.14	56.52	52.41	23.93	23.92	22.78	34.54	18.87	19.03	19.77	15.69	10.67	25.54	19.82	21.57	0	3.36	18.56	29.49	26.08	20.84	20.32	7.01	6.46	26.78	23.53	14.93	30.86	27.65	26.84	6.75	22.74	6.81	6.85	11.37	4.29	6.02
YAL055W	12.42	14.15	15.1	1.58	0	3.32	8.61	18.87	19.2	30.59	33.59	28.98	9.05	8.22	6.84	17.55	14.72	21.44	40.7	23.58	30.14	21.42	12.07	14.54	27.67	23.32	10.27	33.01	20.14	34.93	11.34	32.01	24.13	8.13	4.38	9.69	16.26	14.12	22.4	12.99	10.75	11.93	13.5	19.49	15.31	6.85	5.69	4.29	6.02
YAL056W	23.88	22.11	18.45	6.34	7.98	12.18	35.38	33.96	22.08	17.71	33.59	26.57	21.11	30.83	14.81	20.74	27.6	40.2	49.34	43.63	49.96	37.9	42.24	32.97	32.99	31.48	28.76	35.65	30.21	33.84	24.95	17.78	32.91	17.61	14.89	16.15	30.61	36.08	27.38	27.61	27.65	20.88	33.74	12.99	20.42	18.84	21.33	10.01	4.01
YAL058W	2.87	7.96	6.71	0	0	1.11	7.65	4.72	7.68	9.66	6.22	12.08	6.03	6.17	5.7	3.19	5.52	5.36	6.17	5.9	5.55	9.89	3.62	7.76	5.32	4.66	4.11	6.6	6.71	5.46	5.67	10.67	3.29	5.42	3.5	2.15	4.78	9.41	9.95	6.5	6.14	7.46	6.75	6.5	3.4	1.71	4.27	0	1
YAL059W	40.11	22.11	15.1	1.58	1.77	8.86	95.63	60.38	68.15	46.69	59.71	44.68	46.73	45.21	53.55	41.48	34.96	25.46	32.07	30.66	51.55	29.66	42.24	31.03	60.65	46.64	30.81	46.22	14.55	17.46	55.58	61.65	53.75	21.67	27.16	15.08	51.65	34.51	36.09	35.73	27.65	17.89	28.68	9.74	22.12	11.99	15.64	10.01	4.01
YAL060W	17.19	9.73	15.1	4.75	2.66	5.54	41.12	17.92	14.4	37.03	34.83	16.91	16.58	17.47	15.95	25.53	27.6	20.1	33.3	28.3	43.62	24.72	22.93	43.63	45.76	40.81	50.33	44.89	24.62	18.56	10.21	28.45	21.94	13.55	22.78	8.61	23.91	17.26	37.33	14.62	13.82	17.89	25.3	14.62	10.21	10.27	11.37	7.15	6.02
YAL061W	2.87	3.54	3.36	7.92	4.44	7.75	7.65	1.89	8.64	8.05	6.22	8.45	4.52	8.22	1.14	6.38	5.52	2.68	6.17	0	6.34	4.94	6.03	10.67	4.26	3.5	7.19	1.32	3.36	7.64	7.94	7.11	8.77	4.06	16.65	8.61	9.56	10.98	3.73	4.87	6.14	7.46	6.75	19.49	3.4	5.14	4.27	4.29	2.01
YAL062W	2.87	0	0	0	0	0	1.91	0	3.84	0	2.49	1.21	0	2.06	3.42	1.6	0	0	0	1.18	3.17	0	0	0	1.06	0	0	0	0	1.09	0	2.37	1.1	0	0.88	1.08	3.83	0	2.49	0	1.54	1.49	0	3.25	0	0	0	0	0
YAL063C	0.96	0	1.68	0	1.77	0	1.91	1.89	0	3.22	0	0	0	0	0	3.19	0	4.02	3.7	0	1.59	1.65	0	0.97	6.38	3.5	4.11	1.32	1.12	1.09	0	1.19	1.1	0	0.88	1.08	0	3.14	0	1.62	1.54	0	3.37	0	1.7	1.71	1.42	0	0
YAL063C-A	0	0.88	0	0	0	0	2.87	0.94	0.96	0	0	1.21	0	2.06	0	1.6	0	0	0	1.18	0	1.65	0	0	0	0	0	1.32	0	0	1.13	0	0	0	0	0	1.91	3.14	2.49	0	0	0	0	0	0	0	0	0	0
YAL064C-A	0	0	0	0	0	0	0	0	0	0	0	0	0	0	0	0	0	0	0	0	0	0	0	0	0	0	0	0	0	1.09	0	0	0	0	0	0	0	0	0	0	0	0	0	0	0	0	0	0	0
YAL064W	0	0	0	0	0	0	0.96	0	0	0	0	0	0	0	0	0	0	1.34	0	0	0	0	4.83	0	0	2.33	0	0	0	0	0	0	0	0	0	1.08	0	0	1.24	0	0	0	0	0	3.4	0	0	0	0
YAL064W-B	0.96	2.65	0	1.58	0	0	2.87	2.83	0.96	1.61	4.98	6.04	1.51	4.11	0	3.19	3.68	1.34	3.7	4.72	9.52	4.94	2.41	4.85	13.83	5.83	13.35	2.64	3.36	1.09	1.13	0	4.39	1.35	3.5	3.23	1.91	4.71	6.22	1.62	3.07	5.96	3.37	9.74	3.4	1.71	1.42	2.86	4.01
YAL065C	0	0	0	0	0	0	0	5.66	0	0	0	1.21	0	0	0	0	0	0	0	0	0.79	0	1.21	0	0	0	0	0	0	0	0	0	0	0	0	0	0	1.57	0	0	0	0	0	0	0	0	0	0	0
YAL067C	0	0	0	0	0	0	2.87	0	0	3.22	0	0	0	0	0	1.6	0	0	0	0	0	0	0	0	0	0	0	0	2.24	2.18	0	0	0	0	0	0	0.96	4.71	0	0	1.54	1.49	1.69	0	0	0	0	0	2.01
YAL067W-A	0	0	0	0	0	0	0	0	0	0	0	0	0	0	0	0	0	0	0	0	0	0	0	0	0	0	0	0	0	0	0	0	0	0	0	0	0	0	0	0	0	0	0	0	0	0	0	0	0
YAL068C	0	0	0	0	0	0	0	0	0	0	0	0	0	0	0	0	0	0	0	0	0	0	0	0	0	0	0	0	0	0	0	1.19	0	0	0	0	0	0	0	0	0	0	0	0	0	0	0	0	0
YAR002C-A	19.1	17.69	11.74	4.75	4.44	4.43	14.34	5.66	6.72	25.76	27.37	26.57	7.54	7.19	7.98	15.96	31.28	18.76	44.4	54.24	51.55	39.55	24.14	29.09	51.08	38.48	33.89	27.73	27.98	28.38	7.94	13.04	14.26	0	4.38	4.31	26.78	34.51	18.67	14.62	9.22	23.86	16.87	24.36	20.42	13.7	11.37	10.01	12.04
YAR002W	16.24	29.18	15.1	14.26	5.32	4.43	19.13	25.47	8.64	57.95	31.1	21.74	6.03	13.36	9.11	23.93	33.12	12.06	19.73	28.3	41.24	36.25	22.93	36.84	28.73	25.65	24.65	22.45	23.5	29.47	12.48	13.04	14.26	14.9	14.02	12.92	22.95	20.39	26.13	24.36	13.82	19.39	20.24	22.74	15.31	10.27	14.22	7.15	8.03
YAR003W	17.19	18.57	33.55	0	3.55	2.22	19.13	11.32	13.44	19.32	16.17	15.7	18.09	18.5	13.67	3.19	12.88	14.74	18.5	21.22	36.48	16.48	16.9	54.3	35.11	27.98	21.57	21.13	15.67	15.28	12.48	11.86	15.36	8.13	7.01	12.92	14.35	23.53	18.67	24.36	13.82	11.93	18.56	8.12	17.01	6.85	2.84	11.44	5.02
YAR007C	17.19	19.46	13.42	9.5	5.32	9.97	11.48	11.32	7.68	20.93	23.64	20.53	15.08	7.19	9.11	25.53	20.24	20.1	32.07	31.84	47.58	41.19	25.34	33.94	27.67	30.32	18.49	29.05	45.88	29.47	13.61	21.34	10.97	6.77	7.88	7.54	22.95	32.95	18.67	24.36	23.04	13.42	21.93	17.87	8.51	11.99	7.11	8.58	6.02
YAR008W	21.97	22.11	18.45	4.75	4.44	5.54	76.5	40.57	62.39	32.2	32.35	22.94	63.32	50.35	37.6	30.31	33.12	20.1	40.7	23.58	34.89	49.43	31.38	25.21	44.69	19.82	27.73	19.81	26.86	7.64	35.16	41.49	46.07	35.22	42.05	26.92	33.48	31.38	24.89	14.62	19.97	13.42	21.93	4.87	6.81	15.41	4.27	11.44	8.03
YAR009C	1.91	0.88	1.68	0	1.77	0	1.91	0.94	2.88	0	4.98	6.04	0	0	4.56	1.6	1.84	2.68	4.93	2.36	1.59	1.65	2.41	0	2.13	1.17	3.08	0	0	2.18	0	0	1.1	0	0.88	0	0.96	1.57	2.49	1.62	0	0	0	0	0	0	0	0	0
YAR010C	0	0	0	0	0	0	0	0	0	0	0	0	0	0	0	0	0	0	0	0	0	0	0	0	0	0	0	0	0	0	0	0	0	0	0	0	0	0	0	0	0	0	0	0	0	0	0	0	0
YAR014C	25.79	22.99	20.13	1.58	2.66	2.22	43.03	29.25	24	56.35	36.08	36.23	25.63	22.61	23.93	36.7	36.8	30.82	64.14	64.85	62.65	62.61	50.69	28.12	46.82	62.96	47.25	44.89	40.28	39.3	35.16	22.53	20.84	25.74	14.02	9.69	32.52	23.53	14.93	29.23	21.5	17.89	16.87	12.99	22.12	23.97	9.95	10.01	2.01
YAR015W	11.46	7.08	5.03	1.58	1.77	0	4.78	3.77	7.68	8.05	9.95	3.62	4.52	2.06	1.14	11.17	3.68	5.36	7.4	2.36	6.34	3.3	1.21	3.88	11.7	3.5	12.33	7.92	1.12	15.28	3.4	1.19	4.39	0	0.88	0	10.52	10.98	11.2	6.5	6.14	4.47	10.12	8.12	5.1	3.42	1.42	4.29	2.01
YAR018C	10.51	22.11	15.1	4.75	2.66	5.54	8.61	11.32	8.64	17.71	29.86	10.87	9.05	12.33	9.11	12.76	9.2	8.04	24.67	11.79	10.31	9.89	8.45	9.7	12.77	5.83	22.6	13.2	3.36	13.1	4.54	8.3	13.16	2.71	6.13	8.61	9.56	15.69	28.62	12.99	13.82	5.96	10.12	14.62	10.21	11.99	7.11	8.58	3.01
YAR019C	8.6	3.54	5.03	0	0	0	12.43	13.21	8.64	16.1	7.46	4.83	3.02	9.25	4.56	6.38	5.52	8.04	8.63	9.43	7.93	3.3	6.03	4.85	5.32	16.32	10.27	0	3.36	3.27	5.67	5.93	9.87	2.71	2.63	1.08	8.61	4.71	13.69	8.12	6.14	5.96	10.12	4.87	8.51	1.71	1.42	1.43	5.02
YAR020C	3.82	0	0	0	0	0	0.96	0	0	0	3.73	0	1.51	4.11	0	0	5.52	4.02	0	0	0	6.59	0	0	1.06	1.17	14.38	0	5.6	0	0	0	1.1	1.35	1.75	0	2.87	1.57	1.24	1.62	1.54	2.98	0	1.62	3.4	3.42	0	1.43	1
YAR023C	0.96	1.77	0	0	0	0	4.78	1.89	8.64	4.83	1.24	0	6.03	8.22	1.14	4.79	1.84	0	0	3.54	1.59	1.65	2.41	0.97	2.13	7	7.19	3.96	5.6	0	4.54	0	6.58	2.71	3.5	0	1.91	1.57	2.49	4.87	3.07	2.98	0	0	1.7	1.71	1.42	0	0
YAR027W	11.46	16.8	18.45	6.34	2.66	3.32	21.99	16.04	12.48	16.1	29.86	16.91	27.14	21.58	9.11	19.15	5.52	5.36	14.8	22.4	15.86	9.89	9.65	2.91	29.79	11.66	41.08	22.45	29.09	20.74	14.75	10.67	16.45	2.71	6.13	11.85	13.39	14.12	11.2	22.74	12.29	8.95	8.43	9.74	10.21	8.56	2.84	8.58	3.01
YAR028W	4.78	3.54	6.71	1.58	0	3.32	10.52	5.66	4.8	9.66	6.22	2.42	13.57	5.14	14.81	4.79	7.36	9.38	11.1	3.54	4.76	1.65	3.62	9.7	10.64	8.16	11.3	1.32	2.24	1.09	6.81	2.37	7.68	1.35	4.38	1.08	8.61	9.41	8.71	4.87	1.54	7.46	13.5	4.87	3.4	1.71	1.42	1.43	3.01
YAR029W	3.82	2.65	1.68	3.17	0	0	4.78	0	3.84	3.22	2.49	3.62	3.02	6.17	1.14	6.38	0	0	4.93	2.36	6.34	6.59	1.21	3.88	5.32	7	9.24	2.64	0	8.73	4.54	2.37	2.19	1.35	1.75	3.23	1.91	3.14	1.24	3.25	7.68	4.47	3.37	3.25	5.1	3.42	1.42	4.29	0
YAR031W	0.96	1.77	1.68	0	0	1.11	1.91	0	1.92	0	1.24	1.21	0	1.03	0	1.6	1.84	0	1.23	0	0	1.65	0	0	2.13	0	1.03	0	0	2.18	0	0	2.19	0	0	3.23	0.96	1.57	0	1.62	0	0	0	0	0	0	1.42	0	1
YAR033W	3.82	8.84	6.71	1.58	0	0	3.83	3.77	5.76	11.27	12.44	6.04	7.54	3.08	1.14	0	20.24	6.7	6.17	11.79	15.86	1.65	10.86	13.57	9.58	7	15.41	9.24	7.83	6.55	3.4	5.93	8.77	1.35	0.88	0	7.65	1.57	11.2	1.62	1.54	4.47	13.5	1.62	3.4	3.42	2.84	4.29	0
YAR035C-A	0	0	0	0	0	0	0	0	0	0	0	0	0	0	0	0	0	0	0	0	0	0	0	0	0	0	0	0	0	0	0	0	0	0	0	0	0	0	0	0	0	0	0	0	0	0	0	0	0
YAR035W	0	0	1.68	0	0.89	0	0.96	0	0.96	0	1.24	2.42	0	1.03	0	1.6	0	1.34	1.23	0	0.79	0	0	0	0	0	0	2.64	0	0	0	1.19	0	0	0	2.15	0.96	1.57	4.98	1.62	0	0	0	0	0	0	0	0	0
YAR042W	43.94	39.8	33.55	7.92	11.53	9.97	53.55	26.42	32.64	62.78	47.27	48.3	27.14	29.8	23.93	25.53	44.15	26.8	37	37.73	20.62	4.94	21.72	27.15	27.67	22.15	47.25	26.41	44.76	46.94	31.76	45.05	59.23	25.74	33.29	17.23	40.17	36.08	37.33	34.11	33.79	28.33	13.5	27.61	25.52	22.26	9.95	15.73	11.04
YAR050W	0	1.77	6.71	0	0	0	3.83	2.83	5.76	11.27	11.2	3.62	3.02	0	6.84	6.38	0	8.04	1.23	4.72	3.97	3.3	4.83	2.91	0	0	1.03	1.32	1.12	1.09	2.27	2.37	4.39	1.35	2.63	3.23	2.87	4.71	2.49	6.5	1.54	2.98	1.69	1.62	0	0	1.42	1.43	1
YAR061W	0	0	0	0	0	0	0	0	0	0	0	0	0	0	0	0	0	0	0	0	0	0	0	0	0	0	0	0	0	0	0	0	0	0	0	0	0	0	0	0	0	0	0	0	0	0	0	0	0
YAR064W	0	0	0	0	0	0	0	0	0	0	0	0	0	0	0	0	0	0	0	0	0	0	0	0	0	0	0	0	0	0	0	0	0	0	0	0	0	0	0	0	0	0	0	0	0	0	0	0	0
YAR066W	0	0	0	0	0	0	0	0	0	0	0	0	0	0	0	0	0	0	0	0	0	0	0	0	0	0	0	0	0	0	0	0	0	0	0	0	0	0	0	0	0	0	0	0	0	0	0	0	0
YAR068W	0	0.88	0	0	0.89	1.11	2.87	0	1.92	9.66	6.22	8.45	0	0	1.14	9.57	9.2	6.7	1.23	4.72	1.59	0	0	3.88	2.13	0	2.05	0	0	15.28	0	1.19	0	0	0.88	0	7.65	4.71	3.73	4.87	3.07	2.98	1.69	3.25	0	0	0	0	0
YAR071W	3.82	2.65	1.68	0	1.77	0	6.69	3.77	0	8.05	1.24	8.45	3.02	1.03	0	1.6	9.2	5.36	3.7	5.9	5.55	4.94	2.41	3.88	2.13	2.33	6.16	1.32	1.12	7.64	1.13	2.37	3.29	0	2.63	2.15	5.74	10.98	6.22	3.25	10.75	4.47	6.75	0	1.7	3.42	0	1.43	0
YBL001C	50.62	45.1	38.59	1.58	7.98	6.65	91.8	76.42	94.07	49.91	46.03	54.34	73.87	92.48	78.61	49.46	36.8	42.88	130.74	137.95	97.54	54.38	89.31	70.78	108.54	103.77	84.22	73.94	62.67	66.58	52.18	64.02	66.91	39.28	32.41	30.15	60.26	47.07	38.58	34.11	53.76	38.77	23.62	27.61	23.82	11.99	17.06	15.73	18.06
YBL002W	494.75	407.71	394.24	446.72	400.13	427.55	163.52	163.21	98.87	376.71	368.24	317.57	108.54	128.44	107.1	354.2	321.96	288.11	556.27	537.66	492.47	517.39	481.54	522.61	538.43	599.31	619.34	533.46	612.1	645.09	166.74	184.94	174.4	181.51	225.15	91.53	351.02	324.75	297.4	339.43	319.49	290.79	528.01	336.2	319.84	450.34	281.52	284.54	132.47
YBL003C	498.57	430.7	444.57	427.71	372.63	498.43	878.81	850.95	823.58	518.37	536.18	377.95	930.15	782.99	778.17	402.07	434.18	460.97	1330.85	1499.8	1222.85	1346.19	1309.44	1311.87	1250.3	1290.72	1197.6	1424.75	1401.01	1101.35	888.14	998.22	820.46	1036.24	744.66	805.47	540.39	541.25	421.84	417.39	488.45	469.73	775.99	469.38	341.96	511.98	423.7	353.17	109.39
YBL004W	64.95	65.45	45.3	22.18	14.2	22.15	153	99.06	98.87	82.1	88.33	83.32	85.93	92.48	42.16	59.03	60.71	42.88	51.8	88.43	87.23	67.56	76.03	63.99	94.7	114.26	73.95	59.42	45.88	53.48	78.26	79.43	94.33	66.37	64.83	28	98.51	83.15	88.35	68.21	59.9	50.7	53.98	42.23	37.43	46.23	22.75	15.73	9.03
YBL005W	6.69	15.92	10.07	3.17	7.1	4.43	14.34	5.66	13.44	19.32	16.17	16.91	7.54	8.22	9.11	19.15	5.52	10.72	13.57	17.69	12.69	6.59	12.07	13.57	6.38	11.66	13.35	3.96	15.67	14.19	14.75	23.71	18.65	5.42	8.76	3.23	20.09	9.41	16.18	9.74	10.75	5.96	11.81	4.87	13.61	6.85	1.42	1.43	4.01
YBL005W-A	6.69	4.42	5.03	3.17	2.66	3.32	6.69	12.26	5.76	6.44	3.73	6.04	3.02	4.11	6.84	1.6	1.84	6.7	6.17	5.9	0.79	8.24	1.21	1.94	3.19	4.66	3.08	5.28	7.83	5.46	4.54	7.11	5.48	1.35	7.01	0	6.7	1.57	2.49	1.62	0	1.49	0	0	3.4	1.71	0	0	1
YBL005W-B	21.01	9.73	21.81	9.5	17.74	15.51	47.81	40.57	23.04	40.25	38.57	42.26	19.6	24.66	29.62	31.91	38.63	26.8	37	23.58	29.34	49.43	31.38	32.97	47.88	40.81	23.62	22.45	24.62	53.48	27.22	35.57	40.58	28.45	27.16	26.92	38.26	18.83	21.15	32.48	27.65	22.37	10.12	9.74	6.81	15.41	8.53	8.58	2.01
YBL006C	33.43	33.61	36.91	7.92	12.42	9.97	56.42	46.23	57.59	51.52	53.49	44.68	40.7	28.77	23.93	54.25	58.87	36.18	62.9	80.18	79.3	74.15	65.17	51.39	73.42	82.78	50.33	35.65	51.47	54.58	41.97	60.46	41.68	13.55	18.4	20.46	40.17	37.65	52.26	30.86	41.47	25.35	37.11	40.6	27.22	34.25	12.8	15.73	7.02
YBL007C	35.34	35.38	46.97	12.67	12.42	7.75	43.03	39.62	33.6	53.13	49.76	44.68	30.15	31.85	15.95	39.89	34.96	32.16	29.6	38.91	34.1	41.19	24.14	48.48	47.88	48.97	31.84	62.06	48.12	33.84	26.09	43.86	62.52	24.38	18.4	16.15	36.35	34.51	44.8	34.11	19.97	28.33	32.05	25.99	30.62	34.25	27.01	25.74	9.03
YBL008W	6.69	12.38	15.1	7.92	0.89	0	11.48	8.49	9.6	30.59	12.44	15.7	6.03	5.14	1.14	14.36	9.2	9.38	8.63	12.97	19.03	3.3	16.9	13.57	14.9	9.33	4.11	6.6	14.55	16.37	2.27	3.56	9.87	8.13	4.38	7.54	19.13	26.67	22.4	14.62	9.22	11.93	16.87	6.5	15.31	8.56	7.11	5.72	2.01
YBL008W-A	0	0	0	0	0	0	2.87	0	0	4.83	0	1.21	3.02	2.06	0	1.6	0	1.34	0	0	3.17	0	0	0	0	1.17	0	0	0	0	0	1.19	0	1.35	1.75	0	2.87	1.57	3.73	0	0	0	0	0	0	0	0	0	0
YBL009W	31.52	15.03	28.52	0	4.44	6.65	22.95	22.64	12.48	30.59	32.35	14.49	12.06	12.33	12.53	9.57	23.92	22.78	18.5	15.33	19.83	14.83	30.17	14.54	24.47	27.98	26.7	13.2	20.14	28.38	14.75	15.41	20.84	9.48	8.76	6.46	23.91	36.08	27.38	27.61	7.68	13.42	37.11	9.74	28.92	35.96	9.95	20.02	2.01
YBL010C	17.19	20.34	25.16	7.92	0.89	4.43	15.3	6.6	14.4	27.37	31.1	13.28	21.11	13.36	4.56	17.55	31.28	20.1	28.37	22.4	28.55	16.48	16.9	22.3	29.79	19.82	39.03	21.13	21.26	29.47	13.61	15.41	16.45	16.25	13.14	11.85	32.52	21.96	26.13	16.24	6.14	10.44	13.5	16.24	13.61	17.12	9.95	10.01	6.02
YBL011W	35.34	30.07	36.91	11.09	11.53	8.86	36.34	27.36	24	45.08	38.57	37.43	24.12	31.85	27.34	55.84	38.63	28.14	30.84	41.27	22.2	42.84	18.1	51.39	45.76	33.81	32.87	43.57	36.93	55.67	11.34	34.38	25.23	29.8	27.16	33.38	30.61	34.51	49.77	47.1	29.18	29.82	30.36	16.24	25.52	23.97	12.8	14.3	16.06
YBL013W	0.96	0.88	5.03	1.58	0	1.11	7.65	2.83	0	3.22	3.73	1.21	1.51	6.17	0	1.6	1.84	5.36	0	1.18	0.79	0	0	0	1.06	0	0	0	6.71	2.18	2.27	3.56	3.29	1.35	3.5	2.15	1.91	1.57	4.98	0	6.14	0	0	0	0	0	1.42	0	0
YBL014C	28.65	22.11	25.16	4.75	2.66	7.75	30.6	18.87	18.24	30.59	42.3	39.85	16.58	17.47	5.7	15.96	16.56	29.48	12.33	15.33	23.79	41.19	14.48	30.06	22.35	45.47	28.76	27.73	11.19	19.65	10.21	22.53	27.42	17.61	10.51	7.54	22	31.38	16.18	22.74	32.26	8.95	26.99	9.74	15.31	22.26	9.95	12.87	9.03
YBL015W	6.69	6.19	3.36	3.17	2.66	4.43	0.96	4.72	1.92	12.88	9.95	8.45	9.05	3.08	2.28	9.57	9.2	5.36	6.17	4.72	7.14	0	7.24	2.91	6.38	18.66	5.14	5.28	8.95	0	1.13	2.37	6.58	2.71	3.5	1.08	6.7	7.84	3.73	9.74	12.29	7.46	10.12	3.25	3.4	1.71	7.11	7.15	0
YBL016W	8.6	16.8	3.36	0	2.66	4.43	12.43	4.72	9.6	19.32	6.22	16.91	4.52	7.19	12.53	9.57	3.68	9.38	9.87	9.43	22.2	9.89	8.45	16.48	15.96	11.66	15.41	6.6	4.48	18.56	7.94	11.86	4.39	4.06	7.01	3.23	12.43	15.69	11.2	16.24	4.61	5.96	8.43	1.62	5.1	5.14	0	0	2.01
YBL017C	34.38	33.61	18.45	7.92	6.21	7.75	21.04	23.59	22.08	40.25	26.12	25.36	34.67	26.72	13.67	15.96	38.63	18.76	25.9	27.12	45.2	57.67	28.96	32.97	47.88	57.13	24.65	33.01	36.93	42.57	24.95	21.34	26.32	5.42	11.39	22.61	29.65	31.38	33.6	30.86	15.36	11.93	20.24	19.49	23.82	15.41	18.48	10.01	4.01
YBL018C	86.92	85.79	112.4	7.92	7.98	14.4	249.58	228.3	277.41	66	83.35	57.96	215.58	189.07	214.19	62.22	51.51	41.54	296.02	326.61	256.94	252.1	259.47	246.28	307.52	222.7	271.15	262.77	168.97	220.49	172.41	143.45	134.91	111.07	62.2	80.76	75.56	64.32	64.71	66.59	61.44	44.74	52.29	50.35	40.83	29.11	14.22	21.45	26.09
YBL019W	5.73	7.96	1.68	1.58	0.89	2.22	8.61	2.83	6.72	4.83	17.42	6.04	1.51	5.14	2.28	4.79	12.88	6.7	3.7	3.54	11.1	0	7.24	2.91	7.45	8.16	5.14	9.24	0	3.27	1.13	7.11	6.58	0	2.63	2.15	2.87	1.57	3.73	3.25	3.07	2.98	10.12	0	0	0	0	4.29	2.01
YBL020W	23.88	9.73	15.1	0	1.77	2.22	10.52	16.98	5.76	19.32	18.66	10.87	16.58	6.17	5.7	12.76	11.04	20.1	9.87	15.33	23.79	9.89	8.45	16.48	11.7	15.16	12.33	6.6	4.48	4.37	6.81	15.41	13.16	2.71	7.88	9.69	15.3	10.98	21.15	11.37	10.75	11.93	26.99	6.5	13.61	8.56	5.69	5.72	6.02
YBL021C	9.55	15.03	13.42	1.58	1.77	0	12.43	9.43	11.52	22.54	9.95	9.66	10.55	3.08	6.84	12.76	9.2	6.7	22.2	16.51	11.1	11.53	8.45	19.39	21.28	20.99	10.27	23.77	27.98	14.19	7.94	15.41	17.55	1.35	1.75	1.08	18.17	15.69	14.93	16.24	6.14	8.95	10.12	3.25	11.91	5.14	2.84	5.72	5.02
YBL022C	47.76	33.61	35.23	4.75	7.98	8.86	40.16	54.72	44.15	38.64	41.05	48.3	36.18	24.66	21.65	54.25	42.31	37.52	38.24	33.01	41.24	28.01	44.65	42.66	52.14	50.14	57.52	34.33	38.05	60.03	27.22	43.86	46.07	25.74	23.65	22.61	45.91	65.89	46.04	32.48	21.5	41.75	47.23	27.61	17.01	22.26	5.69	25.74	15.05
YBL023C	21.01	23.88	11.74	3.17	2.66	0	9.56	14.15	10.56	20.93	29.86	25.36	19.6	10.28	13.67	30.31	14.72	22.78	45.64	14.15	38.86	11.53	13.28	16.48	52.14	32.65	38	26.41	12.31	33.84	10.21	26.08	17.55	6.77	11.39	3.23	28.69	28.24	23.64	21.11	10.75	19.39	23.62	25.99	25.52	10.27	12.8	18.59	9.03
YBL024W	62.08	68.1	97.3	14.26	32.83	23.26	38.25	56.6	53.75	157.77	129.38	84.53	24.12	48.29	38.74	97.33	69.91	83.08	64.14	55.42	101.51	64.26	55.52	57.21	92.58	80.45	77.03	55.46	80.57	106.97	61.25	82.99	83.36	48.76	32.41	40.92	79.39	90.99	99.55	63.34	64.51	43.25	92.78	37.36	64.65	66.78	21.33	45.75	33.12
YBL025W	11.46	5.31	16.78	0	0.89	0	9.56	7.55	3.84	8.05	6.22	8.45	1.51	5.14	2.28	11.17	1.84	4.02	7.4	14.15	20.62	6.59	4.83	13.57	12.77	12.83	8.22	7.92	11.19	6.55	5.67	9.48	8.77	2.71	1.75	5.38	12.43	7.84	13.69	6.5	1.54	17.89	10.12	4.87	5.1	3.42	1.42	8.58	5.02
YBL026W	64.95	61.02	62.07	19.01	11.53	4.43	298.35	226.42	201.57	72.44	73.4	59.17	147.74	167.49	159.51	43.08	64.39	49.58	183.78	155.64	137.19	186.19	126.72	108.6	160.68	148.08	138.66	126.76	98.47	121.16	156.53	148.19	153.56	131.39	86.73	66.76	65.99	81.58	38.58	84.45	43.01	67.1	94.47	56.85	23.82	29.11	19.91	22.88	15.05
YBL027W	243.55	267.09	310.36	96.63	105.58	149.53	320.35	311.32	239.01	416.95	328.43	352.59	189.95	205.51	207.36	386.11	323.8	273.37	726.48	827.72	790.65	664.03	727.73	706.84	816.15	780.03	661.45	739.45	603.15	788.08	269.96	327.21	354.29	326.45	237.42	141.07	357.71	338.87	313.58	297.2	271.87	256.49	357.63	191.65	185.44	265.41	152.13	131.54	52.18
YBL028C	123.21	115.86	117.43	31.68	23.95	26.58	573.76	649.06	586.49	273.68	261.25	164.22	382.91	469.59	439.78	218.58	160.06	109.88	208.45	233.46	241.87	140.06	142.41	138.65	260.7	187.72	112.98	158.45	129.81	172.46	423.08	371.07	358.68	227.57	225.15	186.29	230.5	221.21	192.88	151.04	172.03	117.81	197.37	86.08	79.96	106.16	27.01	62.91	30.11
YBL029C-A	37.25	39.8	30.2	7.92	13.31	2.22	60.24	44.34	59.51	46.69	52.25	38.64	70.85	44.18	41.02	57.44	33.12	36.18	152.94	231.1	174.47	140.06	154.48	123.14	129.82	151.58	121.2	110.92	143.23	146.26	72.59	81.8	60.33	43.35	35.04	52.76	50.69	40.79	33.6	51.97	39.94	37.28	43.86	40.6	23.82	35.96	15.64	25.74	15.05
YBL029W	1.91	9.73	6.71	0	1.77	3.32	25.82	33.96	33.6	17.71	8.71	13.28	22.61	30.83	31.9	17.55	11.04	5.36	14.8	18.87	20.62	18.13	9.65	7.76	15.96	12.83	14.38	13.2	10.07	24.01	21.55	42.68	26.32	8.13	8.76	14	10.52	12.55	9.95	8.12	9.22	5.96	13.5	3.25	1.7	3.42	1.42	2.86	3.01
YBL030C	186.25	149.46	152.66	161.58	200.51	146.21	153	88.68	79.67	181.91	171.68	147.32	116.08	112	97.98	189.87	128.78	152.76	113.47	120.27	109.44	121.93	103.79	101.81	97.9	129.42	115.04	104.31	125.33	116.79	104.35	138.71	134.91	157.13	126.15	87.22	131.99	167.87	144.35	159.16	145.92	102.89	190.62	191.65	176.93	178.08	184.83	195.89	53.19
YBL031W	11.46	16.8	15.1	1.58	2.66	1.11	29.64	16.04	4.8	17.71	11.2	19.32	10.55	11.3	6.84	12.76	20.24	17.42	6.17	25.94	15.86	14.83	8.45	3.88	18.09	9.33	9.24	9.24	7.83	15.28	13.61	8.3	5.48	5.42	5.26	5.38	14.35	20.39	13.69	11.37	9.22	19.39	8.43	16.24	0	8.56	4.27	8.58	1
YBL032W	27.7	31.84	21.81	11.09	8.87	4.43	33.47	17.92	16.32	41.86	48.52	39.85	22.61	16.44	11.39	39.89	31.28	32.16	20.97	23.58	32.51	26.36	12.07	25.21	36.18	26.82	29.79	29.05	31.33	37.11	20.42	30.82	21.94	23.03	21.03	16.15	34.43	47.07	34.84	38.98	32.26	19.39	35.43	16.24	25.52	32.53	17.06	28.6	14.05
YBL033C	48.71	32.72	45.3	20.59	15.97	31.01	30.6	16.98	9.6	57.95	54.74	41.06	27.14	9.25	9.11	39.89	22.08	22.78	39.47	44.81	47.58	51.08	47.07	42.66	48.95	47.8	47.25	42.25	49.24	69.86	18.15	27.27	40.58	24.38	25.41	11.85	28.69	40.79	44.8	25.99	27.65	25.35	45.55	17.87	23.82	42.81	8.53	25.74	14.05
YBL034C	45.85	40.68	55.36	6.34	7.98	12.18	98.5	61.32	49.91	94.98	70.91	70.04	63.32	52.41	31.9	65.42	42.31	54.94	38.24	36.55	29.34	36.25	45.86	46.54	47.88	44.31	36.98	52.82	39.17	50.21	54.45	79.43	88.85	54.18	41.18	29.07	63.13	80.01	48.53	58.47	39.94	17.89	57.36	32.48	35.73	39.38	17.06	34.32	14.05
YBL035C	23.88	23.88	11.74	6.34	7.98	2.22	53.55	32.08	24	53.13	32.35	32.6	36.18	28.77	20.51	35.1	27.6	20.1	23.43	24.76	35.69	23.07	30.17	22.3	15.96	30.32	19.51	25.09	25.74	36.02	29.49	24.9	34	23.03	28.03	12.92	12.43	17.26	36.09	24.36	19.97	20.88	18.56	16.24	20.42	20.55	12.8	8.58	1
YBL036C	13.37	45.1	41.94	7.92	16.86	16.61	36.34	57.55	56.63	48.3	44.79	28.98	67.84	53.43	41.02	23.93	51.51	25.46	24.67	35.37	42.82	32.95	24.14	36.84	41.5	43.14	29.79	14.52	16.79	28.38	49.91	56.91	57.04	40.64	56.07	30.15	37.3	40.79	46.04	35.73	23.04	19.39	32.05	17.87	23.82	25.68	15.64	14.3	7.02
YBL037W	18.15	28.3	26.84	3.17	0.89	2.22	81.28	72.64	47.03	32.2	42.3	28.98	24.12	41.1	18.23	28.72	22.08	25.46	19.73	33.01	38.07	31.31	14.48	20.36	14.9	36.14	31.84	33.01	34.69	18.56	51.04	36.75	39.49	24.38	30.66	17.23	25.82	25.1	31.11	27.61	26.11	28.33	18.56	17.87	13.61	20.55	11.37	15.73	13.05
YBL038W	32.47	37.14	52.01	4.75	4.44	9.97	104.23	88.68	64.31	67.61	74.64	50.72	48.24	58.57	22.79	43.08	51.51	33.5	55.5	42.45	64.24	47.78	67.58	47.51	51.08	79.29	60.6	75.27	60.43	45.84	57.85	65.2	58.13	32.51	47.31	29.07	57.39	56.48	54.75	43.85	44.54	29.82	42.17	21.11	42.53	30.82	19.91	14.3	11.04
YBL039C	106.97	73.4	129.18	41.19	32.83	27.69	98.5	70.76	81.59	160.99	115.7	103.85	63.32	66.79	48.99	103.71	104.87	85.76	120.87	106.12	153.85	120.28	66.38	98.9	124.5	136.42	119.14	84.51	74.97	126.62	64.65	69.95	83.36	43.35	43.8	29.07	134.86	103.54	113.24	107.19	75.26	62.63	96.15	58.47	64.65	37.67	39.81	27.17	28.1
YBL039W-B	15.28	12.38	10.07	0	1.77	0	26.78	26.42	22.08	4.83	9.95	19.32	16.58	24.66	14.81	7.98	9.2	13.4	38.24	56.6	24.58	41.19	33.79	24.24	19.15	25.65	22.6	31.69	29.09	43.66	31.76	20.15	41.68	20.32	14.02	10.77	14.35	15.69	11.2	11.37	6.14	11.93	15.18	1.62	8.51	6.85	9.95	1.43	3.01
YBL040C	41.07	26.53	30.2	6.34	8.87	12.18	148.22	133.02	116.15	59.56	48.52	47.09	116.08	121.25	116.21	65.42	40.47	40.2	97.44	108.48	118.16	80.74	84.48	63.02	115.99	86.28	85.25	85.83	64.9	78.59	141.78	119.74	106.4	78.56	74.47	73.22	49.74	59.62	33.6	55.22	55.3	34.3	42.17	42.23	30.62	42.81	21.33	30.03	12.04
YBL041W	67.81	68.98	60.39	25.35	22.18	24.37	72.68	51.89	42.23	83.71	89.57	57.96	43.72	36.99	36.46	86.16	47.83	58.96	114.71	147.39	126.88	118.64	102.58	77.57	140.46	155.07	83.19	87.15	94	90.6	40.83	77.06	51.55	39.28	32.41	32.3	83.21	89.42	85.86	76.33	55.3	46.23	75.91	51.97	57.84	44.52	36.97	34.32	17.06
YBL042C	8.6	12.38	10.07	4.75	5.32	2.22	7.65	4.72	8.64	20.93	12.44	13.28	16.58	5.14	3.42	14.36	12.88	10.72	14.8	29.48	26.17	14.83	12.07	21.33	23.41	12.83	14.38	22.45	16.79	7.64	13.61	9.48	10.97	14.9	14.02	5.38	8.61	12.55	13.69	12.99	7.68	10.44	3.37	4.87	10.21	10.27	1.42	2.86	5.02
YBL043W	0.96	0	1.68	0	0.89	1.11	5.74	13.21	14.4	1.61	11.2	3.62	0	11.3	11.39	4.79	1.84	0	4.93	2.36	0	1.65	2.41	0	4.26	0	0	0	0	0	2.27	2.37	6.58	0	0.88	4.31	4.78	3.14	2.49	1.62	1.54	2.98	1.69	0	0	0	0	0	0
YBL044W	0.96	2.65	0	0	0	0	20.08	21.7	7.68	4.83	4.98	0	0	6.17	2.28	1.6	3.68	1.34	17.27	2.36	8.72	9.89	4.83	1.94	19.15	7	8.22	3.96	10.07	4.37	12.48	5.93	6.58	2.71	11.39	6.46	3.83	6.28	2.49	1.62	3.07	1.49	1.69	0	0	0	0	1.43	1
YBL045C	42.02	20.34	41.94	30.1	27.5	33.23	24.86	23.59	11.52	30.59	53.49	60.38	21.11	30.83	10.25	41.48	31.28	37.52	55.5	55.42	53.13	54.38	45.86	69.81	50.01	62.96	45.19	52.82	55.95	67.67	28.36	22.53	35.1	24.38	39.42	28	29.65	34.51	43.55	19.49	44.54	19.39	47.23	29.23	34.03	34.25	19.91	28.6	12.04
YBL046W	27.7	19.46	40.26	0	7.1	8.86	22.95	15.09	7.68	40.25	26.12	21.74	10.55	10.28	10.25	20.74	23.92	22.78	37	33.01	45.2	56.02	13.28	18.42	47.88	37.31	26.7	33.01	30.21	38.2	10.21	29.64	24.13	16.25	18.4	18.31	25.82	28.24	27.38	19.49	24.58	14.91	10.12	11.37	8.51	11.99	8.53	5.72	6.02
YBL047C	42.98	36.26	35.23	9.5	14.2	8.86	32.51	24.53	22.08	30.59	43.54	33.81	28.64	33.91	21.65	27.12	57.03	34.84	16.03	29.48	30.14	21.42	32.59	20.36	28.73	33.81	35.95	23.77	30.21	25.11	34.03	36.75	52.65	20.32	28.03	23.69	36.35	26.67	54.75	25.99	21.5	29.82	40.49	22.74	25.52	25.68	25.59	28.6	13.05
YBL048W	0.96	0	0	0	0	0	3.83	0	6.72	0	1.24	0	0	5.14	7.98	1.6	0	1.34	0	0	0	0	0	0	0	0	0	0	0	0	1.13	1.19	0	0	0	0	0	0	0	3.25	1.54	0	0	0	1.7	0	2.84	1.43	0
YBL049W	0	0	0	0	0	2.22	1.91	0	0	0	0	0	0	3.08	1.14	0	0	0	0	0	0	0	0	0	0	0	0	0	0	0	1.13	1.19	0	2.71	0	0	0	0	0	3.25	1.54	0	1.69	0	0	0	2.84	1.43	0
YBL050W	20.06	27.42	38.59	6.34	6.21	5.54	65.03	63.21	33.6	35.42	26.12	39.85	30.15	42.13	22.79	31.91	18.4	22.78	61.67	44.81	57.89	41.19	42.24	53.33	43.63	32.65	61.63	31.69	41.4	31.65	37.43	29.64	52.65	29.8	31.54	22.61	25.82	29.81	16.18	24.36	18.43	14.91	21.93	17.87	22.12	15.41	8.53	17.16	6.02
YBL051C	33.43	42.45	52.01	11.09	13.31	9.97	64.07	51.89	41.27	77.27	67.18	35.02	30.15	46.24	43.29	59.03	45.99	42.88	33.3	37.73	41.24	46.14	37.41	42.66	48.95	45.47	49.3	34.33	36.93	46.94	47.64	40.31	44.97	43.35	42.93	32.3	53.56	53.34	60.97	50.35	27.65	34.3	52.29	37.36	49.34	39.38	32.7	24.31	17.06
YBL052C	28.65	40.68	30.2	3.17	7.1	3.32	67.89	51.89	36.48	66	49.76	54.34	69.35	31.85	41.02	55.84	42.31	36.18	78.94	67.21	84.06	67.56	41.03	47.51	69.17	75.79	30.81	51.5	39.17	82.96	30.63	59.28	43.87	28.45	35.04	24.77	50.69	54.91	33.6	30.86	41.47	20.88	55.67	11.37	45.93	34.25	12.8	15.73	7.02
YBL054W	32.47	21.23	16.78	3.17	6.21	4.43	24.86	21.7	23.04	37.03	31.1	26.57	12.06	29.8	9.11	27.12	23.92	14.74	20.97	14.15	14.27	13.18	21.72	25.21	24.47	9.33	28.76	15.85	11.19	30.56	14.75	16.6	25.23	14.9	11.39	5.38	23.91	29.81	18.67	24.36	15.36	8.95	23.62	8.12	6.81	10.27	9.95	5.72	3.01
YBL055C	5.73	7.08	6.71	1.58	0	2.22	15.3	3.77	10.56	11.27	6.22	13.28	9.05	11.3	5.7	3.19	5.52	8.04	11.1	23.58	7.14	11.53	9.65	13.57	29.79	13.99	14.38	15.85	2.24	3.27	5.67	3.56	4.39	0	2.63	4.31	11.48	10.98	7.47	11.37	4.61	2.98	3.37	4.87	3.4	3.42	0	4.29	1
YBL056W	59.22	50.41	57.04	7.92	9.76	8.86	99.45	70.76	63.35	59.56	97.04	44.68	66.33	59.6	55.83	71.8	69.91	72.36	108.54	129.7	116.58	148.3	85.69	102.78	129.82	107.27	121.2	71.3	94	80.77	55.58	39.12	73.49	33.86	25.41	38.77	72.69	65.89	67.2	48.72	70.66	40.26	64.1	51.97	39.13	56.51	19.91	27.17	15.05
YBL057C	17.19	15.03	20.13	1.58	1.77	5.54	12.43	13.21	12.48	25.76	22.39	19.32	12.06	11.3	6.84	36.7	22.08	20.1	22.2	51.88	44.41	29.66	26.55	39.75	44.69	26.82	36.98	39.61	30.21	44.75	11.34	15.41	21.94	13.55	11.39	3.23	23.91	29.81	23.64	17.86	7.68	25.35	13.5	6.5	5.1	11.99	2.84	1.43	3.01
YBL058W	44.89	50.41	46.97	15.84	13.31	5.54	49.73	45.28	24	77.27	69.67	70.04	7.54	30.83	19.37	47.87	53.35	64.32	55.5	76.64	73.75	98.86	44.65	55.27	75.55	102.6	54.44	60.74	45.88	57.85	32.89	40.31	47.17	44.7	69.21	26.92	38.26	56.48	69.68	37.35	30.72	29.82	42.17	16.24	37.43	35.96	18.48	40.04	21.07
YBL059C-A	24.83	23.88	18.45	7.92	2.66	6.65	109.01	116.98	82.55	48.3	52.25	24.15	94.97	96.59	79.75	28.72	29.44	50.92	81.41	82.54	60.27	85.68	51.89	48.48	77.68	75.79	40.06	60.74	64.9	44.75	65.79	71.13	44.97	27.09	31.54	42	34.43	28.24	27.38	47.1	35.33	28.33	30.36	12.99	15.31	18.84	11.37	4.29	6.02
YBL059W	34.38	24.76	33.55	4.75	1.77	4.43	60.24	51.89	34.56	70.83	59.71	37.43	4.52	34.94	15.95	39.89	16.56	46.9	35.77	50.7	32.51	34.6	27.76	36.84	31.92	65.29	26.7	38.29	29.09	36.02	22.69	29.64	30.71	32.51	52.56	18.31	39.21	40.79	31.11	32.48	15.36	19.39	35.43	9.74	23.82	20.55	9.95	22.88	11.04
YBL060W	16.24	14.15	16.78	4.75	1.77	0	10.52	10.38	10.56	19.32	12.44	16.91	7.54	16.44	11.39	19.15	20.24	12.06	30.84	29.48	26.17	21.42	27.76	19.39	31.92	20.99	33.89	30.37	27.98	19.65	11.34	7.11	14.26	6.77	11.39	7.54	10.52	7.84	16.18	11.37	7.68	14.91	8.43	4.87	11.91	8.56	4.27	14.3	6.02
YBL061C	25.79	40.68	45.3	1.58	12.42	22.15	42.08	41.51	46.07	66	48.52	53.13	45.23	42.13	12.53	55.84	66.23	37.52	38.24	47.16	53.93	34.6	44.65	47.51	58.52	44.31	39.03	59.42	35.81	62.22	26.09	49.79	35.1	23.03	26.28	25.84	52.6	53.34	39.82	51.97	52.22	41.75	48.92	29.23	34.03	27.4	9.95	22.88	12.04
YBL063W	18.15	23.88	5.03	1.58	7.98	0	37.29	34.91	16.32	11.27	23.64	25.36	15.08	18.5	20.51	27.12	23.92	16.08	11.1	15.33	15.86	18.13	21.72	15.51	24.47	27.98	16.43	10.56	7.83	9.82	20.42	15.41	24.13	8.13	7.01	4.31	12.43	37.65	14.93	19.49	1.54	4.47	13.5	9.74	11.91	8.56	8.53	5.72	5.02
YBL064C	22.92	10.61	6.71	17.43	14.2	15.51	15.3	16.04	3.84	20.93	24.88	15.7	1.51	14.39	21.65	11.17	22.08	17.42	29.6	44.81	34.1	44.49	56.72	34.91	36.18	34.98	36.98	30.37	34.69	27.29	7.94	21.34	8.77	5.42	5.26	11.85	7.65	23.53	17.42	11.37	9.22	26.84	28.68	9.74	11.91	10.27	11.37	14.3	4.01
YBL066C	36.29	29.18	15.1	4.75	7.98	8.86	29.64	10.38	12.48	33.81	26.12	27.77	10.55	17.47	10.25	27.12	36.8	13.4	8.63	15.33	18.24	44.49	13.28	20.36	22.35	40.81	22.6	27.73	8.95	20.74	12.48	26.08	18.65	5.42	17.52	4.31	9.56	31.38	39.82	29.23	15.36	26.84	16.87	12.99	28.92	29.11	17.06	15.73	2.01
YBL067C	26.74	33.61	16.78	3.17	1.77	3.32	31.56	31.13	20.16	32.2	41.05	51.92	21.11	14.39	11.39	19.15	34.96	25.46	39.47	41.27	26.17	31.31	18.1	25.21	21.28	15.16	23.62	7.92	11.19	21.83	23.82	23.71	17.55	17.61	4.38	9.69	34.43	42.36	32.35	16.24	19.97	5.96	28.68	14.62	25.52	27.4	11.37	18.59	2.01
YBL068W	21.97	12.38	11.74	1.58	1.77	1.11	26.78	15.09	15.36	28.98	31.1	33.81	15.08	6.17	10.25	20.74	20.24	25.46	45.64	40.09	42.82	16.48	30.17	21.33	29.79	36.14	46.22	23.77	17.9	36.02	12.48	14.23	15.36	2.71	9.64	4.31	35.39	20.39	42.31	14.62	21.5	17.89	21.93	16.24	8.51	17.12	2.84	7.15	5.02
YBL069W	14.33	10.61	13.42	4.75	3.55	6.65	9.56	6.6	8.64	17.71	36.08	12.08	4.52	3.08	2.28	9.57	20.24	14.74	7.4	9.43	21.41	32.95	16.9	41.69	14.9	11.66	16.43	19.81	20.14	21.83	18.15	4.74	1.1	5.42	10.51	2.15	15.3	25.1	14.93	24.36	16.9	14.91	10.12	16.24	11.91	15.41	9.95	4.29	2.01
YBL071C	0.96	0	0	0	0	0	0.96	0	0	3.22	0	0	0	2.06	0	0	0	0	0	0	0	0	0	0	0	0	0	0	0	0	0	0	1.1	0	0	0	0	0	0	0	0	0	0	0	1.7	0	0	0	1
YBL071C-B	33.43	28.3	21.81	1.58	15.08	26.58	172.13	189.62	125.74	57.95	68.42	30.19	69.35	141.8	82.03	35.1	57.03	37.52	40.7	40.09	41.24	67.56	15.69	72.72	35.11	54.8	17.46	38.29	44.76	33.84	108.89	74.69	126.14	85.34	107.76	50.61	52.6	50.2	65.95	22.74	18.43	25.35	30.36	11.37	17.01	22.26	9.95	7.15	17.06
YBL071W-A	64.95	99.05	120.79	33.27	33.71	37.66	51.64	49.06	47.99	141.67	121.92	84.53	13.57	44.18	30.76	89.35	62.55	54.94	166.51	214.59	187.95	156.53	196.72	194.89	252.19	219.2	273.21	157.13	177.92	227.04	30.63	53.35	57.04	18.96	21.9	15.08	99.47	112.96	94.57	77.96	81.41	58.16	70.85	50.35	35.73	46.23	44.08	22.88	34.12
YBL072C	114.61	91.09	125.82	44.36	51.46	63.14	77.46	82.08	62.39	162.6	164.21	137.66	52.76	72.96	52.41	143.6	132.46	127.3	217.08	221.67	228.39	158.18	164.13	182.28	219.2	242.52	187.96	172.98	154.42	163.73	73.73	88.92	80.07	81.27	76.22	36.61	152.08	144.33	146.83	112.06	141.31	85	143.39	68.21	81.66	95.89	51.19	80.07	26.09
YBL074C	7.64	4.42	5.03	0	3.55	4.43	18.17	10.38	5.76	6.44	4.98	4.83	1.51	9.25	2.28	6.38	1.84	2.68	4.93	10.61	6.34	1.65	2.41	0	8.51	3.5	4.11	2.64	3.36	0	4.54	3.56	4.39	4.06	4.38	1.08	6.7	7.84	4.98	4.87	3.07	11.93	3.37	1.62	5.1	0	1.42	0	0
YBL075C	9.55	13.27	10.07	0	7.1	7.75	10.52	13.21	19.2	14.49	19.9	14.49	27.14	12.33	3.42	19.15	23.92	20.1	7.4	4.72	11.1	11.53	14.48	14.54	12.77	9.33	10.27	23.77	6.71	9.82	9.07	13.04	14.26	6.77	12.27	11.85	11.48	15.69	17.42	19.49	13.82	16.4	23.62	12.99	10.21	18.84	2.84	11.44	7.02
YBL076C	74.5	53.06	40.26	26.93	31.94	8.86	61.2	54.72	57.59	91.76	85.84	62.79	58.79	36.99	45.57	51.06	73.59	80.4	88.81	68.39	104.68	110.4	83.27	82.42	94.7	87.45	86.28	88.47	95.12	101.51	54.45	56.91	70.2	43.35	52.56	36.61	62.17	78.44	82.13	51.97	43.01	38.77	60.73	38.98	27.22	51.37	44.08	12.87	17.06
YBL078C	63.04	30.95	48.65	12.67	10.65	6.65	44.94	38.68	51.83	24.15	49.76	48.3	36.18	45.21	33.04	25.53	23.92	26.8	67.84	101.4	63.44	59.32	92.93	35.88	69.17	93.28	86.28	58.1	42.52	50.21	56.71	64.02	78.97	33.86	28.91	33.38	43.04	47.07	31.11	21.11	27.65	43.25	21.93	43.85	30.62	20.55	31.28	31.46	13.05
YBL079W	69.72	63.68	60.39	12.67	25.73	12.18	116.66	95.28	44.15	83.71	89.57	70.04	69.35	58.57	37.6	62.22	55.19	61.64	64.14	50.7	60.27	60.97	76.03	67.87	55.33	66.46	87.3	64.7	60.43	51.3	62.38	71.13	68.01	40.64	42.05	45.23	58.34	64.32	64.71	50.35	64.51	40.26	75.91	21.11	35.73	46.23	18.48	37.18	19.07
YBL080C	5.73	5.31	1.68	0	0	0	3.83	2.83	8.64	11.27	8.71	4.83	7.54	3.08	2.28	12.76	1.84	4.02	1.23	8.25	14.27	3.3	3.62	9.7	12.77	7	9.24	7.92	1.12	3.27	2.27	1.19	5.48	2.71	2.63	2.15	0.96	6.28	16.18	3.25	3.07	0	1.69	4.87	1.7	1.71	0	7.15	1
YBL081W	36.29	28.3	30.2	4.75	4.44	4.43	27.73	34.91	22.08	64.39	46.03	41.06	13.57	30.83	17.09	39.89	36.8	28.14	33.3	25.94	19.03	13.18	18.1	14.54	32.99	34.98	23.62	25.09	22.38	21.83	14.75	17.78	23.03	18.96	28.03	10.77	37.3	40.79	43.55	35.73	33.79	25.35	43.86	16.24	35.73	32.53	11.37	27.17	13.05
YBL082C	5.73	3.54	10.07	1.58	6.21	2.22	1.91	8.49	1.92	6.44	4.98	8.45	3.02	1.03	0	11.17	7.36	4.02	11.1	5.9	2.38	8.24	2.41	5.82	8.51	8.16	7.19	0	4.48	5.46	4.54	3.56	9.87	6.77	0	2.15	12.43	12.55	7.47	9.74	0	2.98	10.12	4.87	6.81	6.85	2.84	0	3.01
YBL084C	36.29	22.99	31.87	4.75	7.98	1.11	34.43	23.59	10.56	43.47	43.54	19.32	16.58	16.44	12.53	25.53	20.24	18.76	55.5	43.63	34.1	56.02	21.72	33.94	34.05	37.31	28.76	26.41	26.86	22.92	28.36	20.15	29.62	14.9	15.77	25.84	33.48	23.53	21.15	12.99	30.72	22.37	30.36	24.36	20.42	10.27	12.8	15.73	11.04
YBL085W	29.61	34.49	21.81	3.17	4.44	6.65	38.25	24.53	24	46.69	44.79	41.06	22.61	32.88	19.37	33.51	45.99	33.5	53.04	48.34	46.79	52.73	62.76	46.54	64.91	23.32	35.95	29.05	34.69	42.57	27.22	28.45	41.68	24.38	21.03	24.77	40.17	20.39	43.55	38.98	24.58	32.81	48.92	21.11	18.71	30.82	12.8	21.45	7.02
YBL086C	11.46	4.42	11.74	4.75	0.89	1.11	15.3	5.66	6.72	24.15	29.86	6.04	18.09	7.19	4.56	20.74	14.72	8.04	9.87	17.69	15.86	18.13	26.55	15.51	11.7	19.82	22.6	10.56	10.07	14.19	6.81	20.15	4.39	2.71	10.51	0	13.39	23.53	16.18	14.62	23.04	19.39	20.24	14.62	0	5.14	7.11	2.86	2.01
YBL087C	186.25	185.72	169.44	95.05	53.23	69.78	238.11	239.62	193.9	305.87	240.1	235.46	149.25	183.93	135.58	213.8	161.9	170.19	394.69	399.71	438.55	405.34	331.89	392.69	359.66	391.76	305.05	393.49	367.04	408.23	180.35	189.69	218.28	124.62	187.48	93.68	242.94	280.82	238.92	159.16	190.46	159.56	195.68	136.43	156.52	167.81	118.01	128.68	78.28
YBL088C	26.74	21.23	30.2	3.17	1.77	2.22	40.16	50	30.72	41.86	29.86	19.32	31.66	31.85	33.04	31.91	22.08	18.76	43.17	27.12	15.07	24.72	25.34	28.12	22.35	16.32	31.84	27.73	14.55	17.46	22.69	22.53	32.91	13.55	16.65	11.85	27.74	20.39	18.67	27.61	23.04	13.42	25.3	12.99	13.61	6.85	19.91	15.73	8.03
YBL089W	7.64	10.61	8.39	0	2.66	2.22	14.34	13.21	10.56	16.1	26.12	9.66	1.51	8.22	2.28	4.79	11.04	17.42	16.03	8.25	14.27	16.48	20.52	14.54	20.22	13.99	12.33	7.92	8.95	12.01	7.94	7.11	4.39	1.35	6.13	0	12.43	17.26	11.2	17.86	7.68	0	3.37	6.5	3.4	15.41	8.53	7.15	4.01
YBL090W	21.97	22.99	18.45	3.17	0	3.32	57.38	40.57	53.75	46.69	29.86	26.57	33.17	61.65	34.18	30.31	33.12	29.48	70.3	88.43	70.58	26.36	50.69	48.48	58.52	92.11	45.19	39.61	55.95	25.11	46.51	52.16	30.71	32.51	28.91	22.61	29.65	39.22	23.64	22.74	35.33	14.91	40.49	21.11	20.42	15.41	5.69	20.02	8.03
YBL091C	31.52	27.42	15.1	3.17	3.55	3.32	31.56	24.53	18.24	53.13	52.25	41.06	28.64	21.58	12.53	47.87	23.92	24.12	18.5	10.61	24.58	19.77	22.93	24.24	44.69	37.31	16.43	23.77	8.95	19.65	18.15	37.94	37.29	20.32	22.78	21.54	23.91	40.79	52.26	40.6	15.36	25.35	30.36	11.37	23.82	30.82	17.06	17.16	12.04
YBL091C-A	7.64	1.77	5.03	0	0	0	6.69	4.72	2.88	4.83	6.22	3.62	1.51	3.08	1.14	0	1.84	6.7	7.4	2.36	8.72	1.65	3.62	2.91	5.32	4.66	9.24	2.64	2.24	4.37	4.54	4.74	4.39	0	0.88	2.15	3.83	6.28	2.49	1.62	0	2.98	1.69	3.25	6.81	1.71	2.84	5.72	1
YBL092W	432.67	378.52	426.12	133.07	184.54	196.05	249.58	168.87	123.82	531.25	482.69	415.38	117.59	167.49	127.61	402.07	397.39	367.17	1139.67	1142.54	1114.21	907.9	971.52	927.91	1022.58	952.59	869.95	875.45	685.96	890.69	192.83	231.18	274.22	158.48	134.04	118.45	550.91	484.77	449.22	352.42	364.03	305.7	472.34	297.22	227.97	292.8	179.15	218.76	82.29
YBL093C	15.28	15.92	6.71	0	0.89	2.22	23.91	12.26	11.52	22.54	27.37	19.32	3.02	11.3	6.84	12.76	29.44	8.04	25.9	25.94	36.48	14.83	19.31	32	29.79	38.48	30.81	22.45	22.38	27.29	17.01	7.11	9.87	4.06	13.14	4.31	30.61	17.26	38.58	12.99	9.22	11.93	30.36	9.74	15.31	5.14	11.37	10.01	6.02
YBL095W	10.51	10.61	3.36	1.58	0	3.32	13.39	7.55	5.76	17.71	13.68	12.08	9.05	12.33	4.56	12.76	16.56	22.78	23.43	14.15	29.34	18.13	14.48	32	24.47	22.15	26.7	27.73	21.26	25.11	11.34	15.41	17.55	6.77	7.88	3.23	10.52	10.98	21.15	14.62	16.9	13.42	6.75	11.37	6.81	15.41	2.84	8.58	8.03
YBL097W	16.24	24.76	23.49	7.92	3.55	5.54	52.59	38.68	43.19	48.3	46.03	26.57	37.69	44.18	14.81	22.34	55.19	42.88	20.97	49.52	34.1	56.02	16.9	15.51	41.5	43.14	10.27	19.81	23.5	22.92	39.7	32.01	53.75	27.09	25.41	17.23	35.39	26.67	26.13	25.99	39.94	19.39	23.62	16.24	5.1	15.41	11.37	7.15	7.02
YBL098W	3.82	2.65	0	1.58	0.89	1.11	8.61	9.43	3.84	3.22	11.2	6.04	3.02	4.11	4.56	1.6	7.36	4.02	12.33	15.33	11.1	9.89	1.21	0	4.26	4.66	4.11	5.28	12.31	6.55	6.81	8.3	6.58	1.35	4.38	3.23	5.74	7.84	3.73	3.25	6.14	1.49	3.37	4.87	5.1	1.71	1.42	1.43	0
YBL099W	109.84	80.48	67.11	68.12	71.86	53.17	67.89	30.19	29.76	99.81	119.43	86.94	28.64	46.24	41.02	84.56	79.11	79.06	75.24	58.95	57.89	90.63	102.58	100.84	59.59	95.61	71.9	93.75	74.97	103.7	58.98	45.05	82.27	52.83	78.85	66.76	49.74	87.86	87.11	81.2	79.87	58.16	111.34	68.21	66.35	80.48	82.46	80.07	21.07
YBL100W-A	1.91	1.77	1.68	0	0	0	0.96	2.83	3.84	0	3.73	4.83	9.05	1.03	0	3.19	0	1.34	0	0	1.59	1.65	1.21	1.94	1.06	2.33	3.08	1.32	1.12	1.09	4.54	3.56	3.29	0	0.88	1.08	5.74	0	0	0	0	1.49	1.69	0	0	0	0	1.43	0
YBL100W-B	4.78	8.84	1.68	1.58	0	0	6.69	5.66	4.8	6.44	11.2	16.91	12.06	5.14	5.7	4.79	7.36	4.02	4.93	4.72	3.97	8.24	2.41	8.73	10.64	8.16	11.3	18.49	4.48	4.37	10.21	7.11	6.58	2.71	2.63	4.31	10.52	4.71	6.22	6.5	1.54	2.98	5.06	0	1.7	1.71	2.84	2.86	0
YBL100W-C	0	0.88	1.68	0	0	0	0	0.94	0	0	0	0	0	0	1.14	0	0	0	1.23	0	0	0	0	0	0	4.66	0	1.32	0	0	0	0	1.1	0	0	1.08	0.96	3.14	0	0	0	0	0	0	0	0	0	0	0
YBL101C	8.6	11.5	18.45	6.34	3.55	11.08	17.21	17.92	9.6	16.1	31.1	25.36	16.58	10.28	7.98	22.34	14.72	12.06	11.1	3.54	13.48	4.94	6.03	9.7	7.45	11.66	5.14	3.96	5.6	6.55	4.54	18.97	14.26	5.42	4.38	8.61	20.09	14.12	17.42	12.99	15.36	22.37	33.74	12.99	13.61	10.27	15.64	1.43	8.03
YBL102W	9.55	11.5	16.78	9.5	0.89	2.22	22.95	26.42	18.24	24.15	31.1	28.98	13.57	22.61	4.56	38.29	18.4	25.46	19.73	34.19	21.41	26.36	25.34	25.21	36.18	33.81	10.27	29.05	16.79	14.19	15.88	4.74	20.84	6.77	11.39	7.54	29.65	25.1	16.18	19.49	15.36	17.89	16.87	4.87	13.61	13.7	15.64	12.87	6.02
YBL103C	30.56	30.07	35.23	6.34	8.87	9.97	14.34	33.96	39.36	51.52	43.54	28.98	28.64	23.63	15.95	35.1	33.12	37.52	49.34	64.85	43.62	49.43	47.07	42.66	52.14	45.47	51.35	55.46	25.74	52.39	37.43	35.57	46.07	9.48	25.41	29.07	29.65	43.93	41.06	27.61	30.72	31.32	32.05	17.87	17.01	35.96	11.37	31.46	12.04
YBL104C	37.25	26.53	13.42	9.5	7.1	6.65	69.81	62.26	21.12	48.3	43.54	14.49	55.78	53.43	31.9	15.96	27.6	29.48	30.84	37.73	27.76	31.31	9.65	14.54	34.05	26.82	15.41	23.77	14.55	28.38	44.24	32.01	32.91	32.51	30.66	26.92	18.17	23.53	26.13	25.99	29.18	19.39	28.68	11.37	11.91	10.27	7.11	7.15	4.01
YBL105C	23.88	13.27	21.81	4.75	3.55	4.43	23.91	9.43	8.64	46.69	22.39	19.32	10.55	11.3	5.7	23.93	27.6	20.1	11.1	14.15	17.45	14.83	19.31	15.51	25.54	15.16	31.84	19.81	16.79	12.01	13.61	14.23	18.65	8.13	21.03	7.54	18.17	20.39	27.38	12.99	7.68	7.46	21.93	17.87	20.42	20.55	4.27	8.58	3.01
YBL106C	3.82	1.77	1.68	0	0.89	1.11	13.39	1.89	1.92	3.22	7.46	9.66	1.51	3.08	2.28	3.19	5.52	0	2.47	3.54	7.14	3.3	3.62	0.97	6.38	3.5	1.03	5.28	3.36	6.55	4.54	9.48	4.39	5.42	7.88	2.15	6.7	4.71	6.22	8.12	4.61	5.96	8.43	3.25	1.7	10.27	1.42	1.43	1
YBL107C	29.61	34.49	36.91	6.34	4.44	8.86	40.16	64.15	41.27	48.3	57.23	53.13	28.64	57.54	25.07	46.27	36.8	26.8	80.17	87.25	99.13	67.56	48.27	70.78	89.38	64.13	71.9	58.1	53.71	70.95	38.57	54.53	40.58	20.32	19.27	26.92	36.35	36.08	33.6	27.61	27.65	25.35	32.05	8.12	18.71	25.68	7.11	8.58	12.04
YBL108C-A	0	0	0	0	0	0	0	0	0	0	0	0	0	0	0	0	0	0	0	0	0	0	0	0	0	0	0	0	0	0	0	0	0	0	0	0	0	0	0	0	0	0	0	0	0	0	0	0	0
YBL111C	0.96	0	0	0	0	0	0	4.72	0	0	0	0	0	0	0	0	0	0	0	0	0	0	0	0	1.06	0	1.03	0	0	0	0	0	0	0	0	0	0	0	0	0	0	0	0	0	0	0	0	0	0
YBL112C	0	0	0	0	0	0	0	0	0	0	0	0	0	0	0	0	0	0	0	0	0	0	0	0	0	0	0	0	0	0	0	0	0	0	0	0	0	0	0	0	0	0	0	0	0	0	0	0	0
YBL113C	3.82	7.08	6.71	1.58	0.89	1.11	4.78	7.55	7.68	6.44	13.68	13.28	13.57	3.08	3.42	9.57	11.04	6.7	2.47	0	0	8.24	3.62	0	12.77	1.17	4.11	1.32	1.12	4.37	2.27	11.86	7.68	1.35	0.88	2.15	5.74	3.14	2.49	9.74	4.61	2.98	5.06	1.62	3.4	6.85	1.42	2.86	0
YBR001C	28.65	12.38	13.42	7.92	15.08	14.4	8.61	15.09	14.4	17.71	23.64	16.91	1.51	11.3	4.56	17.55	25.76	25.46	18.5	31.84	24.58	41.19	15.69	29.09	22.35	27.98	19.51	40.93	30.21	39.3	11.34	21.34	19.74	17.61	24.53	14	19.13	28.24	26.13	12.99	15.36	13.42	18.56	12.99	23.82	17.12	12.8	15.73	4.01
YBR002C	46.8	44.22	43.62	1.58	11.53	5.54	38.25	13.21	22.08	77.27	54.74	39.85	34.67	12.33	13.67	55.84	49.67	38.86	27.14	35.37	46.79	28.01	25.34	39.75	41.5	57.13	35.95	36.97	50.36	26.2	29.49	33.2	26.32	20.32	20.15	15.08	38.26	42.36	41.06	27.61	47.62	28.33	57.36	22.74	28.92	27.4	12.8	22.88	9.03
YBR003W	19.1	15.03	23.49	4.75	4.44	8.86	5.74	9.43	6.72	32.2	34.83	19.32	12.06	19.52	9.11	15.96	20.24	25.46	23.43	28.3	30.14	26.36	16.9	31.03	27.67	31.48	26.7	35.65	8.95	15.28	14.75	20.15	10.97	12.19	8.76	8.61	24.87	25.1	14.93	8.12	9.22	19.39	11.81	17.87	18.71	15.41	5.69	8.58	3.01
YBR004C	23.88	12.38	38.59	7.92	3.55	2.22	24.86	23.59	26.88	30.59	32.35	14.49	19.6	19.52	33.04	17.55	20.24	20.1	25.9	16.51	32.51	32.95	26.55	18.42	23.41	34.98	50.33	21.13	30.21	36.02	14.75	16.6	18.65	16.25	9.64	10.77	29.65	21.96	18.67	16.24	10.75	25.35	30.36	19.49	3.4	11.99	5.69	1.43	11.04
YBR005W	8.6	5.31	1.68	3.17	2.66	1.11	5.74	2.83	0.96	9.66	14.93	10.87	4.52	4.11	9.11	3.19	12.88	5.36	17.27	11.79	7.93	4.94	6.03	10.67	10.64	12.83	7.19	5.28	6.71	10.92	2.27	4.74	3.29	5.42	5.26	4.31	3.83	14.12	8.71	4.87	7.68	5.96	15.18	9.74	6.81	8.56	1.42	5.72	2.01
YBR006W	6.69	8.84	5.03	1.58	1.77	3.32	14.34	6.6	18.24	6.44	8.71	4.83	15.08	12.33	11.39	7.98	7.36	5.36	30.84	25.94	23	13.18	3.62	11.64	10.64	27.98	7.19	13.2	14.55	4.37	18.15	8.3	9.87	6.77	6.13	6.46	10.52	10.98	11.2	4.87	0	2.98	8.43	4.87	1.7	8.56	7.11	2.86	2.01
YBR007C	38.2	28.3	25.16	6.34	9.76	5.54	74.59	62.26	38.4	72.44	62.2	57.96	37.69	42.13	28.48	43.08	51.51	32.16	25.9	51.88	40.44	32.95	32.59	34.91	36.18	48.97	38	27.73	36.93	41.48	36.3	53.35	47.17	27.09	39.42	17.23	43.04	42.36	46.04	47.1	35.33	29.82	28.68	22.74	23.82	25.68	7.11	18.59	16.06
YBR008C	142.31	194.57	206.35	87.13	129.53	129.59	84.15	45.28	46.07	85.32	67.18	61.58	25.63	45.21	36.46	98.92	60.71	44.22	33.3	83.72	46.79	82.39	59.14	66.9	47.88	67.63	59.57	40.93	78.33	69.86	129.31	205.1	145.88	185.58	275.96	47.38	53.56	83.15	58.49	50.35	39.94	37.28	86.03	43.85	93.57	113.01	51.19	70.06	37.13
YBR009C	896.85	722.55	699.57	693.85	578.46	716.64	1115	1073.59	1012.67	806.54	784.99	732.95	1105.02	1000.83	1051.61	697.24	743.26	643.22	1831.61	2005.63	1651.88	1802.62	1834.42	1649.29	1571.65	1647.51	1575.57	1790.52	1573.34	1642.75	1147.88	1247.18	1169.26	1460.22	1092.47	946.54	983.23	833.05	754.08	789.3	821.76	674.03	858.65	641.54	471.26	803.07	544.55	503.3	240.85
YBR010W	659.03	607.58	567.04	516.42	471.11	603.66	771.7	677.36	582.65	795.27	741.45	650.84	600	698.73	573.09	668.52	719.34	573.54	1750.21	2115.28	1643.95	1804.26	1792.18	1594.99	1686.57	1711.63	1453.34	1744.3	1828.48	1549.97	724.8	874.93	809.49	849.31	706.12	566.41	848.37	897.38	645.82	639.88	807.94	611.4	894.07	604.19	396.4	722.59	518.96	434.67	209.74
YBR011C	46.8	38.91	40.26	22.18	19.52	24.37	21.04	16.98	21.12	88.54	69.67	70.04	9.05	21.58	10.25	67.01	49.67	38.86	66.6	38.91	41.24	64.26	47.07	54.3	62.78	67.63	55.46	54.14	55.95	85.14	27.22	33.2	41.68	6.77	26.28	18.31	59.3	53.34	59.73	35.73	43.01	43.25	57.36	32.48	23.82	30.82	18.48	25.74	14.05
YBR012W-A	0	1.77	0	0	0.89	0	3.83	0	0.96	1.61	2.49	0	0	1.03	2.28	3.19	0	1.34	0	0	0.79	1.65	0	0.97	2.13	2.33	0	0	1.12	1.09	2.27	2.37	5.48	0	7.01	0	0	3.14	1.24	0	3.07	1.49	0	0	0	1.71	0	1.43	0
YBR012W-B	2.87	3.54	1.68	6.34	11.53	4.43	29.64	13.21	21.12	30.59	29.86	39.85	40.7	22.61	26.2	38.29	29.44	5.36	11.1	10.61	19.03	14.83	30.17	11.64	29.79	32.65	14.38	7.92	21.26	32.75	10.21	32.01	38.39	10.84	10.51	6.46	28.69	31.38	16.18	30.86	18.43	13.42	16.87	6.5	17.01	17.12	7.11	2.86	1
YBR013C	2.87	3.54	6.71	0	0	0	7.65	5.66	2.88	4.83	2.49	4.83	0	17.47	1.14	4.79	0	1.34	8.63	9.43	9.52	0	10.86	0.97	3.19	3.5	1.03	3.96	0	8.73	5.67	3.56	3.29	0	2.63	3.23	2.87	7.84	1.24	0	6.14	0	0	1.62	1.7	1.71	0	0	1
YBR014C	17.19	13.27	6.71	0	5.32	5.54	55.46	49.06	52.79	14.49	28.61	10.87	36.18	35.96	22.79	15.96	20.24	16.08	41.94	54.24	46	62.61	43.45	51.39	53.2	58.3	48.27	35.65	30.21	43.66	30.63	34.38	32.91	17.61	28.91	23.69	27.74	23.53	32.35	17.86	13.82	25.35	18.56	3.25	1.7	5.14	7.11	5.72	3.01
YBR015C	36.29	22.99	6.71	7.92	1.77	5.54	28.69	22.64	32.64	49.91	60.96	28.98	10.55	35.96	19.37	27.12	25.76	30.82	16.03	27.12	24.58	11.53	24.14	23.27	18.09	19.82	23.62	15.85	12.31	24.01	23.82	21.34	28.52	12.19	15.77	7.54	35.39	39.22	39.82	11.37	21.5	28.33	47.23	16.24	23.82	17.12	12.8	22.88	8.03
YBR016W	59.22	68.1	75.49	14.26	36.38	33.23	35.38	26.42	21.12	96.59	79.62	83.32	45.23	24.66	20.51	114.88	45.99	32.16	69.07	96.69	77.72	70.85	67.58	67.87	95.77	94.44	101.68	59.42	74.97	133.17	23.82	58.09	35.1	33.86	17.52	19.38	76.52	72.17	59.73	56.84	39.94	67.1	48.92	30.86	47.64	44.52	15.64	32.89	17.06
YBR017C	39.16	28.3	23.49	0	14.2	9.97	54.51	31.13	24.96	38.64	48.52	30.19	31.66	27.74	25.07	38.29	27.6	41.54	34.54	30.66	39.65	28.01	33.79	37.81	32.99	38.48	32.87	15.85	19.02	31.65	18.15	33.2	44.97	24.38	12.27	24.77	41.13	43.93	31.11	43.85	24.58	29.82	23.62	24.36	23.82	23.97	12.8	22.88	12.04
YBR018C	0.96	2.65	1.68	0	0.89	0	0	1.89	0	1.61	1.24	0	0	0	0	0	0	1.34	0	0	0	0	1.21	0.97	0	0	1.03	0	2.24	3.27	2.27	0	0	0	0.88	2.15	2.87	1.57	1.24	0	1.54	1.49	0	0	0	0	0	0	0
YBR019C	5.73	8.84	8.39	4.75	2.66	0	14.34	5.66	21.12	8.05	14.93	2.42	0	10.28	6.84	0	7.36	2.68	17.27	29.48	23.79	21.42	12.07	6.79	20.22	16.32	20.54	5.28	11.19	3.27	12.48	11.86	15.36	4.06	6.13	0	9.56	7.84	4.98	1.62	7.68	0	6.75	3.25	1.7	0	1.42	0	0
YBR020W	5.73	2.65	3.36	0	0	0	0.96	0	2.88	11.27	1.24	1.21	3.02	1.03	0	4.79	1.84	1.34	4.93	0	1.59	4.94	4.83	5.82	5.32	2.33	0	0	0	0	4.54	1.19	3.29	0	0	0	0.96	4.71	3.73	4.87	1.54	10.44	5.06	0	1.7	0	0	0	2.01
YBR021W	3.82	7.96	5.03	1.58	0.89	1.11	13.39	7.55	7.68	9.66	16.17	18.11	3.02	11.3	5.7	14.36	14.72	13.4	17.27	14.15	21.41	9.89	9.65	14.54	12.77	18.66	19.51	3.96	10.07	5.46	4.54	11.86	7.68	2.71	2.63	2.15	11.48	9.41	18.67	8.12	9.22	13.42	6.75	8.12	11.91	3.42	1.42	2.86	3.01
YBR022W	9.55	5.31	6.71	1.58	0.89	0	21.99	29.25	32.64	12.88	21.15	9.66	61.81	21.58	17.09	7.98	5.52	14.74	35.77	25.94	42.82	31.31	45.86	25.21	29.79	25.65	41.08	29.05	13.43	37.11	18.15	17.78	15.36	5.42	8.76	9.69	18.17	25.1	6.22	9.74	13.82	10.44	10.12	12.99	5.1	5.14	4.27	4.29	3.01
YBR023C	25.79	23.88	36.91	7.92	6.21	5.54	35.38	26.42	21.12	43.47	28.61	25.36	15.08	22.61	25.07	31.91	16.56	24.12	13.57	25.94	31.72	19.77	19.31	18.42	30.86	47.8	21.57	25.09	16.79	30.56	21.55	22.53	32.91	12.19	14.89	8.61	20.09	37.65	23.64	21.11	27.65	16.4	33.74	14.62	25.52	34.25	9.95	10.01	2.01
YBR024W	7.64	14.15	6.71	0	2.66	0	6.69	10.38	17.28	9.66	17.42	10.87	6.03	4.11	4.56	11.17	9.2	0	9.87	7.07	11.9	11.53	6.03	5.82	13.83	17.49	5.14	6.6	2.24	8.73	10.21	13.04	7.68	0	7.01	3.23	12.43	12.55	8.71	3.25	6.14	1.49	6.75	4.87	3.4	5.14	2.84	2.86	6.02
YBR025C	142.31	120.28	145.95	102.97	76.3	83.07	86.06	59.43	67.19	160.99	192.83	135.24	31.66	54.46	50.13	116.47	172.94	135.34	173.91	222.85	178.43	181.25	171.37	158.04	186.21	201.71	157.15	159.77	146.59	155	81.67	96.03	108.59	70.44	75.34	47.38	169.29	108.25	139.37	125.05	116.74	95.44	143.39	81.21	112.29	97.6	51.19	101.52	26.09
YBR026C	12.42	5.31	3.36	1.58	0	0	4.78	1.89	2.88	11.27	9.95	10.87	6.03	7.19	2.28	7.98	9.2	9.38	8.63	9.43	15.86	14.83	6.03	9.7	18.09	15.16	12.33	3.96	13.43	14.19	6.81	5.93	12.07	2.71	4.38	1.08	16.26	10.98	13.69	1.62	10.75	4.47	11.81	8.12	6.81	3.42	5.69	0	3.01
YBR027C	9.55	11.5	6.71	1.58	0.89	1.11	18.17	12.26	7.68	3.22	16.17	8.45	7.54	2.06	9.11	3.19	11.04	9.38	4.93	1.18	1.59	3.3	1.21	1.94	6.38	5.83	3.08	2.64	5.6	5.46	12.48	9.48	6.58	1.35	6.13	5.38	11.48	10.98	13.69	9.74	12.29	2.98	8.43	1.62	10.21	6.85	1.42	5.72	1
YBR028C	23.88	24.76	16.78	11.09	3.55	6.65	36.34	24.53	13.44	22.54	27.37	26.57	18.09	14.39	19.37	19.15	23.92	25.46	17.27	29.48	18.24	3.3	7.24	9.7	21.28	25.65	13.35	11.88	14.55	4.37	26.09	22.53	21.94	4.06	7.88	10.77	29.65	29.81	31.11	24.36	35.33	14.91	26.99	11.37	22.12	10.27	11.37	8.58	3.01
YBR029C	31.52	20.34	21.81	11.09	5.32	5.54	28.69	31.13	29.76	57.95	44.79	36.23	30.15	30.83	30.76	38.29	40.47	38.86	46.87	35.37	36.48	41.19	33.79	19.39	44.69	43.14	33.89	22.45	47	28.38	23.82	24.9	47.17	10.84	21.9	11.85	45.91	65.89	37.33	37.35	38.4	19.39	45.55	22.74	17.01	34.25	18.48	7.15	17.06
YBR030W	35.34	24.76	26.84	22.18	7.98	7.75	28.69	5.66	10.56	20.93	33.59	31.4	12.06	15.41	6.84	20.74	25.76	16.08	69.07	44.81	41.24	52.73	39.83	38.78	48.95	54.8	57.52	43.57	33.57	67.67	12.48	13.04	13.16	4.06	12.27	6.46	34.43	20.39	26.13	24.36	15.36	20.88	30.36	30.86	30.62	13.7	9.95	15.73	6.02
YBR031W	137.54	148.58	129.18	123.56	92.27	93.04	78.41	55.66	53.75	231.82	185.36	150.94	75.38	56.52	42.16	194.65	150.86	166.17	191.18	174.51	187.95	225.74	158.1	212.34	211.75	219.2	207.47	204.67	177.92	205.21	86.2	91.29	131.62	75.86	91.11	68.92	179.81	161.59	204.08	155.91	132.1	117.81	151.82	90.95	115.69	136.98	51.19	84.36	33.12
YBR032W	0	0	0	0	0	0	1.91	0.94	0.96	0	0	0	3.02	2.06	0	0	0	0	0	0	0	0	0	0	0	0	0	0	0	0	0	0	1.1	0	0	0	0	0	0	0	0	0	0	1.62	0	0	0	0	0
YBR033W	1.91	1.77	3.36	0	0	0	1.91	0.94	3.84	4.83	0	2.42	3.02	3.08	0	0	1.84	1.34	0	1.18	6.34	3.3	2.41	1.94	0	3.5	2.05	1.32	3.36	4.37	1.13	4.74	5.48	2.71	0	1.08	2.87	4.71	2.49	3.25	1.54	0	0	3.25	0	0	0	2.86	4.01
YBR034C	49.67	60.14	65.43	15.84	23.95	26.58	63.11	36.79	23.04	109.47	84.59	57.96	13.57	36.99	33.04	90.94	77.27	77.72	90.04	94.33	114.99	112.05	97.76	68.84	118.11	111.93	118.12	117.52	58.19	87.32	35.16	46.24	37.29	18.96	25.41	12.92	88.95	64.32	80.88	76.33	46.08	50.7	84.35	24.36	42.53	35.96	21.33	30.03	28.1
YBR035C	15.28	16.8	10.07	3.17	0.89	4.43	19.13	24.53	15.36	27.37	22.39	13.28	10.55	12.33	11.39	11.17	12.88	14.74	20.97	31.84	30.14	23.07	6.03	26.18	22.35	26.82	23.62	22.45	19.02	18.56	12.48	23.71	20.84	12.19	12.27	9.69	13.39	21.96	16.18	4.87	16.9	19.39	25.3	27.61	5.1	6.85	5.69	8.58	5.02
YBR036C	28.65	30.07	23.49	9.5	5.32	13.29	37.29	24.53	18.24	40.25	49.76	35.02	12.06	29.8	10.25	44.67	51.51	44.22	50.57	20.04	32.51	24.72	35	41.69	29.79	60.63	44.17	38.29	54.83	27.29	30.63	29.64	34	14.9	28.91	12.92	35.39	32.95	49.77	34.11	39.94	29.82	37.11	14.62	30.62	22.26	15.64	18.59	8.03
YBR037C	22.92	13.27	16.78	4.75	2.66	3.32	20.08	14.15	10.56	19.32	16.17	14.49	4.52	9.25	6.84	20.74	23.92	5.36	20.97	24.76	26.17	18.13	15.69	16.48	18.09	23.32	10.27	15.85	14.55	26.2	13.61	18.97	23.03	13.55	15.77	9.69	20.09	28.24	33.6	19.49	23.04	11.93	25.3	4.87	6.81	10.27	5.69	7.15	6.02
YBR038W	47.76	24.76	23.49	26.93	14.2	18.83	33.47	35.85	30.72	49.91	59.71	50.72	30.15	26.72	39.88	39.89	42.31	30.82	37	44.81	41.24	51.08	47.07	13.57	28.73	34.98	57.52	29.05	36.93	44.75	39.7	32.01	40.58	9.48	21.9	12.92	33.48	40.79	53.51	21.11	27.65	31.32	48.92	17.87	25.52	22.26	19.91	22.88	14.05
YBR039W	47.76	50.41	52.01	28.51	10.65	42.09	45.9	31.13	17.28	66	83.35	84.53	12.06	24.66	18.23	49.46	75.43	65.66	97.44	106.12	124.51	116.99	67.58	103.75	117.05	153.91	66.76	137.33	163.38	105.88	36.3	54.53	61.42	27.09	32.41	32.3	63.13	70.6	58.49	66.59	41.47	58.16	62.42	37.36	51.04	58.22	29.86	47.18	12.04
YBR040W	0	0	0	0	0	0	0.96	0	0	1.61	2.49	0	3.02	0	0	3.19	1.84	0	0	0	0	3.3	0	0	0	2.33	1.03	2.64	1.12	0	0	1.19	0	0	0	0	0	0	0	0	0	0	0	0	0	0	0	0	1
YBR041W	12.42	23.88	11.74	7.92	2.66	4.43	7.65	9.43	4.8	11.27	19.9	12.08	6.03	4.11	4.56	15.96	23.92	12.06	33.3	34.19	17.45	29.66	15.69	8.73	12.77	22.15	23.62	13.2	40.28	19.65	6.81	11.86	10.97	9.48	9.64	3.23	12.43	29.81	11.2	8.12	23.04	5.96	16.87	8.12	8.51	5.14	7.11	14.3	6.02
YBR042C	13.37	20.34	21.81	4.75	0.89	3.32	43.99	33.96	24	27.37	26.12	21.74	18.09	27.74	12.53	25.53	25.76	24.12	40.7	29.48	31.72	44.49	24.14	22.3	28.73	40.81	34.92	27.73	16.79	27.29	19.28	17.78	20.84	8.13	11.39	10.77	29.65	45.5	21.15	32.48	36.86	17.89	10.12	19.49	17.01	11.99	5.69	4.29	4.01
YBR043C	12.42	18.57	21.81	1.58	3.55	1.11	23.91	21.7	22.08	20.93	36.08	12.08	18.09	9.25	10.25	15.96	7.36	13.4	14.8	21.22	30.14	16.48	22.93	25.21	37.24	38.48	31.84	18.49	17.9	10.92	18.15	23.71	14.26	9.48	10.51	19.38	21.04	20.39	23.64	16.24	24.58	16.4	20.24	1.62	3.4	18.84	7.11	4.29	2.01
YBR044C	6.69	7.08	3.36	1.58	0	0	11.48	7.55	9.6	16.1	18.66	8.45	4.52	10.28	4.56	14.36	11.04	10.72	20.97	14.15	15.86	9.89	9.65	6.79	14.9	4.66	4.11	9.24	5.6	17.46	5.67	4.74	9.87	0	9.64	4.31	18.17	12.55	6.22	6.5	9.22	5.96	8.43	3.25	1.7	6.85	1.42	2.86	1
YBR045C	2.87	2.65	0	0	1.77	3.32	2.87	2.83	1.92	6.44	8.71	1.21	3.02	1.03	2.28	4.79	1.84	2.68	1.23	7.07	11.9	14.83	1.21	4.85	2.13	4.66	4.11	0	2.24	1.09	1.13	3.56	1.1	2.71	1.75	1.08	0	0	6.22	0	10.75	4.47	0	3.25	1.7	1.71	2.84	1.43	1
YBR046C	16.24	9.73	21.81	1.58	7.1	0	2.87	16.04	12.48	8.05	9.95	13.28	6.03	5.14	2.28	6.38	9.2	14.74	9.87	11.79	8.72	8.24	6.03	3.88	10.64	18.66	0	3.96	16.79	0	7.94	13.04	9.87	2.71	4.38	12.92	8.61	21.96	6.22	6.5	9.22	13.42	8.43	8.12	5.1	10.27	4.27	0	4.01
YBR047W	7.64	9.73	0	1.58	1.77	1.11	21.99	24.53	20.16	19.32	8.71	14.49	3.02	23.63	12.53	7.98	12.88	10.72	24.67	25.94	30.14	29.66	20.52	28.12	38.31	32.65	39.03	5.28	11.19	16.37	13.61	15.41	8.77	10.84	5.26	5.38	15.3	10.98	12.44	8.12	1.54	7.46	10.12	8.12	3.4	0	2.84	0	1
YBR048W	210.12	173.34	172.8	63.36	95.82	84.18	265.84	182.08	162.22	294.6	241.34	229.43	164.32	153.1	149.25	205.82	220.77	168.85	146.78	202.8	202.22	186.19	183.44	135.74	180.89	190.05	156.12	139.97	193.59	209.57	145.19	162.42	196.34	116.49	128.78	96.91	250.59	199.24	206.56	222.5	219.65	171.49	247.98	113.69	137.8	169.52	137.92	135.83	39.14
YBR049C	80.23	53.95	75.49	15.84	24.84	24.37	117.62	54.72	56.63	62.78	83.35	62.79	63.32	80.15	48.99	49.46	75.43	53.6	76.47	61.31	58.68	57.67	83.27	54.3	73.42	69.96	65.73	42.25	85.05	43.66	57.85	49.79	72.39	47.41	64.83	23.69	73.65	87.86	58.49	55.22	46.08	46.23	55.67	79.58	68.05	66.78	39.81	44.32	24.08
YBR050C	7.64	0.88	3.36	1.58	1.77	2.22	7.65	8.49	1.92	1.61	12.44	7.25	7.54	1.03	6.84	3.19	5.52	1.34	8.63	8.25	12.69	8.24	3.62	2.91	9.58	5.83	5.14	2.64	3.36	12.01	5.67	7.11	4.39	2.71	6.13	1.08	4.78	7.84	3.73	4.87	6.14	4.47	6.75	6.5	0	5.14	2.84	4.29	2.01
YBR052C	45.85	40.68	23.49	23.76	16.86	18.83	35.38	31.13	32.64	59.56	85.84	55.55	3.02	21.58	17.09	41.48	49.67	67	49.34	43.63	53.93	49.43	43.45	35.88	48.95	69.96	54.44	59.42	48.12	67.67	34.03	73.5	72.39	62.31	42.93	33.38	59.3	86.29	65.95	38.98	46.08	37.28	38.8	24.36	22.12	27.4	38.39	30.03	26.09
YBR053C	5.73	8.84	8.39	1.58	1.77	2.22	1.91	1.89	0	8.05	16.17	9.66	6.03	6.17	5.7	6.38	12.88	5.36	13.57	9.43	15.86	18.13	7.24	2.91	15.96	9.33	7.19	6.6	16.79	3.27	2.27	9.48	5.48	0	2.63	6.46	11.48	18.83	4.98	3.25	15.36	7.46	11.81	3.25	5.1	8.56	4.27	5.72	3.01
YBR054W	27.7	26.53	26.84	17.43	26.62	14.4	41.12	39.62	30.72	19.32	18.66	16.91	36.18	20.55	31.9	19.15	22.08	16.08	12.33	12.97	11.9	6.59	28.96	14.54	11.7	20.99	6.16	6.6	30.21	16.37	24.95	27.27	24.13	17.61	14.02	25.84	24.87	21.96	6.22	8.12	15.36	13.42	10.12	14.62	15.31	18.84	17.06	11.44	15.05
YBR055C	36.29	52.18	40.26	7.92	7.1	11.08	90.85	94.34	88.31	82.1	113.21	55.55	45.23	54.46	50.13	65.42	60.71	79.06	57.97	57.78	80.1	79.09	51.89	53.33	75.55	82.78	71.9	47.54	53.71	48.03	52.18	62.83	69.1	40.64	34.17	23.69	80.34	125.51	100.79	48.72	62.98	44.74	35.43	30.86	22.12	22.26	24.17	21.45	10.04
YBR056W	7.64	8.84	6.71	0	1.77	1.11	4.78	6.6	13.44	19.32	9.95	9.66	9.05	7.19	3.42	1.6	5.52	2.68	9.87	17.69	24.58	8.24	4.83	4.85	13.83	7	14.38	22.45	19.02	9.82	3.4	10.67	7.68	1.35	5.26	1.08	5.74	7.84	1.24	3.25	1.54	5.96	6.75	3.25	1.7	1.71	0	0	2.01
YBR056W-A	15.28	23.88	5.03	0	3.55	3.32	49.73	17.92	41.27	12.88	11.2	14.49	6.03	28.77	45.57	12.76	14.72	10.72	23.43	27.12	26.17	19.77	21.72	26.18	12.77	15.16	19.51	19.81	16.79	18.56	23.82	23.71	21.94	14.9	5.26	3.23	9.56	12.55	6.22	3.25	10.75	8.95	13.5	9.74	5.1	10.27	4.27	4.29	2.01
YBR057C	26.74	17.69	20.13	1.58	0.89	4.43	39.21	46.23	29.76	37.03	43.54	32.6	42.21	29.8	29.62	20.74	25.76	29.48	22.2	47.16	36.48	36.25	36.21	32	39.37	34.98	35.95	39.61	35.81	26.2	28.36	21.34	24.13	14.9	15.77	15.08	23.91	42.36	28.62	16.24	19.97	20.88	21.93	22.74	17.01	27.4	8.53	2.86	7.02
YBR058C	38.2	45.99	31.87	7.92	8.87	8.86	85.11	94.34	55.67	72.44	59.71	59.17	55.78	72.96	44.43	52.65	51.51	53.6	69.07	45.98	97.54	77.44	61.55	67.87	89.38	89.78	66.76	50.18	81.69	75.32	68.06	53.35	60.33	39.28	43.8	20.46	60.26	47.07	59.73	53.59	52.22	47.72	42.17	21.11	35.73	17.12	17.06	7.15	12.04
YBR058C-A	97.42	61.02	57.04	20.59	11.53	12.18	328.95	270.76	335.96	112.69	90.82	66.41	450.75	237.36	231.28	95.73	93.83	54.94	130.74	141.49	156.23	171.36	135.17	118.29	127.69	152.74	125.31	104.31	111.9	65.49	245	250.15	218.28	205.89	133.16	187.37	100.43	89.42	103.28	81.2	84.48	79.03	55.67	35.73	59.55	32.53	42.65	54.33	23.08
YBR059C	45.85	30.07	31.87	9.5	9.76	9.97	105.19	85.85	83.51	32.2	48.52	48.3	132.66	71.93	66.08	47.87	38.63	54.94	55.5	51.88	66.61	77.44	63.96	45.57	55.33	55.97	34.92	30.37	48.12	42.57	60.12	75.87	84.46	48.76	35.04	51.69	36.35	37.65	31.11	27.61	43.01	29.82	40.49	19.49	28.92	20.55	22.75	21.45	21.07
YBR060C	33.43	34.49	23.49	4.75	13.31	3.32	65.03	64.15	47.03	61.17	83.35	64	31.66	43.16	30.76	44.67	36.8	21.44	54.27	56.6	61.06	62.61	43.45	63.99	58.52	66.46	69.84	66.02	61.55	57.85	40.83	49.79	57.04	25.74	38.55	21.54	35.39	50.2	59.73	38.98	30.72	20.88	20.24	16.24	30.62	30.82	17.06	27.17	7.02
YBR061C	13.37	11.5	8.39	1.58	6.21	2.22	14.34	10.38	14.4	33.81	28.61	26.57	9.05	12.33	5.7	19.15	16.56	12.06	22.2	20.04	20.62	19.77	14.48	36.84	21.28	18.66	29.79	27.73	13.43	15.28	7.94	11.86	15.36	6.77	5.26	2.15	24.87	26.67	23.64	24.36	7.68	26.84	16.87	19.49	15.31	8.56	7.11	7.15	2.01
YBR062C	6.69	11.5	5.03	3.17	0.89	7.75	31.56	33.96	22.08	25.76	14.93	7.25	30.15	32.88	27.34	23.93	16.56	10.72	19.73	18.87	7.14	4.94	14.48	20.36	11.7	26.82	23.62	17.17	27.98	30.56	11.34	18.97	15.36	12.19	6.13	10.77	22	9.41	6.22	16.24	12.29	8.95	21.93	9.74	8.51	0	4.27	5.72	3.01
YBR063C	10.51	10.61	11.74	0	1.77	3.32	21.99	21.7	6.72	19.32	22.39	12.08	21.11	14.39	17.09	15.96	11.04	18.76	23.43	23.58	30.93	16.48	19.31	23.27	18.09	26.82	28.76	27.73	26.86	19.65	18.15	23.71	16.45	6.77	9.64	6.46	18.17	10.98	18.67	8.12	16.9	14.91	15.18	6.5	5.1	20.55	5.69	8.58	3.01
YBR065C	17.19	11.5	15.1	4.75	1.77	1.11	36.34	24.53	24.96	27.37	27.37	10.87	18.09	11.3	11.39	14.36	11.04	13.4	24.67	16.51	23.79	18.13	14.48	20.36	14.9	24.49	17.46	10.56	8.95	24.01	20.42	15.41	19.74	9.48	14.89	7.54	9.56	10.98	17.42	8.12	4.61	16.4	13.5	14.62	5.1	6.85	2.84	1.43	3.01
YBR066C	28.65	32.72	28.52	19.01	20.41	16.61	84.15	73.59	63.35	45.08	36.08	38.64	64.82	67.82	50.13	44.67	31.28	24.12	77.7	86.07	65.82	64.26	72.41	72.72	85.13	92.11	74.98	60.74	55.95	78.59	32.89	61.65	44.97	43.35	42.05	45.23	58.34	34.51	37.33	38.98	53.76	38.77	25.3	14.62	8.51	22.26	24.17	5.72	14.05
YBR067C	44.89	36.26	31.87	30.1	22.18	19.94	7.65	14.15	9.6	54.74	28.61	50.72	9.05	8.22	5.7	57.44	34.96	44.22	25.9	41.27	31.72	37.9	39.83	32	60.65	54.8	34.92	25.09	39.17	54.58	6.81	35.57	23.03	12.19	21.9	9.69	34.43	31.38	29.86	50.35	47.62	29.82	26.99	8.12	17.01	27.4	11.37	11.44	7.02
YBR068C	389.69	368.79	327.14	277.22	222.69	271.37	245.76	186.79	132.46	458.81	429.19	388.82	134.17	158.24	109.38	400.47	353.23	304.19	352.76	366.7	385.41	398.75	331.89	400.45	345.83	471.05	356.4	359.16	378.23	415.87	157.66	266.75	298.35	163.9	272.46	175.52	322.32	321.61	363.35	331.31	336.39	302.72	495.96	352.44	290.92	488.01	247.39	274.53	139.49
YBR069C	123.21	109.66	124.14	77.62	62.99	94.15	226.63	150	114.23	167.43	162.97	121.96	81.41	145.91	94.56	142	115.9	136.68	149.24	130.88	173.67	133.47	144.82	154.17	156.42	137.58	125.31	136.01	109.66	148.45	142.92	113.81	138.21	107.01	141.05	85.07	141.55	114.53	125.68	92.57	112.13	107.37	121.46	61.72	100.38	128.42	56.87	80.07	28.1
YBR070C	32.47	17.69	20.13	7.92	11.53	9.97	10.52	7.55	6.72	32.2	23.64	15.7	6.03	5.14	6.84	25.53	20.24	22.78	44.4	33.01	53.13	41.19	32.59	43.63	40.44	51.3	48.27	31.69	50.36	50.21	11.34	13.04	18.65	10.84	14.02	7.54	37.3	20.39	19.91	14.62	21.5	17.89	21.93	21.11	6.81	8.56	17.06	11.44	4.01
YBR071W	109.84	114.97	98.98	93.46	94.93	72	142.48	112.26	90.23	144.89	109.48	121.96	90.45	112	74.06	138.81	114.06	117.92	92.51	89.61	113.4	116.99	70	126.05	86.19	120.09	78.06	100.35	90.64	96.05	87.34	96.03	120.66	102.95	109.51	81.84	147.29	122.37	135.64	103.94	87.55	90.96	145.08	131.56	115.69	154.11	86.73	104.38	37.13
YBR072C-A	5.73	12.38	13.42	3.17	2.66	0	27.73	51.89	47.99	8.05	16.17	7.25	16.58	25.69	27.34	9.57	9.2	6.7	22.2	9.43	22.2	18.13	10.86	8.73	36.18	13.99	6.16	25.09	22.38	12.01	40.83	22.53	17.55	18.96	14.02	2.15	14.35	15.69	9.95	0	7.68	2.98	3.37	4.87	8.51	3.42	2.84	5.72	2.01
YBR072W	0	0.88	0	1.58	6.21	3.32	0	1.89	0.96	1.61	2.49	0	0	0	1.14	0	3.68	1.34	4.93	2.36	1.59	0	1.21	5.82	6.38	0	0	2.64	11.19	2.18	1.13	3.56	0	1.35	0	1.08	0.96	3.14	2.49	1.62	1.54	1.49	5.06	0	1.7	1.71	1.42	4.29	3.01
YBR073W	27.7	30.95	28.52	7.92	11.53	18.83	58.33	42.45	28.8	37.03	48.52	38.64	30.15	36.99	29.62	25.53	29.44	32.16	51.8	56.6	80.89	47.78	49.48	51.39	65.97	64.13	56.49	31.69	58.19	45.84	44.24	40.31	55.94	28.45	31.54	28	29.65	48.63	51.02	27.61	23.04	31.32	26.99	30.86	25.52	32.53	27.01	17.16	7.02
YBR074W	12.42	27.42	16.78	4.75	3.55	5.54	54.51	72.64	44.15	30.59	37.32	33.81	42.21	49.32	31.9	31.91	55.19	34.84	33.3	41.27	33.31	37.9	18.1	32.97	44.69	37.31	32.87	18.49	25.74	17.46	29.49	43.86	50.46	13.55	36.8	11.85	21.04	29.81	47.29	22.74	15.36	32.81	33.74	22.74	17.01	15.41	15.64	22.88	4.01
YBR076W	1.91	0	0	0	0	0	0.96	0	0	0	0	0	0	0	0	0	0	0	0	0	0	1.65	0	0	0	1.17	0	1.32	2.24	0	0	0	0	0	0	0	0	0	0	0	1.54	0	0	0	0	0	0	0	0
YBR077C	25.79	22.99	25.16	1.58	4.44	6.65	18.17	12.26	8.64	28.98	19.9	18.11	18.09	16.44	6.84	14.36	22.08	32.16	33.3	38.91	49.96	31.31	13.28	37.81	29.79	39.64	42.11	44.89	29.09	34.93	23.82	22.53	26.32	10.84	14.89	8.61	32.52	32.95	17.42	24.36	27.65	20.88	32.05	12.99	17.01	6.85	15.64	20.02	4.01
YBR078W	250.24	222.87	268.42	199.6	222.69	249.22	269.67	267.93	154.54	254.36	267.47	241.5	93.47	190.1	201.66	248.9	250.21	253.27	312.05	292.41	337.04	372.39	339.13	324.82	261.76	347.46	288.61	338.03	295.42	280.52	249.54	258.45	259.96	218.08	318.02	127.07	272.59	219.64	273.76	185.14	222.72	184.91	251.35	162.42	202.45	267.12	179.15	213.04	86.3
YBR079C	49.67	62.79	36.91	9.5	1.77	14.4	47.81	44.34	29.76	99.81	93.3	83.32	21.11	35.96	22.79	62.22	60.71	60.3	38.24	60.13	39.65	59.32	53.1	27.15	53.2	62.96	41.08	36.97	47	61.13	29.49	65.2	57.04	25.74	25.41	26.92	59.3	61.18	78.39	60.09	39.94	44.74	75.91	42.23	56.14	51.37	22.75	28.6	9.03
YBR080C	20.06	15.03	23.49	3.17	0.89	3.32	7.65	8.49	2.88	17.71	18.66	14.49	3.02	12.33	10.25	17.55	16.56	20.1	8.63	30.66	15.07	26.36	26.55	16.48	22.35	24.49	21.57	22.45	22.38	21.83	4.54	14.23	13.16	1.35	7.01	5.38	13.39	25.1	26.13	11.37	9.22	4.47	18.56	17.87	8.51	13.7	14.22	12.87	7.02
YBR081C	62.08	69.87	88.91	14.26	15.08	17.72	115.71	138.68	97.91	106.25	119.43	88.15	99.5	85.29	64.94	60.63	86.47	76.38	112.24	120.27	135.61	123.58	123.1	83.39	145.78	118.93	107.85	108.28	113.02	93.87	97.55	92.47	161.24	77.21	70.09	44.15	92.78	83.15	89.59	60.09	76.8	70.09	82.66	37.36	54.44	46.23	19.91	20.02	27.1
YBR082C	103.15	105.24	110.72	69.7	77.19	66.46	96.58	67.92	65.27	198.01	130.62	129.2	76.88	69.87	52.41	102.11	134.3	107.2	360.16	437.44	430.61	369.09	354.82	334.51	436.27	402.26	456.03	339.35	401.73	372.21	95.28	123.3	97.62	89.4	75.34	72.15	141.55	144.33	125.68	90.95	133.63	113.33	153.51	90.95	56.14	89.04	66.82	71.49	30.11
YBR083W	74.5	66.33	68.78	63.36	37.26	43.2	69.81	68.87	18.24	144.89	115.7	131.62	58.79	72.96	42.16	148.38	95.67	91.12	104.84	161.54	97.54	133.47	120.69	113.44	141.52	118.93	123.25	105.64	113.02	175.74	71.46	92.47	86.65	44.7	37.67	57.07	65.99	90.99	107.02	105.56	64.51	50.7	97.84	45.48	64.65	59.93	42.65	40.04	27.1
YBR084C-A	228.27	200.76	197.96	87.13	82.51	79.75	199.86	212.27	143.02	331.63	248.81	260.82	125.13	169.55	112.79	240.92	237.33	191.63	557.5	649.68	622.53	471.25	512.91	553.64	572.48	619.13	528.96	455.55	434.18	497.74	179.21	192.06	161.24	116.49	116.52	89.38	320.41	224.34	276.25	219.25	211.97	165.52	256.41	162.42	148.01	190.07	132.23	107.24	69.24
YBR084W	21.01	22.99	15.1	9.5	4.44	8.86	29.64	18.87	19.2	35.42	53.49	37.43	16.58	9.25	4.56	41.48	18.4	29.48	22.2	35.37	50.75	13.18	36.21	29.09	17.03	34.98	68.82	26.41	30.21	51.3	13.61	21.34	30.71	14.9	14.02	6.46	36.35	17.26	36.09	17.86	13.82	20.88	40.49	11.37	27.22	15.41	8.53	12.87	8.03
YBR085C-A	85.96	95.51	100.66	53.86	50.57	26.58	79.37	95.28	101.75	75.66	79.62	55.55	76.88	97.62	79.75	49.46	79.11	58.96	219.55	239.35	181.6	174.66	182.24	178.41	166	190.05	175.63	145.25	212.61	145.17	110.02	129.22	120.66	93.46	118.27	105.53	52.6	67.46	63.46	51.97	62.98	59.65	109.65	103.95	76.56	49.66	75.36	44.32	39.14
YBR085W	5.73	0	3.36	0	0	1.11	1.91	5.66	9.6	9.66	2.49	14.49	3.02	1.03	1.14	1.6	9.2	8.04	2.47	5.9	5.55	1.65	4.83	0.97	8.51	4.66	3.08	6.6	2.24	0	2.27	2.37	4.39	0	6.13	2.15	8.61	3.14	6.22	4.87	4.61	0	0	4.87	6.81	0	1.42	0	4.01
YBR086C	42.98	34.49	60.39	23.76	10.65	17.72	49.73	33.02	17.28	59.56	52.25	62.79	45.23	34.94	21.65	23.93	62.55	28.14	64.14	56.6	47.58	46.14	39.83	39.75	45.76	59.46	47.25	25.09	35.81	56.76	22.69	49.79	54.84	25.74	44.68	32.3	44.95	50.2	62.22	35.73	30.72	50.7	50.61	42.23	30.62	35.96	31.28	28.6	21.07
YBR087W	23.88	22.99	15.1	4.75	3.55	8.86	22.95	21.7	14.4	25.76	14.93	20.53	7.54	12.33	5.7	17.55	11.04	12.06	13.57	40.09	38.07	26.36	27.76	25.21	29.79	27.98	21.57	30.37	26.86	34.93	9.07	9.48	17.55	9.48	7.88	5.38	27.74	18.83	9.95	25.99	18.43	2.98	18.56	19.49	10.21	8.56	12.8	4.29	5.02
YBR088C	72.59	54.83	41.94	41.19	47.02	56.49	30.6	15.09	25.92	75.66	80.86	65.21	33.17	21.58	18.23	73.39	55.19	71.02	141.84	140.31	166.54	108.75	119.48	166.77	138.33	135.25	121.2	137.33	134.28	129.89	28.36	49.79	50.46	28.45	35.04	34.46	72.69	92.56	67.2	99.07	67.58	62.63	48.92	25.99	30.62	63.36	38.39	38.61	13.05
YBR089C-A	70.68	61.02	72.14	49.11	34.6	47.63	77.46	93.4	76.79	86.93	63.45	49.51	61.81	73.98	45.57	70.2	75.43	48.24	118.41	133.24	118.95	118.64	83.27	127.99	130.88	101.44	105.79	121.48	137.64	121.16	81.67	86.54	95.43	85.34	85.86	81.84	100.43	72.17	63.46	43.85	44.54	32.81	77.6	30.86	51.04	39.38	44.08	37.18	17.06
YBR090C	76.41	67.21	75.49	52.28	34.6	49.84	82.24	105.66	86.39	93.37	72.15	56.75	70.85	80.15	53.55	74.99	88.31	58.96	133.21	145.03	134.81	125.23	92.93	141.56	147.91	121.26	117.09	129.4	141	136.44	91.88	99.59	119.56	89.4	91.99	86.15	105.21	87.86	73.42	43.85	52.22	34.3	84.35	30.86	52.74	44.52	44.08	42.89	19.07
YBR091C	53.49	44.22	41.94	9.5	8.87	5.54	47.81	65.09	75.83	35.42	46.03	31.4	63.32	46.24	77.47	51.06	47.83	37.52	123.34	167.43	106.27	98.86	117.06	84.36	135.14	138.75	80.11	60.74	48.12	108.06	78.26	98.4	75.68	67.73	44.68	54.92	47.82	36.08	42.31	42.23	41.47	38.77	30.36	25.99	22.12	22.26	12.8	18.59	11.04
YBR092C	59.22	42.45	33.55	11.09	12.42	11.08	39.21	49.06	62.39	80.49	67.18	57.96	52.76	41.1	61.52	67.01	55.19	49.58	135.68	201.62	115.78	102.16	113.44	111.5	127.69	150.41	100.66	64.7	58.19	101.51	69.19	93.66	64.72	67.73	20.15	40.92	67.91	34.51	57.24	68.21	53.76	50.7	38.8	27.61	28.92	34.25	18.48	14.3	13.05
YBR093C	4.78	0.88	0	0	0.89	0	0.96	9.43	1.92	11.27	8.71	4.83	6.03	2.06	1.14	6.38	11.04	6.7	16.03	9.43	3.17	0	1.21	8.73	4.26	5.83	17.46	3.96	8.95	8.73	0	7.11	2.19	5.42	4.38	0	12.43	9.41	8.71	8.12	10.75	5.96	6.75	4.87	3.4	5.14	0	1.43	0
YBR094W	15.28	10.61	18.45	4.75	0.89	0	12.43	13.21	7.68	22.54	13.68	12.08	6.03	6.17	3.42	7.98	7.36	8.04	23.43	31.84	21.41	19.77	24.14	11.64	17.03	16.32	35.95	23.77	14.55	21.83	7.94	13.04	8.77	2.71	1.75	1.08	16.26	3.14	18.67	14.62	9.22	10.44	8.43	9.74	5.1	6.85	2.84	7.15	4.01
YBR095C	41.07	48.64	40.26	1.58	4.44	4.43	40.16	40.57	43.19	86.93	53.49	56.75	45.23	33.91	34.18	46.27	34.96	41.54	43.17	38.91	34.89	36.25	30.17	36.84	40.44	60.63	27.73	43.57	34.69	46.94	46.51	50.98	43.87	39.28	23.65	20.46	44.95	39.22	41.06	45.47	50.69	31.32	43.86	24.36	40.83	25.68	15.64	18.59	14.05
YBR096W	17.19	13.27	11.74	4.75	4.44	4.43	30.6	40.57	18.24	20.93	18.66	18.11	25.63	23.63	15.95	17.55	22.08	18.76	44.4	57.78	35.69	51.08	28.96	32.97	53.2	46.64	50.33	25.09	52.59	28.38	18.15	23.71	19.74	9.48	9.64	14	30.61	29.81	26.13	12.99	12.29	20.88	25.3	11.37	17.01	17.12	4.27	12.87	10.04
YBR097W	20.06	13.27	13.42	1.58	1.77	4.43	49.73	27.36	20.16	22.54	14.93	27.77	12.06	16.44	27.34	17.55	25.76	10.72	32.07	37.73	28.55	34.6	31.38	22.3	24.47	33.81	28.76	18.49	27.98	22.92	17.01	18.97	16.45	12.19	9.64	4.31	16.26	14.12	18.67	9.74	24.58	13.42	10.12	11.37	13.61	5.14	8.53	5.72	1
YBR098W	11.46	10.61	13.42	1.58	0	2.22	27.73	16.98	19.2	17.71	13.68	24.15	15.08	8.22	21.65	7.98	9.2	8.04	25.9	23.58	37.27	24.72	18.1	22.3	17.03	38.48	22.6	22.45	12.31	10.92	13.61	13.04	19.74	6.77	6.13	3.23	18.17	10.98	12.44	12.99	10.75	5.96	13.5	14.62	11.91	1.71	4.27	7.15	3.01
YBR101C	87.87	74.29	100.66	49.11	42.59	50.95	76.5	80.19	61.43	93.37	115.7	94.19	73.87	49.32	35.32	92.54	93.83	67	151.71	148.57	153.85	133.47	148.44	147.38	158.55	201.71	116.06	116.2	148.83	151.72	73.73	62.83	65.81	50.12	63.95	47.38	94.69	100.41	104.53	84.45	82.94	92.46	94.47	63.34	61.25	73.63	28.44	50.04	13.05
YBR102C	23.88	27.42	21.81	1.58	0.89	2.22	57.38	35.85	32.64	66	80.86	30.19	30.15	39.05	21.65	47.87	40.47	38.86	18.5	16.51	25.38	21.42	13.28	27.15	24.47	25.65	9.24	29.05	15.67	28.38	34.03	53.35	53.75	36.57	39.42	24.77	26.78	58.05	54.75	38.98	26.11	19.39	57.36	19.49	28.92	27.4	8.53	27.17	7.02
YBR103W	15.28	22.99	13.42	0	2.66	0	12.43	20.75	14.4	17.71	22.39	12.08	18.09	8.22	5.7	11.17	25.76	5.36	22.2	20.04	26.17	18.13	15.69	20.36	30.86	48.97	17.46	18.49	14.55	27.29	10.21	14.23	14.26	6.77	10.51	6.46	21.04	12.55	13.69	24.36	10.75	10.44	21.93	1.62	6.81	6.85	8.53	10.01	3.01
YBR104W	24.83	15.03	16.78	3.17	1.77	2.22	38.25	32.08	39.36	17.71	19.9	26.57	31.66	20.55	20.51	7.98	7.36	9.38	29.6	20.04	29.34	28.01	10.86	15.51	37.24	18.66	32.87	23.77	15.67	19.65	20.42	32.01	28.52	17.61	16.65	15.08	21.04	28.24	18.67	16.24	12.29	10.44	15.18	4.87	5.1	6.85	4.27	4.29	4.01
YBR105C	20.06	28.3	21.81	12.67	13.31	7.75	30.6	14.15	10.56	22.54	19.9	16.91	24.12	10.28	14.81	12.76	18.4	20.1	11.1	8.25	11.9	18.13	7.24	10.67	10.64	4.66	6.16	6.6	10.07	15.28	17.01	20.15	15.36	9.48	21.03	11.85	10.52	20.39	17.42	25.99	16.9	7.46	13.5	8.12	10.21	13.7	4.27	4.29	5.02
YBR106W	78.32	69.87	43.62	33.27	47.91	54.27	64.07	72.64	67.19	120.74	98.28	101.43	63.32	50.35	38.74	94.13	84.63	72.36	146.78	169.79	137.19	118.64	118.27	116.35	135.14	125.92	119.14	129.4	101.83	127.71	73.73	82.99	59.23	39.28	48.18	51.69	107.12	105.11	100.79	76.33	76.8	67.1	124.83	64.97	47.64	68.49	32.7	54.33	23.08
YBR107C	0.96	2.65	6.71	0	3.55	1.11	8.61	7.55	5.76	6.44	8.71	10.87	6.03	2.06	3.42	3.19	5.52	4.02	8.63	8.25	12.69	6.59	6.03	10.67	19.15	12.83	1.03	7.92	8.95	8.73	1.13	10.67	2.19	0	1.75	3.23	2.87	0	13.69	9.74	6.14	4.47	10.12	4.87	0	6.85	4.27	2.86	2.01
YBR108W	6.69	6.19	15.1	0	0	1.11	11.48	14.15	5.76	19.32	19.9	10.87	1.51	12.33	2.28	9.57	5.52	9.38	9.87	20.04	7.93	1.65	7.24	9.7	17.03	4.66	5.14	10.56	8.95	13.1	5.67	15.41	13.16	1.35	8.76	4.31	9.56	10.98	19.91	3.25	6.14	16.4	6.75	11.37	5.1	3.42	1.42	5.72	3.01
YBR109C	62.08	55.72	45.3	9.5	9.76	12.18	43.03	37.74	28.8	70.83	69.67	78.49	22.61	35.96	21.65	51.06	51.51	45.56	141.84	154.46	140.37	105.45	117.06	127.99	160.68	114.26	156.12	101.67	110.78	155	32.89	48.61	50.46	23.03	24.53	24.77	57.39	50.2	59.73	69.83	56.83	37.28	94.47	63.34	44.23	37.67	28.44	30.03	18.06
YBR110W	20.06	22.99	8.39	6.34	2.66	2.22	22.95	26.42	21.12	45.08	31.1	25.36	4.52	29.8	13.67	15.96	29.44	28.14	20.97	23.58	50.75	24.72	22.93	31.03	31.92	22.15	30.81	18.49	24.62	25.11	12.48	17.78	21.94	8.13	11.39	9.69	36.35	14.12	41.06	11.37	16.9	22.37	15.18	21.11	15.31	13.7	8.53	12.87	3.01
YBR111C	13.37	9.73	8.39	0	2.66	0	4.78	13.21	11.52	16.1	16.17	16.91	10.55	7.19	12.53	12.76	23.92	8.04	35.77	48.34	28.55	26.36	20.52	28.12	50.01	53.63	21.57	21.13	31.33	34.93	6.81	20.15	7.68	8.13	15.77	6.46	21.04	14.12	14.93	12.99	15.36	8.95	18.56	11.37	8.51	8.56	7.11	5.72	3.01
YBR111W-A	27.7	23.88	30.2	3.17	0.89	4.43	107.1	80.19	75.83	30.59	48.52	31.4	73.87	84.26	70.64	22.34	38.63	33.5	104.84	104.94	86.44	95.57	68.79	84.36	80.87	93.28	118.12	56.78	69.38	48.03	55.58	60.46	60.33	51.47	35.92	33.38	31.56	32.95	37.33	29.23	35.33	13.42	48.92	22.74	22.12	22.26	14.22	18.59	12.04
YBR112C	73.54	61.02	52.01	30.1	19.52	27.69	54.51	45.28	38.4	99.81	59.71	47.09	49.75	36.99	37.6	62.22	58.87	40.2	33.3	56.6	57.1	57.67	49.48	26.18	68.1	71.12	58.54	54.14	40.28	73.13	54.45	67.58	64.72	46.06	57.82	56	40.17	61.18	108.26	58.47	47.62	47.72	64.1	42.23	51.04	78.77	27.01	34.32	18.06
YBR114W	37.25	38.91	48.65	6.34	8.87	15.51	54.51	40.57	27.84	54.74	32.35	41.06	48.24	28.77	30.76	25.53	38.63	25.46	34.54	50.7	34.1	39.55	72.41	52.36	60.65	36.14	57.52	26.41	42.52	62.22	29.49	46.24	44.97	20.32	28.03	30.15	34.43	56.48	21.15	24.36	27.65	34.3	32.05	17.87	22.12	22.26	15.64	27.17	4.01
YBR115C	0	0	0	0	0	0	0	0	0	0	0	0	0	0	0	0	0	0	0	0	0	0	0	0	0	0	0	0	0	1.09	0	0	0	0	0	0	0	0	0	0	0	0	0	0	0	0	0	0	0
YBR117C	0.96	3.54	3.36	0	0.89	0	0.96	2.83	0.96	0	2.49	1.21	0	0	1.14	1.6	0	2.68	6.17	1.18	0.79	0	1.21	0.97	6.38	1.17	1.03	0	2.24	0	3.4	1.19	0	1.35	0	0	2.87	0	2.49	1.62	0	0	1.69	0	0	0	0	2.86	0
YBR118W	286.53	299.81	213.06	193.26	226.24	221.53	198.9	183.96	121.9	425	390.63	324.82	85.93	120.22	121.91	339.84	301.72	318.93	277.52	240.53	311.66	313.07	232.92	350.03	335.19	384.77	286.56	355.2	350.25	360.2	178.08	212.21	229.25	231.63	277.72	121.68	288.85	374.95	344.69	285.84	273.41	140.17	367.75	151.05	253.49	383.56	189.1	261.66	82.29
YBR119W	18.15	30.07	28.52	3.17	6.21	2.22	38.25	37.74	26.88	25.76	32.35	19.32	21.11	19.52	17.09	28.72	38.63	32.16	37	45.98	48.37	62.61	27.76	30.06	47.88	41.97	39.03	25.09	21.26	37.11	21.55	17.78	32.91	17.61	21.03	4.31	46.87	31.38	19.91	11.37	27.65	11.93	18.56	21.11	13.61	15.41	8.53	8.58	8.03
YBR120C	71.63	42.45	43.62	9.5	2.66	3.32	90.85	121.7	59.51	114.3	83.35	47.09	60.3	71.93	52.41	59.03	73.59	54.94	113.47	110.83	79.3	77.44	74.83	73.69	103.22	110.77	65.73	68.66	76.09	87.32	78.26	105.51	64.72	33.86	25.41	31.23	77.47	100.41	92.08	66.59	47.62	58.16	74.22	63.34	64.65	58.22	21.33	31.46	10.04
YBR121C	305.64	219.33	191.25	50.69	52.35	57.6	141.53	141.51	121.9	292.99	243.83	230.63	81.41	121.25	112.79	210.61	196.85	166.17	260.25	286.52	295.8	182.9	222.06	195.86	234.1	248.35	233.15	159.77	161.14	232.5	105.49	158.86	174.4	121.91	79.72	66.76	285.98	254.15	225.23	254.98	172.03	210.26	247.98	167.29	158.22	135.27	71.09	87.22	90.32
YBR122C	128.94	122.93	134.21	30.1	20.41	25.48	144.4	158.49	116.15	125.57	143.06	146.11	128.14	116.11	97.98	106.9	99.35	105.86	278.75	304.2	245.84	266.93	271.54	157.08	238.35	256.51	236.23	176.94	166.73	156.09	111.16	126.85	133.82	83.98	77.97	54.92	141.55	98.84	109.5	103.94	107.52	119.3	70.85	56.85	69.75	54.79	42.65	40.04	37.13
YBR123C	134.67	123.82	161.05	14.26	13.31	25.48	136.75	164.15	104.63	120.74	126.89	141.28	105.53	112	80.89	94.13	93.83	108.54	244.22	294.77	225.22	237.27	271.54	165.8	221.33	242.52	252.67	162.41	156.66	156.09	83.94	111.44	104.2	71.79	50.81	43.07	146.34	95.7	119.46	97.44	107.52	113.33	67.48	51.97	68.05	47.94	48.34	35.75	38.13
YBR125C	16.24	22.11	16.78	7.92	6.21	6.65	11.48	29.25	9.6	27.37	23.64	21.74	39.2	11.3	12.53	7.98	16.56	10.72	22.2	24.76	7.14	21.42	9.65	3.88	23.41	5.83	19.51	1.32	16.79	10.92	14.75	20.15	10.97	9.48	12.27	16.15	15.3	17.26	17.42	17.86	7.68	19.39	11.81	16.24	11.91	18.84	2.84	11.44	5.02
YBR126C	15.28	17.69	13.42	12.67	10.65	13.29	11.48	12.26	7.68	28.98	48.52	28.98	7.54	14.39	7.98	22.34	16.56	29.48	23.43	22.4	18.24	24.72	14.48	23.27	15.96	16.32	15.41	11.88	38.05	28.38	9.07	32.01	8.77	9.48	20.15	19.38	13.39	12.55	17.42	19.49	24.58	32.81	21.93	14.62	13.61	18.84	22.75	27.17	5.02
YBR126W-A	53.49	71.64	72.14	28.51	27.5	24.37	117.62	66.98	61.43	69.22	58.47	55.55	28.64	62.68	43.29	62.22	57.03	44.22	32.07	66.03	43.62	49.43	68.79	40.72	45.76	47.8	10.27	38.29	50.36	32.75	81.67	94.84	88.85	82.63	56.94	85.07	64.08	54.91	52.26	48.72	66.05	76.05	42.17	50.35	22.12	37.67	27.01	38.61	12.04
YBR127C	43.94	52.18	40.26	15.84	7.1	11.08	33.47	30.19	24	57.95	62.2	66.41	21.11	19.52	21.65	63.82	53.35	50.92	33.3	53.06	49.96	42.84	42.24	43.63	26.6	69.96	28.76	22.45	40.28	43.66	13.61	34.38	38.39	13.55	17.52	24.77	62.17	61.18	62.22	51.97	59.9	35.79	23.62	30.86	42.53	49.66	25.59	25.74	16.06
YBR128C	9.55	6.19	5.03	0	0.89	0	12.43	12.26	11.52	12.88	22.39	16.91	1.51	8.22	5.7	1.6	1.84	8.04	8.63	15.33	7.93	3.3	9.65	1.94	8.51	3.5	2.05	0	1.12	12.01	12.48	14.23	17.55	9.48	1.75	3.23	10.52	14.12	12.44	0	0	7.46	8.43	6.5	1.7	1.71	0	4.29	3.01
YBR129C	21.01	37.14	40.26	3.17	3.55	6.65	59.29	52.83	25.92	37.03	41.05	30.19	28.64	36.99	39.88	25.53	18.4	34.84	40.7	35.37	46.79	23.07	36.21	28.12	31.92	48.97	20.54	29.05	11.19	19.65	40.83	17.78	47.17	16.25	18.4	11.85	46.87	34.51	38.58	30.86	12.29	22.37	40.49	16.24	17.01	3.42	8.53	14.3	7.02
YBR130C	47.76	48.64	52.01	12.67	15.08	6.65	102.32	70.76	40.31	67.61	75.89	61.58	22.61	44.18	44.43	47.87	45.99	52.26	51.8	74.28	79.3	95.57	86.89	86.29	92.58	95.61	62.65	84.51	58.19	90.6	47.64	49.79	68.01	33.86	29.79	34.46	74.6	75.3	56	60.09	59.9	55.17	50.61	37.36	35.73	42.81	22.75	22.88	15.05
YBR131W	18.15	16.8	16.78	3.17	1.77	1.11	21.04	17.92	10.56	28.98	21.15	24.15	10.55	25.69	19.37	20.74	14.72	17.42	29.6	40.09	32.51	18.13	20.52	24.24	29.79	25.65	22.6	14.52	15.67	15.28	30.63	33.2	19.74	14.9	9.64	11.85	24.87	28.24	27.38	17.86	6.14	11.93	20.24	11.37	6.81	13.7	5.69	11.44	5.02
YBR132C	13.37	17.69	6.71	0	7.98	14.4	8.61	6.6	0.96	8.05	13.68	6.04	0	7.19	5.7	4.79	5.52	5.36	14.8	15.33	14.27	11.53	8.45	18.42	2.13	7	14.38	7.92	1.12	24.01	4.54	9.48	17.55	1.35	7.01	9.69	14.35	7.84	9.95	3.25	9.22	5.96	11.81	6.5	6.81	3.42	7.11	8.58	4.01
YBR133C	12.42	11.5	5.03	3.17	3.55	3.32	16.26	12.26	6.72	20.93	24.88	24.15	7.54	11.3	14.81	14.36	14.72	10.72	12.33	7.07	8.72	9.89	15.69	14.54	23.41	19.82	6.16	22.45	10.07	25.11	7.94	8.3	17.55	6.77	20.15	9.69	15.3	14.12	14.93	16.24	18.43	2.98	15.18	16.24	15.31	17.12	7.11	5.72	3.01
YBR135W	18.15	8.84	10.07	4.75	7.98	3.32	16.26	9.43	8.64	30.59	24.88	8.45	4.52	12.33	11.39	27.12	36.8	18.76	49.34	47.16	26.96	32.95	41.03	25.21	43.63	48.97	46.22	23.77	36.93	28.38	17.01	5.93	8.77	10.84	3.5	7.54	25.82	21.96	11.2	30.86	7.68	17.89	18.56	11.37	10.21	6.85	4.27	5.72	1
YBR136W	10.51	11.5	6.71	1.58	2.66	2.22	20.08	15.09	6.72	12.88	22.39	18.11	12.06	13.36	7.98	7.98	11.04	6.7	20.97	35.37	29.34	26.36	25.34	23.27	29.79	41.97	21.57	27.73	14.55	18.56	10.21	9.48	12.07	5.42	15.77	4.31	16.26	14.12	8.71	8.12	13.82	5.96	15.18	9.74	1.7	5.14	5.69	4.29	2.01
YBR137W	13.37	6.19	8.39	1.58	1.77	2.22	21.99	16.04	17.28	16.1	3.73	19.32	33.17	14.39	11.39	9.57	12.88	9.38	23.43	44.81	29.34	8.24	18.1	8.73	34.05	47.8	22.6	31.69	13.43	13.1	9.07	15.41	21.94	0	3.5	15.08	5.74	18.83	8.71	14.62	12.29	11.93	15.18	14.62	1.7	10.27	4.27	8.58	3.01
YBR138C	11.46	22.99	10.07	4.75	3.55	0	25.82	23.59	16.32	19.32	22.39	28.98	33.17	24.66	17.09	23.93	16.56	10.72	27.14	25.94	21.41	13.18	3.62	14.54	23.41	40.81	16.43	19.81	22.38	17.46	13.61	22.53	23.03	4.06	9.64	5.38	21.04	21.96	28.62	21.11	23.04	17.89	23.62	12.99	11.91	10.27	12.8	8.58	5.02
YBR139W	10.51	12.38	6.71	9.5	5.32	8.86	7.65	4.72	5.76	12.88	12.44	14.49	3.02	8.22	3.42	9.57	5.52	9.38	16.03	22.4	14.27	21.42	22.93	14.54	18.09	18.66	22.6	13.2	12.31	15.28	2.27	9.48	15.36	9.48	11.39	3.23	6.7	6.28	14.93	9.74	9.22	13.42	6.75	11.37	10.21	8.56	7.11	7.15	2.01
YBR140C	47.76	37.14	45.3	12.67	10.65	6.65	86.06	63.21	48.95	48.3	49.76	47.09	54.27	70.9	36.46	23.93	55.19	52.26	45.64	54.24	90.41	59.32	44.65	51.39	55.33	62.96	52.38	58.1	32.45	44.75	49.91	62.83	85.56	24.38	58.7	29.07	45.91	40.79	37.33	38.98	35.33	26.84	30.36	25.99	20.42	34.25	15.64	28.6	14.05
YBR141C	15.28	13.27	10.07	4.75	1.77	5.54	75.54	45.28	32.64	17.71	38.57	26.57	15.08	39.05	29.62	6.38	14.72	29.48	11.1	8.25	16.65	19.77	6.03	10.67	25.54	13.99	12.33	14.52	7.83	14.19	38.57	18.97	38.39	18.96	25.41	7.54	16.26	14.12	19.91	6.5	29.18	14.91	25.3	12.99	3.4	8.56	2.84	2.86	4.01
YBR142W	33.43	27.42	55.36	3.17	7.98	7.75	88.93	65.09	71.99	125.57	57.23	53.13	54.27	44.18	42.16	68.61	38.63	42.88	91.27	61.31	81.68	46.14	38.62	65.93	77.68	68.79	70.87	52.82	51.47	45.84	40.83	53.35	78.97	47.41	36.8	15.08	68.86	58.05	75.91	56.84	24.58	40.26	55.67	25.99	23.82	41.1	8.53	7.15	13.05
YBR143C	140.4	110.55	124.14	34.85	33.71	19.94	177.86	121.7	113.27	164.21	133.11	167.84	84.42	131.53	79.75	129.24	117.74	129.98	228.18	201.62	283.9	201.02	156.89	202.65	205.37	229.69	158.17	202.03	182.4	116.79	119.1	101.96	144.79	70.44	94.62	60.3	156.86	166.3	123.19	81.2	101.38	96.93	106.28	99.07	76.56	94.18	42.65	48.61	32.11
YBR144C	0	0.88	0	1.58	0.89	0	1.91	3.77	4.8	0	1.24	0	7.54	4.11	1.14	3.19	1.84	0	0	2.36	0	0	0	0	0	2.33	1.03	6.6	0	0	1.13	0	2.19	1.35	0	0	0.96	0	0	1.62	1.54	0	0	3.25	0	0	0	0	0
YBR145W	10.51	3.54	11.74	1.58	7.1	5.54	6.69	3.77	2.88	9.66	4.98	14.49	1.51	4.11	2.28	4.79	3.68	5.36	6.17	16.51	11.1	4.94	16.9	5.82	10.64	7	10.27	3.96	7.83	1.09	1.13	7.11	4.39	2.71	3.5	1.08	7.65	7.84	6.22	1.62	7.68	11.93	6.75	6.5	3.4	3.42	0	0	0
YBR146W	24.83	16.8	26.84	9.5	2.66	1.11	16.26	19.81	11.52	53.13	33.59	19.32	10.55	18.5	6.84	22.34	18.4	14.74	51.8	41.27	55.51	34.6	50.69	32	42.56	41.97	15.41	11.88	38.05	27.29	12.48	9.48	27.42	9.48	11.39	8.61	29.65	42.36	31.11	30.86	21.5	13.42	16.87	17.87	13.61	18.84	7.11	15.73	11.04
YBR147W	0	0	1.68	0	0	1.11	8.61	2.83	0.96	0	0	0	1.51	3.08	0	0	3.68	2.68	2.47	0	0.79	1.65	0	0	3.19	1.17	0	1.32	0	0	5.67	2.37	2.19	2.71	0	1.08	0	0	3.73	0	4.61	0	0	0	0	0	0	0	0
YBR148W	4.78	4.42	11.74	1.58	0	1.11	13.39	8.49	4.8	4.83	8.71	6.04	3.02	5.14	1.14	1.6	5.52	4.02	2.47	10.61	8.72	6.59	1.21	7.76	1.06	2.33	1.03	6.6	1.12	1.09	1.13	3.56	2.19	4.06	0.88	0	9.56	9.41	7.47	1.62	3.07	4.47	0	0	5.1	0	2.84	1.43	2.01
YBR149W	13.37	13.27	3.36	3.17	4.44	6.65	13.39	4.72	6.72	16.1	18.66	8.45	9.05	7.19	7.98	12.76	14.72	13.4	19.73	17.69	27.76	13.18	14.48	25.21	18.09	15.16	9.24	15.85	33.57	7.64	4.54	5.93	5.48	4.06	5.26	4.31	12.43	9.41	17.42	16.24	10.75	7.46	10.12	16.24	13.61	10.27	8.53	0	3.01
YBR150C	18.15	16.8	16.78	1.58	6.21	5.54	25.82	20.75	24	27.37	11.2	20.53	22.61	14.39	21.65	14.36	25.76	16.08	13.57	40.09	44.41	18.13	12.07	37.81	13.83	24.49	27.73	29.05	22.38	26.2	34.03	32.01	41.68	21.67	20.15	21.54	18.17	15.69	18.67	21.11	23.04	19.39	13.5	6.5	11.91	20.55	4.27	7.15	6.02
YBR151W	11.46	11.5	11.74	1.58	1.77	6.65	21.04	11.32	9.6	14.49	21.15	12.08	21.11	12.33	6.84	4.79	23.92	18.76	28.37	14.15	19.03	42.84	21.72	47.51	29.79	24.49	21.57	31.69	33.57	19.65	9.07	23.71	9.87	6.77	8.76	14	25.82	15.69	17.42	29.23	15.36	17.89	13.5	14.62	6.81	3.42	4.27	8.58	0
YBR152W	12.42	15.92	11.74	4.75	0	1.11	22.95	6.6	21.12	28.98	19.9	15.7	19.6	25.69	11.39	11.17	12.88	14.74	12.33	5.9	19.03	16.48	8.45	9.7	9.58	32.65	10.27	7.92	11.19	21.83	13.61	11.86	17.55	2.71	5.26	4.31	17.22	12.55	13.69	21.11	15.36	20.88	15.18	1.62	10.21	8.56	2.84	4.29	1
YBR153W	29.61	22.99	18.45	3.17	2.66	2.22	27.73	29.25	21.12	28.98	23.64	22.94	7.54	34.94	17.09	25.53	22.08	24.12	12.33	18.87	20.62	14.83	16.9	27.15	22.35	37.31	23.62	25.09	29.09	32.75	20.42	21.34	25.23	16.25	4.38	5.38	39.21	18.83	38.58	27.61	32.26	8.95	18.56	17.87	22.12	10.27	17.06	5.72	5.02
YBR154C	106.97	110.55	130.86	39.6	38.15	31.01	151.09	161.32	149.74	244.7	184.12	212.52	88.94	136.66	121.91	143.6	160.06	127.3	215.85	252.32	247.43	247.16	165.34	211.37	229.84	254.18	154.06	162.41	143.23	198.66	140.65	138.71	166.72	131.39	64.83	81.84	197.98	191.4	189.14	147.79	124.42	95.44	148.45	56.85	90.17	113.01	62.56	54.33	36.13
YBR155W	38.2	40.68	46.97	7.92	4.44	6.65	35.38	21.7	32.64	75.66	57.23	50.72	15.08	30.83	22.79	36.7	53.35	37.52	27.14	53.06	68.2	34.6	21.72	51.39	63.85	66.46	35.95	29.05	26.86	50.21	29.49	37.94	30.71	10.84	11.39	15.08	60.26	56.48	24.89	25.99	33.79	41.75	50.61	21.11	15.31	20.55	9.95	14.3	11.04
YBR156C	18.15	10.61	26.84	1.58	4.44	2.22	27.73	33.96	12.48	49.91	38.57	25.36	7.54	36.99	15.95	25.53	25.76	13.4	18.5	21.22	26.96	24.72	13.28	31.03	15.96	32.65	13.35	17.17	8.95	17.46	15.88	24.9	30.71	4.06	25.41	14	26.78	37.65	32.35	30.86	21.5	5.96	23.62	17.87	23.82	18.84	5.69	10.01	7.02
YBR157C	60.17	63.68	62.07	64.95	37.26	27.69	21.99	36.79	20.16	41.86	57.23	28.98	19.6	33.91	25.07	49.46	45.99	45.56	29.6	22.4	26.17	23.07	35	25.21	19.15	23.32	28.76	26.41	21.26	43.66	31.76	46.24	51.55	28.45	29.79	39.84	39.21	40.79	41.06	35.73	69.12	28.33	64.1	22.74	35.73	46.23	35.55	44.32	31.11
YBR158W	234	208.72	199.64	213.86	198.74	184.97	324.17	226.42	137.26	304.26	274.93	198.03	218.59	204.48	182.29	245.71	178.46	156.79	266.42	303.03	318	367.44	290.85	322.88	278.79	356.78	311.21	334.07	342.42	327.46	196.23	224.07	218.28	237.05	284.72	188.45	197.98	222.78	210.3	248.48	181.25	172.98	242.92	199.77	170.13	193.49	201.9	217.33	64.23
YBR159W	16.24	15.92	23.49	9.5	3.55	7.75	21.04	29.25	19.2	35.42	34.83	16.91	9.05	20.55	13.67	27.12	20.24	17.42	67.84	43.63	35.69	39.55	31.38	32.97	53.2	31.48	32.87	30.37	23.5	44.75	22.69	29.64	25.23	12.19	16.65	12.92	15.3	29.81	21.15	14.62	27.65	17.89	21.93	11.37	13.61	3.42	8.53	11.44	6.02
YBR160W	9.55	15.92	16.78	4.75	0	5.54	5.74	9.43	5.76	24.15	13.68	12.08	12.06	4.11	5.7	15.96	22.08	21.44	23.43	23.58	23.79	34.6	36.21	23.27	29.79	30.32	17.46	18.49	19.02	30.56	4.54	11.86	4.39	2.71	7.88	5.38	21.04	34.51	24.89	21.11	16.9	13.42	11.81	8.12	15.31	8.56	7.11	15.73	7.02
YBR161W	14.33	16.8	8.39	11.09	10.65	4.43	19.13	16.98	5.76	19.32	22.39	20.53	18.09	5.14	11.39	27.12	7.36	12.06	17.27	28.3	44.41	26.36	37.41	26.18	35.11	22.15	19.51	18.49	13.43	21.83	21.55	16.6	17.55	24.38	21.9	12.92	25.82	12.55	36.09	4.87	12.29	17.89	15.18	9.74	10.21	11.99	11.37	11.44	3.01
YBR162C	118.43	132.66	122.47	128.31	132.19	120.73	100.41	67.92	67.19	156.16	167.95	161.81	54.27	75.01	39.88	122.85	115.9	109.88	118.41	83.72	109.44	133.47	111.03	104.72	111.73	125.92	121.2	95.07	107.43	74.22	81.67	93.66	118.46	88.05	96.37	81.84	182.68	142.76	125.68	126.68	113.66	126.75	172.07	118.56	76.56	145.55	116.59	78.64	38.13
YBR162W-A	142.31	129.12	97.3	36.43	24.84	31.01	393.98	426.42	488.58	152.94	205.27	141.28	408.54	340.12	325.85	132.43	125.1	105.86	201.05	159.18	211.74	232.33	147.24	152.23	227.71	205.21	120.17	209.95	153.31	213.94	372.04	385.3	344.42	298	233.91	317.67	174.07	136.49	145.59	110.44	129.02	90.96	89.41	56.85	64.65	56.51	27.01	47.18	26.09
YBR163W	21.97	8.84	10.07	1.58	4.44	2.22	12.43	17.92	10.56	14.49	26.12	12.08	9.05	15.41	2.28	14.36	18.4	9.38	33.3	16.51	20.62	32.95	36.21	21.33	19.15	18.66	23.62	14.52	16.79	13.1	14.75	15.41	10.97	9.48	14.02	6.46	20.09	23.53	14.93	21.11	13.82	10.44	6.75	9.74	6.81	3.42	2.84	7.15	6.02
YBR164C	43.94	37.14	40.26	23.76	14.2	14.4	100.41	64.15	93.11	43.47	55.98	53.13	108.54	77.07	72.92	47.87	34.96	30.82	97.44	113.19	118.95	107.1	98.96	99.87	112.79	95.61	104.76	72.62	61.55	94.96	90.74	82.99	100.91	41.99	56.07	46.3	46.87	31.38	44.8	38.98	32.26	26.84	43.86	34.11	20.42	18.84	15.64	15.73	13.05
YBR165W	26.74	27.42	26.84	3.17	7.1	3.32	54.51	51.89	61.43	43.47	46.03	21.74	64.82	51.38	34.18	33.51	31.28	28.14	28.37	35.37	35.69	46.14	19.31	33.94	34.05	44.31	16.43	39.61	42.52	24.01	44.24	46.24	41.68	21.67	35.92	18.31	42.08	34.51	42.31	27.61	27.65	13.42	21.93	14.62	25.52	23.97	8.53	12.87	10.04
YBR166C	21.97	28.3	26.84	6.34	3.55	2.22	43.03	60.38	36.48	49.91	46.03	32.6	30.15	22.61	15.95	14.36	23.92	20.1	44.4	24.76	53.93	36.25	38.62	50.42	40.44	40.81	35.95	27.73	47	32.75	26.09	28.45	44.97	18.96	26.28	19.38	25.82	31.38	39.82	17.86	23.04	13.42	35.43	19.49	17.01	25.68	14.22	10.01	5.02
YBR167C	16.24	10.61	16.78	4.75	0.89	0	47.81	57.55	34.56	43.47	28.61	26.57	57.29	33.91	14.81	11.17	27.6	32.16	35.77	38.91	38.86	46.14	33.79	37.81	51.08	38.48	20.54	33.01	22.38	28.38	27.22	41.49	49.36	14.9	14.02	19.38	22.95	40.79	44.8	14.62	9.22	5.96	28.68	6.5	23.82	8.56	22.75	2.86	3.01
YBR168W	19.1	21.23	11.74	0	0.89	7.75	30.6	45.28	27.84	33.81	46.03	31.4	18.09	27.74	17.09	27.12	29.44	26.8	23.43	23.58	22.2	29.66	13.28	27.15	37.24	18.66	17.46	15.85	8.95	28.38	19.28	23.71	32.91	12.19	16.65	5.38	30.61	28.24	24.89	30.86	24.58	5.96	13.5	4.87	13.61	8.56	5.69	8.58	4.01
YBR169C	13.37	13.27	6.71	9.5	0	4.43	10.52	14.15	14.4	20.93	13.68	9.66	12.06	5.14	9.11	9.57	20.24	16.08	19.73	11.79	16.65	9.89	8.45	12.6	11.7	20.99	14.38	11.88	16.79	20.74	20.42	15.41	17.55	12.19	7.88	7.54	5.74	12.55	17.42	1.62	15.36	7.46	10.12	6.5	3.4	1.71	5.69	4.29	2.01
YBR170C	21.97	12.38	21.81	1.58	7.1	6.65	20.08	14.15	10.56	28.98	23.64	14.49	16.58	15.41	5.7	19.15	22.08	22.78	19.73	24.76	26.96	13.18	15.69	21.33	22.35	18.66	26.7	23.77	24.62	20.74	9.07	13.04	18.65	8.13	5.26	11.85	19.13	32.95	21.15	25.99	23.04	17.89	18.56	16.24	25.52	17.12	7.11	14.3	10.04
YBR171W	112.7	90.21	102.34	38.02	28.39	28.8	131.01	83.02	72.95	112.69	84.59	121.96	54.27	87.34	50.13	121.26	121.42	99.16	159.11	203.98	192.71	199.38	170.17	140.59	156.42	163.23	135.58	125.44	153.31	139.72	76	91.29	106.4	29.8	90.24	52.76	133.9	125.51	125.68	77.96	93.7	71.58	102.9	51.97	59.55	54.79	19.91	40.04	32.11
YBR172C	147.09	154.77	105.69	66.53	63.88	42.09	132.92	102.83	95.03	202.84	221.44	163.01	125.13	110.98	64.94	164.34	141.66	123.28	143.08	156.82	171.29	138.41	149.65	150.29	219.2	155.07	154.06	157.13	158.9	244.5	116.83	155.31	168.92	82.63	116.52	92.61	154.94	167.87	146.83	136.42	118.27	96.93	165.32	100.7	119.09	130.13	81.04	74.35	38.13
YBR173C	26.74	30.95	45.3	3.17	8.87	1.11	46.86	48.11	28.8	48.3	54.74	44.68	18.09	29.8	28.48	39.89	42.31	25.46	102.37	109.66	107.06	64.26	90.51	63.99	89.38	111.93	97.57	68.66	72.74	104.79	22.69	40.31	53.75	10.84	20.15	22.61	44	40.79	39.82	43.85	30.72	28.33	43.86	40.6	17.01	11.99	8.53	7.15	9.03
YBR175W	16.24	8.84	11.74	1.58	4.44	1.11	22.95	20.75	19.2	14.49	14.93	16.91	24.12	36.99	14.81	7.98	14.72	8.04	16.03	20.04	32.51	18.13	31.38	24.24	21.28	39.64	26.7	18.49	14.55	8.73	10.21	14.23	25.23	10.84	12.27	9.69	16.26	7.84	14.93	16.24	12.29	13.42	10.12	6.5	13.61	13.7	5.69	2.86	4.01
YBR176W	9.55	9.73	3.36	0	1.77	3.32	17.21	3.77	9.6	25.76	9.95	13.28	4.52	14.39	4.56	11.17	9.2	9.38	18.5	11.79	19.03	8.24	2.41	10.67	20.22	12.83	9.24	7.92	5.6	19.65	6.81	7.11	8.77	2.71	7.01	3.23	20.09	12.55	9.95	11.37	16.9	4.47	15.18	8.12	8.51	6.85	1.42	1.43	2.01
YBR177C	36.29	37.14	45.3	22.18	19.52	22.15	21.04	25.47	16.32	66	74.64	37.43	10.55	20.55	5.7	39.89	40.47	52.26	35.77	34.19	28.55	26.36	35	23.27	31.92	32.65	30.81	15.85	31.33	49.12	19.28	33.2	20.84	23.03	30.66	21.54	34.43	25.1	48.53	40.6	58.37	35.79	30.36	21.11	13.61	23.97	24.17	32.89	9.03
YBR179C	32.47	21.23	16.78	1.58	5.32	5.54	55.46	28.3	25.92	35.42	21.15	39.85	28.64	35.96	20.51	31.91	20.24	20.1	46.87	50.7	60.27	28.01	38.62	48.48	38.31	64.13	68.82	46.22	17.9	29.47	19.28	36.75	34	21.67	14.02	17.23	32.52	36.08	28.62	19.49	27.65	26.84	15.18	11.37	10.21	11.99	21.33	14.3	9.03
YBR180W	0	0	5.03	0	0	0	3.83	3.77	0.96	3.22	0	0	0	2.06	2.28	0	0	0	6.17	1.18	0	1.65	0	0.97	1.06	2.33	0	0	0	4.37	1.13	3.56	1.1	0	2.63	4.31	1.91	0	1.24	0	0	0	0	0	3.4	0	0	0	0
YBR181C	185.29	164.5	187.89	74.45	83.4	84.18	441.79	383.96	326.36	276.9	247.56	248.75	195.98	347.31	240.4	240.92	244.69	194.31	350.29	354.91	408.41	374.03	311.37	319.97	416.06	377.77	300.94	392.17	311.09	312.18	326.67	234.74	336.74	200.48	245.3	178.75	228.59	282.39	240.16	170.53	198.14	211.75	210.87	118.56	139.51	166.09	110.9	111.53	42.15
YBR182C	2.87	3.54	1.68	1.58	1.77	1.11	1.91	7.55	0.96	1.61	3.73	6.04	0	1.03	0	3.19	1.84	2.68	0	4.72	6.34	0	1.21	9.7	6.38	3.5	3.08	0	0	3.27	0	3.56	2.19	0	0.88	1.08	1.91	15.69	1.24	0	1.54	4.47	1.69	3.25	1.7	0	0	0	0
YBR182C-A	0	4.42	1.68	4.75	0.89	0	0	2.83	1.92	6.44	1.24	0	0	2.06	0	0	1.84	2.68	2.47	3.54	1.59	1.65	0	2.91	0	1.17	1.03	1.32	0	1.09	0	0	2.19	5.42	0.88	1.08	0	3.14	2.49	0	1.54	0	0	0	1.7	0	1.42	0	1
YBR183W	10.51	10.61	10.07	9.5	5.32	5.54	36.34	33.02	15.36	9.66	16.17	8.45	6.03	27.74	15.95	7.98	9.2	8.04	34.54	21.22	22.2	21.42	20.52	27.15	22.35	39.64	13.35	14.52	31.33	14.19	32.89	20.15	28.52	37.93	41.18	23.69	20.09	12.55	12.44	9.74	15.36	1.49	5.06	1.62	6.81	5.14	2.84	7.15	3.01
YBR184W	22.92	10.61	10.07	1.58	4.44	0	23.91	29.25	20.16	11.27	22.39	16.91	16.58	23.63	20.51	14.36	14.72	17.42	17.27	21.22	14.27	49.43	8.45	15.51	18.09	24.49	22.6	14.52	20.14	25.11	18.15	18.97	16.45	6.77	7.01	8.61	5.74	12.55	17.42	4.87	10.75	4.47	5.06	1.62	1.7	5.14	1.42	5.72	4.01
YBR185C	13.37	12.38	11.74	4.75	0	2.22	18.17	16.04	12.48	24.15	24.88	14.49	7.54	8.22	13.67	17.55	31.28	16.08	28.37	34.19	30.14	23.07	14.48	9.7	29.79	38.48	29.79	36.97	31.33	32.75	13.61	14.23	27.42	6.77	14.89	2.15	16.26	20.39	16.18	12.99	13.82	5.96	10.12	12.99	6.81	6.85	2.84	11.44	3.01
YBR186W	0.96	0.88	1.68	0	0	1.11	1.91	3.77	0	3.22	2.49	0	0	0	0	0	0	1.34	6.17	4.72	2.38	8.24	0	1.94	2.13	2.33	1.03	1.32	2.24	1.09	2.27	0	1.1	0	0	0	0	4.71	2.49	1.62	1.54	0	6.75	3.25	6.81	1.71	0	0	1
YBR187W	22.92	28.3	30.2	1.58	9.76	13.29	37.29	30.19	34.56	43.47	32.35	35.02	34.67	21.58	19.37	23.93	27.6	41.54	28.37	29.48	38.07	32.95	24.14	26.18	20.22	50.14	28.76	33.01	11.19	18.56	18.15	33.2	31.81	21.67	21.03	16.15	27.74	50.2	39.82	40.6	39.94	25.35	57.36	40.6	42.53	20.55	15.64	18.59	9.03
YBR188C	20.06	23.88	16.78	7.92	2.66	2.22	30.6	25.47	23.04	28.98	36.08	13.28	15.08	16.44	14.81	15.96	9.2	17.42	51.8	57.78	56.31	56.02	37.41	49.45	52.14	68.79	55.46	63.38	24.62	29.47	22.69	22.53	30.71	13.55	12.27	15.08	33.48	23.53	17.42	29.23	16.9	19.39	25.3	17.87	8.51	5.14	8.53	7.15	9.03
YBR189W	261.7	195.45	192.93	117.23	102.03	105.23	153.96	125.47	84.47	352.56	287.37	252.37	102.51	108.92	68.36	231.35	211.57	210.39	620.41	680.33	679.63	568.47	588.95	510.01	642.71	553.83	542.31	602.12	514.75	513.02	108.89	119.74	162.34	96.17	84.1	71.07	310.85	271.41	258.83	241.99	230.4	219.21	303.65	178.66	163.32	171.23	154.98	135.83	68.24
YBR191W	599.81	484.65	478.12	221.78	204.95	228.17	496.3	451.89	312.92	684.19	628.24	547	322.61	377.11	283.69	516.94	511.45	388.61	1163.11	1431.41	1219.68	1054.55	1077.72	1022.93	1202.41	1156.64	1115.43	1102.57	937.74	1173.39	374.31	373.44	643.86	287.17	263.7	235.83	582.48	528.7	533.83	544.06	463.87	445.87	622.48	375.18	345.36	335.61	274.41	254.51	123.43
YBR192W	9.55	17.69	18.45	6.34	5.32	4.43	21.99	17.92	20.16	22.54	21.15	18.11	21.11	23.63	7.98	6.38	12.88	12.06	33.3	35.37	35.69	19.77	25.34	17.45	20.22	29.15	25.68	9.24	40.28	12.01	10.21	10.67	24.13	8.13	9.64	4.31	28.69	15.69	11.2	12.99	24.58	14.91	21.93	6.5	13.61	13.7	8.53	5.72	8.03
YBR193C	10.51	12.38	11.74	0	0	0	7.65	17.92	10.56	25.76	12.44	15.7	10.55	12.33	2.28	9.57	11.04	6.7	11.1	17.69	23	6.59	16.9	14.54	21.28	19.82	20.54	11.88	1.12	14.19	4.54	8.3	10.97	6.77	4.38	2.15	18.17	18.83	14.93	6.5	4.61	13.42	13.5	6.5	6.81	11.99	2.84	1.43	5.02
YBR194W	2.87	11.5	8.39	1.58	4.44	2.22	9.56	8.49	0.96	8.05	9.95	12.08	3.02	5.14	17.09	15.96	11.04	10.72	13.57	28.3	30.93	9.89	30.17	20.36	13.83	33.81	12.33	10.56	30.21	14.19	7.94	5.93	18.65	4.06	3.5	4.31	13.39	17.26	13.69	14.62	29.18	8.95	11.81	6.5	5.1	3.42	1.42	11.44	7.02
YBR195C	4.78	12.38	20.13	1.58	0	3.32	13.39	17.92	14.4	12.88	28.61	21.74	9.05	2.06	9.11	12.76	9.2	13.4	14.8	24.76	22.2	18.13	28.96	23.27	24.47	24.49	15.41	27.73	20.14	9.82	5.67	10.67	13.16	2.71	3.5	6.46	14.35	21.96	12.44	14.62	13.82	23.86	25.3	0	15.31	6.85	1.42	8.58	3.01
YBR196C	222.54	191.91	214.74	232.87	208.5	196.05	150.13	131.13	90.23	264.02	212.73	196.82	84.42	96.59	82.03	172.31	193.17	190.29	325.62	365.52	377.48	418.52	334.3	370.39	356.47	374.27	341	361.8	351.37	314.36	95.28	117.37	128.33	117.85	169.96	107.68	238.16	199.24	169.23	147.79	141.31	144.65	209.18	149.42	137.8	198.63	103.79	124.39	51.18
YBR196C-A	13.37	21.23	6.71	14.26	15.08	18.83	21.99	28.3	9.6	28.98	18.66	20.53	6.03	18.5	12.53	12.76	16.56	17.42	16.03	12.97	11.9	14.83	19.31	11.64	10.64	33.81	18.49	29.05	20.14	10.92	38.57	11.86	16.45	28.45	30.66	7.54	11.48	26.67	14.93	8.12	12.29	10.44	20.24	3.25	6.81	10.27	5.69	2.86	3.01
YBR196C-B	0	0	0	1.58	2.66	2.22	0.96	0.94	1.92	0	1.24	0	1.51	0	0	0	0	0	3.7	2.36	0.79	1.65	0	0	0	3.5	3.08	0	0	0	0	0	1.1	1.35	0	4.31	0	1.57	3.73	0	3.07	0	0	1.62	0	1.71	0	0	4.01
YBR197C	2.87	7.08	5.03	1.58	0	2.22	7.65	1.89	1.92	9.66	12.44	3.62	0	3.08	3.42	7.98	7.36	9.38	2.47	4.72	3.17	1.65	1.21	2.91	3.19	4.66	5.14	5.28	2.24	6.55	3.4	14.23	9.87	1.35	0.88	0	8.61	10.98	13.69	8.12	0	1.49	5.06	3.25	15.31	1.71	2.84	1.43	0
YBR198C	58.26	49.53	58.72	19.01	10.65	14.4	62.16	45.28	47.03	70.83	62.2	47.09	34.67	30.83	28.48	49.46	51.51	45.56	61.67	42.45	51.55	51.08	50.69	38.78	48.95	57.13	68.82	35.65	34.69	63.31	41.97	61.65	80.07	39.28	42.05	32.3	51.65	54.91	48.53	42.23	56.83	35.79	60.73	21.11	47.64	47.94	25.59	22.88	12.04
YBR199W	30.56	32.72	21.81	7.92	15.97	13.29	14.34	18.87	14.4	37.03	37.32	26.57	34.67	11.3	6.84	22.34	34.96	24.12	69.07	49.52	64.24	65.91	60.34	47.51	40.44	60.63	59.57	63.38	54.83	34.93	14.75	42.68	37.29	21.67	28.91	20.46	18.17	28.24	39.82	24.36	26.11	19.39	35.43	14.62	17.01	13.7	19.91	14.3	13.05
YBR200W	22.92	14.15	23.49	3.17	2.66	1.11	15.3	7.55	19.2	40.25	21.15	20.53	15.08	10.28	10.25	20.74	38.63	9.38	12.33	14.15	21.41	9.89	18.1	14.54	15.96	24.49	9.24	18.49	13.43	10.92	4.54	10.67	12.07	4.06	4.38	7.54	22.95	12.55	16.18	14.62	19.97	20.88	20.24	9.74	13.61	11.99	4.27	5.72	3.01
YBR200W-A	1.91	0	0	0	0	0	0	0	0	0	0	0	0	0	0	0	0	0	0	0	0	0	0	0	0	0	0	1.32	0	0	1.13	0	0	0	0	0	0	0	0	0	0	0	0	0	0	0	0	0	0
YBR201C-A	14.33	17.69	5.03	9.5	4.44	4.43	25.82	22.64	30.72	6.44	16.17	16.91	12.06	14.39	26.2	4.79	27.6	8.04	40.7	38.91	29.34	23.07	28.96	32	24.47	46.64	32.87	23.77	21.26	18.56	13.61	18.97	24.13	16.25	12.27	12.92	25.82	12.55	13.69	19.49	9.22	22.37	18.56	17.87	10.21	3.42	17.06	4.29	7.02
YBR201W	4.78	10.61	6.71	0	4.44	4.43	39.21	19.81	19.2	14.49	13.68	14.49	7.54	10.28	5.7	11.17	14.72	6.7	29.6	27.12	14.27	14.83	16.9	23.27	18.09	36.14	18.49	11.88	6.71	12.01	14.75	24.9	18.65	8.13	4.38	12.92	15.3	17.26	17.42	6.5	1.54	14.91	8.43	11.37	3.4	6.85	4.27	2.86	1
YBR202W	32.47	30.95	31.87	11.09	9.76	6.65	26.78	24.53	13.44	59.56	36.08	48.3	6.03	22.61	12.53	31.91	42.31	36.18	17.27	33.01	26.17	19.77	7.24	22.3	17.03	30.32	43.14	22.45	24.62	26.2	18.15	24.9	25.23	12.19	11.39	14	36.35	48.63	43.55	42.23	30.72	34.3	42.17	11.37	15.31	18.84	21.33	14.3	10.04
YBR203W	2.87	5.31	5.03	1.58	9.76	6.65	8.61	8.49	1.92	3.22	4.98	3.62	12.06	1.03	2.28	3.19	7.36	12.06	6.17	3.54	4.76	4.94	3.62	6.79	3.19	0	1.03	9.24	5.6	8.73	4.54	8.3	6.58	5.42	8.76	6.46	9.56	15.69	9.95	1.62	4.61	1.49	10.12	9.74	3.4	3.42	1.42	1.43	2.01
YBR204C	8.6	6.19	5.03	3.17	0.89	0	2.87	5.66	4.8	8.05	8.71	12.08	4.52	2.06	7.98	14.36	5.52	8.04	11.1	28.3	20.62	3.3	8.45	13.57	18.09	15.16	13.35	10.56	17.9	6.55	3.4	4.74	3.29	2.71	5.26	0	8.61	4.71	14.93	1.62	12.29	2.98	1.69	3.25	3.4	6.85	5.69	5.72	3.01
YBR205W	23.88	22.99	16.78	0	0.89	4.43	20.08	12.26	12.48	33.81	36.08	25.36	6.03	12.33	11.39	33.51	18.4	13.4	25.9	17.69	29.34	14.83	21.72	27.15	21.28	33.81	32.87	29.05	15.67	13.1	10.21	16.6	25.23	5.42	9.64	4.31	24.87	17.26	14.93	25.99	16.9	16.4	15.18	11.37	13.61	5.14	21.33	10.01	3.01
YBR207W	42.02	42.45	20.13	11.09	4.44	4.43	30.6	32.08	16.32	61.17	46.03	37.43	10.55	12.33	13.67	20.74	27.6	24.12	48.1	28.3	38.86	31.31	25.34	37.81	57.46	52.47	26.7	27.73	24.62	22.92	17.01	26.08	17.55	18.96	14.89	11.85	58.34	39.22	41.06	27.61	19.97	22.37	32.05	16.24	18.71	27.4	17.06	8.58	12.04
YBR208C	10.51	6.19	5.03	1.58	3.55	14.4	2.87	9.43	6.72	24.15	11.2	15.7	3.02	14.39	1.14	7.98	7.36	16.08	11.1	27.12	41.24	36.25	15.69	13.57	25.54	45.47	21.57	21.13	24.62	29.47	14.75	11.86	18.65	8.13	18.4	6.46	16.26	14.12	9.95	3.25	16.9	13.42	5.06	3.25	6.81	10.27	2.84	4.29	5.02
YBR209W	0	0	0	0	0	0	0	0	0.96	0	0	0	4.52	0	0	1.6	0	0	1.23	0	0	0	0	0	0	0	0	0	0	0	4.54	2.37	2.19	0	2.63	1.08	0	0	0	1.62	0	0	0	0	0	0	0	0	0
YBR210W	13.37	22.99	18.45	1.58	4.44	2.22	66.94	79.25	64.31	28.98	43.54	25.36	28.64	55.49	58.11	35.1	11.04	18.76	38.24	79	57.89	39.55	39.83	29.09	74.49	44.31	57.52	34.33	51.47	27.29	66.92	37.94	51.55	24.38	35.92	35.54	32.52	29.81	17.42	16.24	24.58	5.96	21.93	8.12	23.82	3.42	4.27	4.29	11.04
YBR211C	13.37	7.96	13.42	0	2.66	3.32	14.34	28.3	26.88	12.88	18.66	13.28	9.05	25.69	20.51	15.96	16.56	18.76	12.33	18.87	20.62	18.13	30.17	14.54	22.35	19.82	31.84	21.13	15.67	20.74	28.36	30.82	17.55	16.25	21.03	12.92	10.52	18.83	14.93	12.99	4.61	2.98	8.43	6.5	11.91	13.7	5.69	7.15	3.01
YBR212W	30.56	26.53	36.91	6.34	5.32	9.97	22.95	16.04	8.64	33.81	38.57	35.02	1.51	11.3	9.11	23.93	25.76	25.46	43.17	56.6	47.58	75.8	36.21	39.75	46.82	66.46	68.82	35.65	51.47	85.14	9.07	17.78	16.45	16.25	14.02	12.92	22.95	47.07	41.06	19.49	23.04	19.39	18.56	17.87	30.62	17.12	9.95	8.58	10.04
YBR213W	7.64	4.42	5.03	0	1.77	0	1.91	4.72	2.88	4.83	11.2	6.04	3.02	2.06	0	12.76	9.2	5.36	1.23	7.07	1.59	4.94	7.24	6.79	4.26	4.66	4.11	2.64	3.36	12.01	2.27	2.37	6.58	2.71	1.75	2.15	2.87	4.71	4.98	9.74	1.54	0	8.43	6.5	6.81	3.42	2.84	0	1
YBR214W	5.73	5.31	11.74	0	3.55	2.22	6.69	17.92	5.76	3.22	12.44	2.42	3.02	2.06	5.7	11.17	14.72	9.38	6.17	2.36	7.93	6.59	6.03	10.67	8.51	12.83	7.19	0	11.19	10.92	10.21	5.93	1.1	8.13	5.26	5.38	10.52	0	13.69	3.25	6.14	13.42	10.12	6.5	5.1	11.99	4.27	7.15	5.02
YBR215W	47.76	43.34	30.2	11.09	9.76	6.65	98.5	58.49	47.99	106.25	65.93	76.07	34.67	44.18	37.6	54.25	77.27	32.16	56.74	47.16	61.86	54.38	82.07	41.69	67.04	71.12	58.54	47.54	45.88	66.58	44.24	45.05	65.81	21.67	40.3	20.46	49.74	43.93	65.95	50.35	38.4	26.84	23.62	24.36	23.82	22.26	15.64	30.03	17.06
YBR216C	9.55	13.27	25.16	7.92	2.66	3.32	21.99	31.13	8.64	35.42	28.61	19.32	7.54	6.17	15.95	19.15	23.92	32.16	23.43	21.22	33.31	26.36	14.48	27.15	21.28	19.82	46.22	30.37	29.09	36.02	11.34	15.41	15.36	6.77	4.38	8.61	28.69	20.39	22.4	12.99	24.58	14.91	10.12	12.99	13.61	8.56	9.95	7.15	2.01
YBR217W	21.01	27.42	13.42	1.58	4.44	2.22	51.64	47.17	59.51	24.15	23.64	20.53	42.21	44.18	38.74	22.34	20.24	17.42	45.64	68.39	61.06	34.6	21.72	24.24	61.72	58.3	23.62	31.69	29.09	29.47	39.7	50.98	41.68	9.48	24.53	12.92	24.87	28.24	24.89	19.49	15.36	7.46	18.56	16.24	17.01	8.56	15.64	5.72	5.02
YBR218C	32.47	7.96	8.39	17.43	13.31	19.94	9.56	7.55	4.8	33.81	13.68	16.91	19.6	4.11	4.56	20.74	12.88	14.74	13.57	29.48	18.24	23.07	10.86	32	22.35	17.49	27.73	25.09	25.74	39.3	19.28	22.53	19.74	13.55	25.41	14	12.43	4.71	22.4	6.5	18.43	11.93	25.3	11.37	15.31	34.25	17.06	20.02	8.03
YBR219C	9.55	7.96	5.03	1.58	2.66	5.54	23.91	14.15	15.36	25.76	22.39	9.66	9.05	11.3	14.81	17.55	11.04	13.4	13.57	9.43	9.52	18.13	4.83	12.6	9.58	18.66	18.49	26.41	17.9	16.37	23.82	18.97	23.03	12.19	22.78	4.31	11.48	29.81	24.89	6.5	16.9	8.95	3.37	8.12	6.81	13.7	4.27	2.86	3.01
YBR220C	1.91	7.08	8.39	1.58	0	2.22	12.43	3.77	8.64	22.54	14.93	8.45	9.05	3.08	5.7	17.55	7.36	10.72	12.33	11.79	9.52	16.48	10.86	12.6	7.45	16.32	19.51	26.41	23.5	10.92	7.94	7.11	8.77	4.06	5.26	2.15	11.48	23.53	19.91	6.5	13.82	4.47	8.43	4.87	8.51	5.14	2.84	1.43	0
YBR221C	11.46	18.57	20.13	9.5	7.1	5.54	21.99	18.87	16.32	45.08	42.3	27.77	1.51	14.39	6.84	19.15	33.12	20.1	22.2	47.16	33.31	28.01	19.31	30.06	28.73	33.81	35.95	31.69	44.76	32.75	6.81	14.23	13.16	5.42	13.14	7.54	36.35	23.53	37.33	24.36	23.04	16.4	28.68	17.87	17.01	27.4	5.69	2.86	10.04
YBR221W-A	0	0	0	0	0	0	0	0	0.96	0	0	0	0	3.08	0	0	0	0	0	0	0	0	0	0	0	0	0	0	0	0	1.13	0	1.1	1.35	0	0	0	0	1.24	0	0	0	0	0	0	0	0	0	0
YBR222C	9.55	10.61	5.03	3.17	6.21	4.43	7.65	7.55	4.8	20.93	14.93	14.49	1.51	3.08	1.14	9.57	12.88	8.04	23.43	15.33	4.76	13.18	4.83	19.39	7.45	11.66	21.57	14.52	14.55	10.92	1.13	11.86	4.39	8.13	5.26	6.46	7.65	7.84	11.2	9.74	6.14	0	8.43	8.12	6.81	10.27	4.27	0	1
YBR223C	2.87	2.65	0	1.58	0	1.11	6.69	3.77	7.68	3.22	9.95	6.04	3.02	5.14	5.7	4.79	1.84	4.02	0	1.18	0	1.65	0	2.91	0	2.33	2.05	2.64	6.71	4.37	2.27	7.11	7.68	4.06	5.26	3.23	9.56	4.71	11.2	6.5	10.75	4.47	6.75	0	0	1.71	0	0	2.01
YBR225W	20.06	15.92	11.74	7.92	4.44	1.11	25.82	27.36	11.52	20.93	27.37	9.66	3.02	8.22	12.53	22.34	27.6	12.06	12.33	5.9	8.72	9.89	3.62	14.54	2.13	9.33	3.08	1.32	1.12	7.64	18.15	7.11	24.13	4.06	13.14	7.54	21.04	21.96	27.38	14.62	16.9	22.37	13.5	25.99	20.42	6.85	2.84	10.01	8.03
YBR227C	14.33	17.69	16.78	4.75	6.21	2.22	21.04	16.04	5.76	30.59	31.1	13.28	19.6	11.3	6.84	12.76	22.08	17.42	28.37	24.76	31.72	29.66	22.93	32	27.67	19.82	25.68	21.13	16.79	24.01	22.69	30.82	15.36	13.55	16.65	9.69	22	12.55	13.69	19.49	13.82	19.39	18.56	8.12	6.81	13.7	9.95	8.58	3.01
YBR228W	12.42	10.61	20.13	0	3.55	1.11	21.99	19.81	15.36	40.25	17.42	20.53	4.52	11.3	5.7	23.93	29.44	8.04	14.8	14.15	12.69	3.3	7.24	5.82	15.96	8.16	16.43	7.92	15.67	27.29	7.94	7.11	8.77	8.13	6.13	4.31	22	18.83	6.22	4.87	4.61	11.93	13.5	9.74	17.01	8.56	1.42	1.43	8.03
YBR229C	21.01	10.61	15.1	3.17	7.1	2.22	18.17	16.04	8.64	12.88	27.37	24.15	28.64	7.19	4.56	15.96	27.6	21.44	24.67	20.04	38.07	11.53	16.9	20.36	21.28	29.15	15.41	18.49	17.9	28.38	12.48	13.04	14.26	12.19	8.76	15.08	14.35	7.84	27.38	19.49	7.68	17.89	8.43	4.87	6.81	15.41	9.95	2.86	4.01
YBR230C	25.79	28.3	36.91	23.76	17.74	16.61	25.82	24.53	17.28	30.59	29.86	30.19	25.63	20.55	15.95	28.72	38.63	22.78	53.04	41.27	37.27	52.73	51.89	56.24	56.4	47.8	27.73	39.61	66.02	53.48	17.01	35.57	38.39	25.74	35.92	36.61	21.04	25.1	23.64	21.11	23.04	16.4	23.62	19.49	30.62	22.26	22.75	11.44	9.03
YBR230W-A	3.82	1.77	1.68	0	0.89	0	3.83	9.43	1.92	1.61	4.98	1.21	6.03	7.19	4.56	4.79	3.68	0	4.93	4.72	5.55	3.3	6.03	0.97	4.26	7	4.11	1.32	2.24	7.64	3.4	14.23	5.48	0	9.64	2.15	5.74	1.57	8.71	1.62	3.07	2.98	1.69	3.25	1.7	1.71	0	1.43	1
YBR231C	15.28	14.15	8.39	0	2.66	3.32	8.61	8.49	10.56	12.88	18.66	19.32	3.02	7.19	4.56	12.76	20.24	6.7	18.5	12.97	12.69	16.48	10.86	11.64	17.03	4.66	11.3	10.56	19.02	15.28	11.34	7.11	18.65	1.35	12.27	7.54	15.3	25.1	18.67	8.12	4.61	5.96	8.43	4.87	5.1	10.27	5.69	4.29	6.02
YBR233W	22.92	8.84	18.45	3.17	3.55	4.43	14.34	18.87	20.16	24.15	22.39	30.19	21.11	21.58	10.25	15.96	11.04	17.42	23.43	11.79	10.31	13.18	6.03	15.51	10.64	22.15	18.49	11.88	8.95	17.46	14.75	17.78	20.84	2.71	7.88	6.46	17.22	17.26	29.86	17.86	15.36	16.4	21.93	9.74	17.01	8.56	9.95	5.72	3.01
YBR233W-A	35.34	15.03	35.23	4.75	0.89	1.11	112.84	114.15	115.19	30.59	46.03	41.06	97.99	72.96	62.66	14.36	31.28	28.14	74	77.82	49.96	64.26	70	68.84	74.49	73.46	92.44	62.06	49.24	53.48	64.65	68.76	60.33	46.06	33.29	35.54	41.13	15.69	34.84	25.99	27.65	19.39	32.05	9.74	22.12	8.56	7.11	14.3	11.04
YBR234C	12.42	17.69	15.1	3.17	1.77	5.54	2.87	2.83	3.84	25.76	22.39	13.28	4.52	6.17	4.56	9.57	23.92	6.7	34.54	20.04	28.55	13.18	13.28	17.45	13.83	30.32	16.43	15.85	21.26	14.19	5.67	15.41	8.77	5.42	7.01	2.15	12.43	17.26	29.86	11.37	4.61	17.89	26.99	9.74	8.51	1.71	7.11	4.29	9.03
YBR235W	4.78	2.65	8.39	0	0.89	1.11	1.91	7.55	1.92	12.88	12.44	9.66	3.02	4.11	7.98	9.57	18.4	4.02	8.63	14.15	15.07	18.13	9.65	10.67	5.32	10.49	13.35	13.2	6.71	10.92	5.67	8.3	20.84	5.42	3.5	1.08	4.78	10.98	4.98	8.12	10.75	5.96	6.75	1.62	13.61	17.12	8.53	0	3.01
YBR236C	28.65	26.53	13.42	11.09	7.1	5.54	46.86	44.34	47.03	25.76	23.64	28.98	16.58	35.96	15.95	19.15	18.4	26.8	25.9	48.34	40.44	44.49	33.79	29.09	42.56	34.98	31.84	48.86	27.98	31.65	21.55	47.42	30.71	23.03	37.67	25.84	28.69	31.38	16.18	22.74	35.33	11.93	25.3	17.87	15.31	5.14	4.27	11.44	14.05
YBR237W	51.58	49.53	41.94	4.75	7.98	15.51	86.06	94.34	84.47	75.66	75.89	74.87	81.41	65.76	64.94	62.22	60.71	50.92	39.47	41.27	44.41	49.43	47.07	41.69	51.08	46.64	34.92	22.45	38.05	52.39	90.74	107.88	99.81	78.56	68.33	68.92	64.08	65.89	69.68	50.35	27.65	44.74	62.42	25.99	30.62	66.78	25.59	34.32	18.06
YBR238C	15.28	14.15	13.42	11.09	12.42	12.18	23.91	15.09	9.6	11.27	18.66	12.08	7.54	8.22	11.39	12.76	12.88	6.7	11.1	22.4	19.03	28.01	14.48	21.33	14.9	37.31	42.11	22.45	13.43	25.11	10.21	11.86	7.68	6.77	7.88	3.23	14.35	15.69	9.95	24.36	19.97	11.93	21.93	11.37	10.21	22.26	7.11	8.58	3.01
YBR239C	13.37	22.11	8.39	3.17	4.44	4.43	29.64	38.68	33.6	35.42	22.39	21.74	10.55	15.41	21.65	22.34	27.6	17.42	8.63	8.25	9.52	8.24	10.86	7.76	5.32	22.15	6.16	21.13	11.19	18.56	30.63	22.53	25.23	10.84	30.66	3.23	3.83	21.96	24.89	17.86	19.97	16.4	21.93	4.87	22.12	17.12	12.8	10.01	6.02
YBR240C	0.96	3.54	1.68	0	0	0	0.96	0	0.96	1.61	2.49	2.42	0	1.03	0	4.79	0	1.34	1.23	3.54	7.14	0	0	0	0	1.17	9.24	1.32	1.12	1.09	0	0	0	0	0	0	4.78	4.71	1.24	1.62	0	1.49	0	0	0	0	0	0	0
YBR241C	2.87	0.88	5.03	0	0	0	0	0	0	0	3.73	1.21	0	0	0	0	0	0	1.23	2.36	0	0	3.62	0	2.13	0	0	1.32	0	4.37	0	3.56	0	0	0	0	0.96	0	0	0	3.07	2.98	0	1.62	1.7	1.71	0	0	1
YBR242W	13.37	15.03	16.78	0	0.89	1.11	23.91	36.79	31.68	41.86	23.64	19.32	34.67	25.69	13.67	23.93	9.2	21.44	28.37	12.97	25.38	9.89	13.28	27.15	20.22	29.15	14.38	17.17	16.79	20.74	21.55	36.75	32.91	8.13	8.76	15.08	18.17	14.12	26.13	8.12	18.43	7.46	15.18	1.62	5.1	18.84	1.42	4.29	6.02
YBR243C	8.6	15.03	8.39	6.34	1.77	3.32	4.78	5.66	10.56	11.27	11.2	7.25	0	6.17	4.56	17.55	7.36	2.68	25.9	14.15	19.03	26.36	21.72	7.76	24.47	9.33	22.6	22.45	19.02	4.37	2.27	13.04	5.48	5.42	2.63	9.69	10.52	4.71	14.93	4.87	9.22	5.96	10.12	6.5	3.4	6.85	5.69	8.58	3.01
YBR244W	201.53	194.57	244.93	150.49	180.99	262.51	429.36	450	412.75	231.82	180.39	150.94	390.45	403.83	419.28	180.29	195.01	176.89	605.6	853.66	659.01	634.38	797.73	613.76	617.17	636.62	527.93	779.06	624.41	653.83	402.67	455.25	450.81	483.58	419.64	396.27	230.5	214.93	176.7	190.02	196.61	184.91	205.81	162.42	131	179.79	122.28	140.12	47.17
YBR245C	68.77	53.95	53.68	7.92	15.08	13.29	81.28	51.89	56.63	69.22	84.59	68.83	67.84	61.65	39.88	60.63	38.63	58.96	59.2	60.13	52.34	49.43	20.52	51.39	53.2	58.3	59.57	51.5	21.26	64.4	65.79	61.65	55.94	43.35	44.68	21.54	65.99	53.34	94.57	66.59	43.01	56.67	62.42	24.36	40.83	39.38	18.48	35.75	10.04
YBR246W	26.74	10.61	3.36	4.75	4.44	0	9.56	11.32	10.56	27.37	21.15	14.49	15.08	11.3	6.84	15.96	9.2	9.38	9.87	21.22	16.65	16.48	15.69	23.27	17.03	18.66	24.65	9.24	8.95	22.92	10.21	11.86	15.36	4.06	4.38	3.23	15.3	17.26	17.42	37.35	15.36	7.46	15.18	4.87	20.42	10.27	5.69	5.72	3.01
YBR247C	60.17	60.14	50.33	12.67	16.86	9.97	84.15	116.98	107.51	172.25	130.62	107.47	46.73	73.98	52.41	121.26	104.87	99.16	56.74	62.49	57.89	65.91	57.93	52.36	80.87	85.12	48.27	60.74	43.64	57.85	95.28	94.84	102.01	79.92	70.96	28	100.43	133.35	130.66	81.2	98.3	49.21	119.77	32.48	64.65	61.64	21.33	55.76	15.05
YBR248C	49.67	26.53	45.3	14.26	10.65	7.75	48.77	31.13	29.76	41.86	62.2	48.3	21.11	34.94	29.62	52.65	40.47	40.2	54.27	58.95	76.92	69.2	47.07	78.54	71.29	85.12	59.57	50.18	41.4	61.13	53.31	22.53	29.62	18.96	19.27	11.85	49.74	45.5	42.31	27.61	35.33	25.35	40.49	21.11	23.82	13.7	12.8	22.88	6.02
YBR249C	31.52	22.11	28.52	23.76	15.97	23.26	20.08	33.02	14.4	64.39	59.71	30.19	40.7	9.25	5.7	31.91	27.6	18.76	48.1	41.27	39.65	62.61	49.48	51.39	40.44	44.31	38	43.57	55.95	51.3	14.75	17.78	21.94	20.32	12.27	11.85	33.48	26.67	31.11	30.86	18.43	22.37	55.67	14.62	11.91	49.66	7.11	15.73	7.02
YBR250W	0	0.88	3.36	1.58	0	1.11	0.96	10.38	6.72	1.61	2.49	0	0	6.17	4.56	4.79	1.84	0	1.23	0	1.59	0	0	2.91	2.13	1.17	0	0	1.12	2.18	0	2.37	3.29	0	3.5	2.15	1.91	4.71	1.24	3.25	1.54	0	1.69	0	6.81	1.71	1.42	1.43	3.01
YBR251W	13.37	12.38	20.13	0	3.55	5.54	21.99	14.15	11.52	32.2	29.86	25.36	18.09	13.36	9.11	33.51	18.4	16.08	44.4	45.98	26.96	52.73	33.79	26.18	44.69	48.97	30.81	21.13	35.81	32.75	27.22	17.78	21.94	13.55	8.76	8.61	26.78	14.12	19.91	24.36	27.65	11.93	20.24	11.37	27.22	22.26	9.95	8.58	1
YBR252W	84.05	82.25	88.91	28.51	29.28	27.69	114.75	143.4	133.42	91.76	87.08	77.28	99.5	122.28	110.52	89.35	82.79	69.68	377.42	501.11	350.52	314.72	331.89	291.85	393.71	360.28	385.16	318.23	315.56	302.35	93.01	116.18	125.04	73.15	54.32	48.46	138.69	80.01	98.3	90.95	99.84	92.46	69.16	56.85	68.05	42.81	38.39	38.61	23.08
YBR253W	48.71	38.91	41.94	7.92	7.1	6.65	78.41	101.89	94.07	43.47	55.98	44.68	45.23	70.9	68.36	46.27	47.83	58.96	167.74	169.79	149.09	135.11	124.31	122.17	166	178.39	185.9	117.52	149.95	153.91	73.73	86.54	74.59	44.7	34.17	32.3	81.3	34.51	49.77	60.09	50.69	58.16	33.74	25.99	39.13	20.55	27.01	18.59	18.06
YBR254C	20.06	18.57	18.45	3.17	3.55	6.65	41.12	45.28	61.43	37.03	27.37	36.23	49.75	45.21	42.16	25.53	14.72	14.74	70.3	93.15	68.2	32.95	45.86	36.84	47.88	48.97	39.03	50.18	38.05	44.75	32.89	37.94	40.58	17.61	23.65	17.23	23.91	9.41	21.15	17.86	10.75	23.86	21.93	22.74	30.62	11.99	11.37	14.3	6.02
YBR255C-A	5.73	9.73	1.68	1.58	3.55	4.43	18.17	14.15	23.04	19.32	17.42	14.49	31.66	25.69	6.84	11.17	16.56	8.04	14.8	29.48	25.38	26.36	12.07	14.54	20.22	13.99	30.81	13.2	8.95	14.19	12.48	8.3	14.26	12.19	21.03	4.31	18.17	23.53	11.2	9.74	6.14	8.95	13.5	11.37	10.21	1.71	5.69	10.01	5.02
YBR255W	21.01	23.88	35.23	6.34	1.77	4.43	32.51	30.19	31.68	24.15	34.83	25.36	21.11	15.41	20.51	12.76	3.68	25.46	29.6	27.12	27.76	24.72	16.9	19.39	28.73	26.82	28.76	18.49	8.95	18.56	14.75	23.71	23.03	9.48	23.65	7.54	27.74	15.69	28.62	17.86	13.82	14.91	21.93	25.99	6.81	15.41	7.11	7.15	10.04
YBR256C	18.15	20.34	21.81	6.34	9.76	12.18	71.72	46.23	55.67	33.81	48.52	30.19	54.27	51.38	56.97	36.7	29.44	28.14	64.14	95.51	100.71	62.61	43.45	49.45	92.58	87.45	66.76	50.18	61.55	78.59	51.04	55.72	61.42	65.02	40.3	64.61	35.39	32.95	46.04	27.61	41.47	17.89	53.98	29.23	8.51	32.53	8.53	11.44	9.03
YBR257W	58.26	50.41	72.14	3.17	9.76	11.08	194.12	160.38	150.7	111.08	87.08	96.6	73.87	153.1	127.61	62.22	71.75	57.62	112.24	81.36	113.4	126.88	67.58	71.75	108.54	109.6	56.49	56.78	59.31	58.94	141.78	130.41	108.59	93.46	72.71	59.23	78.43	90.99	75.91	48.72	73.73	59.65	45.55	38.98	34.03	47.94	12.8	28.6	13.05
YBR258C	20.06	19.46	8.39	6.34	1.77	0	42.08	39.62	56.63	27.37	19.9	14.49	19.6	53.43	38.74	23.93	7.36	13.4	41.94	38.91	32.51	28.01	21.72	12.6	31.92	41.97	30.81	36.97	31.33	18.56	31.76	55.72	36.2	24.38	8.76	12.92	20.09	26.67	17.42	17.86	19.97	13.42	20.24	4.87	6.81	5.14	5.69	2.86	1
YBR259W	4.78	8.84	6.71	0	0	0	11.48	9.43	9.6	14.49	11.2	13.28	22.61	18.5	10.25	4.79	3.68	6.7	9.87	4.72	17.45	3.3	0	15.51	8.51	16.32	7.19	5.28	11.19	3.27	13.61	4.74	7.68	2.71	6.13	3.23	6.7	3.14	9.95	6.5	12.29	4.47	8.43	3.25	3.4	3.42	0	4.29	5.02
YBR260C	18.15	22.99	11.74	1.58	2.66	2.22	23.91	25.47	15.36	14.49	18.66	32.6	18.09	13.36	12.53	19.15	25.76	14.74	24.67	16.51	20.62	14.83	21.72	22.3	13.83	19.82	19.51	26.41	21.26	16.37	6.81	22.53	13.16	9.48	10.51	8.61	23.91	23.53	18.67	29.23	12.29	11.93	10.12	17.87	20.42	8.56	0	8.58	5.02
YBR261C	13.37	9.73	11.74	0	1.77	1.11	7.65	14.15	8.64	14.49	16.17	10.87	7.54	6.17	3.42	12.76	12.88	5.36	16.03	4.72	14.27	11.53	1.21	8.73	9.58	8.16	11.3	11.88	8.95	8.73	4.54	13.04	6.58	5.42	8.76	0	7.65	20.39	11.2	21.11	12.29	4.47	8.43	4.87	6.81	11.99	1.42	5.72	0
YBR262C	80.23	71.64	98.98	20.59	18.63	25.48	173.08	261.32	216.93	138.45	105.74	117.13	185.43	169.55	165.2	84.56	97.51	72.36	241.75	288.88	239.49	261.99	207.58	219.13	266.02	246.02	235.21	235.04	204.78	228.13	138.38	157.68	204.02	88.05	48.18	94.76	129.12	100.41	93.33	95.82	99.84	80.53	106.28	63.34	40.83	42.81	59.72	31.46	32.11
YBR263W	8.6	12.38	11.74	3.17	4.44	4.43	9.56	10.38	4.8	12.88	17.42	18.11	0	3.08	2.28	17.55	14.72	5.36	12.33	23.58	19.03	6.59	6.03	10.67	12.77	10.49	6.16	5.28	4.48	6.55	4.54	3.56	9.87	4.06	4.38	3.23	8.61	15.69	13.69	14.62	12.29	14.91	11.81	8.12	3.4	17.12	8.53	4.29	10.04
YBR264C	10.51	10.61	16.78	0	5.32	0	7.65	13.21	23.04	33.81	28.61	14.49	12.06	4.11	15.95	36.7	23.92	30.82	51.8	44.81	51.55	42.84	49.48	30.06	37.24	46.64	42.11	33.01	13.43	44.75	14.75	16.6	13.16	8.13	10.51	7.54	20.09	26.67	19.91	29.23	24.58	25.35	13.5	17.87	23.82	13.7	7.11	10.01	8.03
YBR265W	16.24	8.84	26.84	1.58	2.66	4.43	8.61	15.09	7.68	17.71	28.61	20.53	22.61	11.3	7.98	28.72	27.6	20.1	19.73	31.84	39.65	34.6	32.59	8.73	34.05	22.15	27.73	11.88	29.09	28.38	4.54	11.86	8.77	9.48	0.88	7.54	24.87	23.53	34.84	14.62	13.82	16.4	23.62	17.87	5.1	3.42	11.37	8.58	1
YBR266C	0	0	1.68	0	0	0	0	0	0.96	0	0	0	0	0	0	0	0	0	0	0	0	0	0	0	0	0	0	0	0	0	0	0	0	0	0	0	0	0	0	0	0	0	0	0	0	0	0	0	0
YBR267W	120.34	143.27	142.6	17.43	23.95	17.72	299.31	237.74	215.01	257.58	266.23	188.37	138.69	169.55	143.56	188.27	149.02	158.13	189.95	188.65	200.64	151.59	146.03	158.04	272.41	206.38	172.55	209.95	172.33	237.95	151.99	151.75	161.24	73.15	86.73	72.15	187.46	188.26	220.25	151.04	138.24	126.75	109.65	90.95	95.27	130.13	51.19	85.79	40.14
YBR268W	90.74	73.4	67.11	9.5	3.55	18.83	214.2	191.51	196.78	107.86	104.5	68.83	150.75	154.13	145.83	55.84	69.91	56.28	271.35	366.7	239.49	237.27	203.96	221.07	310.71	261.18	217.74	232.4	146.59	221.58	134.98	148.19	155.76	92.11	84.98	101.22	109.04	78.44	100.79	74.71	72.19	50.7	69.16	53.6	51.04	37.67	28.44	34.32	19.07
YBR269C	26.74	29.18	10.07	9.5	5.32	6.65	0.96	16.04	7.68	37.03	28.61	26.57	28.64	14.39	11.39	19.15	23.92	41.54	33.3	24.76	34.89	18.13	22.93	18.42	43.63	30.32	31.84	23.77	24.62	20.74	18.15	23.71	14.26	4.06	12.27	2.15	22	14.12	27.38	19.49	27.65	29.82	38.8	29.23	18.71	25.68	17.06	7.15	11.04
YBR270C	22.92	12.38	10.07	1.58	3.55	6.65	5.74	9.43	11.52	17.71	12.44	24.15	3.02	5.14	0	11.17	3.68	8.04	30.84	14.15	25.38	19.77	16.9	15.51	24.47	26.82	23.62	15.85	21.26	9.82	4.54	11.86	10.97	4.06	5.26	7.54	17.22	10.98	21.15	11.37	13.82	17.89	23.62	19.49	10.21	6.85	9.95	2.86	9.03
YBR271W	23.88	5.31	30.2	3.17	0.89	1.11	15.3	11.32	9.6	8.05	14.93	7.25	16.58	13.36	6.84	12.76	18.4	5.36	14.8	24.76	26.96	16.48	14.48	14.54	20.22	13.99	26.7	13.2	33.57	9.82	6.81	11.86	6.58	9.48	4.38	5.38	18.17	20.39	14.93	16.24	15.36	10.44	21.93	12.99	13.61	3.42	5.69	7.15	6.02
YBR272C	10.51	9.73	6.71	3.17	0.89	0	8.61	7.55	4.8	9.66	13.68	7.25	1.51	6.17	4.56	3.19	7.36	10.72	8.63	7.07	24.58	4.94	2.41	6.79	7.45	8.16	8.22	6.6	13.43	6.55	1.13	1.19	5.48	0	4.38	3.23	10.52	9.41	8.71	4.87	6.14	2.98	3.37	4.87	3.4	3.42	0	2.86	3.01
YBR273C	15.28	7.08	10.07	0	1.77	3.32	8.61	3.77	13.44	6.44	22.39	8.45	13.57	12.33	3.42	15.96	3.68	5.36	35.77	35.37	19.03	23.07	21.72	10.67	15.96	23.32	13.35	18.49	15.67	15.28	9.07	7.11	8.77	1.35	4.38	7.54	22.95	20.39	9.95	9.74	10.75	14.91	10.12	11.37	20.42	6.85	4.27	7.15	4.01
YBR274W	9.55	11.5	6.71	3.17	1.77	1.11	17.21	11.32	10.56	20.93	14.93	12.08	4.52	9.25	7.98	20.74	9.2	4.02	25.9	12.97	17.45	8.24	12.07	18.42	24.47	20.99	22.6	11.88	6.71	16.37	14.75	8.3	15.36	4.06	6.13	5.38	24.87	7.84	22.4	8.12	9.22	7.46	11.81	8.12	5.1	15.41	5.69	2.86	1
YBR275C	18.15	28.3	35.23	3.17	1.77	2.22	47.81	50.94	28.8	41.86	29.86	24.15	27.14	32.88	25.07	39.89	31.28	18.76	33.3	11.79	26.96	18.13	20.52	28.12	25.54	10.49	19.51	7.92	17.9	16.37	13.61	40.31	47.17	16.25	7.88	5.38	38.26	25.1	29.86	19.49	30.72	19.39	21.93	12.99	13.61	20.55	15.64	12.87	5.02
YBR276C	11.46	8.84	3.36	1.58	5.32	0	10.52	6.6	4.8	11.27	16.17	14.49	9.05	8.22	5.7	20.74	18.4	16.08	23.43	14.15	16.65	13.18	13.28	26.18	15.96	29.15	25.68	21.13	17.9	20.74	2.27	7.11	14.26	4.06	8.76	3.23	7.65	17.26	8.71	14.62	9.22	5.96	8.43	6.5	10.21	3.42	1.42	8.58	1
YBR278W	15.28	22.99	11.74	3.17	1.77	4.43	30.6	47.17	38.4	24.15	38.57	25.36	24.12	29.8	26.2	35.1	25.76	29.48	46.87	50.7	43.62	37.9	38.62	35.88	43.63	57.13	35.95	31.69	27.98	30.56	29.49	36.75	25.23	28.45	19.27	7.54	31.56	32.95	27.38	19.49	23.04	13.42	23.62	16.24	10.21	11.99	15.64	1.43	10.04
YBR279W	52.53	55.72	58.72	23.76	23.07	22.15	58.33	67.92	61.43	46.69	88.33	68.83	73.87	68.85	42.16	68.61	64.39	45.56	91.27	128.52	107.06	97.22	61.55	76.6	88.32	114.26	81.14	59.42	95.12	102.6	69.19	74.69	68.01	44.7	40.3	56	76.52	72.17	100.79	61.71	73.73	46.23	69.16	24.36	34.03	49.66	18.48	34.32	15.05
YBR280C	8.6	0.88	1.68	0	0	1.11	8.61	2.83	2.88	3.22	12.44	6.04	1.51	6.17	2.28	6.38	7.36	6.7	1.23	1.18	5.55	1.65	1.21	1.94	8.51	4.66	1.03	1.32	3.36	7.64	2.27	5.93	3.29	6.77	0	3.23	6.7	12.55	7.47	3.25	3.07	2.98	5.06	3.25	3.4	1.71	4.27	1.43	1
YBR281C	13.37	13.27	10.07	3.17	2.66	3.32	26.78	24.53	23.04	30.59	18.66	30.19	10.55	15.41	9.11	17.55	11.04	20.1	35.77	21.22	23.79	13.18	27.76	36.84	31.92	33.81	15.41	23.77	25.74	24.01	18.15	14.23	25.23	21.67	14.02	17.23	20.09	29.81	23.64	16.24	18.43	20.88	16.87	1.62	15.31	1.71	4.27	5.72	6.02
YBR282W	32.47	29.18	35.23	11.09	3.55	5.54	50.68	52.83	71.03	57.95	48.52	39.85	91.96	34.94	48.99	35.1	29.44	21.44	107.31	155.64	100.71	88.98	120.69	81.45	115.99	99.11	77.03	108.28	71.62	89.51	41.97	49.79	48.26	52.83	42.93	35.54	33.48	50.2	39.82	43.85	21.5	43.25	37.11	48.72	28.92	20.55	19.91	24.31	14.05
YBR283C	57.31	50.41	53.68	11.09	25.73	24.37	64.07	51.89	42.23	107.86	88.33	62.79	33.17	33.91	26.2	74.99	75.43	61.64	66.6	103.76	81.68	98.86	48.27	82.42	72.36	107.27	129.41	77.91	94	117.89	38.57	66.39	53.75	29.8	29.79	23.69	79.39	80.01	82.13	50.35	76.8	52.19	99.53	37.36	61.25	66.78	28.44	45.75	16.06
YBR284W	0	3.54	0	0	0	0	0.96	4.72	5.76	4.83	2.49	0	3.02	5.14	1.14	1.6	1.84	4.02	3.7	2.36	2.38	3.3	10.86	3.88	2.13	4.66	0	3.96	0	4.37	3.4	3.56	3.29	1.35	1.75	2.15	1.91	1.57	2.49	1.62	0	0	1.69	0	3.4	0	1.42	0	2.01
YBR285W	0	0	1.68	0	0	0	5.74	2.83	2.88	0	1.24	0	1.51	0	1.14	0	1.84	0	2.47	1.18	0	0	7.24	1.94	3.19	2.33	0	2.64	2.24	0	1.13	2.37	0	0	0	0	0.96	1.57	0	0	1.54	0	0	0	0	0	0	1.43	0
YBR286W	40.11	28.3	25.16	23.76	23.95	33.23	31.56	25.47	23.04	64.39	55.98	55.55	24.12	18.5	10.25	63.82	55.19	30.82	40.7	30.66	76.13	60.97	41.03	34.91	68.1	86.28	51.35	62.06	57.07	78.59	38.57	39.12	39.49	25.74	28.03	17.23	35.39	39.22	49.77	40.6	21.5	44.74	47.23	30.86	25.52	34.25	19.91	31.46	9.03
YBR287W	30.56	22.99	21.81	6.34	7.98	5.54	21.04	16.04	32.64	35.42	26.12	36.23	10.55	15.41	17.09	30.31	27.6	26.8	18.5	25.94	29.34	19.77	20.52	13.57	20.22	31.48	22.6	11.88	31.33	17.46	20.42	20.15	19.74	9.48	26.28	6.46	36.35	20.39	27.38	27.61	21.5	40.26	18.56	35.73	32.32	13.7	17.06	20.02	6.02
YBR288C	24.83	17.69	21.81	4.75	6.21	8.86	19.13	41.51	25.92	24.15	26.12	38.64	6.03	26.72	20.51	25.53	18.4	16.08	53.04	70.75	50.75	44.49	41.03	32	50.01	54.8	46.22	54.14	32.45	45.84	15.88	24.9	26.32	14.9	12.27	14	32.52	29.81	26.13	21.11	26.11	23.86	18.56	9.74	17.01	25.68	27.01	8.58	7.02
YBR289W	35.34	26.53	30.2	4.75	10.65	17.72	73.63	47.17	57.59	41.86	31.1	44.68	27.14	35.96	43.29	38.29	36.8	24.12	51.8	33.01	61.06	72.5	37.41	30.06	75.55	59.46	59.57	42.25	45.88	63.31	46.51	65.2	65.81	39.28	36.8	28	29.65	45.5	49.77	25.99	18.43	19.39	15.18	12.99	20.42	15.41	5.69	10.01	11.04
YBR290W	65.9	31.84	53.68	14.26	15.08	12.18	135.79	98.11	105.59	61.17	67.18	72.45	110.05	95.56	75.2	52.65	57.03	45.56	128.27	83.72	99.92	146.65	82.07	107.63	124.5	113.1	77.03	64.7	80.57	101.51	98.68	106.7	114.07	73.15	63.95	73.22	71.73	86.29	52.26	40.6	50.69	25.35	50.61	32.48	27.22	34.25	22.75	21.45	17.06
YBR291C	2.87	4.42	11.74	0	0.89	4.43	21.04	7.55	9.6	1.61	4.98	10.87	7.54	3.08	3.42	11.17	3.68	2.68	9.87	11.79	14.27	6.59	3.62	1.94	11.7	12.83	4.11	7.92	4.48	8.73	3.4	3.56	4.39	2.71	1.75	1.08	4.78	6.28	2.49	6.5	7.68	0	1.69	3.25	0	5.14	2.84	0	2.01
YBR292C	1.91	1.77	10.07	0	0	0	4.78	8.49	3.84	1.61	4.98	1.21	0	3.08	0	3.19	5.52	4.02	4.93	3.54	0	1.65	1.21	0.97	0	1.17	2.05	0	0	1.09	1.13	0	2.19	1.35	0	1.08	5.74	4.71	4.98	1.62	1.54	2.98	1.69	0	0	0	0	0	0
YBR293W	4.78	2.65	5.03	3.17	1.77	0	19.13	8.49	4.8	11.27	14.93	6.04	6.03	7.19	5.7	6.38	14.72	14.74	20.97	27.12	27.76	9.89	21.72	13.57	24.47	27.98	23.62	36.97	26.86	8.73	15.88	8.3	12.07	2.71	5.26	2.15	11.48	21.96	21.15	9.74	13.82	10.44	5.06	4.87	11.91	10.27	1.42	1.43	8.03
YBR294W	0	2.65	0	0	0	0	0	0.94	0.96	0	0	0	0	3.08	0	0	0	0	0	2.36	0	0	0	4.85	0	0	0	3.96	0	0	1.13	1.19	0	0	0	0	0.96	3.14	0	0	0	0	0	0	0	0	0	0	0
YBR295W	11.46	15.03	6.71	0	2.66	2.22	11.48	17.92	2.88	25.76	9.95	22.94	19.6	13.36	7.98	4.79	22.08	22.78	19.73	3.54	7.14	11.53	9.65	8.73	5.32	9.33	4.11	9.24	12.31	6.55	4.54	15.41	13.16	9.48	13.14	12.92	15.3	21.96	24.89	8.12	6.14	10.44	13.5	11.37	5.1	5.14	2.84	7.15	1
YBR296C	1.91	2.65	3.36	0	0	0	1.91	3.77	0.96	0	6.22	3.62	0	0	1.14	3.19	0	4.02	1.23	1.18	3.17	0	0	0.97	0	1.17	0	0	0	0	1.13	2.37	4.39	1.35	0.88	0	5.74	1.57	0	0	1.54	0	1.69	0	0	0	0	0	0
YBR296C-A	0	0	0	0	0	0	0	0	1.92	0	0	0	0	0	0	0	0	0	0	0	0	0	0	0	0	0	0	0	0	0	2.27	1.19	0	0	0	0	0	0	0	0	0	2.98	0	0	0	0	0	0	0
YBR297W	0.96	1.77	0	0	0	0	8.61	0.94	0	3.22	2.49	1.21	0	0	1.14	3.19	0	1.34	1.23	2.36	0	0	0	0	0	2.33	3.08	1.32	8.95	2.18	2.27	1.19	2.19	0	0	1.08	1.91	0	2.49	1.62	0	1.49	3.37	0	0	1.71	0	0	0
YBR298C	10.51	7.96	3.36	7.92	9.76	14.4	11.48	18.87	15.36	19.32	26.12	22.94	28.64	16.44	20.51	14.36	16.56	34.84	4.93	5.9	7.93	8.24	6.03	9.7	8.51	22.15	12.33	17.17	22.38	8.73	3.4	2.37	13.16	6.77	20.15	10.77	6.7	28.24	13.69	25.99	13.82	16.4	13.5	11.37	5.1	8.56	12.8	12.87	4.01
YBR298C-A	2.87	5.31	5.03	0	6.21	2.22	7.65	21.7	10.56	11.27	7.46	7.25	1.51	7.19	9.11	4.79	14.72	8.04	14.8	24.76	13.48	21.42	32.59	21.33	20.22	18.66	22.6	25.09	27.98	8.73	18.15	9.48	4.39	14.9	2.63	5.38	12.43	9.41	6.22	6.5	3.07	8.95	3.37	1.62	5.1	1.71	2.84	5.72	3.01
YBR299W	0.96	1.77	1.68	1.58	0	3.32	7.65	9.43	1.92	6.44	6.22	4.83	7.54	0	4.56	3.19	0	8.04	3.7	0	1.59	3.3	6.03	0	0	3.5	4.11	0	2.24	0	0	1.19	3.29	2.71	4.38	0	3.83	4.71	6.22	1.62	3.07	4.47	1.69	4.87	1.7	1.71	1.42	0	0
YBR301W	0	0	0	0	0	0	0	1.89	0	0	0	0	0	0	1.14	0	0	0	0	0	0	0	0	0	0	0	0	0	0	0	0	0	0	0	0	0	0	0	0	0	0	0	1.69	0	0	0	0	0	0
YBR302C	0	0	0	0	2.66	0	0	3.77	1.92	0	0	2.42	4.52	1.03	1.14	0	1.84	0	4.93	3.54	0	1.65	0	0	0	2.33	0	0	0	0	0	1.19	0	1.35	0	0	0.96	0	0	0	0	0	0	0	0	1.71	0	0	0
YCL001W	63.04	42.45	73.82	22.18	14.2	23.26	130.05	109.43	93.11	101.42	79.62	74.87	67.84	92.48	115.07	60.63	44.15	48.24	138.14	178.04	155.43	112.05	130.34	130.9	136.2	109.6	152.01	153.17	108.55	105.88	96.41	91.29	118.46	85.34	83.23	56	75.56	65.89	68.44	63.34	44.54	53.68	67.48	34.11	30.62	54.79	17.06	27.17	8.03
YCL001W-A	0	0	0	0	0	0	3.83	2.83	1.92	0	1.24	0	1.51	1.03	0	3.19	0	1.34	3.7	3.54	1.59	3.3	0	0	0	1.17	0	1.32	0	0	3.4	0	1.1	0	0	0	0.96	0	0	3.25	0	0	0	1.62	1.7	0	0	0	0
YCL001W-B	0	0	0	0	0	0	0.96	0.94	0	0	1.24	0	1.51	0	0	0	0	0	0	0	0.79	0	0	0	0	0	0	0	0	0	0	0	0	0	0	0	0	1.57	2.49	0	0	0	0	1.62	0	0	0	0	0
YCL002C	10.51	17.69	10.07	4.75	3.55	1.11	45.9	34.91	31.68	14.49	33.59	9.66	42.21	34.94	37.6	14.36	7.36	13.4	16.03	29.48	37.27	16.48	1.21	15.51	18.09	26.82	15.41	13.2	23.5	16.37	18.15	28.45	37.29	17.61	14.02	19.38	17.22	23.53	21.15	17.86	16.9	7.46	5.06	14.62	18.71	8.56	5.69	5.72	4.01
YCL004W	19.1	7.96	25.16	3.17	4.44	1.11	28.69	23.59	9.6	17.71	7.46	18.11	13.57	7.19	10.25	20.74	11.04	8.04	16.03	10.61	7.93	14.83	4.83	8.73	15.96	17.49	15.41	13.2	4.48	16.37	23.82	13.04	20.84	4.06	10.51	5.38	31.56	9.41	6.22	12.99	1.54	11.93	5.06	12.99	6.81	10.27	4.27	2.86	6.02
YCL005W	19.1	22.99	15.1	0	5.32	3.32	37.29	30.19	10.56	32.2	37.32	16.91	21.11	14.39	15.95	15.96	18.4	16.08	32.07	24.76	30.93	24.72	25.34	24.24	29.79	57.13	34.92	26.41	7.83	29.47	38.57	17.78	28.52	6.77	18.4	16.15	37.3	21.96	11.2	21.11	16.9	23.86	23.62	16.24	22.12	20.55	8.53	5.72	9.03
YCL005W-A	50.62	79.6	104.01	17.43	11.53	9.97	96.58	79.25	66.23	91.76	64.69	82.11	78.39	65.76	44.43	70.2	55.19	48.24	178.84	232.28	176.85	164.77	166.55	128.96	171.32	160.9	167.42	101.67	151.07	156.09	66.92	73.5	74.59	40.64	32.41	19.38	71.73	75.3	69.68	58.47	55.3	73.07	62.42	24.36	35.73	25.68	22.75	40.04	15.05
YCL008C	15.28	6.19	6.71	1.58	1.77	1.11	6.69	2.83	1.92	8.05	13.68	7.25	9.05	2.06	5.7	3.19	14.72	0	8.63	7.07	7.14	9.89	1.21	6.79	6.38	10.49	6.16	5.28	5.6	9.82	1.13	7.11	2.19	0	1.75	4.31	9.56	6.28	8.71	8.12	3.07	1.49	8.43	3.25	3.4	5.14	1.42	0	0
YCL009C	25.79	11.5	11.74	4.75	3.55	6.65	13.39	5.66	10.56	22.54	13.68	19.32	7.54	2.06	10.25	11.17	14.72	12.06	23.43	18.87	15.07	9.89	4.83	13.57	18.09	16.32	9.24	13.2	11.19	21.83	9.07	10.67	6.58	1.35	6.13	9.69	9.56	6.28	17.42	17.86	13.82	13.42	10.12	8.12	3.4	8.56	7.11	7.15	1
YCL010C	21.01	31.84	11.74	1.58	1.77	6.65	33.47	39.62	20.16	37.03	24.88	20.53	27.14	27.74	22.79	25.53	29.44	28.14	18.5	41.27	19.83	23.07	15.69	17.45	35.11	31.48	21.57	21.13	23.5	19.65	24.95	24.9	29.62	4.06	16.65	19.38	28.69	25.1	22.4	14.62	30.72	14.91	13.5	22.74	11.91	11.99	8.53	11.44	7.02
YCL011C	63.99	41.57	67.11	6.34	15.97	16.61	34.43	38.68	20.16	70.83	62.2	54.34	34.67	27.74	20.51	73.39	53.35	40.2	82.64	49.52	76.13	98.86	49.48	94.05	107.47	59.46	63.68	58.1	76.09	81.86	34.03	34.38	50.46	25.74	34.17	33.38	35.39	61.18	67.2	55.22	41.47	50.7	57.36	38.98	66.35	39.38	34.12	27.17	14.05
YCL012C	18.15	14.15	20.13	1.58	5.32	2.22	32.51	42.45	29.76	14.49	23.64	31.4	16.58	10.28	11.39	28.72	25.76	6.7	88.81	84.89	100.71	56.02	67.58	93.08	88.32	78.12	54.44	48.86	58.19	70.95	15.88	27.27	34	9.48	7.01	7.54	28.69	21.96	24.89	17.86	38.4	28.33	15.18	29.23	13.61	6.85	7.11	7.15	10.04
YCL014W	16.24	25.65	26.84	3.17	5.32	2.22	26.78	41.51	15.36	40.25	33.59	18.11	22.61	36.99	17.09	17.55	23.92	21.44	3.7	15.33	25.38	13.18	16.9	15.51	7.45	36.14	10.27	11.88	12.31	36.02	19.28	34.38	36.2	9.48	14.89	10.77	29.65	28.24	32.35	22.74	33.79	22.37	40.49	21.11	15.31	23.97	8.53	11.44	9.03
YCL016C	1.91	3.54	6.71	1.58	0	0	4.78	3.77	11.52	8.05	17.42	4.83	4.52	4.11	0	7.98	3.68	9.38	11.1	10.61	14.27	8.24	10.86	8.73	17.03	5.83	13.35	9.24	15.67	8.73	5.67	2.37	6.58	2.71	2.63	0	8.61	12.55	7.47	3.25	1.54	5.96	5.06	6.5	6.81	3.42	2.84	1.43	2.01
YCL017C	22.92	27.42	25.16	6.34	3.55	3.32	4.78	2.83	6.72	22.54	24.88	22.94	1.51	6.17	2.28	15.96	20.24	17.42	22.2	5.9	14.27	9.89	7.24	12.6	14.9	19.82	2.05	2.64	6.71	20.74	9.07	10.67	10.97	1.35	4.38	4.31	25.82	26.67	18.67	11.37	35.33	14.91	15.18	6.5	23.82	20.55	5.69	2.86	5.02
YCL018W	0	0.88	0	0	0	0	0	5.66	0.96	0	0	0	1.51	0	2.28	1.6	0	0	1.23	0	0	0	0	0	0	0	0	0	1.12	2.18	0	1.19	4.39	1.35	0.88	1.08	0	0	0	0	0	1.49	0	0	0	0	0	0	0
YCL019W	0.96	1.77	0	1.58	3.55	0	0.96	0.94	2.88	0	1.24	0	0	0	0	0	1.84	1.34	2.47	1.18	0	0	0	0	1.06	0	0	0	0	0	2.27	0	0	1.35	1.75	0	0	1.57	1.24	0	1.54	0	0	1.62	1.7	0	1.42	0	0
YCL020W	0	1.77	0	0	0.89	0	0	0	0.96	0	0	0	0	0	0	0	1.84	1.34	1.23	1.18	0	0	0	0	0	0	0	0	0	0	0	0	0	1.35	0.88	0	0	0	1.24	0	0	0	0	1.62	1.7	0	1.42	0	0
YCL021W-A	8.6	6.19	8.39	1.58	1.77	4.43	4.78	3.77	0.96	6.44	2.49	0	6.03	2.06	2.28	7.98	1.84	5.36	8.63	7.07	4.76	8.24	8.45	7.76	7.45	13.99	5.14	13.2	7.83	5.46	3.4	4.74	6.58	1.35	8.76	2.15	0.96	6.28	2.49	0	0	5.96	0	3.25	0	0	2.84	0	2.01
YCL024W	22.92	25.65	33.55	9.5	13.31	6.65	53.55	36.79	20.16	37.03	43.54	43.47	34.67	25.69	14.81	59.03	27.6	28.14	49.34	50.7	56.31	29.66	26.55	64.96	45.76	33.81	31.84	31.69	27.98	54.58	31.76	28.45	29.62	27.09	22.78	17.23	40.17	37.65	48.53	43.85	49.15	20.88	16.87	24.36	18.71	15.41	14.22	20.02	8.03
YCL025C	43.94	49.53	36.91	26.93	22.18	28.8	57.38	39.62	40.31	59.56	80.86	54.34	60.3	35.96	28.48	76.58	33.12	34.84	64.14	31.84	49.96	56.02	53.1	75.63	45.76	68.79	77.03	54.14	73.86	73.13	40.83	71.13	40.58	55.54	76.22	40.92	35.39	40.79	46.04	60.09	49.15	40.26	60.73	43.85	44.23	92.46	38.39	61.48	11.04
YCL026C-A	6.69	4.42	8.39	1.58	0	2.22	0	0	6.72	1.61	1.24	1.21	0	0	1.14	3.19	1.84	1.34	2.47	4.72	17.45	1.65	1.21	1.94	5.32	9.33	3.08	3.96	1.12	1.09	1.13	2.37	2.19	0	0	0	1.91	3.14	1.24	3.25	3.07	0	5.06	0	0	0	0	0	1
YCL026C-B	8.6	23.88	15.1	15.84	14.2	23.26	5.74	9.43	2.88	6.44	4.98	8.45	0	4.11	4.56	11.17	1.84	9.38	24.67	42.45	43.62	19.77	28.96	25.21	30.86	25.65	33.89	23.77	19.02	39.3	9.07	9.48	9.87	2.71	7.01	3.23	13.39	14.12	11.2	4.87	6.14	5.96	8.43	16.24	6.81	1.71	0	7.15	6.02
YCL027W	4.78	8.84	10.07	4.75	7.1	2.22	10.52	12.26	11.52	20.93	14.93	18.11	7.54	18.5	2.28	12.76	18.4	10.72	22.2	33.01	31.72	34.6	18.1	9.7	38.31	29.15	17.46	27.73	31.33	40.39	9.07	16.6	16.45	14.9	14.02	15.08	14.35	14.12	14.93	16.24	9.22	11.93	0	1.62	6.81	1.71	4.27	1.43	7.02
YCL028W	13.37	7.08	5.03	1.58	2.66	0	6.69	0	1.92	24.15	18.66	13.28	3.02	2.06	1.14	20.74	11.04	9.38	14.8	18.87	19.83	11.53	8.45	5.82	10.64	3.5	11.3	9.24	8.95	5.46	1.13	8.3	9.87	0	5.26	2.15	12.43	10.98	21.15	17.86	7.68	8.95	5.06	1.62	17.01	6.85	11.37	2.86	6.02
YCL029C	11.46	13.27	6.71	1.58	6.21	2.22	10.52	5.66	8.64	11.27	11.2	15.7	10.55	12.33	10.25	14.36	11.04	14.74	8.63	7.07	16.65	8.24	3.62	11.64	11.7	9.33	15.41	13.2	6.71	4.37	5.67	11.86	8.77	5.42	4.38	0	7.65	10.98	13.69	4.87	10.75	2.98	25.3	3.25	5.1	1.71	2.84	1.43	5.02
YCL030C	1.91	8.84	8.39	4.75	1.77	3.32	11.48	3.77	8.64	14.49	12.44	10.87	7.54	5.14	5.7	4.79	7.36	6.7	16.03	17.69	15.07	26.36	13.28	2.91	6.38	8.16	9.24	0	1.12	8.73	6.81	9.48	7.68	8.13	7.01	6.46	10.52	9.41	7.47	0	3.07	7.46	15.18	4.87	6.81	5.14	2.84	4.29	1
YCL031C	77.36	87.55	85.56	34.85	22.18	23.26	175	173.59	164.14	189.96	138.09	172.67	221.61	161.33	118.49	130.83	97.51	100.5	204.75	260.58	226.81	214.2	223.27	164.83	211.75	209.87	137.63	141.29	161.14	165.91	127.04	130.41	137.11	74.5	70.09	73.22	137.73	156.88	98.3	113.68	93.7	76.05	133.27	87.7	54.44	80.48	36.97	34.32	21.07
YCL032W	3.82	7.08	6.71	0	0.89	1.11	3.83	1.89	2.88	3.22	9.95	10.87	0	2.06	2.28	9.57	3.68	8.04	11.1	11.79	20.62	9.89	3.62	1.94	6.38	17.49	11.3	18.49	4.48	12.01	4.54	4.74	8.77	10.84	8.76	5.38	9.56	7.84	16.18	4.87	7.68	2.98	8.43	1.62	3.4	8.56	2.84	2.86	2.01
YCL033C	2.87	1.77	3.36	0	0.89	0	8.61	5.66	7.68	9.66	2.49	3.62	10.55	3.08	3.42	3.19	5.52	0	13.57	14.15	9.52	14.83	15.69	13.57	5.32	11.66	6.16	7.92	11.19	16.37	10.21	5.93	12.07	1.35	0	2.15	0.96	7.84	9.95	1.62	3.07	2.98	6.75	3.25	1.7	1.71	7.11	1.43	1
YCL034W	12.42	7.96	6.71	1.58	2.66	3.32	2.87	9.43	8.64	16.1	21.15	18.11	10.55	11.3	4.56	7.98	12.88	14.74	2.47	10.61	9.52	6.59	8.45	14.54	28.73	18.66	11.3	13.2	16.79	3.27	13.61	15.41	14.26	14.9	7.88	8.61	11.48	15.69	18.67	6.5	6.14	11.93	6.75	4.87	1.7	10.27	5.69	12.87	3.01
YCL035C	43.94	43.34	25.16	9.5	15.08	13.29	62.16	57.55	43.19	32.2	63.45	50.72	76.88	57.54	46.71	35.1	38.63	52.26	109.77	109.66	84.06	82.39	83.27	82.42	110.66	88.61	76.01	102.99	92.88	64.4	58.98	55.72	64.72	41.99	42.05	59.23	48.78	47.07	53.51	38.98	38.4	41.75	40.49	21.11	18.71	37.67	12.8	22.88	9.03
YCL036W	20.06	10.61	15.1	9.5	3.55	2.22	17.21	18.87	14.4	24.15	17.42	22.94	19.6	9.25	7.98	27.12	12.88	14.74	9.87	11.79	23	8.24	12.07	32	24.47	16.32	20.54	11.88	12.31	18.56	7.94	17.78	17.55	5.42	7.88	7.54	16.26	14.12	18.67	8.12	27.65	13.42	18.56	6.5	6.81	11.99	5.69	7.15	4.01
YCL037C	93.6	76.94	85.56	19.01	24.84	24.37	153	61.32	78.71	123.96	128.14	95.39	67.84	102.75	45.57	70.2	69.91	72.36	81.41	112.01	70.58	116.99	67.58	75.63	84.06	60.63	112.98	47.54	67.14	87.32	60.12	64.02	84.46	29.8	45.56	25.84	71.73	98.84	118.21	60.09	66.05	55.17	69.16	47.1	49.34	39.38	42.65	22.88	26.09
YCL038C	5.73	8.84	10.07	0	1.77	1.11	2.87	0.94	2.88	4.83	7.46	6.04	0	2.06	6.84	6.38	1.84	9.38	3.7	7.07	2.38	0	6.03	5.82	3.19	1.17	2.05	3.96	0	3.27	4.54	4.74	4.39	2.71	0.88	0	7.65	6.28	4.98	1.62	6.14	8.95	1.69	1.62	3.4	8.56	5.69	0	5.02
YCL039W	8.6	9.73	10.07	0	1.77	0	3.83	3.77	2.88	8.05	9.95	8.45	6.03	4.11	2.28	4.79	20.24	10.72	4.93	12.97	8.72	8.24	15.69	3.88	10.64	5.83	9.24	9.24	23.5	10.92	7.94	9.48	8.77	4.06	3.5	3.23	4.78	6.28	9.95	3.25	4.61	4.47	5.06	3.25	8.51	5.14	5.69	2.86	3.01
YCL040W	15.28	39.8	23.49	47.52	29.28	46.52	5.74	1.89	5.76	12.88	21.15	15.7	4.52	9.25	4.56	9.57	7.36	14.74	19.73	18.87	13.48	18.13	26.55	32.97	19.15	26.82	9.24	19.81	41.4	34.93	9.07	22.53	14.26	25.74	42.93	37.69	5.74	15.69	23.64	14.62	12.29	8.95	11.81	17.87	17.01	20.55	29.86	22.88	14.05
YCL042W	0	1.77	0	0	1.77	0	0	0	0	1.61	1.24	1.21	0	2.06	0	1.6	0	0	0	0	0	0	0	0	0	0	0	0	0	0	0	2.37	1.1	0	2.63	1.08	0	0	0	0	0	0	0	1.62	0	1.71	0	0	0
YCL043C	37.25	39.8	23.49	19.01	35.49	35.44	39.21	26.42	18.24	69.22	53.49	37.43	27.14	25.69	18.23	38.29	33.12	41.54	22.2	36.55	24.58	36.25	35	45.57	50.01	52.47	35.95	48.86	44.76	54.58	32.89	24.9	31.81	33.86	35.92	22.61	27.74	29.81	54.75	34.11	27.65	44.74	28.68	27.61	39.13	30.82	17.06	18.59	8.03
YCL044C	13.37	10.61	6.71	0	1.77	2.22	8.61	11.32	7.68	19.32	17.42	24.15	1.51	6.17	3.42	15.96	12.88	9.38	9.87	11.79	9.52	11.53	9.65	7.76	10.64	20.99	10.27	2.64	3.36	9.82	14.75	11.86	18.65	6.77	4.38	0	16.26	14.12	22.4	12.99	12.29	10.44	16.87	9.74	8.51	13.7	8.53	5.72	4.01
YCL045C	18.15	16.8	16.78	4.75	7.98	6.65	6.69	4.72	12.48	37.03	32.35	27.77	10.55	16.44	5.7	20.74	23.92	25.46	19.73	18.87	26.96	52.73	16.9	19.39	20.22	25.65	21.57	26.41	23.5	36.02	6.81	15.41	19.74	4.06	9.64	4.31	24.87	28.24	26.13	17.86	13.82	25.35	25.3	8.12	13.61	6.85	11.37	8.58	10.04
YCL047C	4.78	4.42	0	0	0	0	5.74	11.32	2.88	6.44	9.95	3.62	6.03	3.08	9.11	15.96	16.56	9.38	12.33	21.22	18.24	4.94	8.45	6.79	7.45	9.33	10.27	3.96	7.83	9.82	2.27	9.48	8.77	1.35	0.88	0	10.52	18.83	7.47	6.5	12.29	1.49	3.37	3.25	3.4	3.42	0	1.43	1
YCL048W	0	0	0	0	0	0	0	0	0.96	0	0	0	0	1.03	0	0	0	0	0	0	0	0	0	0	0	1.17	1.03	0	0	0	0	0	3.29	0	0	0	0	0	0	0	0	0	0	0	0	0	0	0	0
YCL048W-A	0	0	0	0	0	0	0	0	0	0	0	0	0	2.06	0	0	0	0	0	0	0	0	1.21	0	0	0	0	0	0	0	0	0	1.1	1.35	0	0	0	0	0	0	0	0	0	0	0	0	0	0	0
YCL049C	0	3.54	0	0	0	1.11	0	2.83	0.96	6.44	2.49	2.42	3.02	2.06	0	0	0	0	0	2.36	1.59	0	4.83	0	0	0	0	0	0	0	1.13	2.37	2.19	0	0.88	0	0	0	2.49	0	1.54	0	0	1.62	0	1.71	0	2.86	0
YCL050C	48.71	62.79	30.2	20.59	20.41	14.4	45.9	38.68	33.6	111.08	97.04	64	21.11	35.96	19.37	51.06	47.83	54.94	85.11	112.01	117.37	85.68	71.2	95.99	96.83	113.1	74.98	85.83	91.76	99.33	30.63	43.86	31.81	44.7	26.28	16.15	46.87	65.89	64.71	55.22	38.4	44.74	48.92	34.11	28.92	41.1	15.64	24.31	21.07
YCL051W	14.33	20.34	18.45	3.17	2.66	3.32	17.21	22.64	19.2	25.76	24.88	20.53	34.67	8.22	14.81	15.96	12.88	22.78	18.5	21.22	22.2	26.36	20.52	24.24	25.54	15.16	17.46	17.17	10.07	25.11	17.01	24.9	23.03	10.84	21.03	15.08	24.87	12.55	34.84	16.24	29.18	7.46	10.12	6.5	6.81	13.7	7.11	7.15	5.02
YCL052C	6.69	11.5	21.81	0	3.55	0	14.34	8.49	17.28	19.32	32.35	13.28	9.05	4.11	9.11	7.98	7.36	8.04	28.37	33.01	22.2	14.83	18.1	27.15	38.31	15.16	24.65	22.45	6.71	27.29	9.07	7.11	10.97	2.71	8.76	3.23	14.35	12.55	13.69	6.5	10.75	5.96	10.12	8.12	18.71	13.7	8.53	5.72	8.03
YCL054W	106.97	102.59	100.66	26.93	23.95	18.83	143.44	85.85	106.55	178.69	159.24	119.54	111.56	107.89	76.34	134.02	125.1	111.22	156.64	176.86	189.53	149.94	113.44	147.38	200.05	159.74	127.36	150.53	128.69	180.1	90.74	133.97	157.95	67.73	56.07	61.38	163.55	145.9	129.41	105.56	81.41	89.47	150.14	71.46	73.16	102.74	56.87	50.04	31.11
YCL054W-A	0	0	0	0	0	0	0	0.94	0	0	0	0	0	0	0	0	0	0	0	0	0	0	0	0	0	0	0	0	0	0	0	0	0	0	0	0	0	0	0	0	0	0	0	0	0	0	0	0	0
YCL055W	11.46	10.61	11.74	1.58	5.32	4.43	38.25	36.79	24.96	19.32	24.88	20.53	39.2	30.83	12.53	11.17	25.76	18.76	40.7	23.58	40.44	23.07	45.86	27.15	54.27	50.14	24.65	26.41	26.86	49.12	21.55	24.9	23.03	14.9	14.89	12.92	22.95	10.98	14.93	11.37	12.29	10.44	8.43	1.62	5.1	5.14	7.11	8.58	5.02
YCL056C	24.83	12.38	18.45	0	0	0	59.29	71.7	55.67	54.74	34.83	24.15	70.85	50.35	58.11	17.55	33.12	17.42	44.4	73.1	51.55	41.19	48.27	51.39	52.14	72.29	38	22.45	31.33	24.01	58.98	48.61	48.26	16.25	29.79	30.15	30.61	20.39	22.4	30.86	18.43	25.35	15.18	14.62	10.21	3.42	4.27	8.58	4.01
YCL057C-A	46.8	44.22	25.16	28.51	15.08	9.97	30.6	22.64	15.36	56.35	46.03	59.17	28.64	11.3	12.53	52.65	29.44	20.1	82.64	82.54	61.86	42.84	63.96	56.24	95.77	73.46	78.06	73.94	98.47	69.86	18.15	30.82	24.13	20.32	27.16	24.77	44.95	39.22	43.55	25.99	38.4	31.32	30.36	35.73	30.62	29.11	25.59	28.6	12.04
YCL057W	36.29	14.15	16.78	6.34	5.32	5.54	17.21	4.72	13.44	9.66	26.12	15.7	4.52	1.03	10.25	15.96	7.36	10.72	20.97	14.15	32.51	19.77	13.28	29.09	14.9	29.15	25.68	15.85	25.74	28.38	18.15	18.97	18.65	6.77	7.88	11.85	13.39	4.71	16.18	17.86	15.36	10.44	23.62	8.12	5.1	11.99	4.27	5.72	7.02
YCL058C	17.19	9.73	10.07	11.09	3.55	3.32	44.94	16.98	22.08	37.03	24.88	27.77	19.6	14.39	10.25	27.12	22.08	9.38	11.1	30.66	19.83	14.83	44.65	27.15	28.73	27.98	23.62	17.17	16.79	24.01	11.34	24.9	13.16	18.96	9.64	8.61	17.22	14.12	12.44	14.62	16.9	16.4	35.43	12.99	11.91	8.56	2.84	17.16	1
YCL058W-A	40.11	45.99	68.78	17.43	13.31	13.29	51.64	40.57	48.95	70.83	63.45	51.92	61.81	26.72	35.32	33.51	45.99	36.18	65.37	67.21	42.82	49.43	32.59	33.94	69.17	67.63	66.76	48.86	62.67	87.32	40.83	55.72	44.97	27.09	23.65	14	71.73	53.34	56	47.1	35.33	32.81	32.05	19.49	22.12	29.11	18.48	22.88	9.03
YCL059C	38.2	32.72	45.3	3.17	7.1	7.75	94.67	43.4	70.07	82.1	75.89	60.38	69.35	42.13	41.02	68.61	53.35	53.6	39.47	64.85	61.86	65.91	74.83	38.78	89.38	68.79	47.25	58.1	45.88	61.13	37.43	47.42	50.46	28.45	27.16	25.84	70.78	58.05	51.02	38.98	38.4	23.86	67.48	29.23	30.62	42.81	14.22	22.88	5.02
YCL061C	54.44	45.1	48.65	4.75	10.65	14.4	75.54	66.98	62.39	96.59	67.18	80.9	61.81	61.65	34.18	73.39	55.19	57.62	70.3	62.49	60.27	34.6	55.52	52.36	81.93	66.46	54.44	60.74	54.83	68.77	52.18	73.5	78.97	47.41	29.79	35.54	73.65	80.01	90.84	53.59	66.05	32.81	53.98	47.1	42.53	27.4	19.91	32.89	6.02
YCL063W	27.7	44.22	30.2	11.09	11.53	6.65	71.72	45.28	29.76	37.03	28.61	33.81	64.82	19.52	34.18	28.72	29.44	16.08	24.67	14.15	24.58	16.48	24.14	15.51	20.22	31.48	11.3	11.88	14.55	20.74	38.57	26.08	40.58	23.03	34.17	18.31	33.48	31.38	39.82	43.85	39.94	22.37	38.8	19.49	32.32	25.68	15.64	15.73	6.02
YCL064C	169.05	142.39	142.6	99.8	102.03	93.04	150.13	118.87	109.43	235.04	258.76	175.09	90.45	93.51	71.78	191.46	209.73	143.38	209.68	254.68	235.53	210.91	167.75	210.4	267.08	290.32	243.42	250.88	203.66	261.97	106.62	99.59	98.72	92.11	94.62	82.92	222.85	194.54	166.74	139.67	172.03	120.79	199.06	86.08	93.57	125	78.2	67.2	33.12
YCL066W	0	0	0	0	0	0	0	0	0	0	1.24	0	0	0	0	0	0	0	0	0	0	0	0	0	0	0	0	0	0	0	0	0	0	0	0	0	0	0	0	0	0	0	0	0	0	0	0	0	0
YCL067C	0	0	0	0	0	0	0.96	0	0	1.61	1.24	0	0	1.03	0	3.19	0	0	0	3.54	3.17	4.94	0	2.91	1.06	0	1.03	0	0	1.09	0	1.19	0	0	0	0	0.96	0	0	0	0	1.49	0	0	0	0	2.84	0	0
YCL068C	0	0	0	0	0	0	0	0	0	0	0	0	0	0	0	0	0	0	0	0	0	0	0	0	0	0	0	0	0	0	0	0	0	0	0	0	0	0	0	0	0	0	0	0	0	0	0	0	0
YCL069W	0	0	0	0	0	0	0	0	0	0	0	0	0	0	0	0	0	0	0	0	0	0	0	0	0	0	0	0	0	0	0	0	0	0	0	0	0	0	0	0	0	0	0	0	0	0	0	0	0
YCL073C	0	0.88	0	0	0	0	0	0	0	1.61	0	0	0	0	0	0	0	0	0	0	0	0	0	0	0	0	0	0	0	0	0	0	0	0	0	0	0	0	0	0	0	0	0	0	0	0	0	0	0
YCL074W	0	0	0	0	0	0	0	0	0	0	0	0	0	0	0	0	0	0	0	0	0	0	0	0	0	0	0	0	0	0	0	0	0	0	0	0	0	0	0	0	0	0	0	0	0	0	0	0	0
YCL075W	0	0	0	0	0	0	0	0	0	0	0	0	0	0	0	0	0	0	0	0	0	0	0	0	0	0	0	0	0	0	0	0	0	0	0	0	0	0	0	0	0	0	0	0	0	0	0	0	0
YCR001W	0	0	0	0	0	0	0	1.89	0	0	0	0	0	0	0	0	0	0	0	0	0	0	0	0	0	0	0	0	0	0	1.13	0	0	0	0	1.08	0	0	0	0	0	0	0	0	0	0	0	0	0
YCR002C	19.1	26.53	18.45	7.92	6.21	4.43	38.25	26.42	13.44	33.81	34.83	21.74	55.78	9.25	9.11	14.36	12.88	20.1	44.4	43.63	47.58	31.31	35	38.78	51.08	37.31	38	33.01	38.05	28.38	21.55	23.71	14.26	6.77	7.01	12.92	36.35	32.95	31.11	47.1	21.5	11.93	26.99	11.37	23.82	10.27	14.22	11.44	5.02
YCR003W	190.07	252.94	226.48	34.85	49.68	42.09	560.37	548.12	518.33	289.77	312.25	191.99	242.71	439.79	349.78	181.89	229.97	176.89	254.08	227.56	301.35	240.57	166.55	270.52	370.3	285.66	163.31	257.49	257.37	229.22	659.01	541.79	531.98	302.07	434.53	249.83	230.5	244.74	246.38	120.18	201.22	192.37	118.09	79.58	163.32	136.98	71.09	77.21	48.17
YCR004C	29.61	21.23	13.42	9.5	11.53	9.97	18.17	9.43	4.8	22.54	31.1	32.6	16.58	12.33	3.42	23.93	36.8	13.4	20.97	40.09	23	24.72	35	32.97	45.76	32.65	52.38	33.01	32.45	18.56	12.48	16.6	6.58	4.06	13.14	5.38	22.95	26.67	26.13	29.23	32.26	22.37	26.99	17.87	10.21	17.12	25.59	24.31	13.05
YCR005C	122.25	150.35	147.63	57.03	83.4	95.26	106.15	100.94	101.75	91.76	118.18	102.64	96.48	88.37	52.41	87.75	55.19	56.28	94.97	109.66	102.3	126.88	82.07	49.45	60.65	89.78	77.03	84.51	91.76	77.5	86.2	68.76	86.65	65.02	78.85	49.53	107.12	78.44	111.99	42.23	47.62	29.82	72.54	24.36	25.52	32.53	21.33	12.87	26.09
YCR006C	19.1	10.61	10.07	7.92	12.42	9.97	21.99	18.87	11.52	17.71	16.17	22.94	4.52	5.14	4.56	12.76	16.56	0	6.17	4.72	2.38	4.94	4.83	6.79	4.26	7	5.14	6.6	4.48	1.09	12.48	11.86	17.55	21.67	11.39	3.23	12.43	10.98	7.47	3.25	9.22	0	6.75	6.5	0	1.71	2.84	0	4.01
YCR007C	11.46	7.96	13.42	0	0	2.22	10.52	5.66	8.64	19.32	18.66	6.04	3.02	5.14	6.84	3.19	5.52	4.02	35.77	40.09	26.96	28.01	14.48	17.45	22.35	19.82	13.35	26.41	10.07	17.46	5.67	5.93	5.48	2.71	0.88	3.23	7.65	4.71	2.49	6.5	4.61	10.44	11.81	12.99	3.4	1.71	4.27	0	2.01
YCR008W	46.8	36.26	40.26	28.51	18.63	12.18	44.94	38.68	20.16	88.54	49.76	48.3	28.64	31.85	34.18	36.7	58.87	40.2	48.1	69.57	53.93	79.09	49.48	44.6	62.78	59.46	29.79	40.93	48.12	79.68	35.16	42.68	38.39	21.67	35.04	22.61	50.69	58.05	67.2	48.72	30.72	55.17	50.61	19.49	37.43	27.4	12.8	15.73	15.05
YCR009C	33.43	35.38	26.84	9.5	10.65	5.54	34.43	40.57	31.68	24.15	31.1	28.98	19.6	23.63	21.65	39.89	36.8	29.48	59.2	41.27	43.62	31.31	26.55	32.97	46.82	45.47	36.98	43.57	27.98	24.01	20.42	24.9	35.1	10.84	26.28	17.23	22	48.63	26.13	24.36	19.97	25.35	35.43	17.87	23.82	20.55	21.33	21.45	6.02
YCR010C	1.91	1.77	0	0	0	0	6.69	0.94	0	1.61	2.49	2.42	0	2.06	2.28	1.6	0	0	2.47	2.36	1.59	0	0	0	2.13	4.66	0	0	3.36	2.18	1.13	2.37	0	1.35	3.5	1.08	0	1.57	0	0	6.14	0	1.69	0	0	0	0	0	0
YCR011C	17.19	17.69	23.49	11.09	12.42	13.29	17.21	15.09	14.4	12.88	31.1	32.6	9.05	8.22	5.7	22.34	16.56	12.06	43.17	35.37	34.1	37.9	19.31	26.18	37.24	51.3	33.89	40.93	30.21	50.21	15.88	35.57	29.62	6.77	11.39	5.38	23.91	17.26	22.4	8.12	15.36	29.82	18.56	14.62	11.91	8.56	9.95	4.29	7.02
YCR012W	1334.29	1296.52	1147.5	1479.57	1394.7	1451	1015.55	762.27	564.41	1065.73	1117.15	1030	533.67	620.64	479.66	981.24	932.75	979.57	884.36	688.59	1041.25	1090.8	823.08	957.97	919.37	1036.54	800.11	1040.51	1049.64	1057.69	710.05	662.72	743.68	720.63	1307.98	507.19	1071.22	1222.13	1056.47	881.87	1001.48	793.32	796.23	587.94	719.65	984.57	567.3	653.43	314.11
YCR014C	13.37	11.5	8.39	0	0	7.75	15.3	17.92	10.56	19.32	22.39	19.32	13.57	14.39	25.07	11.17	33.12	12.06	19.73	9.43	19.83	9.89	6.03	13.57	21.28	33.81	14.38	18.49	14.55	9.82	18.15	18.97	27.42	2.71	11.39	9.69	33.48	25.1	16.18	12.99	12.29	22.37	16.87	8.12	30.62	10.27	11.37	1.43	3.01
YCR015C	4.78	0.88	0	0	0.89	0	22.95	19.81	9.6	4.83	8.71	7.25	7.54	10.28	15.95	4.79	1.84	17.42	11.1	11.79	13.48	13.18	1.21	2.91	12.77	12.83	5.14	6.6	3.36	4.37	6.81	9.48	6.58	5.42	2.63	2.15	9.56	3.14	8.71	0	6.14	7.46	3.37	4.87	3.4	10.27	4.27	4.29	0
YCR016W	127.03	130.89	140.92	20.59	23.07	23.26	217.07	169.81	169.9	264.02	213.98	176.3	138.69	150.02	125.33	207.42	154.54	142.04	191.18	166.25	188.74	177.95	129.13	142.53	238.35	212.21	156.12	155.81	101.83	164.82	141.78	141.08	162.34	109.72	120.02	72.15	222.85	213.36	192.88	155.91	133.63	117.81	173.75	64.97	105.48	102.74	38.39	65.77	36.13
YCR017C	9.55	25.65	10.07	9.5	4.44	2.22	35.38	23.59	34.56	25.76	26.12	22.94	12.06	9.25	15.95	17.55	14.72	14.74	27.14	27.12	26.17	29.66	35	26.18	20.22	54.8	26.7	18.49	34.69	27.29	19.28	16.6	18.65	12.19	17.52	12.92	30.61	20.39	23.64	21.11	19.97	17.89	21.93	11.37	15.31	10.27	8.53	2.86	11.04
YCR018C	39.16	61.02	45.3	61.78	47.91	38.77	140.57	136.79	134.38	85.32	82.11	56.75	155.28	92.48	78.61	52.65	51.51	56.28	75.24	94.33	100.71	100.51	57.93	67.87	74.49	86.28	56.49	102.99	87.28	102.6	103.22	110.25	91.04	100.24	126.15	94.76	77.47	50.2	83.37	66.59	53.76	32.81	38.8	16.24	18.71	29.11	11.37	20.02	17.06
YCR019W	1.91	0	3.36	0	0.89	0	0	12.26	1.92	6.44	2.49	8.45	3.02	6.17	2.28	6.38	1.84	4.02	9.87	1.18	10.31	6.59	8.45	1.94	7.45	12.83	8.22	7.92	7.83	6.55	2.27	5.93	3.29	0	0	2.15	8.61	1.57	4.98	1.62	6.14	8.95	6.75	6.5	1.7	3.42	0	2.86	0
YCR020C	10.51	7.08	6.71	0	0.89	2.22	11.48	3.77	7.68	9.66	4.98	13.28	3.02	9.25	14.81	7.98	3.68	5.36	11.1	9.43	16.65	11.53	15.69	11.64	12.77	5.83	8.22	9.24	6.71	7.64	11.34	7.11	8.77	8.13	4.38	3.23	12.43	7.84	11.2	4.87	3.07	0	1.69	4.87	1.7	3.42	0	4.29	5.02
YCR020C-A	25.79	10.61	21.81	1.58	0.89	1.11	68.85	40.57	71.03	22.54	13.68	21.74	42.21	29.8	44.43	9.57	14.72	10.72	32.07	61.31	36.48	29.66	30.17	28.12	41.5	58.3	58.54	22.45	30.21	27.29	58.98	27.27	38.39	20.32	20.15	16.15	25.82	23.53	6.22	14.62	18.43	20.88	26.99	21.11	6.81	8.56	0	5.72	6.02
YCR020W-B	90.74	79.6	60.39	20.59	15.97	25.48	459.96	412.27	369.55	148.11	167.95	146.11	208.04	305.18	300.78	129.24	104.87	101.84	250.38	216.95	285.49	214.2	154.48	217.19	240.48	274	168.44	178.26	164.5	175.74	352.76	267.93	327.96	235.69	272.46	142.14	132.95	174.14	139.37	53.59	76.8	52.19	121.46	51.97	54.44	56.51	35.55	42.89	26.09
YCR021C	2.87	3.54	1.68	0	1.77	6.65	14.34	13.21	10.56	3.22	3.73	1.21	1.51	7.19	1.14	3.19	1.84	10.72	4.93	11.79	3.97	4.94	9.65	0.97	6.38	11.66	12.33	3.96	7.83	8.73	2.27	4.74	6.58	1.35	2.63	3.23	0.96	4.71	3.73	3.25	7.68	0	1.69	0	3.4	11.99	2.84	0	0
YCR022C	2.87	2.65	0	1.58	1.77	0	5.74	0.94	1.92	4.83	2.49	1.21	1.51	3.08	1.14	4.79	0	0	0	2.36	3.17	0	0	1.94	5.32	0	1.03	1.32	4.48	2.18	2.27	2.37	0	4.06	2.63	0	0	1.57	6.22	6.5	3.07	0	0	0	0	3.42	0	0	0
YCR023C	9.55	19.46	8.39	3.17	3.55	4.43	7.65	13.21	9.6	28.98	24.88	28.98	13.57	11.3	5.7	12.76	25.76	10.72	12.33	18.87	12.69	18.13	8.45	12.6	29.79	18.66	26.7	9.24	11.19	26.2	6.81	23.71	23.03	9.48	6.13	8.61	18.17	25.1	19.91	9.74	21.5	8.95	20.24	3.25	5.1	5.14	7.11	10.01	9.03
YCR024C	17.19	11.5	1.68	0	0.89	1.11	11.48	7.55	5.76	20.93	16.17	9.66	1.51	4.11	0	11.17	14.72	6.7	23.43	12.97	13.48	23.07	12.07	6.79	21.28	26.82	14.38	9.24	3.36	14.19	10.21	11.86	13.16	6.77	8.76	3.23	15.3	32.95	8.71	3.25	9.22	4.47	26.99	9.74	5.1	5.14	4.27	4.29	2.01
YCR024C-A	187.2	154.77	134.21	129.9	159.7	149.53	127.18	81.13	111.35	183.52	179.14	234.26	120.6	134.61	104.82	178.7	147.18	166.17	261.48	201.62	171.29	138.41	167.75	160.95	190.47	177.23	200.28	138.65	142.12	152.81	121.37	149.38	132.72	81.27	111.26	120.61	249.63	164.73	179.19	186.77	192	178.95	264.85	177.03	158.22	191.78	153.56	144.41	58.2
YCR024C-B	215.86	209.6	181.18	179.01	181.88	170.58	192.21	177.36	143.02	246.31	242.59	294.63	173.37	183.93	140.14	220.18	220.77	207.71	167.74	153.28	149.09	141.7	133.96	122.17	183.02	152.74	109.9	169.02	125.33	116.79	192.83	186.13	212.79	158.48	219.89	153.99	279.28	200.81	226.47	214.38	241.15	177.45	271.6	177.03	188.84	260.27	162.09	190.17	77.27
YCR025C	99.33	84.9	50.33	44.36	55.89	56.49	73.63	33.02	36.48	94.98	88.33	83.32	18.09	46.24	44.43	84.56	75.43	68.34	225.71	242.89	226.01	159.83	200.34	190.04	242.61	214.54	228.02	198.07	203.66	185.56	48.77	61.65	58.13	44.7	29.79	25.84	104.25	101.97	64.71	58.47	66.05	90.96	165.32	74.71	79.96	63.36	46.92	64.34	35.12
YCR026C	14.33	13.27	11.74	3.17	0.89	1.11	14.34	19.81	23.04	11.27	22.39	15.7	13.57	8.22	10.25	25.53	25.76	6.7	37	35.37	30.14	31.31	13.28	24.24	22.35	23.32	36.98	27.73	26.86	32.75	9.07	22.53	21.94	9.48	17.52	1.08	15.3	17.26	31.11	12.99	15.36	16.4	13.5	3.25	5.1	13.7	1.42	7.15	2.01
YCR027C	5.73	8.84	10.07	1.58	0.89	2.22	8.61	11.32	4.8	11.27	11.2	12.08	1.51	5.14	10.25	12.76	11.04	10.72	6.17	14.15	25.38	8.24	15.69	12.6	22.35	24.49	12.33	6.6	10.07	15.28	4.54	11.86	7.68	0	6.13	3.23	18.17	17.26	8.71	12.99	3.07	5.96	3.37	4.87	1.7	1.71	5.69	1.43	0
YCR028C	2.87	3.54	0	0	1.77	0	3.83	5.66	7.68	4.83	6.22	6.04	1.51	8.22	2.28	12.76	11.04	4.02	6.17	5.9	7.14	8.24	8.45	13.57	9.58	7	13.35	9.24	11.19	9.82	10.21	2.37	2.19	4.06	6.13	2.15	10.52	12.55	7.47	8.12	1.54	1.49	3.37	1.62	3.4	1.71	1.42	1.43	2.01
YCR028C-A	56.35	43.34	50.33	14.26	8.87	9.97	115.71	129.25	85.43	78.88	65.93	64	102.51	126.39	100.26	46.27	69.91	57.62	175.14	165.07	178.43	135.11	166.55	127.02	140.46	183.06	157.15	106.96	129.81	75.32	102.08	92.47	84.46	55.54	54.32	39.84	67.91	61.18	65.95	56.84	53.76	44.74	59.04	51.97	28.92	35.96	27.01	35.75	10.04
YCR030C	23.88	20.34	15.1	4.75	3.55	5.54	24.86	15.09	14.4	27.37	39.81	16.91	9.05	17.47	6.84	30.31	18.4	22.78	33.3	16.51	31.72	19.77	16.9	27.15	26.6	25.65	18.49	18.49	48.12	22.92	21.55	15.41	25.23	18.96	26.28	14	14.35	12.55	33.6	11.37	24.58	13.42	20.24	22.74	17.01	6.85	7.11	17.16	7.02
YCR031C	479.47	371.45	405.99	209.1	185.43	203.8	436.06	427.36	305.24	465.25	348.33	361.04	183.92	291.82	223.31	394.09	371.63	357.79	631.51	568.32	601.91	716.76	518.95	516.8	577.8	565.49	482.74	478	429.7	540.31	336.88	353.29	322.48	284.46	318.89	220.75	363.45	338.87	382.02	321.57	302.59	295.26	352.57	227.38	207.56	267.12	177.73	185.88	110.39
YCR032W	12.42	18.57	16.78	3.17	4.44	3.32	47.81	34.91	22.08	27.37	37.32	19.32	24.12	22.61	19.37	22.34	20.24	14.74	39.47	24.76	26.96	14.83	10.86	17.45	32.99	32.65	9.24	9.24	14.55	21.83	18.15	27.27	34	12.19	22.78	8.61	27.74	28.24	17.42	17.86	15.36	22.37	20.24	19.49	3.4	6.85	8.53	7.15	11.04
YCR033W	104.11	91.09	112.4	26.93	42.59	44.31	168.3	142.45	121.9	140.06	150.53	118.34	134.17	92.48	74.06	154.76	99.35	87.1	134.44	96.69	107.06	112.05	100.17	101.81	120.24	128.26	128.39	109.6	105.19	188.83	110.02	176.64	178.79	83.98	99	104.45	122.43	114.53	160.52	105.56	118.27	70.09	119.77	45.48	62.95	94.18	39.81	55.76	19.07
YCR034W	39.16	27.42	16.78	15.84	10.65	9.97	33.47	16.04	21.12	57.95	46.03	38.64	19.6	19.52	14.81	46.27	55.19	34.84	51.8	62.49	46	44.49	37.41	32.97	61.72	60.63	85.25	52.82	54.83	43.66	22.69	11.86	30.71	14.9	21.9	8.61	64.08	61.18	33.6	50.35	38.4	25.35	50.61	22.74	22.12	23.97	19.91	27.17	10.04
YCR035C	42.02	28.3	46.97	12.67	9.76	12.18	50.68	41.51	32.64	46.69	38.57	49.51	33.17	30.83	14.81	31.91	47.83	25.46	76.47	68.39	88.03	72.5	68.79	70.78	98.96	66.46	71.9	38.29	54.83	61.13	27.22	33.2	30.71	17.61	26.28	20.46	56.43	47.07	41.06	38.98	41.47	28.33	40.49	19.49	22.12	22.26	15.64	14.3	13.05
YCR036W	12.42	19.46	10.07	1.58	5.32	0	27.73	23.59	10.56	17.71	26.12	25.36	15.08	25.69	12.53	35.1	22.08	12.06	38.24	20.04	31.72	37.9	25.34	20.36	34.05	32.65	25.68	17.17	30.21	27.29	21.55	40.31	24.13	14.9	8.76	10.77	25.82	31.38	23.64	9.74	21.5	23.86	15.18	27.61	6.81	13.7	7.11	7.15	14.05
YCR037C	18.15	18.57	18.45	9.5	12.42	13.29	32.51	28.3	17.28	38.64	38.57	32.6	13.57	15.41	23.93	39.89	34.96	10.72	46.87	43.63	37.27	24.72	39.83	62.05	47.88	68.79	46.22	62.06	61.55	24.01	19.28	16.6	23.03	14.9	13.14	15.08	35.39	26.67	36.09	22.74	18.43	25.35	30.36	32.48	25.52	13.7	5.69	12.87	2.01
YCR038C	8.6	11.5	10.07	9.5	5.32	9.97	28.69	34.91	24	35.42	37.32	12.08	34.67	32.88	11.39	20.74	18.4	16.08	8.63	15.33	21.41	26.36	4.83	14.54	24.47	25.65	10.27	25.09	19.02	25.11	31.76	18.97	40.58	20.32	28.03	34.46	20.09	25.1	17.42	12.99	13.82	11.93	32.05	9.74	15.31	17.12	5.69	11.44	3.01
YCR039C	7.64	6.19	5.03	9.5	5.32	12.18	19.13	32.08	20.16	30.59	28.61	10.87	28.64	23.63	5.7	17.55	14.72	13.4	7.4	9.43	19.83	19.77	3.62	13.57	23.41	24.49	7.19	25.09	19.02	18.56	29.49	17.78	35.1	18.96	25.41	34.46	18.17	18.83	13.69	12.99	13.82	8.95	25.3	1.62	10.21	17.12	4.27	11.44	0
YCR040W	0	0	1.68	0	0.89	0	0	3.77	0.96	3.22	1.24	2.42	0	0	1.14	1.6	3.68	0	1.23	0	0.79	0	0	0.97	0	0	4.11	1.32	2.24	4.37	3.4	1.19	3.29	0	3.5	0	2.87	0	1.24	0	0	1.49	1.69	0	0	0	1.42	0	0
YCR041W	0	0	3.36	0	0.89	0	0	3.77	1.92	3.22	1.24	2.42	0	0	1.14	1.6	3.68	0	1.23	0	0.79	0	0	0.97	1.06	0	4.11	1.32	2.24	4.37	3.4	2.37	3.29	0	3.5	0	3.83	0	1.24	0	0	1.49	1.69	0	0	0	1.42	0	0
YCR042C	28.65	59.25	46.97	7.92	13.31	9.97	88.93	85.85	50.87	57.95	60.96	47.09	54.27	60.63	27.34	41.48	40.47	33.5	78.94	68.39	56.31	80.74	51.89	52.36	91.51	96.77	64.71	55.46	48.12	70.95	43.1	82.99	66.91	33.86	43.8	24.77	57.39	61.18	60.97	51.97	50.69	41.75	30.36	38.98	37.43	29.11	11.37	7.15	13.05
YCR043C	80.23	66.33	73.82	19.01	12.42	12.18	103.28	80.19	84.47	104.64	69.67	72.45	42.21	92.48	54.69	67.01	69.91	52.26	168.98	199.27	173.67	118.64	156.89	110.53	152.16	171.4	174.61	132.04	132.04	86.23	71.46	103.14	74.59	37.93	33.29	40.92	86.08	67.46	62.22	69.83	102.91	47.72	79.29	48.72	52.74	44.52	25.59	21.45	21.07
YCR044C	70.68	53.06	60.39	11.09	7.98	12.18	57.38	73.59	50.87	90.15	75.89	65.21	22.61	52.41	42.16	59.03	49.67	58.96	160.34	203.98	175.26	107.1	137.58	92.11	163.87	178.39	132.5	114.88	113.02	94.96	53.31	72.32	64.72	32.51	34.17	32.3	65.99	67.46	56	76.33	79.87	40.26	70.85	48.72	57.84	27.4	28.44	27.17	15.05
YCR045C	12.42	13.27	13.42	3.17	1.77	4.43	10.52	16.98	6.72	8.05	24.88	12.08	4.52	2.06	4.56	14.36	5.52	5.36	17.27	23.58	16.65	6.59	19.31	8.73	27.67	30.32	6.16	14.52	14.55	15.28	9.07	5.93	13.16	12.19	7.88	1.08	5.74	9.41	7.47	16.24	7.68	7.46	6.75	6.5	13.61	0	1.42	7.15	3.01
YCR046C	14.33	15.03	23.49	0	0	1.11	5.74	4.72	3.84	19.32	24.88	10.87	3.02	0	1.14	12.76	9.2	14.74	19.73	27.12	15.86	11.53	19.31	17.45	10.64	30.32	31.84	25.09	10.07	28.38	2.27	11.86	12.07	5.42	4.38	3.23	14.35	6.28	19.91	11.37	9.22	19.39	23.62	1.62	13.61	8.56	11.37	4.29	5.02
YCR047C	21.97	22.11	18.45	7.92	3.55	5.54	18.17	26.42	14.4	32.2	26.12	45.89	30.15	19.52	4.56	17.55	20.24	14.74	18.5	8.25	19.03	9.89	7.24	17.45	11.7	25.65	14.38	25.09	13.43	27.29	19.28	15.41	21.94	5.42	6.13	4.31	27.74	12.55	21.15	21.11	21.5	16.4	16.87	17.87	8.51	13.7	4.27	10.01	7.02
YCR048W	12.42	8.84	13.42	0	0	2.22	1.91	3.77	3.84	16.1	16.17	7.25	4.52	2.06	3.42	1.6	7.36	2.68	4.93	2.36	2.38	8.24	1.21	0	4.26	3.5	5.14	11.88	4.48	5.46	5.67	9.48	6.58	0	5.26	2.15	5.74	7.84	7.47	8.12	0	7.46	1.69	3.25	3.4	8.56	11.37	2.86	5.02
YCR050C	0	0	0	0	0	0	0	0	0.96	0	0	0	0	0	0	0	0	0	0	0	0	0	0	0	0	0	0	0	0	0	0	0	0	0	0	0	0	0	0	0	0	0	0	0	0	0	0	0	0
YCR051W	8.6	15.92	8.39	7.92	1.77	5.54	7.65	11.32	4.8	37.03	19.9	27.77	13.57	8.22	5.7	25.53	16.56	20.1	29.6	23.58	38.07	32.95	28.96	39.75	44.69	22.15	18.49	23.77	38.05	28.38	6.81	16.6	13.16	0	8.76	4.31	15.3	32.95	31.11	25.99	21.5	5.96	20.24	4.87	13.61	18.84	9.95	5.72	11.04
YCR052W	6.69	18.57	3.36	3.17	2.66	4.43	21.99	14.15	14.4	30.59	37.32	20.53	21.11	5.14	5.7	30.31	31.28	21.44	17.27	22.4	21.41	13.18	13.28	2.91	27.67	16.32	22.6	10.56	15.67	18.56	9.07	16.6	15.36	8.13	15.77	4.31	20.09	26.67	22.4	21.11	10.75	16.4	23.62	14.62	17.01	10.27	1.42	7.15	7.02
YCR053W	50.62	62.79	50.33	9.5	21.29	19.94	49.73	40.57	32.64	93.37	73.4	51.92	22.61	25.69	36.46	57.44	84.63	52.26	51.8	70.75	75.34	85.68	45.86	63.99	78.74	87.45	81.14	55.46	92.88	93.87	24.95	35.57	43.87	16.25	21.03	16.15	48.78	80.01	65.95	58.47	64.51	38.77	50.61	24.36	35.73	41.1	28.44	45.75	14.05
YCR054C	11.46	15.92	18.45	0	3.55	5.54	24.86	19.81	16.32	19.32	19.9	20.53	15.08	7.19	10.25	11.17	22.08	8.04	22.2	31.84	30.93	24.72	13.28	14.54	24.47	32.65	6.16	42.25	31.33	24.01	18.15	14.23	21.94	17.61	11.39	8.61	16.26	21.96	23.64	24.36	10.75	10.44	15.18	9.74	20.42	6.85	8.53	5.72	2.01
YCR057C	62.08	45.1	45.3	4.75	13.31	4.43	57.38	31.13	24.96	78.88	64.69	43.47	16.58	30.83	17.09	55.84	44.15	41.54	29.6	37.73	46.79	42.84	41.03	18.42	45.76	36.14	65.73	22.45	24.62	73.13	34.03	39.12	39.49	14.9	31.54	23.69	51.65	53.34	73.42	40.6	50.69	32.81	57.36	30.86	27.22	41.1	19.91	14.3	9.03
YCR059C	9.55	7.96	10.07	0	3.55	3.32	19.13	11.32	4.8	16.1	7.46	21.74	4.52	5.14	5.7	7.98	7.36	4.02	12.33	2.36	7.93	6.59	8.45	11.64	6.38	16.32	10.27	15.85	7.83	4.37	1.13	1.19	8.77	2.71	6.13	1.08	11.48	14.12	13.69	8.12	10.75	7.46	3.37	3.25	8.51	13.7	2.84	1.43	2.01
YCR060W	9.55	11.5	21.81	3.17	1.77	0	35.38	31.13	50.87	14.49	21.15	8.45	40.7	20.55	31.9	15.96	22.08	10.72	22.2	37.73	53.13	23.07	32.59	24.24	70.23	33.81	31.84	34.33	45.88	34.93	22.69	23.71	19.74	10.84	6.13	18.31	16.26	25.1	18.67	12.99	9.22	5.96	10.12	16.24	3.4	6.85	2.84	1.43	2.01
YCR061W	8.6	10.61	1.68	3.17	9.76	12.18	2.87	6.6	2.88	9.66	8.71	3.62	1.51	0	0	7.98	1.84	6.7	2.47	3.54	4.76	4.94	1.21	4.85	6.38	10.49	7.19	1.32	13.43	7.64	5.67	5.93	9.87	5.42	14.02	7.54	3.83	12.55	3.73	8.12	4.61	13.42	1.69	3.25	8.51	3.42	4.27	4.29	2.01
YCR063W	6.69	2.65	5.03	1.58	0	0	8.61	4.72	10.56	16.1	11.2	8.45	6.03	10.28	12.53	12.76	1.84	5.36	7.4	3.54	7.14	0	6.03	1.94	8.51	8.16	3.08	6.6	7.83	2.18	3.4	11.86	7.68	2.71	4.38	2.15	8.61	6.28	9.95	3.25	4.61	14.91	6.75	8.12	1.7	1.71	1.42	5.72	1
YCR065W	80.23	79.6	65.43	60.2	56.78	56.49	91.8	71.7	43.19	103.03	98.28	68.83	104.02	60.63	53.55	110.09	80.95	56.28	30.84	28.3	63.44	51.08	35	65.93	26.6	41.97	29.79	69.98	42.52	61.13	61.25	86.54	78.97	51.47	92.86	68.92	62.17	80.01	77.15	55.22	92.16	41.75	47.23	51.97	42.53	78.77	56.87	44.32	23.08
YCR066W	14.33	8.84	6.71	0	0.89	4.43	30.6	13.21	8.64	9.66	32.35	7.25	19.6	23.63	2.28	17.55	7.36	9.38	9.87	16.51	15.86	16.48	32.59	16.48	25.54	17.49	14.38	7.92	13.43	10.92	19.28	11.86	10.97	6.77	7.01	0	11.48	9.41	16.18	12.99	6.14	13.42	10.12	12.99	10.21	1.71	0	2.86	1
YCR067C	30.56	16.8	18.45	12.67	7.1	3.32	30.6	16.04	13.44	20.93	22.39	22.94	7.54	20.55	9.11	22.34	12.88	21.44	18.5	25.94	20.62	19.77	21.72	20.36	18.09	30.32	27.73	5.28	24.62	31.65	17.01	18.97	17.55	20.32	12.27	10.77	20.09	25.1	33.6	34.11	15.36	20.88	37.11	11.37	20.42	11.99	9.95	17.16	13.05
YCR068W	2.87	0	5.03	0	0.89	0	1.91	7.55	2.88	1.61	7.46	3.62	0	4.11	3.42	3.19	1.84	1.34	1.23	0	6.34	6.59	2.41	0	2.13	0	1.03	1.32	8.95	0	5.67	4.74	3.29	5.42	2.63	2.15	1.91	4.71	1.24	3.25	1.54	1.49	5.06	4.87	0	0	1.42	2.86	1
YCR069W	9.55	20.34	10.07	1.58	0.89	6.65	14.34	4.72	12.48	28.98	32.35	16.91	18.09	9.25	5.7	33.51	12.88	12.06	17.27	17.69	13.48	28.01	16.9	10.67	14.9	23.32	21.57	3.96	20.14	18.56	15.88	18.97	6.58	16.25	11.39	6.46	15.3	23.53	17.42	30.86	18.43	5.96	13.5	16.24	6.81	5.14	8.53	8.58	3.01
YCR071C	36.29	36.26	36.91	9.5	13.31	9.97	37.29	28.3	26.88	45.08	59.71	42.26	25.63	24.66	14.81	20.74	44.15	20.1	76.47	75.46	87.23	82.39	74.83	60.12	84.06	65.29	79.09	47.54	58.19	82.96	15.88	23.71	26.32	14.9	28.91	10.77	42.08	29.81	43.55	22.74	47.62	41.75	45.55	34.11	20.42	8.56	11.37	22.88	13.05
YCR072C	59.22	33.61	58.72	19.01	16.86	19.94	43.99	41.51	29.76	78.88	52.25	45.89	30.15	14.39	15.95	41.48	38.63	30.82	65.37	70.75	82.48	103.81	54.31	45.57	94.7	55.97	66.76	40.93	48.12	98.24	20.42	43.86	39.49	12.19	19.27	16.15	44.95	47.07	51.02	47.1	58.37	40.26	53.98	30.86	27.22	13.7	8.53	25.74	19.07
YCR073C	7.64	6.19	5.03	0	0	0	12.43	6.6	6.72	9.66	13.68	9.66	6.03	9.25	11.39	1.6	0	4.02	1.23	7.07	7.93	1.65	1.21	4.85	7.45	9.33	4.11	1.32	4.48	6.55	9.07	5.93	8.77	5.42	1.75	2.15	11.48	9.41	7.47	0	4.61	0	0	0	8.51	5.14	0	1.43	0
YCR073W-A	9.55	6.19	3.36	0	3.55	0	0.96	5.66	2.88	9.66	13.68	15.7	4.52	0	1.14	11.17	3.68	12.06	6.17	7.07	3.17	6.59	3.62	5.82	10.64	8.16	6.16	6.6	6.71	2.18	4.54	0	4.39	4.06	2.63	2.15	1.91	7.84	3.73	6.5	9.22	5.96	11.81	0	6.81	1.71	1.42	4.29	3.01
YCR075C	6.69	7.96	5.03	1.58	0	1.11	2.87	0.94	4.8	14.49	2.49	10.87	6.03	1.03	7.98	6.38	5.52	2.68	23.43	10.61	14.27	24.72	9.65	6.79	20.22	5.83	16.43	14.52	8.95	15.28	7.94	8.3	6.58	1.35	8.76	1.08	14.35	10.98	13.69	8.12	9.22	8.95	3.37	6.5	0	5.14	1.42	4.29	0
YCR075W-A	32.47	22.99	21.81	0	6.21	1.11	25.82	48.11	40.31	38.64	37.32	16.91	27.14	29.8	13.67	28.72	22.08	16.08	57.97	61.31	48.37	34.6	32.59	33.94	53.2	71.12	40.06	33.01	33.57	37.11	45.37	56.91	43.87	20.32	24.53	18.31	31.56	21.96	31.11	11.37	21.5	17.89	30.36	24.36	18.71	11.99	11.37	11.44	6.02
YCR076C	8.6	7.96	8.39	1.58	0	0	3.83	21.7	23.04	17.71	4.98	13.28	24.12	20.55	5.7	20.74	14.72	4.02	8.63	21.22	12.69	13.18	13.28	7.76	11.7	9.33	7.19	9.24	12.31	7.64	11.34	15.41	16.45	8.13	5.26	16.15	7.65	18.83	14.93	8.12	13.82	2.98	20.24	17.87	10.21	3.42	5.69	2.86	2.01
YCR077C	55.4	38.03	31.87	19.01	9.76	14.4	80.33	54.72	46.07	70.83	64.69	54.34	43.72	48.29	31.9	46.27	44.15	33.5	23.43	8.25	30.93	26.36	32.59	16.48	26.6	44.31	27.73	23.77	24.62	32.75	38.57	48.61	48.26	28.45	35.92	12.92	61.21	64.32	54.75	34.11	39.94	28.33	42.17	37.36	39.13	25.68	15.64	15.73	23.08
YCR079W	10.51	9.73	11.74	0	0	1.11	21.99	13.21	11.52	17.71	16.17	31.4	16.58	13.36	5.7	19.15	12.88	16.08	24.67	10.61	7.93	13.18	7.24	25.21	13.83	11.66	11.3	10.56	23.5	8.73	7.94	16.6	10.97	5.42	6.13	7.54	25.82	17.26	16.18	12.99	16.9	4.47	13.5	12.99	8.51	5.14	11.37	5.72	3.01
YCR081W	35.34	31.84	43.62	9.5	11.53	7.75	66.94	62.26	47.99	25.76	36.08	31.4	33.17	47.27	53.55	7.98	16.56	14.74	98.67	110.83	90.41	65.91	80.86	75.63	90.45	93.28	90.38	51.5	80.57	66.58	44.24	30.82	43.87	29.8	34.17	28	40.17	20.39	26.13	38.98	19.97	20.88	16.87	19.49	8.51	18.84	19.91	7.15	8.03
YCR082W	60.17	48.64	43.62	15.84	18.63	13.29	121.45	132.08	107.51	46.69	77.13	61.58	117.59	105.84	87.73	35.1	45.99	28.14	120.87	135.6	125.3	92.27	113.44	105.69	109.6	120.09	120.17	87.15	101.83	96.05	108.89	77.06	100.91	65.02	77.09	67.84	59.3	42.36	57.24	55.22	53.76	37.28	28.68	29.23	17.01	30.82	22.75	12.87	15.05
YCR083W	12.42	11.5	11.74	1.58	0.89	0	13.39	10.38	16.32	9.66	9.95	4.83	4.52	8.22	10.25	7.98	3.68	4.02	30.84	27.12	23	32.95	14.48	13.57	19.15	12.83	17.46	17.17	4.48	10.92	11.34	8.3	16.45	2.71	11.39	4.31	16.26	18.83	11.2	14.62	12.29	10.44	20.24	9.74	3.4	11.99	7.11	2.86	3.01
YCR084C	61.13	45.1	41.94	26.93	18.63	18.83	42.08	42.45	22.08	59.56	59.71	45.89	34.67	38.02	25.07	60.63	51.51	40.2	51.8	42.45	44.41	77.44	31.38	28.12	28.73	48.97	50.33	67.34	38.05	56.76	22.69	40.31	38.39	25.74	42.05	32.3	28.69	47.07	68.44	45.47	32.26	47.72	70.85	30.86	45.93	56.51	19.91	40.04	16.06
YCR085W	13.37	10.61	5.03	1.58	1.77	2.22	14.34	8.49	8.64	14.49	27.37	14.49	1.51	4.11	4.56	12.76	9.2	9.38	13.57	41.27	23	21.42	21.72	29.09	19.15	24.49	30.81	22.45	26.86	21.83	4.54	16.6	13.16	4.06	2.63	0	10.52	14.12	13.69	17.86	6.14	16.4	23.62	22.74	8.51	8.56	4.27	5.72	3.01
YCR086W	20.06	15.03	3.36	1.58	2.66	1.11	12.43	3.77	10.56	19.32	28.61	20.53	4.52	1.03	5.7	20.74	16.56	16.08	19.73	42.45	35.69	19.77	26.55	34.91	32.99	29.15	34.92	17.17	25.74	29.47	3.4	17.78	13.16	2.71	9.64	2.15	17.22	21.96	19.91	22.74	13.82	16.4	38.8	24.36	5.1	13.7	2.84	7.15	2.01
YCR087C-A	29.61	26.53	53.68	3.17	7.1	7.75	34.43	22.64	42.23	51.52	38.57	30.19	45.23	46.24	44.43	41.48	36.8	25.46	71.54	106.12	97.54	67.56	82.07	47.51	107.47	61.8	124.28	48.86	55.95	62.22	30.63	32.01	49.36	10.84	8.76	21.54	62.17	51.77	39.82	34.11	47.62	25.35	48.92	24.36	13.61	27.4	24.17	17.16	11.04
YCR088W	19.1	16.8	11.74	1.58	7.1	2.22	21.99	15.09	12.48	27.37	17.42	19.32	16.58	16.44	5.7	14.36	18.4	14.74	16.03	16.51	16.65	6.59	15.69	14.54	18.09	27.98	19.51	18.49	20.14	10.92	19.28	29.64	29.62	12.19	30.66	9.69	16.26	39.22	49.77	14.62	24.58	7.46	18.56	11.37	10.21	15.41	8.53	12.87	7.02
YCR089W	9.55	1.77	0	3.17	0.89	0	0.96	0.94	2.88	6.44	8.71	3.62	0	4.11	3.42	0	3.68	9.38	11.1	9.43	13.48	13.18	3.62	12.6	11.7	10.49	15.41	5.28	10.07	18.56	1.13	3.56	3.29	4.06	6.13	2.15	4.78	10.98	7.47	4.87	4.61	4.47	1.69	3.25	0	3.42	5.69	1.43	0
YCR090C	23.88	16.8	13.42	11.09	10.65	2.22	61.2	58.49	64.31	40.25	29.86	37.43	55.78	64.74	58.11	17.55	23.92	24.12	103.61	129.7	114.99	60.97	65.17	96.96	61.72	86.28	86.28	68.66	50.36	61.13	66.92	47.42	49.36	27.09	25.41	22.61	43.04	45.5	31.11	32.48	10.75	35.79	40.49	27.61	32.32	15.41	9.95	11.44	4.01
YCR091W	4.78	2.65	0	1.58	2.66	0	8.61	0	1.92	16.1	6.22	4.83	4.52	3.08	1.14	1.6	1.84	1.34	2.47	4.72	7.93	3.3	1.21	1.94	2.13	2.33	0	6.6	0	4.37	3.4	1.19	1.1	0	2.63	0	3.83	4.71	7.47	0	4.61	10.44	0	6.5	3.4	0	0	1.43	3.01
YCR092C	25.79	31.84	33.55	1.58	6.21	5.54	63.11	41.51	22.08	40.25	32.35	39.85	24.12	25.69	21.65	31.91	29.44	22.78	17.27	36.55	30.14	41.19	8.45	31.03	29.79	30.32	36.98	19.81	36.93	17.46	38.57	34.38	31.81	14.9	24.53	9.69	32.52	26.67	19.91	19.49	29.18	38.77	33.74	17.87	17.01	27.4	12.8	21.45	5.02
YCR093W	75.45	87.55	70.46	33.27	23.07	14.4	130.05	116.98	70.07	133.62	149.29	119.54	58.79	87.34	68.36	114.88	108.55	69.68	107.31	95.51	89.61	136.76	80.86	80.48	118.11	138.75	118.12	97.71	102.95	105.88	96.41	103.14	114.07	51.47	50.81	37.69	122.43	98.84	104.53	92.57	87.55	56.67	114.71	42.23	73.16	71.92	29.86	38.61	20.07
YCR094W	11.46	17.69	13.42	0	6.21	4.43	11.48	14.15	9.6	33.81	17.42	14.49	1.51	6.17	7.98	23.93	9.2	8.04	12.33	33.01	11.9	11.53	12.07	16.48	22.35	11.66	26.7	18.49	13.43	17.46	11.34	11.86	9.87	9.48	1.75	8.61	22.95	20.39	11.2	16.24	9.22	16.4	23.62	0	5.1	22.26	1.42	5.72	2.01
YCR095C	90.74	91.98	110.72	31.68	22.18	29.91	299.31	255.66	214.05	132.01	92.06	83.32	132.66	185.99	178.88	73.39	97.51	100.5	215.85	209.88	204.6	250.45	120.69	181.32	186.21	207.54	149.96	121.48	81.69	129.89	210.97	149.38	236.92	135.46	152.44	92.61	140.6	127.08	75.91	76.33	76.8	74.56	53.98	45.48	57.84	51.37	24.17	41.46	40.14
YCR095W-A	0	0.88	0	1.58	0	0	0	3.77	1.92	1.61	2.49	2.42	1.51	1.03	0	1.6	1.84	0	1.23	0	0	0	0	0	2.13	0	4.11	1.32	1.12	0	1.13	0	3.29	0	0	0	0	1.57	1.24	0	0	2.98	5.06	0	0	0	0	0	0
YCR096C	0	0	0	0	0	0	0.96	0	0.96	3.22	0	0	0	0	0	0	3.68	1.34	0	1.18	2.38	1.65	0	0	0	0	6.16	1.32	1.12	0	2.27	1.19	1.1	0	0	0	0.96	1.57	0	0	1.54	2.98	1.69	0	0	1.71	0	0	0
YCR097W	0	0	0	0	0	0	0	0	0	0	0	1.21	0	1.03	0	0	0	0	0	0	0	0	0	0	0	0	0	0	0	0	0	0	0	0	0	0	0	0	0	0	0	0	0	0	0	0	0	0	0
YCR098C	0	1.77	5.03	0	2.66	0	2.87	2.83	1.92	0	0	4.83	1.51	2.06	2.28	0	1.84	1.34	0	0	0	0	1.21	0	1.06	0	0	2.64	0	0	0	0	0	0	0	0	0	1.57	0	0	0	0	1.69	1.62	0	1.71	0	0	0
YCR099C	6.69	7.96	3.36	0	0	0	3.83	3.77	0.96	6.44	4.98	4.83	0	3.08	4.56	0	5.52	5.36	17.27	11.79	7.14	8.24	8.45	1.94	8.51	7	8.22	2.64	16.79	6.55	2.27	4.74	1.1	2.71	1.75	1.08	3.83	9.41	12.44	3.25	6.14	2.98	1.69	4.87	3.4	0	0	1.43	2.01
YCR100C	1.91	1.77	0	0	0	0	0.96	0	0	0	1.24	1.21	0	1.03	1.14	0	3.68	0	3.7	4.72	0.79	1.65	6.03	1.94	4.26	2.33	7.19	1.32	7.83	0	0	1.19	0	0	0	0	0.96	1.57	2.49	1.62	3.07	2.98	0	0	0	0	0	1.43	0
YCR101C	5.73	5.31	1.68	0	1.77	0	14.34	15.09	8.64	11.27	4.98	6.04	0	5.14	10.25	7.98	3.68	13.4	9.87	8.25	2.38	1.65	7.24	4.85	7.45	3.5	8.22	1.32	10.07	2.18	5.67	9.48	3.29	9.48	1.75	0	10.52	0	7.47	0	4.61	1.49	0	4.87	0	3.42	0	0	0
YCR102C	10.51	19.46	25.16	20.59	15.97	16.61	30.6	25.47	17.28	24.15	28.61	15.7	27.14	24.66	14.81	33.51	20.24	14.74	19.73	33.01	28.55	28.01	20.52	11.64	15.96	13.99	5.14	17.17	16.79	15.28	4.54	22.53	16.45	5.42	26.28	9.69	28.69	23.53	31.11	30.86	15.36	20.88	26.99	9.74	5.1	41.1	9.95	4.29	9.03
YCR104W	3.82	3.54	5.03	0	1.77	4.43	2.87	0	2.88	4.83	8.71	2.42	4.52	0	2.28	7.98	3.68	2.68	4.93	1.18	0.79	8.24	8.45	10.67	3.19	3.5	6.16	2.64	4.48	3.27	5.67	0	0	1.35	0.88	4.31	0.96	3.14	9.95	3.25	3.07	0	3.37	1.62	6.81	1.71	2.84	0	0
YCR105W	0	1.77	0	0	0	0	7.65	1.89	9.6	1.61	1.24	2.42	1.51	4.11	2.28	0	5.52	5.36	2.47	1.18	2.38	3.3	2.41	0	4.26	1.17	5.14	0	2.24	1.09	0	0	3.29	0	0	0	0	0	2.49	6.5	0	1.49	0	1.62	0	1.71	0	0	1
YCR106W	0	1.77	16.78	0	2.66	1.11	19.13	17.92	23.04	16.1	22.39	20.53	15.08	9.25	14.81	19.15	5.52	12.06	19.73	8.25	7.14	13.18	10.86	15.51	4.26	11.66	2.05	2.64	1.12	3.27	14.75	4.74	5.48	6.77	7.88	3.23	17.22	21.96	18.67	24.36	6.14	8.95	6.75	1.62	3.4	11.99	2.84	0	2.01
YCR107W	1.91	2.65	5.03	3.17	0	0	9.56	5.66	6.72	20.93	9.95	7.25	10.55	2.06	1.14	1.6	5.52	2.68	14.8	7.07	10.31	6.59	3.62	9.7	3.19	11.66	4.11	1.32	10.07	3.27	1.13	4.74	2.19	0	1.75	0	11.48	7.84	12.44	4.87	13.82	11.93	10.12	6.5	3.4	1.71	4.27	1.43	6.02
YCR108C	0	0	0	0	0.89	1.11	0.96	2.83	0	0	0	0	0	0	0	1.6	0	1.34	0	0	0	0	0	0	0	0	0	0	0	0	0	0	1.1	0	0.88	1.08	0	0	0	0	1.54	0	0	0	1.7	0	1.42	0	0
YDL001W	33.43	38.91	23.49	0	5.32	5.54	51.64	51.89	34.56	53.13	57.23	41.06	28.64	31.85	33.04	60.63	36.8	37.52	88.81	100.22	84.85	51.08	71.2	49.45	63.85	107.27	61.63	39.61	38.05	53.48	28.36	60.46	50.46	37.93	31.54	18.31	45.91	92.56	53.51	29.23	26.11	25.35	33.74	14.62	15.31	29.11	12.8	12.87	5.02
YDL002C	31.52	35.38	53.68	14.26	18.63	8.86	115.71	84.91	83.51	51.52	46.03	50.72	46.73	81.18	67.22	44.67	49.67	36.18	82.64	86.07	97.54	88.98	54.31	64.96	93.64	78.12	52.38	60.74	34.69	70.95	69.19	79.43	75.68	44.7	42.05	36.61	48.78	50.2	49.77	40.6	35.33	34.3	47.23	21.11	22.12	23.97	7.11	15.73	6.02
YDL003W	112.7	107.01	120.79	115.64	93.16	79.75	160.65	142.45	107.51	178.69	139.33	128	123.62	101.73	75.2	143.6	117.74	120.6	246.68	195.73	247.43	212.56	202.75	247.25	222.39	212.21	157.15	192.78	189.11	174.64	111.16	130.41	145.88	121.91	121.77	113.07	169.29	164.73	135.64	126.68	125.95	107.37	141.7	66.59	68.05	111.3	78.2	91.51	26.09
YDL004W	46.8	40.68	38.59	17.43	15.08	5.54	53.55	48.11	37.44	64.39	60.96	48.3	18.09	28.77	14.81	46.27	49.67	56.28	128.27	120.27	137.19	116.99	107.41	78.54	110.66	125.92	150.98	112.24	120.85	106.97	32.89	49.79	43.87	24.38	39.42	36.61	42.08	83.15	36.09	43.85	55.3	22.37	53.98	40.6	39.13	44.52	28.44	22.88	9.03
YDL005C	123.21	114.97	140.92	39.6	29.28	13.29	107.1	95.28	71.03	122.35	143.06	103.85	54.27	65.76	50.13	113.28	97.51	67	234.35	162.71	194.29	177.95	176.2	154.17	202.18	214.54	172.55	159.77	180.16	165.91	73.73	91.29	102.01	59.6	70.96	50.61	113.82	131.78	103.28	95.82	118.27	89.47	92.78	64.97	64.65	54.79	54.03	35.75	27.1
YDL006W	12.42	10.61	20.13	0	7.98	4.43	22.95	28.3	23.04	17.71	28.61	14.49	37.69	18.5	11.39	22.34	16.56	21.44	39.47	31.84	27.76	19.77	18.1	32	34.05	66.46	12.33	21.13	36.93	33.84	24.95	24.9	25.23	14.9	14.02	10.77	17.22	10.98	11.2	19.49	33.79	16.4	10.12	21.11	1.7	18.84	8.53	18.59	3.01
YDL007C-A	0	0	0	0	0	0	0	0	0	0	0	0	0	0	0	0	0	0	0	0	0	0	0	0	0	0	0	0	0	0	0	0	0	0	0	0	0	0	0	0	0	0	0	0	0	0	0	0	0
YDL007W	126.07	136.2	93.95	38.02	36.38	27.69	179.78	221.7	156.46	138.45	195.31	115.92	101	165.44	124.19	145.19	101.19	120.6	139.38	136.77	134.02	116.99	119.48	102.78	144.72	135.25	131.47	112.24	151.07	115.7	197.36	201.54	195.24	116.49	123.53	113.07	140.6	125.51	139.37	131.55	96.77	74.56	140.02	76.34	86.77	92.46	41.23	54.33	36.13
YDL008W	28.65	14.15	15.1	6.34	3.55	2.22	42.08	46.23	40.31	22.54	33.59	14.49	33.17	45.21	38.74	12.76	11.04	13.4	41.94	88.43	49.17	59.32	51.89	56.24	76.61	60.63	49.3	56.78	47	42.57	35.16	43.86	32.91	27.09	7.88	15.08	21.04	17.26	12.44	16.24	15.36	10.44	10.12	4.87	6.81	8.56	9.95	4.29	1
YDL009C	0.96	0	0	0	0	0	4.78	2.83	1.92	4.83	2.49	2.42	3.02	5.14	1.14	0	1.84	0	1.23	3.54	2.38	0	1.21	0.97	8.51	8.16	2.05	0	5.6	2.18	2.27	2.37	2.19	2.71	1.75	1.08	1.91	1.57	3.73	1.62	0	0	1.69	1.62	0	0	1.42	0	1
YDL010W	56.35	61.02	45.3	19.01	7.98	21.05	63.11	55.66	35.52	62.78	65.93	39.85	60.3	40.07	36.46	52.65	49.67	40.2	76.47	82.54	98.34	67.56	53.1	76.6	101.09	108.43	74.98	62.06	62.67	88.41	45.37	36.75	62.52	25.74	28.03	22.61	72.69	51.77	53.51	48.72	55.3	43.25	48.92	48.72	23.82	42.81	28.44	28.6	24.08
YDL012C	26.74	25.65	10.07	11.09	5.32	14.4	19.13	17.92	21.12	43.47	27.37	22.94	6.03	13.36	12.53	27.12	29.44	14.74	60.44	106.12	64.24	72.5	67.58	63.02	103.22	68.79	60.6	67.34	47	55.67	21.55	23.71	23.03	25.74	21.9	17.23	31.56	43.93	31.11	38.98	26.11	16.4	33.74	30.86	23.82	15.41	22.75	10.01	9.03
YDL013W	24.83	17.69	26.84	0	7.98	0	11.48	15.09	11.52	28.98	39.81	18.11	15.08	8.22	3.42	30.31	20.24	17.42	8.63	17.69	19.83	14.83	6.03	9.7	28.73	34.98	17.46	9.24	15.67	8.73	18.15	10.67	14.26	6.77	7.88	6.46	23.91	26.67	21.15	21.11	10.75	16.4	16.87	14.62	11.91	6.85	7.11	12.87	7.02
YDL014W	118.43	86.67	67.11	39.6	39.04	58.7	53.55	38.68	43.19	135.23	93.3	89.36	63.32	40.07	29.62	94.13	91.99	65.66	90.04	88.43	95.96	92.27	102.58	112.47	72.36	108.43	82.17	116.2	91.76	121.16	54.45	56.91	53.75	44.7	45.56	39.84	87.04	101.97	121.95	100.69	58.37	77.54	89.41	40.6	45.93	75.34	36.97	45.75	24.08
YDL015C	53.49	28.3	28.52	14.26	7.98	7.75	24.86	53.77	28.8	46.69	63.45	41.06	30.15	31.85	31.9	39.89	38.63	22.78	71.54	61.31	91.99	47.78	54.31	66.9	51.08	65.29	89.36	85.83	44.76	66.58	35.16	23.71	37.29	17.61	16.65	21.54	55.47	65.89	43.55	32.48	35.33	31.32	32.05	30.86	27.22	15.41	17.06	22.88	10.04
YDL017W	11.46	12.38	6.71	0	0	1.11	14.34	16.98	3.84	9.66	13.68	15.7	6.03	10.28	5.7	9.57	22.08	13.4	13.57	20.04	9.52	14.83	10.86	7.76	14.9	11.66	12.33	6.6	17.9	6.55	20.42	8.3	10.97	6.77	5.26	6.46	15.3	14.12	8.71	17.86	12.29	10.44	8.43	3.25	15.31	6.85	0	7.15	3.01
YDL018C	16.24	9.73	13.42	0	4.44	2.22	43.99	33.02	31.68	16.1	17.42	14.49	31.66	33.91	19.37	14.36	29.44	14.74	17.27	51.88	20.62	23.07	7.24	20.36	29.79	27.98	16.43	17.17	44.76	25.11	32.89	33.2	34	9.48	11.39	12.92	23.91	28.24	12.44	14.62	16.9	13.42	15.18	3.25	11.91	10.27	5.69	4.29	1
YDL019C	23.88	18.57	16.78	3.17	3.55	6.65	36.34	24.53	28.8	48.3	41.05	35.02	19.6	25.69	18.23	33.51	44.15	22.78	30.84	18.87	18.24	16.48	26.55	13.57	25.54	26.82	23.62	11.88	22.38	21.83	13.61	33.2	25.23	18.96	28.91	28	30.61	40.79	36.09	27.61	47.62	28.33	28.68	34.11	11.91	10.27	15.64	20.02	2.01
YDL020C	139.45	162.73	117.43	148.91	153.49	148.42	137.7	121.7	110.39	156.16	181.63	173.88	107.04	76.04	102.54	113.28	141.66	131.32	160.34	162.71	203.81	163.13	179.82	167.74	151.1	172.56	169.47	151.85	186.88	200.84	110.02	187.31	148.08	159.84	209.38	146.45	123.38	160.02	160.52	144.54	116.74	111.84	150.14	68.21	139.51	186.64	110.9	124.39	47.17
YDL021W	0	1.77	1.68	3.17	0	1.11	5.74	6.6	7.68	0	2.49	3.62	3.02	3.08	6.84	1.6	0	2.68	8.63	8.25	7.93	4.94	1.21	4.85	0	3.5	3.08	2.64	4.48	10.92	5.67	8.3	7.68	5.42	2.63	5.38	3.83	4.71	1.24	4.87	4.61	0	0	0	1.7	0	1.42	0	0
YDL022C-A	0	0	0	1.58	0	0	0	0	0	0	0	0	0	0	0	0	0	0	0	0	0	0	0	0	0	0	0	0	0	1.09	0	0	0	0	0	0	0	0	0	0	0	0	0	0	0	0	0	0	0
YDL022W	80.23	86.67	100.66	95.05	78.96	72	28.69	35.85	16.32	59.56	63.45	80.9	34.67	32.88	23.93	65.42	51.51	75.04	97.44	99.04	72.96	107.1	88.1	78.54	63.85	113.1	77.03	75.27	121.97	106.97	41.97	55.72	46.07	63.66	97.24	64.61	30.61	58.05	53.51	53.59	56.83	50.7	32.05	45.48	23.82	37.67	34.12	50.04	10.04
YDL024C	0.96	0	0	0	0	0	1.91	0	1.92	1.61	4.98	1.21	0	3.08	0	4.79	1.84	0	1.23	4.72	2.38	0	0	0	0	0	0	0	0	1.09	0	0	0	0	0	0	0	0	0	0	3.07	2.98	0	0	0	1.71	0	0	0
YDL025C	13.37	9.73	21.81	7.92	5.32	5.54	19.13	25.47	11.52	20.93	17.42	6.04	10.55	7.19	11.39	22.34	23.92	8.04	14.8	31.84	11.9	19.77	14.48	18.42	22.35	20.99	9.24	9.24	14.55	16.37	14.75	22.53	17.55	20.32	14.02	12.92	17.22	6.28	12.44	11.37	7.68	19.39	6.75	6.5	13.61	13.7	5.69	5.72	4.01
YDL027C	24.83	17.69	16.78	3.17	1.77	2.22	25.82	27.36	9.6	27.37	19.9	21.74	12.06	21.58	7.98	22.34	16.56	17.42	40.7	40.09	28.55	31.31	18.1	32.97	43.63	50.14	27.73	44.89	21.26	25.11	14.75	18.97	25.23	10.84	16.65	8.61	16.26	20.39	16.18	8.12	23.04	16.4	33.74	16.24	18.71	13.7	17.06	8.58	5.02
YDL028C	34.38	28.3	50.33	7.92	6.21	3.32	45.9	31.13	24.96	38.64	37.32	42.26	33.17	19.52	19.37	41.48	44.15	44.22	38.24	48.34	46	54.38	33.79	35.88	56.4	33.81	45.19	25.09	35.81	42.57	28.36	24.9	31.81	16.25	30.66	14	29.65	51.77	28.62	22.74	35.33	23.86	30.36	34.11	22.12	20.55	17.06	11.44	9.03
YDL029W	42.98	42.45	62.07	14.26	18.63	16.61	43.99	32.08	27.84	54.74	42.3	41.06	31.66	26.72	27.34	57.44	42.31	54.94	97.44	71.92	84.06	85.68	76.03	52.36	90.45	97.94	105.79	64.7	82.81	72.04	21.55	36.75	52.65	18.96	34.17	19.38	48.78	54.91	39.82	30.86	44.54	43.25	43.86	37.36	39.13	34.25	29.86	38.61	19.07
YDL030W	18.15	12.38	11.74	0	2.66	2.22	15.3	41.51	20.16	22.54	11.2	19.32	7.54	11.3	6.84	17.55	12.88	20.1	27.14	20.04	26.17	23.07	10.86	16.48	13.83	24.49	16.43	13.2	15.67	17.46	15.88	16.6	13.16	8.13	11.39	6.46	25.82	23.53	19.91	9.74	23.04	13.42	11.81	6.5	11.91	10.27	7.11	10.01	4.01
YDL031W	71.63	63.68	53.68	19.01	15.97	19.94	95.63	93.4	94.07	111.08	92.06	73.66	111.56	77.07	85.45	138.81	126.94	76.38	103.61	117.91	107.85	85.68	74.83	66.9	105.34	135.25	70.87	96.39	64.9	81.86	73.73	92.47	77.88	55.54	56.94	61.38	109.99	103.54	124.44	84.45	75.26	65.61	86.03	40.6	57.84	44.52	35.55	37.18	18.06
YDL033C	5.73	13.27	18.45	0	0	0	14.34	4.72	10.56	8.05	16.17	15.7	9.05	16.44	9.11	6.38	9.2	16.08	8.63	3.54	4.76	21.42	6.03	14.54	8.51	9.33	7.19	5.28	12.31	16.37	2.27	10.67	12.07	5.42	8.76	3.23	10.52	7.84	7.47	8.12	6.14	13.42	3.37	6.5	11.91	1.71	5.69	1.43	3.01
YDL035C	49.67	39.8	33.55	12.67	16.86	14.4	60.24	57.55	49.91	61.17	65.93	45.89	34.67	48.29	36.46	55.84	68.07	49.58	70.3	55.42	66.61	56.02	49.48	53.33	53.2	52.47	66.76	46.22	48.12	30.56	41.97	98.4	83.36	25.74	44.68	24.77	59.3	67.46	49.77	37.35	52.22	20.88	52.29	12.99	32.32	51.37	14.22	30.03	18.06
YDL036C	111.75	127.35	93.95	9.5	18.63	16.61	316.52	294.34	257.25	235.04	243.83	137.66	192.96	209.62	162.92	183.48	160.06	151.42	91.27	86.07	126.09	128.52	47.07	118.29	133.01	122.43	79.09	96.39	80.57	125.53	223.45	273.86	272.02	115.14	136.67	110.91	159.73	202.38	189.14	90.95	130.56	89.47	129.89	58.47	88.47	113.01	36.97	74.35	39.14
YDL037C	0	0	0	0	0.89	1.11	0	0	0	0	0	0	0	0	0	1.6	0	0	0	0	0	0	0	0	2.13	0	0	0	0	0	0	0	1.1	0	0	0	0	0	0	0	0	0	0	0	0	0	0	0	0
YDL039C	25.79	12.38	30.2	11.09	3.55	23.26	8.61	2.83	6.72	27.37	17.42	12.08	6.03	4.11	5.7	9.57	9.2	9.38	1.23	7.07	9.52	8.24	16.9	6.79	13.83	12.83	15.41	5.28	2.24	13.1	5.67	4.74	7.68	5.42	4.38	2.15	13.39	23.53	12.44	3.25	9.22	1.49	18.56	3.25	0	17.12	7.11	0	2.01
YDL040C	33.43	30.07	21.81	6.34	10.65	3.32	34.43	30.19	12.48	46.69	68.42	45.89	25.63	15.41	13.67	35.1	44.15	37.52	20.97	47.16	39.65	32.95	24.14	28.12	42.56	44.31	33.89	31.69	30.21	34.93	14.75	22.53	47.17	23.03	17.52	11.85	45.91	36.08	36.09	22.74	44.54	28.33	40.49	11.37	34.03	8.56	19.91	11.44	4.01
YDL042C	29.61	12.38	21.81	1.58	4.44	3.32	27.73	16.98	17.28	25.76	36.08	27.77	19.6	7.19	15.95	33.51	38.63	20.1	18.5	14.15	20.62	13.18	9.65	12.6	22.35	34.98	29.79	15.85	24.62	29.47	18.15	23.71	32.91	18.96	19.27	10.77	31.56	23.53	26.13	30.86	12.29	13.42	18.56	19.49	20.42	18.84	8.53	8.58	7.02
YDL043C	35.34	17.69	35.23	3.17	2.66	2.22	35.38	18.87	44.15	41.86	41.05	26.57	25.63	20.55	22.79	17.55	33.12	17.42	25.9	33.01	42.03	29.66	24.14	30.06	47.88	50.14	35.95	31.69	14.55	19.65	17.01	30.82	35.1	13.55	13.14	12.92	35.39	23.53	41.06	34.11	29.18	20.88	25.3	8.12	18.71	10.27	12.8	5.72	8.03
YDL044C	59.22	58.37	72.14	11.09	12.42	5.54	127.18	119.81	99.83	119.13	92.06	83.32	81.41	89.4	71.78	87.75	73.59	60.3	80.17	57.78	76.13	72.5	53.1	39.75	80.87	51.3	36.98	59.42	57.07	42.57	76	93.66	116.27	44.7	37.67	56	67.91	86.29	97.06	48.72	73.73	37.28	57.36	34.11	34.03	49.66	14.22	34.32	20.07
YDL045C	5.73	22.99	8.39	1.58	0.89	0	11.48	11.32	7.68	20.93	26.12	15.7	16.58	6.17	6.84	15.96	7.36	10.72	20.97	30.66	15.07	9.89	18.1	27.15	20.22	15.16	11.3	15.85	11.19	21.83	13.61	9.48	8.77	5.42	1.75	3.23	7.65	17.26	16.18	0	12.29	11.93	5.06	9.74	6.81	5.14	8.53	7.15	3.01
YDL045W-A	119.39	83.13	87.24	20.59	50.57	32.12	49.73	33.02	34.56	86.93	102.01	73.66	33.17	32.88	30.76	79.78	58.87	61.64	182.54	211.06	157.02	166.42	200.34	187.13	148.97	184.22	145.85	184.86	158.9	172.46	36.3	55.72	44.97	35.22	24.53	38.77	86.08	109.82	65.95	61.71	59.9	83.51	52.29	63.34	66.35	44.52	31.28	35.75	26.09
YDL046W	44.89	53.95	28.52	19.01	8.87	13.29	18.17	11.32	7.68	48.3	41.05	38.64	13.57	9.25	10.25	44.67	34.96	28.14	38.24	43.63	38.07	49.43	28.96	57.21	43.63	58.3	48.27	30.37	45.88	27.29	11.34	21.34	26.32	10.84	19.27	19.38	35.39	64.32	49.77	32.48	41.47	37.28	48.92	40.6	17.01	34.25	27.01	21.45	23.08
YDL047W	64.95	42.45	68.78	31.68	18.63	19.94	42.08	36.79	27.84	88.54	104.5	68.83	42.21	42.13	28.48	87.75	80.95	62.98	83.87	71.92	92.78	92.27	61.55	63.02	57.46	93.28	81.14	71.3	48.12	76.41	30.63	55.72	58.13	33.86	31.54	25.84	57.39	62.75	70.93	63.34	39.94	47.72	48.92	29.23	52.74	49.66	28.44	37.18	15.05
YDL048C	7.64	5.31	5.03	17.43	5.32	12.18	10.52	7.55	3.84	14.49	9.95	6.04	15.08	8.22	12.53	4.79	9.2	10.72	8.63	2.36	11.9	4.94	21.72	12.6	6.38	4.66	7.19	6.6	5.6	13.1	9.07	13.04	13.16	8.13	16.65	11.85	3.83	3.14	13.69	4.87	15.36	10.44	10.12	3.25	6.81	10.27	8.53	7.15	2.01
YDL049C	0.96	1.77	3.36	0	0.89	1.11	0.96	3.77	0.96	0	4.98	1.21	4.52	2.06	3.42	1.6	0	1.34	2.47	3.54	5.55	1.65	6.03	6.79	3.19	7	0	0	1.12	0	0	1.19	0	1.35	1.75	0	2.87	6.28	1.24	0	4.61	7.46	1.69	0	0	1.71	0	0	0
YDL051W	36.29	46.87	23.49	6.34	10.65	15.51	65.03	44.34	47.99	62.78	63.45	66.41	54.27	39.05	36.46	63.82	47.83	30.82	64.14	86.07	90.41	69.2	50.69	63.99	105.34	96.77	52.38	108.28	71.62	53.48	55.58	43.86	51.55	36.57	28.03	23.69	54.52	80.01	56	69.83	44.54	23.86	55.67	25.99	25.52	46.23	25.59	37.18	13.05
YDL052C	41.07	45.1	43.62	14.26	16.86	14.4	34.43	27.36	24.96	78.88	51.01	49.51	40.7	43.16	18.23	49.46	27.6	34.84	64.14	86.07	51.55	75.8	54.31	48.48	47.88	75.79	76.01	43.57	35.81	64.4	27.22	32.01	42.78	23.03	26.28	26.92	59.3	53.34	48.53	48.72	50.69	44.74	50.61	43.85	40.83	34.25	34.12	20.02	15.05
YDL053C	26.74	30.95	20.13	6.34	7.1	8.86	45.9	31.13	34.56	69.22	42.3	42.26	37.69	26.72	34.18	31.91	20.24	41.54	44.4	69.57	48.37	41.19	32.59	27.15	62.78	65.29	22.6	30.37	40.28	43.66	20.42	49.79	35.1	17.61	19.27	31.23	35.39	48.63	39.82	22.74	32.26	34.3	25.3	16.24	23.82	29.11	14.22	12.87	7.02
YDL054C	6.69	3.54	1.68	0	0	0	0.96	6.6	2.88	4.83	4.98	3.62	4.52	1.03	2.28	1.6	5.52	9.38	7.4	15.33	16.65	16.48	2.41	9.7	10.64	12.83	13.35	10.56	15.67	9.82	1.13	8.3	5.48	0	10.51	1.08	12.43	14.12	9.95	6.5	6.14	4.47	6.75	4.87	6.81	1.71	4.27	5.72	3.01
YDL055C	447.95	429.82	417.73	475.24	407.23	378.81	272.54	237.74	191.98	399.24	399.34	336.89	203.52	231.2	161.79	328.67	395.55	321.61	804.18	584.83	801.75	792.56	671.01	770.83	678.89	745.05	593.66	876.77	826.96	749.88	255.21	267.93	318.09	342.7	320.64	237.98	354.84	426.72	342.2	347.55	407.04	302.72	361	211.14	256.89	436.64	295.74	324.57	146.52
YDL056W	29.61	42.45	33.55	11.09	12.42	15.51	109.97	56.6	49.91	70.83	59.71	60.38	60.3	48.29	37.6	35.1	45.99	50.92	41.94	42.45	61.86	60.97	35	44.6	42.56	43.14	39.03	27.73	30.21	46.94	61.25	53.35	88.85	32.51	47.31	46.3	58.34	59.62	58.49	30.86	23.04	31.32	40.49	38.98	37.43	39.38	21.33	12.87	17.06
YDL057W	7.64	4.42	0	1.58	0.89	5.54	13.39	29.25	13.44	25.76	18.66	10.87	3.02	11.3	12.53	7.98	5.52	8.04	11.1	10.61	7.93	9.89	6.03	6.79	20.22	9.33	6.16	6.6	8.95	12.01	11.34	14.23	17.55	5.42	7.88	2.15	10.52	28.24	9.95	11.37	7.68	5.96	11.81	4.87	6.81	3.42	1.42	1.43	2.01
YDL058W	60.17	76.06	80.53	1.58	12.42	14.4	127.18	100.94	121.9	149.72	139.33	106.26	150.75	93.51	69.5	95.73	119.58	81.74	127.04	132.06	151.47	125.23	132.75	99.87	177.7	144.58	122.22	85.83	100.71	153.91	88.47	110.25	146.98	55.54	62.2	63.53	117.64	128.64	109.5	92.57	64.51	74.56	72.54	51.97	54.44	44.52	31.28	35.75	28.1
YDL059C	9.55	12.38	0	1.58	0	1.11	14.34	12.26	12.48	6.44	6.22	3.62	3.02	6.17	5.7	11.17	1.84	13.4	13.57	11.79	7.93	19.77	8.45	15.51	19.15	10.49	15.41	2.64	11.19	10.92	5.67	9.48	16.45	6.77	1.75	7.54	7.65	9.41	7.47	4.87	7.68	0	6.75	1.62	3.4	3.42	0	4.29	4.01
YDL060W	33.43	25.65	40.26	7.92	7.1	7.75	104.23	54.72	38.4	54.74	62.2	74.87	34.67	41.1	30.76	60.63	42.31	54.94	60.44	43.63	66.61	51.08	35	62.05	77.68	68.79	68.82	64.7	34.69	65.49	34.03	32.01	38.39	20.32	17.52	22.61	57.39	40.79	49.77	43.85	36.86	19.39	59.04	22.74	17.01	41.1	5.69	11.44	10.04
YDL061C	1030.56	883.51	929.41	384.94	431.19	374.38	728.67	451.89	435.79	1165.54	997.72	823.52	461.31	446.98	389.65	901.46	754.3	818.77	2506.29	2577.49	2432.22	2385.91	2213.37	2196.15	2434.62	2301.61	2312	2055.92	1845.27	1928.73	460.51	538.23	559.4	322.39	359.19	319.82	1164.95	942.87	1000.47	915.97	886.27	915.6	689.95	724.37	639.69	621.57	504.74	486.14	201.71
YDL063C	42.02	27.42	31.87	11.09	5.32	2.22	33.47	32.08	21.12	43.47	31.1	39.85	31.66	18.5	25.07	30.31	33.12	22.78	45.64	34.19	45.2	31.31	30.17	38.78	50.01	40.81	33.89	46.22	22.38	37.11	36.3	17.78	32.91	16.25	7.01	6.46	48.78	39.22	26.13	38.98	35.33	17.89	23.62	19.49	22.12	27.4	12.8	15.73	12.04
YDL064W	37.25	16.8	35.23	3.17	2.66	2.22	33.47	24.53	28.8	49.91	37.32	33.81	18.09	23.63	23.93	25.53	36.8	33.5	29.6	35.37	45.2	39.55	26.55	19.39	30.86	50.14	20.54	29.05	48.12	65.49	26.09	24.9	24.13	9.48	14.02	8.61	42.08	32.95	32.35	17.86	23.04	19.39	32.05	24.36	8.51	25.68	12.8	18.59	9.03
YDL065C	44.89	37.14	25.16	15.84	13.31	19.94	77.46	106.6	70.07	86.93	113.21	71.24	90.45	85.29	53.55	46.27	66.23	67	57.97	62.49	73.75	74.15	54.31	43.63	87.25	78.12	36.98	69.98	72.74	58.94	91.88	98.4	89.94	71.79	59.57	59.23	43.04	78.44	80.88	63.34	55.3	62.63	60.73	17.87	30.62	61.64	17.06	28.6	9.03
YDL066W	7.64	22.99	6.71	4.75	11.53	5.54	4.78	11.32	9.6	25.76	19.9	22.94	6.03	7.19	6.84	12.76	11.04	18.76	4.93	17.69	7.93	11.53	4.83	5.82	14.9	12.83	6.16	3.96	6.71	16.37	11.34	11.86	7.68	2.71	12.27	8.61	13.39	9.41	13.69	14.62	10.75	7.46	10.12	17.87	13.61	17.12	8.53	15.73	7.02
YDL067C	189.11	183.07	171.12	77.62	78.07	96.36	410.24	356.61	336.92	198.01	223.93	161.81	327.14	283.6	309.9	140.4	161.9	136.68	256.55	228.74	222.05	177.95	181.03	162.89	202.18	215.7	171.53	150.53	139.88	193.2	330.07	290.46	270.93	245.18	275.09	315.51	219.98	177.28	170.48	170.53	175.1	155.09	163.63	204.64	139.51	150.68	115.17	121.54	49.17
YDL069C	11.46	15.03	10.07	3.17	4.44	2.22	26.78	32.08	41.27	28.98	17.42	27.77	40.7	38.02	25.07	11.17	7.36	6.7	37	36.55	22.2	8.24	7.24	17.45	14.9	18.66	25.68	5.28	13.43	18.56	26.09	22.53	15.36	12.19	11.39	3.23	21.04	14.12	16.18	12.99	9.22	8.95	11.81	12.99	11.91	6.85	7.11	5.72	4.01
YDL070W	206.3	214.91	194.61	179.01	166.8	178.33	422.67	399.06	290.84	196.4	181.63	161.81	298.49	256.89	250.65	175.51	169.26	167.51	185.01	140.31	205.39	199.38	199.13	169.68	186.21	208.71	120.17	182.22	156.66	243.41	359.56	339.06	368.55	373.86	361.82	242.29	168.33	152.18	199.1	146.17	129.02	143.16	155.2	102.32	149.71	248.28	100.95	124.39	69.24
YDL072C	41.07	38.03	28.52	23.76	24.84	17.72	23.91	21.7	21.12	59.56	43.54	57.96	31.66	11.3	23.93	46.27	34.96	32.16	86.34	99.04	120.54	85.68	97.76	66.9	91.51	96.77	119.14	89.79	100.71	109.15	31.76	37.94	50.46	17.61	28.03	33.38	41.13	40.79	51.02	30.86	52.22	34.3	79.29	43.85	37.43	30.82	29.86	20.02	17.06
YDL073W	25.79	29.18	23.49	6.34	5.32	3.32	17.21	17.92	18.24	40.25	24.88	27.77	24.12	15.41	21.65	20.74	38.63	17.42	39.47	40.09	47.58	39.55	15.69	34.91	31.92	40.81	33.89	33.01	29.09	38.2	18.15	28.45	20.84	12.19	20.15	7.54	40.17	43.93	24.89	11.37	32.26	14.91	20.24	14.62	10.21	22.26	5.69	12.87	9.03
YDL074C	45.85	76.06	60.39	30.1	19.52	26.58	102.32	71.7	78.71	114.3	106.99	71.24	104.02	59.6	42.16	111.69	69.91	69.68	134.44	137.95	159.4	75.8	68.79	95.99	100.02	138.75	96.55	76.59	89.52	102.6	69.19	84.17	82.27	58.25	49.94	44.15	85.12	65.89	84.62	77.96	69.12	61.14	75.91	34.11	54.44	68.49	36.97	28.6	18.06
YDL075W	211.08	202.53	201.32	115.64	127.76	89.72	297.4	300.95	235.17	299.43	320.96	231.84	254.77	209.62	176.6	240.92	244.69	199.67	381.12	320.71	349.73	349.32	310.16	316.09	366.04	297.32	240.34	244.28	292.06	408.23	248.41	316.54	277.51	243.82	177.84	191.68	295.54	257.29	255.09	207.88	215.04	226.66	192.31	152.67	129.3	164.38	130.81	127.25	65.23
YDL076C	8.6	15.92	21.81	0	0.89	2.22	11.48	20.75	11.52	20.93	24.88	19.32	12.06	12.33	3.42	17.55	23.92	13.4	20.97	24.76	24.58	24.72	19.31	14.54	18.09	24.49	19.51	18.49	12.31	14.19	6.81	11.86	18.65	16.25	8.76	5.38	28.69	23.53	21.15	8.12	7.68	16.4	13.5	0	10.21	10.27	7.11	7.15	3.01
YDL077C	18.15	14.15	18.45	1.58	1.77	1.11	52.59	45.28	14.4	38.64	34.83	39.85	12.06	29.8	18.23	23.93	33.12	12.06	28.37	23.58	41.24	19.77	21.72	15.51	29.79	29.15	24.65	22.45	26.86	24.01	15.88	13.04	21.94	10.84	14.02	6.46	28.69	37.65	29.86	6.5	23.04	32.81	18.56	11.37	10.21	5.14	2.84	4.29	4.01
YDL078C	10.51	8.84	8.39	1.58	3.55	1.11	5.74	16.04	10.56	22.54	17.42	13.28	21.11	9.25	9.11	25.53	18.4	25.46	22.2	18.87	25.38	19.77	27.76	20.36	29.79	12.83	27.73	17.17	14.55	15.28	15.88	10.67	15.36	6.77	1.75	10.77	21.04	14.12	22.4	9.74	18.43	20.88	15.18	8.12	8.51	5.14	12.8	8.58	3.01
YDL079C	0	1.77	1.68	0	0	0	0	0.94	2.88	3.22	1.24	2.42	1.51	1.03	0	0	0	0	1.23	1.18	2.38	1.65	0	1.94	6.38	0	4.11	0	2.24	2.18	3.4	2.37	2.19	1.35	3.5	0	0.96	1.57	1.24	0	1.54	0	5.06	0	3.4	1.71	2.84	1.43	0
YDL080C	3.82	3.54	5.03	0	0.89	3.32	3.83	1.89	3.84	9.66	16.17	14.49	3.02	5.14	1.14	12.76	9.2	13.4	12.33	15.33	11.9	9.89	14.48	6.79	14.9	17.49	12.33	3.96	2.24	14.19	2.27	0	4.39	0	3.5	2.15	20.09	20.39	13.69	9.74	9.22	5.96	8.43	3.25	8.51	5.14	2.84	5.72	3.01
YDL081C	549.19	432.47	429.47	234.45	253.74	269.15	309.83	305.66	303.32	608.53	533.69	432.29	266.83	292.85	201.66	413.24	504.09	456.95	859.69	866.63	858.85	807.39	789.28	677.75	742.73	802.18	888.44	691.91	622.18	721.5	335.74	347.36	401.45	268.2	290.86	273.52	611.17	497.32	428.06	584.66	427.01	399.64	386.31	371.93	321.54	297.94	207.58	245.93	131.46
YDL082W	144.22	137.97	144.28	61.78	61.22	69.78	146.31	111.32	87.35	217.33	211.49	194.41	138.69	93.51	59.25	202.63	150.86	127.3	222.01	295.95	263.29	261.99	199.13	234.64	256.44	264.67	293.75	237.68	151.07	255.42	103.22	120.92	133.82	81.27	78.85	75.38	184.59	221.21	200.34	146.17	159.74	122.28	143.39	115.32	136.1	142.12	88.15	90.08	45.16
YDL083C	324.74	270.62	234.87	166.33	140.18	153.96	304.09	226.42	198.7	376.71	381.92	322.4	198.99	227.09	191.41	354.2	334.84	335.01	684.54	769.94	695.49	581.65	613.08	581.76	617.17	594.64	575.18	553.26	539.37	437.7	222.32	273.86	256.67	182.87	176.97	138.91	478.22	389.07	344.69	337.81	301.06	266.93	355.94	246.87	217.77	294.52	191.94	147.27	89.31
YDL084W	60.17	53.95	53.68	22.18	21.29	18.83	62.16	39.62	46.07	74.05	87.08	60.38	49.75	52.41	28.48	67.01	93.83	48.24	97.44	120.27	121.33	100.51	101.38	96.96	138.33	129.42	89.36	102.99	90.64	96.05	46.51	52.16	51.55	41.99	53.44	35.54	73.65	70.6	56	61.71	67.58	46.23	43.86	25.99	40.83	41.1	24.17	28.6	25.09
YDL085C-A	21.97	25.65	25.16	4.75	5.32	3.32	117.62	128.3	108.47	35.42	33.59	33.81	99.5	88.37	99.12	31.91	38.63	17.42	50.57	62.49	51.55	57.67	30.17	57.21	96.83	31.48	55.46	64.7	49.24	39.3	97.55	105.51	83.36	70.44	62.2	30.15	32.52	40.79	31.11	32.48	13.82	20.88	13.5	17.87	23.82	8.56	9.95	8.58	5.02
YDL085W	0.96	3.54	1.68	1.58	8.87	0	1.91	3.77	0.96	4.83	1.24	7.25	0	4.11	0	3.19	1.84	6.7	3.7	1.18	4.76	4.94	2.41	1.94	7.45	9.33	1.03	3.96	7.83	3.27	3.4	2.37	2.19	0	0	0	9.56	4.71	0	6.5	3.07	1.49	3.37	1.62	0	1.71	0	1.43	0
YDL086W	4.78	5.31	8.39	6.34	4.44	1.11	15.3	14.15	5.76	16.1	23.64	3.62	10.55	11.3	7.98	9.57	9.2	10.72	9.87	11.79	14.27	6.59	3.62	13.57	21.28	9.33	13.35	9.24	7.83	8.73	12.48	8.3	7.68	5.42	7.01	2.15	13.39	10.98	9.95	4.87	7.68	14.91	6.75	11.37	6.81	5.14	1.42	12.87	0
YDL087C	15.28	7.96	1.68	0	0.89	5.54	6.69	1.89	4.8	8.05	18.66	13.28	3.02	13.36	1.14	6.38	9.2	4.02	13.57	12.97	13.48	13.18	14.48	16.48	13.83	16.32	9.24	5.28	0	2.18	13.61	1.19	13.16	2.71	2.63	0	13.39	14.12	11.2	4.87	12.29	13.42	6.75	11.37	5.1	0	7.11	2.86	1
YDL088C	41.07	55.72	40.26	14.26	11.53	18.83	81.28	29.25	47.99	67.61	73.4	60.38	31.66	50.35	38.74	60.63	57.03	38.86	70.3	60.13	103.89	74.15	66.38	100.84	96.83	86.28	69.84	72.62	77.21	77.5	55.58	40.31	41.68	16.25	28.03	12.92	67.91	53.34	56	43.85	43.01	43.25	62.42	53.6	39.13	32.53	34.12	20.02	18.06
YDL089W	14.33	10.61	8.39	0	4.44	2.22	8.61	7.55	6.72	14.49	9.95	12.08	9.05	4.11	3.42	7.98	3.68	9.38	17.27	21.22	11.1	23.07	21.72	20.36	9.58	25.65	18.49	6.6	13.43	13.1	3.4	7.11	2.19	5.42	1.75	3.23	9.56	4.71	13.69	8.12	4.61	5.96	13.5	3.25	5.1	1.71	2.84	5.72	1
YDL090C	2.87	11.5	11.74	0	0.89	0	7.65	11.32	9.6	17.71	12.44	10.87	7.54	8.22	4.56	7.98	12.88	8.04	25.9	9.43	10.31	13.18	4.83	8.73	9.58	22.15	15.41	15.85	4.48	13.1	2.27	8.3	7.68	6.77	3.5	2.15	14.35	9.41	17.42	21.11	6.14	13.42	6.75	1.62	13.61	6.85	4.27	1.43	2.01
YDL091C	5.73	2.65	10.07	0	0	0	5.74	8.49	1.92	12.88	18.66	2.42	7.54	2.06	6.84	4.79	11.04	9.38	8.63	14.15	17.45	24.72	16.9	19.39	15.96	13.99	7.19	7.92	8.95	9.82	6.81	13.04	8.77	5.42	3.5	1.08	7.65	4.71	6.22	8.12	4.61	4.47	15.18	3.25	5.1	1.71	5.69	0	5.02
YDL092W	71.63	43.34	53.68	17.43	11.53	21.05	71.72	107.55	76.79	56.35	54.74	36.23	54.27	56.52	59.25	52.65	34.96	56.28	130.74	146.21	108.65	88.98	62.76	75.63	110.66	102.6	63.68	77.91	73.86	51.3	78.26	72.32	64.72	65.02	51.69	47.38	51.65	50.2	69.68	45.47	43.01	23.86	35.43	34.11	30.62	35.96	17.06	11.44	13.05
YDL093W	9.55	7.96	3.36	3.17	2.66	5.54	15.3	11.32	8.64	22.54	14.93	13.28	12.06	5.14	4.56	7.98	11.04	6.7	16.03	20.04	15.07	8.24	10.86	17.45	9.58	27.98	12.33	11.88	7.83	13.1	14.75	8.3	4.39	4.06	6.13	7.54	10.52	15.69	18.67	12.99	6.14	4.47	5.06	1.62	6.81	5.14	1.42	4.29	9.03
YDL095W	46.8	36.26	28.52	15.84	6.21	17.72	26.78	9.43	16.32	51.52	47.27	43.47	49.75	23.63	17.09	36.7	45.99	49.58	33.3	44.81	42.82	39.55	13.28	32.97	34.05	41.97	56.49	47.54	39.17	54.58	29.49	29.64	40.58	20.32	29.79	20.46	46.87	53.34	47.29	21.11	44.54	28.33	32.05	17.87	23.82	22.26	11.37	30.03	12.04
YDL097C	46.8	55.72	23.49	12.67	16.86	13.29	72.68	48.11	34.56	69.22	53.49	57.96	21.11	55.49	30.76	49.46	60.71	68.34	91.27	101.4	78.51	72.5	86.89	68.84	94.7	78.12	78.06	68.66	95.12	102.6	30.63	67.58	41.68	47.41	15.77	30.15	47.82	56.48	51.02	51.97	36.86	40.26	53.98	19.49	30.62	29.11	34.12	21.45	17.06
YDL098C	9.55	7.08	13.42	0	0	4.43	18.17	23.59	20.16	12.88	13.68	9.66	15.08	21.58	22.79	12.76	3.68	14.74	16.03	42.45	13.48	11.53	16.9	16.48	19.15	8.16	21.57	10.56	5.6	20.74	12.48	26.08	13.16	10.84	9.64	10.77	16.26	20.39	9.95	16.24	15.36	5.96	13.5	4.87	11.91	3.42	5.69	7.15	1
YDL099W	153.77	183.95	142.6	36.43	38.15	31.01	189.34	205.66	186.22	289.77	263.74	222.18	205.02	183.93	142.42	232.94	202.37	202.35	324.39	324.25	329.11	369.09	321.02	236.58	444.79	392.93	343.05	386.89	302.14	412.6	167.87	266.75	223.76	142.23	109.51	127.07	236.24	254.15	217.76	160.78	185.86	119.3	239.54	110.44	127.6	147.26	78.2	112.96	86.3
YDL100C	21.01	30.95	20.13	9.5	9.76	6.65	30.6	38.68	20.16	43.47	39.81	35.02	12.06	28.77	20.51	36.7	42.31	41.54	53.04	58.95	81.68	28.01	51.89	37.81	80.87	55.97	62.65	52.82	40.28	45.84	10.21	35.57	16.45	17.61	20.15	15.08	33.48	21.96	38.58	34.11	33.79	28.33	38.8	30.86	13.61	20.55	7.11	14.3	11.04
YDL101C	24.83	24.76	16.78	6.34	13.31	4.43	25.82	32.08	14.4	38.64	33.59	18.11	19.6	18.5	13.67	20.74	29.44	28.14	46.87	42.45	51.55	34.6	36.21	42.66	51.08	44.31	31.84	17.17	31.33	40.39	12.48	21.34	24.13	13.55	20.15	12.92	27.74	29.81	21.15	24.36	26.11	16.4	23.62	22.74	28.92	20.55	12.8	12.87	4.01
YDL102W	13.37	17.69	11.74	4.75	1.77	2.22	20.08	11.32	15.36	17.71	19.9	20.53	7.54	21.58	11.39	14.36	12.88	17.42	23.43	33.01	15.86	18.13	16.9	32	34.05	16.32	25.68	18.49	15.67	32.75	13.61	16.6	27.42	5.42	6.13	8.61	16.26	21.96	11.2	12.99	13.82	19.39	21.93	0	3.4	18.84	4.27	11.44	5.02
YDL103C	11.46	7.96	10.07	0	1.77	2.22	11.48	12.26	6.72	16.1	16.17	6.04	18.09	6.17	13.67	9.57	7.36	16.08	19.73	12.97	18.24	18.13	12.07	4.85	21.28	15.16	15.41	3.96	8.95	12.01	10.21	10.67	9.87	6.77	4.38	8.61	13.39	14.12	18.67	9.74	10.75	8.95	16.87	6.5	3.4	8.56	2.84	7.15	1
YDL104C	5.73	4.42	3.36	0	0	2.22	21.04	16.04	14.4	3.22	12.44	4.83	19.6	6.17	7.98	11.17	7.36	5.36	4.93	3.54	2.38	1.65	2.41	3.88	9.58	11.66	0	2.64	6.71	1.09	7.94	16.6	19.74	13.55	8.76	5.38	6.7	9.41	9.95	3.25	10.75	1.49	6.75	1.62	8.51	0	2.84	7.15	2.01
YDL105W	11.46	6.19	3.36	0	1.77	0	12.43	7.55	6.72	20.93	13.68	9.66	0	5.14	2.28	4.79	5.52	8.04	6.17	5.9	8.72	1.65	3.62	7.76	8.51	11.66	7.19	9.24	3.36	4.37	7.94	5.93	9.87	6.77	3.5	4.31	5.74	12.55	9.95	8.12	9.22	20.88	5.06	3.25	5.1	6.85	4.27	4.29	0
YDL106C	74.5	52.18	67.11	23.76	16.86	22.15	81.28	85.85	66.23	111.08	99.52	82.11	82.91	44.18	42.16	68.61	55.19	50.92	139.38	153.28	126.09	126.88	150.86	135.74	129.82	157.41	104.76	88.47	115.26	139.72	63.52	59.28	83.36	37.93	55.19	39.84	87.04	78.44	56	61.71	66.05	73.07	53.98	53.6	40.83	49.66	29.86	22.88	11.04
YDL107W	7.64	9.73	16.78	4.75	0.89	3.32	23.91	34.91	24.96	8.05	18.66	16.91	28.64	24.66	19.37	6.38	27.6	10.72	28.37	21.22	38.86	19.77	13.28	16.48	17.03	16.32	25.68	6.6	17.9	9.82	12.48	17.78	23.03	5.42	7.01	3.23	16.26	25.1	31.11	11.37	10.75	4.47	23.62	16.24	10.21	8.56	2.84	7.15	6.02
YDL108W	8.6	17.69	11.74	1.58	0.89	3.32	22.95	15.09	12.48	24.15	27.37	22.94	19.6	18.5	4.56	7.98	27.6	13.4	20.97	20.04	38.86	23.07	25.34	8.73	13.83	22.15	23.62	9.24	25.74	15.28	7.94	8.3	15.36	4.06	6.13	6.46	17.22	29.81	22.4	8.12	9.22	8.95	18.56	4.87	3.4	10.27	5.69	5.72	13.05
YDL109C	3.82	0.88	1.68	1.58	0.89	1.11	1.91	4.72	0.96	3.22	3.73	1.21	0	1.03	2.28	1.6	5.52	0	7.4	14.15	9.52	3.3	2.41	7.76	7.45	12.83	5.14	6.6	7.83	6.55	3.4	0	3.29	1.35	0	1.08	1.91	1.57	6.22	1.62	3.07	0	0	3.25	0	6.85	0	0	1
YDL110C	10.51	17.69	18.45	7.92	10.65	8.86	9.56	11.32	6.72	16.1	26.12	19.32	18.09	8.22	10.25	19.15	27.6	10.72	22.2	24.76	16.65	24.72	18.1	35.88	22.35	33.81	15.41	29.05	22.38	40.39	11.34	23.71	23.03	16.25	18.4	23.69	10.52	17.26	24.89	12.99	10.75	22.37	13.5	16.24	13.61	20.55	11.37	12.87	5.02
YDL111C	20.06	20.34	13.42	7.92	1.77	2.22	12.43	9.43	10.56	32.2	28.61	36.23	19.6	3.08	10.25	15.96	20.24	24.12	18.5	36.55	37.27	34.6	30.17	29.09	27.67	51.3	28.76	43.57	23.5	28.38	7.94	16.6	6.58	8.13	4.38	4.31	35.39	26.67	14.93	21.11	33.79	25.35	25.3	8.12	27.22	10.27	1.42	10.01	5.02
YDL112W	28.65	22.11	35.23	1.58	5.32	2.22	60.24	29.25	27.84	41.86	52.25	44.68	22.61	32.88	14.81	27.12	27.6	22.78	34.54	50.7	67.41	46.14	37.41	25.21	83	50.14	50.33	43.57	33.57	31.65	34.03	35.57	29.62	23.03	24.53	9.69	30.61	45.5	28.62	34.11	16.9	14.91	35.43	6.5	20.42	20.55	14.22	17.16	8.03
YDL113C	20.06	13.27	3.36	0	4.44	3.32	27.73	16.98	23.04	25.76	24.88	13.28	36.18	11.3	15.95	6.38	22.08	22.78	22.2	37.73	20.62	16.48	16.9	19.39	31.92	34.98	12.33	15.85	13.43	15.28	14.75	21.34	25.23	17.61	9.64	11.85	17.22	25.1	28.62	16.24	18.43	13.42	13.5	8.12	17.01	29.11	11.37	18.59	1
YDL114W	0	0	0	0	0	0	2.87	0	0	0	0	0	0	0	0	0	0	0	1.23	1.18	0	0	3.62	0.97	0	0	1.03	0	0	1.09	0	0	0	0	0	0	0	0	0	0	1.54	0	0	0	0	0	0	0	0
YDL115C	64.95	48.64	38.59	12.67	15.08	14.4	80.33	72.64	76.79	70.83	64.69	56.75	60.3	54.46	47.85	60.63	60.71	48.24	70.3	75.46	61.06	74.15	66.38	42.66	83	44.31	52.38	50.18	49.24	66.58	63.52	96.03	85.56	44.7	49.06	65.69	72.69	69.03	54.75	27.61	38.4	41.75	21.93	29.23	22.12	20.55	19.91	20.02	14.05
YDL116W	45.85	27.42	45.3	11.09	9.76	18.83	47.81	47.17	26.88	45.08	51.01	49.51	42.21	28.77	20.51	44.67	31.28	34.84	65.37	62.49	73.75	72.5	61.55	63.02	73.42	50.14	56.49	38.29	57.07	44.75	39.7	54.53	43.87	32.51	24.53	17.23	40.17	42.36	68.44	43.85	44.54	34.3	43.86	12.99	27.22	32.53	31.28	27.17	10.04
YDL117W	33.43	41.57	28.52	19.01	31.94	27.69	21.99	23.59	2.88	48.3	33.59	41.06	22.61	24.66	7.98	36.7	29.44	26.8	44.4	36.55	51.55	26.36	20.52	25.21	19.15	27.98	36.98	34.33	35.81	24.01	15.88	22.53	32.91	25.74	19.27	20.46	40.17	36.08	31.11	27.61	21.5	32.81	28.68	8.12	30.62	20.55	17.06	25.74	6.02
YDL119C	4.78	8.84	3.36	0	0	1.11	13.39	16.98	18.24	6.44	18.66	4.83	18.09	11.3	9.11	7.98	3.68	12.06	6.17	15.33	15.07	6.59	6.03	12.6	4.26	7	12.33	6.6	13.43	12.01	5.67	5.93	10.97	2.71	7.88	3.23	9.56	7.84	3.73	14.62	6.14	4.47	6.75	1.62	3.4	1.71	2.84	0	6.02
YDL120W	19.1	20.34	10.07	4.75	5.32	8.86	15.3	13.21	8.64	27.37	39.81	25.36	37.69	16.44	12.53	31.91	16.56	25.46	41.94	31.84	37.27	44.49	24.14	33.94	31.92	61.8	33.89	21.13	38.05	36.02	13.61	11.86	14.26	6.77	6.13	8.61	22.95	21.96	27.38	21.11	29.18	13.42	25.3	25.99	11.91	17.12	11.37	2.86	8.03
YDL121C	65.9	83.13	122.47	20.59	15.08	21.05	265.84	263.21	283.16	101.42	100.77	108.68	183.92	238.39	184.57	90.94	51.51	57.62	210.91	229.92	268.04	187.84	252.23	201.68	281.98	223.86	176.66	169.02	134.28	158.27	233.66	206.28	255.57	154.42	109.51	102.3	127.21	119.23	83.37	79.58	73.73	89.47	111.34	64.97	40.83	46.23	48.34	17.16	33.12
YDL122W	67.81	73.4	70.46	36.43	20.41	23.26	85.11	74.53	54.71	103.03	104.5	92.98	79.9	53.43	30.76	95.73	75.43	45.56	82.64	79	116.58	115.34	103.79	63.02	114.92	104.94	60.6	63.38	83.93	129.89	58.98	91.29	97.62	51.47	38.55	60.3	93.73	84.72	100.79	87.7	58.37	61.14	67.48	42.23	49.34	104.45	27.01	45.75	25.09
YDL123W	21.01	16.8	10.07	4.75	7.98	17.72	14.34	7.55	7.68	22.54	12.44	16.91	3.02	4.11	6.84	14.36	20.24	13.4	34.54	33.01	22.2	23.07	36.21	23.27	39.37	36.14	38	23.77	38.05	64.4	7.94	7.11	12.07	2.71	2.63	0	8.61	12.55	14.93	3.25	12.29	10.44	11.81	16.24	17.01	18.84	5.69	7.15	7.02
YDL124W	64.95	76.94	48.65	57.03	88.72	53.17	34.43	48.11	26.88	82.1	74.64	62.79	28.64	33.91	29.62	57.44	55.19	75.04	81.41	80.18	82.48	57.67	102.58	81.45	64.91	124.76	69.84	105.64	121.97	148.45	54.45	74.69	52.65	86.69	83.23	47.38	41.13	65.89	72.17	61.71	53.76	71.58	70.85	27.61	61.25	54.79	41.23	77.21	33.12
YDL125C	63.04	79.6	55.36	25.35	25.73	60.92	66.94	52.83	71.03	91.76	93.3	49.51	51.26	70.9	46.71	57.44	40.47	57.62	139.38	114.37	141.95	133.47	121.89	142.53	131.95	137.58	122.22	128.08	133.16	127.71	77.13	78.25	75.68	81.27	65.71	60.3	61.21	84.72	59.73	66.59	70.66	44.74	50.61	47.1	37.43	51.37	35.55	32.89	16.06
YDL126C	86.92	76.94	63.75	68.12	51.46	43.2	94.67	72.64	48.95	109.47	124.4	90.56	57.29	32.88	42.16	82.97	64.39	56.28	78.94	71.92	83.27	65.91	59.14	72.72	94.7	108.43	74.98	77.91	96.24	68.77	70.32	64.02	84.46	65.02	74.47	52.76	76.52	94.13	104.53	69.83	82.94	50.7	97.84	45.48	73.16	89.04	32.7	58.62	30.11
YDL127W	59.22	62.79	31.87	36.43	20.41	38.77	34.43	23.59	23.04	41.86	47.27	39.85	39.2	21.58	14.81	65.42	55.19	32.16	53.04	40.09	63.44	49.43	37.41	38.78	55.33	41.97	51.35	47.54	47	50.21	29.49	28.45	40.58	28.45	26.28	31.23	42.08	40.79	49.77	38.98	43.01	46.23	35.43	56.85	32.32	25.68	19.91	17.16	15.05
YDL128W	21.01	15.92	30.2	1.58	14.2	26.58	19.13	18.87	24	45.08	32.35	25.36	18.09	18.5	21.65	33.51	12.88	32.16	43.17	25.94	31.72	28.01	13.28	19.39	22.35	20.99	24.65	11.88	10.07	29.47	11.34	15.41	17.55	12.19	15.77	9.69	31.56	39.22	24.89	21.11	30.72	17.89	38.8	22.74	30.62	17.12	15.64	5.72	6.02
YDL129W	8.6	11.5	16.78	7.92	1.77	3.32	21.99	7.55	6.72	24.15	22.39	13.28	12.06	6.17	9.11	4.79	7.36	8.04	8.63	15.33	7.93	9.89	7.24	3.88	11.7	7	13.35	5.28	1.12	8.73	5.67	8.3	19.74	2.71	5.26	4.31	22	14.12	9.95	9.74	6.14	10.44	3.37	3.25	10.21	5.14	8.53	0	4.01
YDL130W	1375.36	1180.67	1040.13	506.92	515.47	515.05	350.95	348.12	277.41	1223.49	1118.39	877.85	214.07	251.75	209.64	1065.8	831.57	940.71	2580.3	2494.95	2555.93	2432.05	2440.26	2165.12	2489.96	2329.6	2181.56	2061.21	1820.65	2127.39	381.12	516.89	514.43	346.77	289.1	253.06	1147.74	924.05	959.4	959.82	844.8	844.03	821.53	620.43	690.72	705.47	429.39	490.43	303.07
YDL130W-A	38.2	53.95	33.55	4.75	17.74	24.37	45.9	53.77	28.8	75.66	59.71	56.75	12.06	54.46	39.88	52.65	60.71	46.9	92.51	100.22	74.54	102.16	68.79	56.24	131.95	94.44	106.82	55.46	97.35	81.86	54.45	59.28	46.07	25.74	44.68	38.77	59.3	73.74	82.13	43.85	46.08	43.25	55.67	32.48	49.34	34.25	27.01	32.89	21.07
YDL131W	13.37	13.27	18.45	7.92	4.44	4.43	32.51	29.25	10.56	40.25	34.83	22.94	6.03	17.47	14.81	36.7	33.12	32.16	30.84	33.01	39.65	29.66	16.9	29.09	21.28	17.49	23.62	13.2	27.98	27.29	17.01	17.78	20.84	16.25	12.27	9.69	20.09	23.53	42.31	22.74	29.18	19.39	20.24	11.37	18.71	11.99	17.06	4.29	3.01
YDL132W	12.42	12.38	13.42	11.09	3.55	4.43	26.78	20.75	21.12	38.64	22.39	14.49	27.14	18.5	11.39	19.15	11.04	14.74	19.73	15.33	25.38	18.13	21.72	32	11.7	15.16	7.19	22.45	11.19	24.01	11.34	24.9	19.74	10.84	13.14	12.92	26.78	25.1	29.86	19.49	19.97	10.44	20.24	14.62	8.51	17.12	11.37	5.72	6.02
YDL133C-A	1361.03	1234.61	1280.03	882.36	807.36	747.65	3830.79	4029.27	4768.68	1506.83	1444.33	1206.29	3643.72	3167.93	3869.18	1399.26	1267.59	1113.58	1989.49	1438.49	1973.85	1970.68	1514.6	1749.16	2192.01	1766.43	1145.22	1890.87	1778.12	1678.77	5665.69	4957.91	4849.25	8376.63	4653.71	4677.76	1618.31	1457.45	1244.36	1364.22	1281.03	1099.02	978.42	766.6	814.92	1315.05	727.97	866.47	341.2
YDL133W	36.29	30.95	21.81	11.09	6.21	7.75	21.99	27.36	27.84	17.71	31.1	30.19	22.61	28.77	14.81	22.34	18.4	26.8	43.17	31.84	33.31	31.31	21.72	22.3	30.86	39.64	23.62	44.89	26.86	20.74	17.01	23.71	27.42	13.55	10.51	9.69	15.3	43.93	21.15	25.99	39.94	17.89	25.3	14.62	15.31	20.55	8.53	22.88	11.04
YDL134C	24.83	18.57	18.45	1.58	9.76	5.54	16.26	24.53	18.24	32.2	44.79	28.98	18.09	21.58	7.98	27.12	31.28	45.56	39.47	75.46	59.48	46.14	44.65	36.84	41.5	37.31	26.7	54.14	27.98	26.2	24.95	22.53	26.32	24.38	15.77	14	31.56	34.51	44.8	22.74	23.04	41.75	45.55	22.74	20.42	32.53	15.64	11.44	5.02
YDL135C	34.38	34.49	35.23	4.75	6.21	7.75	61.2	54.72	66.23	30.59	38.57	33.81	52.76	44.18	42.16	22.34	40.47	25.46	60.44	45.98	46	46.14	49.48	56.24	67.04	53.63	55.46	52.82	31.33	33.84	45.37	45.05	54.84	31.15	25.41	19.38	34.43	39.22	52.26	30.86	27.65	19.39	40.49	8.12	13.61	17.12	7.11	21.45	9.03
YDL136W	458.45	356.41	387.53	155.24	157.04	175.01	672.25	646.23	611.44	462.03	449.1	364.67	497.49	509.66	514.98	344.63	351.39	337.69	1100.2	1175.55	1030.15	823.86	885.83	817.37	981.09	1008.56	841.19	744.73	674.77	871.04	537.64	478.96	615.34	342.7	313.64	315.51	583.43	436.14	438.02	389.78	310.27	350.43	398.12	308.59	265.4	275.68	204.74	198.75	106.37
YDL137W	43.94	39.8	40.26	17.43	9.76	9.97	91.8	83.02	55.67	43.47	36.08	37.43	73.87	98.64	50.13	43.08	44.15	28.14	82.64	77.82	73.75	67.56	68.79	106.66	90.45	93.28	93.47	64.7	47	89.51	78.26	81.8	63.62	48.76	80.6	62.46	51.65	32.95	26.13	25.99	50.69	29.82	37.11	21.11	23.82	23.97	17.06	17.16	15.05
YDL138W	13.37	5.31	28.52	4.75	4.44	1.11	13.39	9.43	7.68	38.64	31.1	13.28	4.52	8.22	9.11	19.15	16.56	22.78	12.33	10.61	20.62	11.53	9.65	11.64	10.64	11.66	17.46	13.2	7.83	32.75	7.94	8.3	12.07	4.06	5.26	5.38	17.22	18.83	21.15	11.37	13.82	23.86	3.37	8.12	5.1	5.14	2.84	5.72	2.01
YDL139C	93.6	88.44	78.85	58.61	94.93	110.76	176.91	123.59	105.59	136.84	114.45	117.13	43.72	130.5	100.26	82.97	101.19	71.02	99.91	73.1	72.17	57.67	26.55	58.18	55.33	85.12	86.28	84.51	50.36	52.39	148.59	136.34	171.11	138.17	120.9	118.45	132.95	105.11	111.99	89.32	104.45	123.77	74.22	68.21	81.66	56.51	35.55	54.33	39.14
YDL140C	71.63	61.91	46.97	49.11	36.38	25.48	46.86	34.91	31.68	162.6	144.31	103.85	28.64	30.83	23.93	146.79	110.39	97.82	64.14	38.91	55.51	87.33	39.83	66.9	63.85	117.76	52.38	54.14	48.12	77.5	41.97	61.65	71.3	47.41	47.31	28	56.43	42.36	97.06	63.34	78.34	56.67	74.22	37.36	66.35	61.64	46.92	54.33	24.08
YDL141W	11.46	9.73	10.07	0	1.77	1.11	15.3	9.43	4.8	19.32	13.68	13.28	0	6.17	3.42	19.15	14.72	8.04	14.8	12.97	12.69	24.72	14.48	6.79	21.28	13.99	9.24	9.24	1.12	20.74	1.13	1.19	10.97	1.35	0	2.15	7.65	10.98	21.15	14.62	9.22	7.46	6.75	4.87	13.61	1.71	4.27	5.72	3.01
YDL142C	10.51	7.96	15.1	0	0.89	0	13.39	28.3	14.4	9.66	11.2	13.28	6.03	11.3	6.84	15.96	9.2	8.04	22.2	21.22	27.76	18.13	8.45	13.57	20.22	15.16	11.3	14.52	12.31	10.92	7.94	7.11	9.87	6.77	5.26	1.08	18.17	10.98	14.93	8.12	16.9	7.46	16.87	3.25	22.12	1.71	4.27	5.72	9.03
YDL143W	45.85	54.83	58.72	20.59	13.31	19.94	34.43	33.02	25.92	66	55.98	55.55	40.7	25.69	14.81	62.22	73.59	40.2	93.74	75.46	104.68	113.69	91.72	99.87	81.93	103.77	89.36	69.98	61.55	72.04	30.63	18.97	40.58	21.67	21.9	14	64.08	64.32	67.2	50.35	46.08	40.26	55.67	35.73	32.32	41.1	12.8	25.74	15.05
YDL144C	6.69	7.08	3.36	3.17	0.89	2.22	15.3	6.6	10.56	12.88	29.86	8.45	4.52	9.25	2.28	12.76	11.04	17.42	8.63	4.72	14.27	13.18	2.41	2.91	13.83	16.32	6.16	6.6	10.07	9.82	5.67	7.11	5.48	0	3.5	0	9.56	10.98	16.18	19.49	6.14	2.98	8.43	6.5	8.51	3.42	4.27	2.86	7.02
YDL145C	35.34	50.41	30.2	11.09	10.65	16.61	35.38	28.3	19.2	41.86	53.49	41.06	19.6	34.94	17.09	49.46	29.44	36.18	49.34	35.37	38.07	51.08	51.89	40.72	59.59	57.13	44.17	38.29	34.69	55.67	40.83	34.38	50.46	21.67	32.41	19.38	41.13	53.34	48.53	45.47	46.08	22.37	53.98	35.73	20.42	29.11	21.33	18.59	11.04
YDL146W	9.55	7.96	5.03	1.58	1.77	0	8.61	3.77	1.92	8.05	9.95	14.49	0	6.17	4.56	6.38	1.84	10.72	11.1	18.87	11.1	14.83	6.03	5.82	9.58	10.49	17.46	13.2	2.24	2.18	4.54	3.56	4.39	2.71	7.88	1.08	13.39	9.41	14.93	3.25	6.14	11.93	3.37	9.74	3.4	3.42	4.27	4.29	2.01
YDL147W	86.92	88.44	102.34	33.27	29.28	35.44	181.69	170.76	138.22	149.72	133.11	124.37	113.07	127.42	119.63	113.28	93.83	92.46	171.44	203.98	191.91	153.24	212.41	159.01	242.61	222.7	142.77	143.93	167.85	157.18	157.66	213.4	184.27	132.75	125.28	128.14	128.16	100.41	129.41	102.32	93.7	98.42	111.34	51.97	52.74	90.75	69.67	48.61	40.14
YDL148C	155.68	153.88	169.44	42.77	41.7	40.98	256.28	242.45	242.85	321.97	245.08	179.92	269.85	145.91	143.56	180.29	180.3	144.72	170.21	165.07	199.05	164.77	129.13	128.96	222.39	181.89	145.85	136.01	109.66	195.38	227.99	248.96	236.92	159.84	134.92	124.91	194.16	177.28	201.59	165.65	153.6	74.56	188.94	60.09	100.38	119.86	69.67	80.07	52.18
YDL149W	11.46	4.42	8.39	0	1.77	0	13.39	15.09	4.8	11.27	11.2	8.45	6.03	12.33	1.14	7.98	1.84	10.72	7.4	22.4	1.59	1.65	3.62	3.88	4.26	9.33	5.14	5.28	16.79	6.55	11.34	1.19	14.26	2.71	5.26	8.61	3.83	15.69	4.98	9.74	6.14	10.44	3.37	14.62	5.1	5.14	9.95	2.86	2.01
YDL150W	38.2	30.95	36.91	1.58	2.66	9.97	47.81	36.79	23.04	57.95	89.57	49.51	43.72	32.88	15.95	35.1	44.15	38.86	35.77	31.84	26.17	37.9	35	18.42	39.37	36.14	15.41	33.01	27.98	52.39	32.89	43.86	28.52	18.96	14.89	18.31	46.87	53.34	65.95	42.23	33.79	25.35	48.92	21.11	35.73	44.52	19.91	15.73	9.03
YDL153C	120.34	147.69	169.44	23.76	30.17	27.69	295.49	233.02	263.97	273.68	233.88	204.07	220.1	205.51	124.19	199.44	169.26	144.72	213.38	191.01	240.29	219.15	187.06	171.62	323.48	292.66	164.34	217.87	161.14	233.59	195.09	240.66	229.25	128.68	123.53	150.76	208.51	191.4	216.52	183.52	176.64	135.7	151.82	69.84	102.08	152.39	59.72	100.09	51.18
YDL154W	5.73	11.5	6.71	4.75	2.66	1.11	6.69	1.89	10.56	3.22	4.98	9.66	13.57	9.25	4.56	11.17	1.84	5.36	13.57	9.43	11.9	6.59	10.86	10.67	19.15	23.32	3.08	5.28	10.07	19.65	5.67	11.86	3.29	1.35	3.5	5.38	9.56	6.28	9.95	9.74	4.61	13.42	5.06	1.62	6.81	0	2.84	7.15	1
YDL155W	23.88	29.18	41.94	4.75	4.44	8.86	33.47	11.32	17.28	54.74	41.05	39.85	28.64	27.74	18.23	36.7	49.67	30.82	39.47	49.52	49.17	41.19	31.38	36.84	44.69	39.64	36.98	47.54	29.09	52.39	23.82	45.05	31.81	10.84	16.65	10.77	28.69	56.48	59.73	32.48	30.72	22.37	35.43	32.48	27.22	17.12	12.8	12.87	3.01
YDL156W	30.56	30.95	23.49	3.17	7.1	7.75	66.94	58.49	34.56	49.91	60.96	38.64	31.66	23.63	25.07	41.48	33.12	37.52	28.37	20.04	17.45	24.72	16.9	26.18	36.18	36.14	13.35	23.77	30.21	30.56	39.7	34.38	46.07	44.7	35.92	12.92	17.22	53.34	38.58	16.24	24.58	13.42	23.62	11.37	28.92	11.99	11.37	20.02	7.02
YDL157C	33.43	22.99	21.81	17.43	11.53	11.08	150.13	114.15	126.7	45.08	59.71	65.21	78.39	89.4	97.98	38.29	36.8	32.16	118.41	129.7	85.65	130.17	95.34	75.63	109.6	88.61	82.17	67.34	66.02	88.41	113.43	92.47	107.49	77.21	66.58	66.76	49.74	51.77	42.31	38.98	27.65	44.74	37.11	11.37	25.52	32.53	24.17	17.16	10.04
YDL159W	16.24	18.57	13.42	6.34	1.77	4.43	14.34	7.55	14.4	33.81	37.32	20.53	13.57	17.47	22.79	25.53	22.08	18.76	17.27	25.94	24.58	34.6	12.07	27.15	27.67	32.65	33.89	29.05	21.26	33.84	13.61	15.41	30.71	8.13	25.41	8.61	23.91	20.39	33.6	25.99	18.43	17.89	13.5	11.37	22.12	5.14	5.69	5.72	12.04
YDL159W-A	0.96	1.77	0	3.17	1.77	0	2.87	5.66	2.88	4.83	9.95	4.83	0	6.17	2.28	11.17	3.68	4.02	3.7	3.54	0.79	1.65	0	0.97	4.26	1.17	1.03	0	4.48	5.46	5.67	4.74	13.16	4.06	10.51	4.31	3.83	6.28	4.98	4.87	4.61	0	0	1.62	3.4	0	1.42	0	7.02
YDL160C	14.33	8.84	8.39	3.17	0	5.54	18.17	2.83	14.4	14.49	21.15	4.83	6.03	6.17	2.28	20.74	5.52	10.72	20.97	36.55	20.62	23.07	21.72	24.24	29.79	31.48	18.49	17.17	17.9	20.74	10.21	3.56	18.65	5.42	3.5	11.85	13.39	6.28	14.93	16.24	6.14	10.44	13.5	19.49	11.91	17.12	7.11	1.43	4.01
YDL160C-A	35.34	24.76	18.45	1.58	3.55	1.11	59.29	76.42	70.07	45.08	34.83	21.74	58.79	69.87	64.94	25.53	57.03	36.18	76.47	112.01	99.13	92.27	66.38	64.96	109.6	103.77	86.28	62.06	53.71	56.76	41.97	41.49	44.97	29.8	28.91	20.46	39.21	21.96	14.93	24.36	19.97	26.84	16.87	21.11	11.91	11.99	8.53	5.72	4.01
YDL161W	94.56	87.55	92.27	26.93	31.94	13.29	76.5	66.04	73.91	119.13	115.7	106.26	67.84	50.35	42.16	79.78	79.11	72.36	165.28	153.28	210.15	168.07	181.03	125.08	190.47	176.06	142.77	165.05	121.97	210.66	54.45	118.55	89.94	51.47	32.41	66.76	98.51	86.29	109.5	77.96	78.34	77.54	87.72	38.98	71.45	78.77	54.03	57.19	24.08
YDL164C	10.51	21.23	25.16	4.75	5.32	5.54	9.56	17.92	17.28	43.47	34.83	24.15	3.02	9.25	13.67	22.34	25.76	20.1	16.03	31.84	20.62	14.83	31.38	27.15	42.56	23.32	28.76	42.25	14.55	46.94	11.34	18.97	30.71	8.13	13.14	14	27.74	25.1	27.38	34.11	12.29	20.88	30.36	16.24	13.61	18.84	5.69	7.15	6.02
YDL165W	34.38	16.8	30.2	4.75	2.66	2.22	20.08	18.87	11.52	37.03	39.81	35.02	30.15	14.39	14.81	28.72	40.47	18.76	62.9	50.7	60.27	18.13	55.52	40.72	57.46	51.3	40.06	50.18	57.07	39.3	13.61	32.01	19.74	0	10.51	23.69	42.08	23.53	32.35	37.35	32.26	22.37	38.8	8.12	20.42	13.7	12.8	15.73	5.02
YDL166C	17.19	24.76	20.13	7.92	1.77	5.54	37.29	41.51	29.76	32.2	38.57	26.57	31.66	49.32	21.65	22.34	16.56	12.06	56.74	48.34	52.34	47.78	42.24	53.33	42.56	60.63	46.22	31.69	29.09	31.65	24.95	46.24	29.62	14.9	14.89	21.54	22.95	28.24	29.86	30.86	24.58	25.35	30.36	30.86	10.21	6.85	17.06	7.15	4.01
YDL167C	46.8	45.1	48.65	19.01	12.42	6.65	74.59	55.66	33.6	77.27	74.64	45.89	31.66	41.1	35.32	60.63	53.35	44.22	23.43	47.16	56.31	21.42	30.17	47.51	61.72	47.8	58.54	33.01	21.26	41.48	31.76	42.68	51.55	27.09	29.79	25.84	59.3	39.22	62.22	58.47	44.54	41.75	42.17	19.49	32.32	46.23	19.91	24.31	14.05
YDL168W	33.43	38.91	55.36	19.01	30.17	28.8	26.78	19.81	19.2	28.98	41.05	37.43	12.06	10.28	10.25	30.31	33.12	21.44	61.67	108.48	95.96	62.61	96.55	88.23	98.96	79.29	76.01	52.82	62.67	69.86	18.15	41.49	28.52	31.15	39.42	14	33.48	32.95	33.6	22.74	35.33	16.4	52.29	14.62	32.32	37.67	21.33	21.45	10.04
YDL169C	0.96	0	1.68	0	0	0	0.96	0	0.96	0	0	0	0	0	0	1.6	1.84	1.34	1.23	1.18	0	1.65	0	0	3.19	2.33	0	2.64	1.12	0	1.13	2.37	0	0	0.88	1.08	0	3.14	1.24	1.62	1.54	0	0	1.62	0	0	0	0	1
YDL170W	12.42	13.27	11.74	3.17	6.21	8.86	19.13	10.38	5.76	14.49	24.88	18.11	6.03	10.28	2.28	20.74	14.72	17.42	14.8	7.07	12.69	14.83	3.62	11.64	25.54	7	7.19	14.52	12.31	9.82	10.21	14.23	14.26	0	8.76	4.31	11.48	20.39	22.4	17.86	13.82	10.44	28.68	11.37	6.81	10.27	4.27	14.3	4.01
YDL171C	41.07	52.18	62.07	53.86	46.14	34.34	101.36	71.7	51.83	70.83	82.11	84.53	84.42	45.21	42.16	54.25	40.47	48.24	106.07	64.85	122.92	85.68	63.96	69.81	77.68	121.26	62.65	75.27	61.55	62.22	49.91	49.79	81.17	56.89	63.95	48.46	59.3	75.3	41.06	71.46	56.83	43.25	60.73	21.11	28.92	54.79	35.55	45.75	13.05
YDL173W	25.79	27.42	48.65	4.75	3.55	5.54	50.68	32.08	58.55	62.78	48.52	41.06	57.29	18.5	33.04	52.65	51.51	34.84	66.6	48.34	71.37	41.19	33.79	33.94	58.52	58.3	51.35	29.05	39.17	48.03	49.91	41.49	43.87	28.45	26.28	32.3	63.13	39.22	52.26	32.48	44.54	29.82	32.05	30.86	15.31	17.12	14.22	20.02	11.04
YDL174C	1.91	10.61	6.71	1.58	0.89	0	2.87	8.49	7.68	9.66	4.98	4.83	0	8.22	2.28	3.19	3.68	14.74	6.17	11.79	10.31	4.94	8.45	4.85	12.77	9.33	4.11	5.28	8.95	14.19	5.67	5.93	16.45	0	0.88	7.54	11.48	1.57	3.73	9.74	4.61	0	5.06	8.12	1.7	3.42	5.69	2.86	2.01
YDL175C	17.19	13.27	6.71	7.92	4.44	3.32	14.34	14.15	19.2	27.37	24.88	13.28	25.63	18.5	12.53	22.34	18.4	8.04	17.27	29.48	25.38	34.6	18.1	30.06	26.6	33.81	25.68	13.2	26.86	32.75	13.61	14.23	8.77	12.19	17.52	14	19.13	25.1	32.35	22.74	30.72	11.93	10.12	4.87	8.51	15.41	5.69	8.58	3.01
YDL176W	31.52	44.22	28.52	4.75	5.32	9.97	40.16	28.3	47.99	46.69	37.32	35.02	10.55	21.58	23.93	31.91	36.8	21.44	41.94	27.12	28.55	28.01	36.21	21.33	29.79	25.65	27.73	23.77	17.9	16.37	32.89	37.94	28.52	14.9	19.27	10.77	27.74	50.2	37.33	27.61	39.94	16.4	25.3	11.37	35.73	18.84	2.84	8.58	10.04
YDL177C	25.79	17.69	15.1	1.58	5.32	0	34.43	38.68	27.84	45.08	39.81	24.15	22.61	23.63	27.34	25.53	12.88	29.48	70.3	56.6	73.75	67.56	65.17	67.87	91.51	75.79	82.17	42.25	69.38	54.58	27.22	27.27	31.81	8.13	7.01	4.31	35.39	42.36	24.89	21.11	16.9	17.89	25.3	14.62	18.71	20.55	2.84	14.3	5.02
YDL178W	18.15	5.31	10.07	4.75	1.77	1.11	31.56	16.04	10.56	19.32	13.68	14.49	24.12	13.36	11.39	15.96	11.04	20.1	29.6	15.33	36.48	16.48	26.55	12.6	30.86	30.32	26.7	11.88	32.45	13.1	15.88	28.45	9.87	8.13	7.01	10.77	22	18.83	13.69	22.74	18.43	13.42	15.18	6.5	3.4	3.42	2.84	5.72	4.01
YDL179W	42.02	30.95	55.36	33.27	47.91	40.98	40.16	45.28	43.19	61.17	59.71	44.68	39.2	26.72	27.34	30.31	58.87	52.26	51.8	47.16	65.82	72.5	53.1	64.96	78.74	46.64	51.35	54.14	82.81	53.48	46.51	34.38	47.17	36.57	33.29	28	64.08	53.34	53.51	48.72	46.08	26.84	32.05	32.48	45.93	51.37	36.97	37.18	11.04
YDL180W	18.15	31.84	25.16	11.09	9.76	7.75	21.99	24.53	15.36	33.81	49.76	14.49	36.18	17.47	13.67	22.34	20.24	29.48	40.7	24.76	34.1	41.19	50.69	31.03	44.69	44.31	48.27	40.93	39.17	24.01	13.61	30.82	24.13	16.25	21.03	18.31	26.78	32.95	39.82	19.49	32.26	13.42	18.56	9.74	25.52	23.97	27.01	10.01	4.01
YDL181W	75.45	58.37	88.91	28.51	34.6	27.69	38.25	53.77	23.04	40.25	63.45	59.17	43.72	58.57	42.16	27.12	77.27	46.9	144.31	112.01	107.85	121.93	142.41	113.44	96.83	104.94	97.57	112.24	172.33	121.16	55.58	97.21	82.27	32.51	73.59	97.99	40.17	56.48	49.77	43.85	96.77	76.05	65.79	97.45	64.65	82.19	56.87	48.61	22.08
YDL182W	37.25	41.57	62.07	26.93	31.05	36.55	7.65	16.98	6.72	49.91	26.12	30.19	1.51	4.11	6.84	33.51	16.56	22.78	29.6	47.16	69.79	51.08	25.34	40.72	31.92	36.14	32.87	26.41	27.98	52.39	6.81	21.34	26.32	5.42	14.02	17.23	22.95	15.69	33.6	16.24	26.11	20.88	35.43	6.5	18.71	25.68	14.22	12.87	10.04
YDL183C	1.91	0.88	6.71	3.17	2.66	5.54	1.91	8.49	6.72	8.05	4.98	10.87	3.02	5.14	3.42	4.79	3.68	6.7	7.4	4.72	3.17	6.59	8.45	6.79	15.96	9.33	6.16	6.6	2.24	5.46	9.07	7.11	6.58	1.35	6.13	2.15	6.7	6.28	9.95	9.74	3.07	5.96	6.75	4.87	5.1	3.42	0	8.58	2.01
YDL184C	3843.37	3967.39	4358.48	3060.53	2307.64	2499.93	18069.5	15309.5	19353.1	4787.72	4426.3	3742.05	18634.7	12560.8	14684.9	3924.94	3528.65	3118.28	7146.38	5736.26	7425.93	7918.98	6294.96	6393.55	7977.43	6417.46	4460.69	7036.62	6285.54	6672.51	17183.1	14265.6	12894.8	18205.3	14052.2	14809.7	4959.18	4082.12	3888.64	3858.79	3853.84	3556.54	2768.25	2137.39	2509.4	3532.48	1952.14	2337.76	845.98
YDL185W	46.8	58.37	46.97	20.59	23.07	19.94	62.16	78.3	57.59	78.88	92.06	86.94	69.35	48.29	35.32	67.01	60.71	77.72	56.74	44.81	58.68	44.49	36.21	50.42	61.72	75.79	55.46	59.42	55.95	49.12	56.71	66.39	83.36	71.79	73.59	34.46	41.13	67.46	88.35	48.72	59.9	46.23	47.23	43.85	42.53	29.11	25.59	30.03	22.08
YDL186W	18.15	22.11	11.74	4.75	6.21	12.18	32.51	34.91	36.48	35.42	47.27	44.68	6.03	32.88	26.2	30.31	23.92	37.52	12.33	7.07	5.55	9.89	7.24	11.64	13.83	18.66	7.19	19.81	5.6	9.82	34.03	45.05	50.46	59.6	39.42	12.92	16.26	45.5	32.35	30.86	19.97	11.93	33.74	11.37	22.12	13.7	4.27	12.87	4.01
YDL188C	19.1	22.11	6.71	9.5	5.32	2.22	18.17	10.38	26.88	20.93	27.37	30.19	39.2	18.5	4.56	17.55	16.56	21.44	16.03	21.22	21.41	4.94	12.07	22.3	21.28	32.65	12.33	31.69	19.02	5.46	18.15	23.71	23.03	6.77	10.51	21.54	18.17	23.53	37.33	12.99	33.79	14.91	28.68	21.11	25.52	15.41	12.8	17.16	8.03
YDL189W	12.42	11.5	16.78	6.34	3.55	2.22	22.95	8.49	24.96	33.81	36.08	26.57	22.61	18.5	14.81	15.96	16.56	22.78	8.63	11.79	19.03	32.95	9.65	8.73	17.03	19.82	15.41	7.92	17.9	5.46	12.48	30.82	16.45	9.48	8.76	9.69	14.35	17.26	27.38	14.62	10.75	16.4	30.36	16.24	11.91	10.27	2.84	2.86	1
YDL190C	18.15	23.88	21.81	7.92	3.55	5.54	38.25	38.68	24.96	56.35	37.32	32.6	28.64	22.61	18.23	17.55	22.08	30.82	41.94	49.52	50.75	54.38	30.17	30.06	41.5	29.15	40.06	29.05	42.52	46.94	19.28	35.57	31.81	12.19	23.65	15.08	27.74	36.08	39.82	22.74	24.58	11.93	37.11	27.61	30.62	25.68	11.37	10.01	6.02
YDL191W	789.88	780.04	815.33	348.51	366.42	374.38	2015.8	1705.67	1674.99	965.92	926.81	818.69	1625.12	1575.23	1326.19	823.28	728.54	639.2	2571.66	3017.29	2425.08	2138.75	2153.03	2115.67	2633.61	2259.64	2317.13	2339.82	1950.45	2518.15	1416.71	1481.92	1439.09	1082.3	1031.14	1098.37	1011.92	850.31	828.75	761.69	817.15	688.94	737.19	568.45	501.88	619.85	420.85	426.09	204.72
YDL192W	180.52	112.32	122.47	42.77	52.35	90.83	224.72	182.08	204.45	220.55	175.41	160.6	177.89	177.77	160.65	142	165.58	135.34	605.6	692.12	603.5	517.39	539.46	508.07	651.22	546.84	564.9	533.46	426.35	442.07	186.02	206.28	270.93	143.58	136.67	127.07	200.85	181.99	174.21	177.02	147.46	114.82	180.5	113.69	78.26	97.6	100.95	61.48	47.17
YDL193W	26.74	26.53	10.07	3.17	7.1	6.65	36.34	33.02	28.8	40.25	31.1	36.23	24.12	17.47	13.67	22.34	31.28	10.72	20.97	23.58	19.03	24.72	14.48	13.57	26.6	16.32	22.6	17.17	16.79	33.84	10.21	23.71	18.65	18.96	22.78	8.61	28.69	25.1	23.64	12.99	19.97	10.44	25.3	14.62	22.12	20.55	7.11	10.01	9.03
YDL194W	1.91	4.42	1.68	1.58	0.89	1.11	2.87	12.26	1.92	8.05	9.95	3.62	7.54	2.06	2.28	1.6	5.52	2.68	2.47	5.9	4.76	0	7.24	0.97	8.51	1.17	6.16	6.6	3.36	9.82	5.67	2.37	4.39	2.71	0	2.15	6.7	6.28	4.98	4.87	3.07	4.47	3.37	3.25	3.4	3.42	2.84	2.86	0
YDL195W	42.98	31.84	28.52	19.01	12.42	8.86	19.13	26.42	24	59.56	46.03	38.64	22.61	33.91	9.11	46.27	42.31	41.54	20.97	34.19	38.86	44.49	25.34	28.12	22.35	50.14	24.65	36.97	39.17	49.12	30.63	39.12	34	27.09	34.17	23.69	25.82	47.07	49.77	38.98	24.58	32.81	40.49	24.36	37.43	23.97	25.59	10.01	16.06
YDL197C	8.6	6.19	25.16	3.17	4.44	4.43	26.78	21.7	14.4	22.54	13.68	24.15	12.06	28.77	7.98	11.17	18.4	22.78	6.17	18.87	10.31	16.48	4.83	11.64	8.51	23.32	14.38	5.28	2.24	9.82	17.01	16.6	21.94	13.55	3.5	16.15	24.87	14.12	13.69	16.24	23.04	5.96	11.81	8.12	13.61	10.27	5.69	5.72	3.01
YDL198C	19.1	22.99	23.49	11.09	15.08	15.51	27.73	25.47	11.52	45.08	37.32	19.32	3.02	15.41	5.7	25.53	9.2	26.8	32.07	21.22	44.41	42.84	51.89	48.48	39.37	44.31	30.81	35.65	40.28	51.3	13.61	27.27	14.26	9.48	7.01	12.92	22	31.38	17.42	17.86	18.43	8.95	15.18	9.74	28.92	18.84	8.53	14.3	4.01
YDL199C	11.46	10.61	13.42	1.58	3.55	0	40.16	47.17	55.67	16.1	21.15	10.87	15.08	26.72	20.51	6.38	9.2	9.38	44.4	45.98	42.82	39.55	31.38	24.24	30.86	32.65	18.49	13.2	32.45	15.28	22.69	17.78	13.16	13.55	9.64	14	20.09	7.84	8.71	17.86	3.07	16.4	10.12	14.62	3.4	6.85	4.27	11.44	4.01
YDL200C	11.46	12.38	21.81	1.58	0.89	2.22	67.89	65.09	73.91	16.1	28.61	15.7	36.18	51.38	27.34	12.76	11.04	12.06	51.8	56.6	59.48	41.19	36.21	26.18	45.76	37.31	23.62	13.2	36.93	29.47	36.3	22.53	24.13	24.38	20.15	21.54	24.87	9.41	13.69	22.74	7.68	22.37	16.87	11.37	5.1	11.99	5.69	8.58	5.02
YDL201W	35.34	19.46	26.84	3.17	4.44	6.65	19.13	22.64	12.48	53.13	29.86	30.19	22.61	7.19	11.39	41.48	31.28	18.76	27.14	38.91	32.51	24.72	38.62	34.91	31.92	40.81	20.54	33.01	16.79	36.02	13.61	17.78	25.23	14.9	6.13	10.77	35.39	40.79	23.64	29.23	33.79	29.82	35.43	17.87	23.82	15.41	7.11	7.15	9.03
YDL202W	22.92	27.42	25.16	4.75	9.76	3.32	20.08	29.25	19.2	45.08	48.52	24.15	13.57	23.63	12.53	27.12	16.56	26.8	37	29.48	34.89	42.84	19.31	24.24	45.76	38.48	58.54	27.73	27.98	19.65	10.21	21.34	30.71	12.19	9.64	11.85	26.78	37.65	22.4	24.36	15.36	17.89	37.11	14.62	15.31	13.7	17.06	11.44	8.03
YDL203C	12.42	12.38	6.71	0	1.77	3.32	23.91	11.32	21.12	28.98	23.64	13.28	6.03	14.39	15.95	30.31	29.44	6.7	18.5	23.58	14.27	13.18	4.83	19.39	17.03	19.82	12.33	13.2	13.43	17.46	11.34	17.78	14.26	16.25	7.88	9.69	11.48	7.84	12.44	11.37	26.11	5.96	6.75	6.5	17.01	17.12	7.11	5.72	3.01
YDL204W	4.78	3.54	8.39	6.34	3.55	11.08	8.61	2.83	6.72	11.27	6.22	7.25	4.52	5.14	4.56	11.17	7.36	5.36	4.93	3.54	6.34	4.94	9.65	11.64	10.64	4.66	10.27	5.28	6.71	7.64	1.13	2.37	2.19	0	4.38	5.38	6.7	7.84	12.44	6.5	3.07	4.47	1.69	3.25	17.01	10.27	5.69	8.58	2.01
YDL205C	19.1	10.61	11.74	6.34	7.98	8.86	20.08	12.26	13.44	19.32	8.71	19.32	1.51	13.36	4.56	23.93	20.24	20.1	29.6	37.73	30.93	31.31	22.93	33.94	21.28	43.14	40.06	23.77	24.62	33.84	6.81	11.86	18.65	12.19	13.14	1.08	13.39	10.98	8.71	11.37	19.97	11.93	6.75	9.74	11.91	13.7	2.84	14.3	5.02
YDL206W	9.55	6.19	6.71	0	1.77	0	5.74	19.81	4.8	17.71	11.2	10.87	6.03	4.11	5.7	11.17	14.72	9.38	12.33	8.25	8.72	11.53	3.62	10.67	9.58	11.66	8.22	17.17	11.19	8.73	4.54	3.56	6.58	2.71	7.88	7.54	7.65	14.12	6.22	3.25	3.07	8.95	13.5	8.12	5.1	8.56	7.11	2.86	2.01
YDL207W	75.45	59.25	55.36	25.35	11.53	12.18	62.16	54.72	48.95	133.62	87.08	67.62	34.67	45.21	36.46	89.35	71.75	56.28	139.38	181.58	153.05	133.47	119.48	127.02	163.87	155.07	181.8	104.31	97.35	173.55	45.37	54.53	64.72	35.22	19.27	26.92	73.65	73.74	75.91	61.71	69.12	62.63	104.59	40.6	64.65	56.51	34.12	31.46	28.1
YDL208W	241.64	183.95	239.9	47.52	73.64	62.03	167.35	145.28	161.26	320.36	264.98	241.5	134.17	130.5	88.87	266.45	211.57	201.01	492.13	523.52	556.71	430.06	450.16	372.33	566.09	451.23	424.19	406.7	396.13	482.46	146.32	188.5	187.56	85.34	75.34	91.53	267.81	266.7	233.94	216	221.18	187.89	215.93	113.69	112.29	136.98	69.67	81.5	59.21
YDL209C	41.07	39.8	28.52	1.58	12.42	5.54	34.43	35.85	23.04	37.03	27.37	36.23	12.06	12.33	12.53	27.12	14.72	22.78	39.47	53.06	34.1	37.9	22.93	40.72	47.88	52.47	73.95	29.05	32.45	21.83	14.75	23.71	20.84	13.55	8.76	4.31	58.34	29.81	47.29	19.49	26.11	26.84	25.3	24.36	22.12	6.85	14.22	7.15	7.02
YDL210W	0.96	0	0	0	0	0	4.78	2.83	0.96	3.22	1.24	1.21	0	1.03	0	1.6	0	0	0	0	2.38	0	0	0	2.13	3.5	4.11	0	0	0	0	0	0	0	0	0	3.83	1.57	0	0	0	2.98	1.69	0	0	0	0	0	0
YDL211C	11.46	16.8	11.74	0	2.66	2.22	10.52	16.04	15.36	16.1	19.9	15.7	19.6	14.39	11.39	15.96	11.04	10.72	22.2	15.33	24.58	21.42	9.65	15.51	28.73	18.66	34.92	19.81	21.26	21.83	18.15	16.6	4.39	10.84	11.39	4.31	36.35	20.39	17.42	8.12	15.36	14.91	20.24	4.87	13.61	10.27	8.53	5.72	6.02
YDL212W	31.52	33.61	50.33	20.59	9.76	7.75	106.15	83.02	109.43	43.47	52.25	66.41	84.42	77.07	76.34	49.46	44.15	40.2	149.24	150.92	148.3	80.74	132.75	98.9	119.18	115.43	99.63	92.43	69.38	80.77	81.67	72.32	64.72	56.89	60.45	56	60.26	73.74	44.8	51.97	33.79	46.23	62.42	35.73	32.32	29.11	31.28	25.74	13.05
YDL213C	40.11	45.99	31.87	9.5	7.98	8.86	75.54	40.57	36.48	111.08	102.01	79.7	31.66	23.63	26.2	84.56	53.35	62.98	29.6	51.88	46.79	46.14	44.65	49.45	76.61	62.96	58.54	51.5	35.81	52.39	28.36	84.17	84.46	32.51	40.3	47.38	74.6	86.29	88.35	48.72	46.08	35.79	82.66	21.11	22.12	61.64	11.37	27.17	17.06
YDL214C	3.82	1.77	0	1.58	0	0	1.91	0	0	0	6.22	0	0	4.11	0	0	1.84	2.68	4.93	1.18	0	0	0	1.94	0	1.17	4.11	1.32	0	0	0	0	1.1	1.35	0.88	0	4.78	3.14	1.24	0	0	2.98	3.37	0	3.4	0	1.42	0	0
YDL215C	16.24	22.11	36.91	7.92	1.77	5.54	29.64	35.85	27.84	28.98	28.61	33.81	25.63	26.72	17.09	25.53	22.08	24.12	50.57	55.42	37.27	37.9	20.52	34.91	35.11	39.64	36.98	29.05	38.05	33.84	19.28	23.71	25.23	13.55	21.03	21.54	21.04	17.26	32.35	27.61	32.26	23.86	16.87	16.24	18.71	8.56	9.95	5.72	9.03
YDL216C	3.82	9.73	3.36	0	0	0	7.65	7.55	14.4	6.44	14.93	8.45	10.55	9.25	9.11	1.6	7.36	18.76	3.7	9.43	15.86	28.01	7.24	22.3	6.38	15.16	21.57	11.88	2.24	12.01	5.67	11.86	9.87	5.42	6.13	11.85	7.65	10.98	6.22	4.87	9.22	2.98	5.06	4.87	6.81	0	1.42	0	1
YDL217C	32.47	20.34	15.1	1.58	6.21	4.43	11.48	16.98	12.48	38.64	31.1	25.36	10.55	5.14	2.28	35.1	25.76	21.44	32.07	35.37	60.27	51.08	25.34	30.06	43.63	32.65	34.92	34.33	27.98	25.11	4.54	8.3	19.74	5.42	7.01	6.46	33.48	37.65	27.38	16.24	13.82	10.44	23.62	9.74	15.31	13.7	7.11	7.15	14.05
YDL218W	0.96	0.88	0	1.58	0	0	0	0	1.92	3.22	1.24	0	0	0	5.7	0	9.2	0	1.23	0	0	0	0	0	2.13	0	0	3.96	0	0	0	1.19	0	0	0	1.08	3.83	0	0	0	0	2.98	5.06	0	0	0	0	0	0
YDL219W	11.46	16.8	18.45	3.17	1.77	1.11	79.37	66.98	67.19	19.32	23.64	21.74	61.81	62.68	59.25	20.74	36.8	22.78	48.1	68.39	64.24	57.67	21.72	37.81	57.46	60.63	53.41	30.37	33.57	33.84	43.1	54.53	43.87	36.57	15.77	19.38	25.82	17.26	11.2	21.11	26.11	22.37	25.3	11.37	11.91	6.85	2.84	1.43	4.01
YDL220C	5.73	7.08	13.42	3.17	0	1.11	14.34	11.32	11.52	16.1	11.2	4.83	10.55	4.11	4.56	14.36	11.04	9.38	7.4	1.18	14.27	4.94	2.41	5.82	8.51	5.83	2.05	1.32	4.48	3.27	7.94	3.56	9.87	1.35	1.75	3.23	6.7	4.71	9.95	9.74	6.14	5.96	10.12	3.25	1.7	1.71	1.42	4.29	1
YDL222C	8.6	4.42	5.03	1.58	1.77	2.22	5.74	7.55	14.4	12.88	13.68	6.04	1.51	7.19	9.11	4.79	5.52	8.04	4.93	0	8.72	1.65	0	0.97	5.32	7	0	2.64	11.19	10.92	3.4	5.93	6.58	2.71	3.5	4.31	6.7	9.41	7.47	4.87	9.22	10.44	1.69	6.5	3.4	1.71	4.27	1.43	3.01
YDL223C	7.64	5.31	3.36	1.58	1.77	7.75	4.78	16.04	4.8	9.66	4.98	13.28	6.03	7.19	7.98	17.55	14.72	4.02	6.17	0	2.38	3.3	0	0	1.06	4.66	5.14	0	5.6	5.46	2.27	4.74	2.19	0	4.38	1.08	9.56	1.57	6.22	8.12	7.68	4.47	0	16.24	1.7	0	1.42	1.43	0
YDL224C	53.49	61.02	63.75	25.35	23.95	32.12	51.64	50	28.8	82.1	59.71	43.47	46.73	39.05	25.07	65.42	53.35	37.52	33.3	22.4	23.79	37.9	33.79	19.39	25.54	33.81	42.11	23.77	29.09	37.11	27.22	49.79	47.17	27.09	55.19	22.61	38.26	47.07	42.31	51.97	73.73	47.72	47.23	42.23	32.32	41.1	31.28	41.46	17.06
YDL225W	26.74	29.18	18.45	7.92	15.08	4.43	43.03	18.87	49.91	61.17	49.76	48.3	25.63	26.72	25.07	38.29	42.31	22.78	45.64	58.95	77.72	54.38	51.89	40.72	71.29	76.95	45.19	54.14	49.24	44.75	37.43	34.38	34	23.03	31.54	20.46	56.43	61.18	42.31	32.48	50.69	26.84	38.8	21.11	30.62	32.53	12.8	11.44	8.03
YDL226C	32.47	30.07	20.13	1.58	5.32	2.22	29.64	15.09	19.2	43.47	21.15	32.6	25.63	11.3	18.23	30.31	27.6	34.84	30.84	38.91	33.31	21.42	25.34	23.27	29.79	39.64	23.62	19.81	26.86	33.84	14.75	9.48	19.74	10.84	16.65	5.38	31.56	25.1	27.38	17.86	26.11	14.91	30.36	25.99	20.42	32.53	21.33	4.29	4.01
YDL227C	85	83.13	110.72	50.69	64.77	95.26	126.23	124.53	68.15	141.67	128.14	86.94	97.99	82.2	64.94	94.13	77.27	92.46	136.91	129.7	180.02	149.94	159.3	205.56	138.33	159.74	100.66	129.4	158.9	179.01	117.96	106.7	138.21	130.04	149.81	65.69	91.82	122.37	105.77	105.56	93.7	73.07	59.04	76.34	95.27	83.9	51.19	64.34	24.08
YDL229W	167.14	144.16	102.34	82.37	62.1	83.07	84.15	71.7	47.99	278.51	187.85	150.94	39.2	63.71	43.29	138.81	191.33	136.68	197.35	192.19	227.6	250.45	189.48	233.67	213.88	193.55	187.96	213.91	166.73	223.76	64.65	88.92	82.27	62.31	91.11	59.23	172.16	192.97	192.88	157.53	158.21	126.75	146.76	79.58	117.39	174.65	55.45	104.38	38.13
YDL230W	0	5.31	3.36	0	0	1.11	13.39	0.94	2.88	6.44	17.42	4.83	0	2.06	1.14	1.6	5.52	4.02	8.63	4.72	12.69	11.53	8.45	1.94	5.32	5.83	16.43	5.28	3.36	8.73	3.4	10.67	5.48	0	7.88	0	6.7	10.98	6.22	11.37	4.61	2.98	5.06	0	3.4	8.56	0	7.15	0
YDL231C	19.1	9.73	21.81	6.34	6.21	3.32	32.51	38.68	17.28	45.08	21.15	36.23	13.57	30.83	20.51	25.53	33.12	34.84	41.94	28.3	36.48	23.07	16.9	21.33	46.82	22.15	23.62	21.13	38.05	13.1	27.22	16.6	21.94	18.96	24.53	8.61	26.78	18.83	26.13	30.86	26.11	22.37	35.43	17.87	18.71	18.84	11.37	11.44	1
YDL232W	302.77	246.75	253.32	64.95	56.78	62.03	474.31	378.3	379.15	286.55	315.99	246.33	425.13	355.53	347.5	239.33	244.69	213.07	720.31	824.18	610.63	581.65	503.26	586.61	696.97	593.48	600.85	532.14	418.51	492.28	379.98	374.63	313.7	258.72	268.08	233.67	301.28	305.92	316.07	279.34	241.15	229.65	210.87	300.47	151.41	138.7	133.65	102.95	74.26
YDL233W	0	2.65	3.36	1.58	0.89	2.22	5.74	6.6	4.8	22.54	3.73	9.66	7.54	4.11	1.14	7.98	7.36	5.36	8.63	5.9	2.38	0	2.41	2.91	3.19	1.17	11.3	0	10.07	12.01	3.4	3.56	3.29	4.06	1.75	2.15	3.83	14.12	8.71	9.74	7.68	1.49	10.12	4.87	0	3.42	2.84	1.43	4.01
YDL234C	38.2	30.07	41.94	3.17	10.65	3.32	37.29	38.68	29.76	30.59	39.81	35.02	19.6	35.96	35.32	35.1	45.99	28.14	145.54	202.8	159.4	121.93	125.51	135.74	143.65	155.07	125.31	105.64	108.55	118.98	28.36	37.94	34	31.15	13.14	10.77	45.91	53.34	43.55	34.11	49.15	17.89	26.99	17.87	18.71	22.26	9.95	20.02	8.03
YDL235C	43.94	56.6	53.68	7.92	21.29	18.83	68.85	68.87	77.75	88.54	72.15	76.07	104.02	75.01	59.25	67.01	75.43	62.98	210.91	297.13	241.08	173.01	168.96	187.13	213.88	191.22	148.93	158.45	146.59	176.83	76	77.06	80.07	52.83	43.8	45.23	76.52	72.17	82.13	60.09	72.19	56.67	64.1	27.61	34.03	42.81	27.01	25.74	16.06
YDL236W	25.79	26.53	26.84	1.58	4.44	5.54	40.16	33.02	17.28	45.08	42.3	26.57	18.09	27.74	31.9	27.12	38.63	32.16	49.34	31.84	69.79	44.49	43.45	69.81	57.46	57.13	36.98	58.1	35.81	43.66	18.15	32.01	14.26	17.61	22.78	15.08	36.35	37.65	27.38	17.86	23.04	22.37	18.56	14.62	10.21	18.84	12.8	11.44	10.04
YDL237W	7.64	5.31	6.71	1.58	0.89	2.22	0.96	1.89	2.88	9.66	14.93	13.28	7.54	0	2.28	11.17	12.88	4.02	9.87	7.07	7.93	14.83	7.24	8.73	8.51	3.5	16.43	15.85	11.19	19.65	3.4	4.74	5.48	0	1.75	3.23	15.3	7.84	11.2	16.24	1.54	8.95	10.12	14.62	3.4	8.56	7.11	1.43	5.02
YDL238C	6.69	3.54	1.68	0	0.89	1.11	0	3.77	2.88	1.61	3.73	0	0	0	1.14	1.6	3.68	1.34	1.23	8.25	3.17	9.89	2.41	3.88	1.06	3.5	2.05	1.32	0	1.09	0	3.56	1.1	1.35	0.88	0	0	1.57	0	1.62	0	0	0	0	6.81	1.71	0	0	0
YDL239C	13.37	9.73	11.74	7.92	3.55	6.65	13.39	6.6	11.52	9.66	8.71	16.91	42.21	18.5	19.37	23.93	20.24	13.4	12.33	27.12	22.2	28.01	21.72	17.45	12.77	24.49	19.51	14.52	12.31	30.56	17.01	16.6	19.74	13.55	20.15	22.61	15.3	26.67	26.13	16.24	9.22	5.96	20.24	12.99	15.31	11.99	8.53	10.01	6.02
YDL240W	34.38	27.42	28.52	7.92	4.44	6.65	17.21	19.81	11.52	30.59	39.81	27.77	19.6	15.41	21.65	44.67	34.96	18.76	32.07	24.76	26.96	11.53	26.55	18.42	19.15	22.15	27.73	10.56	17.9	19.65	14.75	23.71	36.2	9.48	7.88	11.85	28.69	26.67	26.13	34.11	13.82	20.88	35.43	14.62	17.01	22.26	9.95	14.3	2.01
YDL241W	2.87	6.19	3.36	1.58	2.66	1.11	7.65	13.21	9.6	9.66	9.95	13.28	0	4.11	3.42	14.36	9.2	5.36	9.87	12.97	9.52	0	9.65	3.88	12.77	9.33	9.24	6.6	2.24	8.73	1.13	1.19	4.39	1.35	1.75	0	11.48	6.28	14.93	8.12	9.22	5.96	5.06	0	8.51	6.85	0	1.43	3.01
YDL242W	0.96	0	1.68	0	0	0	3.83	1.89	1.92	1.61	1.24	2.42	0	1.03	1.14	1.6	0	2.68	0	0	0	0	1.21	1.94	1.06	3.5	0	2.64	0	2.18	3.4	2.37	0	0	1.75	0	0	0	3.73	0	0	0	0	4.87	3.4	0	0	0	1
YDL243C	8.6	15.03	5.03	11.09	4.44	5.54	7.65	13.21	11.52	8.05	12.44	12.08	9.05	3.08	7.98	6.38	14.72	2.68	8.63	14.15	7.93	8.24	13.28	6.79	11.7	19.82	4.11	1.32	6.71	7.64	1.13	7.11	5.48	2.71	2.63	3.23	16.26	18.83	13.69	8.12	12.29	13.42	21.93	3.25	11.91	6.85	1.42	10.01	5.02
YDL244W	0	0	1.68	0	0.89	0	0	0.94	0	0	2.49	1.21	4.52	1.03	1.14	0	1.84	1.34	0	0	0.79	9.89	0	0	0	0	0	0	0	0	0	0	0	0	0	0	2.87	1.57	1.24	0	0	1.49	6.75	0	1.7	1.71	0	0	0
YDL245C	0	0	0	0	0	0	0	0	0	0	0	0	0	0	0	0	0	0	0	0	0	0	0	0	0	0	0	0	0	0	0	0	0	0	0	0	0	0	0	0	0	0	0	0	0	0	0	0	0
YDL246C	0	0	0	0	0	0	0	0	0	0	0	0	0	0	0	0	0	0	0	0	0	0	0	0	0	0	0	0	0	0	0	0	0	0	0	0	0	0	0	0	0	0	0	0	0	1.71	0	0	0
YDL247W	0	0	0	0	0	0	0.96	0	0	0	1.24	0	0	0	0	0	0	0	0	0	0	0	1.21	0	0	0	1.03	0	0	0	0	0	0	0	0	0	0.96	1.57	2.49	0	1.54	0	0	0	0	0	0	1.43	0
YDL248W	0	1.77	0	0	0	2.22	0	0	0.96	3.22	1.24	0	0	0	0	0	1.84	2.68	4.93	2.36	0	6.59	3.62	0	1.06	0	0	0	1.12	4.37	2.27	0	1.1	0	0	0	2.87	4.71	0	0	1.54	0	0	1.62	0	0	0	0	0
YDR001C	14.33	15.03	18.45	6.34	13.31	11.08	21.99	5.66	6.72	24.15	11.2	10.87	10.55	9.25	2.28	15.96	18.4	20.1	25.9	27.12	17.45	31.31	14.48	17.45	11.7	13.99	15.41	7.92	31.33	38.2	20.42	20.15	13.16	14.9	24.53	20.46	12.43	10.98	16.18	14.62	19.97	14.91	18.56	8.12	10.21	15.41	9.95	7.15	8.03
YDR002W	57.31	39.8	48.65	23.76	15.97	18.83	108.06	125.47	109.43	103.03	65.93	82.11	73.87	90.42	118.49	70.2	64.39	41.54	114.71	81.36	96.75	115.34	94.13	99.87	77.68	93.28	87.3	76.59	50.36	84.05	91.88	148.19	153.56	142.23	74.47	88.3	68.86	84.72	63.46	48.72	64.51	31.32	55.67	40.6	32.32	49.66	19.91	28.6	17.06
YDR003W	59.22	45.1	48.65	14.26	21.29	18.83	31.56	30.19	21.12	51.52	46.03	26.57	19.6	22.61	25.07	49.46	49.67	24.12	34.54	67.21	46.79	37.9	50.69	45.57	64.91	67.63	20.54	51.5	38.05	43.66	30.63	45.05	40.58	31.15	26.28	20.46	36.35	42.36	29.86	38.98	46.08	17.89	43.86	25.99	20.42	15.41	15.64	10.01	11.04
YDR003W-A	42.02	21.23	30.2	6.34	10.65	6.65	23.91	19.81	15.36	19.32	27.37	20.53	9.05	10.28	14.81	25.53	33.12	10.72	16.03	23.58	22.2	18.13	19.31	23.27	29.79	30.32	9.24	25.09	27.98	28.38	27.22	33.2	23.03	25.74	25.41	10.77	15.3	21.96	16.18	27.61	30.72	14.91	33.74	14.62	6.81	3.42	7.11	7.15	8.03
YDR004W	15.28	12.38	6.71	0	5.32	4.43	21.99	19.81	11.52	20.93	24.88	7.25	25.63	21.58	10.25	11.17	14.72	10.72	16.03	34.19	19.03	24.72	19.31	40.72	18.09	11.66	14.38	18.49	20.14	30.56	19.28	4.74	13.16	17.61	11.39	7.54	11.48	25.1	11.2	11.37	13.82	2.98	13.5	9.74	8.51	6.85	5.69	5.72	6.02
YDR005C	27.7	36.26	25.16	11.09	13.31	13.29	24.86	37.74	38.4	22.54	21.15	38.64	49.75	23.63	26.2	44.67	22.08	40.2	48.1	40.09	67.41	59.32	41.03	59.15	47.88	74.62	49.3	51.5	69.38	22.92	26.09	42.68	32.91	17.61	23.65	24.77	32.52	28.24	28.62	27.61	27.65	14.91	21.93	16.24	22.12	18.84	8.53	15.73	6.02
YDR006C	38.2	44.22	38.59	15.84	18.63	9.97	54.51	31.13	43.19	38.64	41.05	55.55	22.61	39.05	21.65	38.29	38.63	21.44	32.07	35.37	28.55	26.36	20.52	15.51	20.22	30.32	25.68	23.77	31.33	49.12	30.63	27.27	35.1	16.25	31.54	16.15	42.08	43.93	37.33	9.74	33.79	13.42	33.74	9.74	22.12	22.26	24.17	21.45	3.01
YDR007W	0	2.65	0	0	1.77	0	10.52	9.43	6.72	12.88	14.93	12.08	10.55	15.41	7.98	11.17	22.08	14.74	6.17	12.97	16.65	32.95	8.45	29.09	9.58	13.99	14.38	6.6	11.19	26.2	11.34	14.23	15.36	32.51	26.28	8.61	17.22	17.26	22.4	12.99	16.9	14.91	8.43	4.87	13.61	13.7	14.22	8.58	6.02
YDR009W	0	0	1.68	0	1.77	0	0.96	1.89	0.96	4.83	1.24	2.42	0	3.08	1.14	1.6	0	0	3.7	0	0.79	1.65	0	2.91	0	0	0	0	1.12	0	0	0	0	0	0	0	0	0	0	1.62	0	0	1.69	0	0	0	0	0	0
YDR010C	0	0.88	0	0	0	0	0	0.94	0	0	0	0	0	1.03	0	0	3.68	0	0	1.18	0	0	0	0	0	0	0	0	0	0	0	2.37	0	0	0	0	0	0	0	0	0	0	0	0	0	0	0	0	0
YDR011W	268.39	241.44	256.68	186.93	184.54	156.18	202.73	165.1	158.38	218.94	241.34	164.22	156.78	132.55	123.05	156.36	154.54	154.1	198.58	224.03	239.49	263.64	211.2	251.13	193.66	279.83	258.83	186.18	269.68	222.67	167.87	177.83	190.85	186.93	185.73	120.61	184.59	200.81	163.01	168.9	170.5	123.77	200.74	136.43	175.23	215.75	120.85	151.56	89.31
YDR012W	62.08	69.87	65.43	31.68	29.28	23.26	39.21	40.57	25.92	107.86	140.58	99.02	28.64	34.94	25.07	118.07	115.9	84.42	124.57	126.16	111.02	107.1	86.89	96.96	125.56	118.93	114.01	121.48	110.78	142.99	31.76	35.57	50.46	28.45	32.41	12.92	88.95	103.54	104.53	77.96	72.19	82.02	102.9	51.97	76.56	70.2	48.34	55.76	23.08
YDR013W	21.01	20.34	11.74	1.58	2.66	3.32	41.12	42.45	58.55	28.98	43.54	26.57	30.15	48.29	31.9	31.91	36.8	38.86	71.54	113.19	73.75	84.03	50.69	89.2	85.13	110.77	87.3	69.98	58.19	68.77	30.63	33.2	38.39	8.13	19.27	15.08	31.56	36.08	37.33	30.86	32.26	35.79	37.11	8.12	17.01	15.41	8.53	17.16	3.01
YDR014W	17.19	26.53	5.03	0	2.66	1.11	52.59	39.62	69.11	30.59	32.35	27.77	37.69	48.29	44.43	22.34	29.44	32.16	43.17	55.42	23	29.66	31.38	35.88	32.99	53.63	33.89	11.88	21.26	16.37	30.63	23.71	37.29	14.9	8.76	14	33.48	34.51	39.82	16.24	24.58	22.37	40.49	8.12	18.71	5.14	1.42	11.44	5.02
YDR014W-A	0.96	1.77	3.36	0	0	0	0.96	0.94	0	0	0	0	0	0	0	0	0	0	0	1.18	0	0	0	0	0	2.33	0	0	0	1.09	0	0	1.1	0	0	0	0	0	0	0	0	0	0	0	0	0	0	0	0
YDR016C	98.38	82.25	102.34	9.5	8.87	12.18	128.14	129.25	150.7	86.93	69.67	59.17	156.78	113.03	131.02	70.2	57.03	45.56	288.62	297.13	236.32	187.84	231.72	232.7	259.64	250.68	200.28	190.14	220.45	186.65	110.02	143.45	122.85	79.92	72.71	104.45	98.51	59.62	88.35	76.33	72.19	71.58	65.79	90.95	45.93	42.81	27.01	30.03	21.07
YDR017C	49.67	54.83	46.97	12.67	15.08	17.72	96.58	67.92	52.79	53.13	65.93	54.34	69.35	45.21	51.27	67.01	38.63	44.22	49.34	54.24	64.24	60.97	41.03	56.24	64.91	76.95	63.68	63.38	60.43	75.32	39.7	62.83	82.27	47.41	45.56	33.38	65.04	70.6	49.77	35.73	59.9	35.79	62.42	40.6	27.22	32.53	12.8	25.74	12.04
YDR018C	0	0	0	0	0	0	0	1.89	0	1.61	2.49	0	0	0	0	0	0	0	2.47	2.36	0	0	2.41	0	0	0	0	1.32	0	0	0	1.19	0	0	0	0	2.87	0	1.24	0	0	0	0	0	0	0	0	0	1
YDR019C	23.88	16.8	16.78	9.5	12.42	4.43	14.34	12.26	23.04	30.59	31.1	20.53	22.61	16.44	13.67	27.12	23.92	38.86	29.6	34.19	20.62	8.24	26.55	21.33	28.73	30.32	27.73	34.33	19.02	14.19	17.01	20.15	25.23	14.9	14.02	5.38	27.74	23.53	19.91	12.99	27.65	16.4	18.56	8.12	10.21	23.97	12.8	10.01	2.01
YDR020C	9.55	8.84	6.71	3.17	0.89	0	21.04	24.53	16.32	20.93	16.17	21.74	9.05	18.5	9.11	7.98	16.56	22.78	8.63	7.07	10.31	14.83	13.28	14.54	22.35	9.33	5.14	15.85	11.19	15.28	14.75	11.86	15.36	6.77	6.13	4.31	33.48	17.26	18.67	14.62	13.82	5.96	11.81	1.62	1.7	11.99	7.11	7.15	5.02
YDR021W	16.24	7.08	25.16	0	0.89	0	16.26	19.81	22.08	35.42	24.88	20.53	6.03	15.41	12.53	7.98	11.04	6.7	16.03	17.69	22.2	13.18	10.86	19.39	20.22	16.32	16.43	26.41	13.43	20.74	14.75	7.11	8.77	4.06	8.76	1.08	16.26	18.83	17.42	4.87	15.36	17.89	11.81	11.37	5.1	6.85	2.84	2.86	3.01
YDR022C	9.55	3.54	3.36	3.17	10.65	4.43	9.56	8.49	0	12.88	7.46	8.45	4.52	6.17	3.42	7.98	11.04	6.7	11.1	14.15	24.58	18.13	20.52	9.7	20.22	25.65	22.6	15.85	13.43	13.1	9.07	10.67	7.68	2.71	7.88	3.23	16.26	17.26	12.44	8.12	7.68	7.46	6.75	3.25	1.7	0	2.84	5.72	0
YDR023W	147.09	131.77	129.18	45.94	55.01	46.52	335.65	301.89	268.77	228.6	228.9	173.88	125.13	201.4	160.65	164.34	156.38	164.83	268.88	188.65	289.46	260.34	190.68	212.34	259.64	250.68	170.5	172.98	202.54	194.29	207.57	155.31	216.08	154.42	148.06	122.76	178.86	249.45	172.97	155.91	150.53	150.61	151.82	73.09	78.26	104.45	48.34	67.2	25.09
YDR025W	260.75	249.4	211.38	95.05	82.51	87.5	121.45	91.51	82.55	273.68	324.7	248.75	107.04	81.18	63.8	236.13	209.73	170.19	313.29	364.34	470.27	388.86	334.3	344.21	411.8	458.22	494.03	331.43	307.73	479.18	91.88	119.74	129.43	107.01	75.34	53.84	241.98	207.09	228.96	261.48	236.54	177.45	202.43	225.76	127.6	159.24	98.1	111.53	119.42
YDR026C	30.56	38.03	45.3	9.5	7.1	6.65	24.86	34.91	33.6	56.35	55.98	37.43	21.11	46.24	19.37	35.1	55.19	41.54	51.8	36.55	38.86	29.66	35	36.84	45.76	37.31	20.54	38.29	24.62	39.3	22.69	29.64	34	18.96	22.78	15.08	37.3	45.5	49.77	32.48	26.11	16.4	45.55	8.12	15.31	22.26	18.48	21.45	9.03
YDR027C	88.83	96.4	110.72	25.35	20.41	9.97	107.1	110.38	71.99	136.84	120.67	91.77	94.97	67.82	45.57	86.16	110.39	71.02	162.81	159.18	143.54	102.16	138.79	106.66	153.23	149.24	143.79	93.75	94	114.61	71.46	85.36	97.62	46.06	56.94	44.15	131.99	70.6	119.46	126.68	84.48	65.61	91.09	55.22	74.86	59.93	29.86	28.6	26.09
YDR028C	21.97	34.49	35.23	17.43	14.2	6.65	38.25	30.19	30.72	32.2	33.59	47.09	21.11	28.77	21.65	33.51	27.6	26.8	45.64	36.55	39.65	37.9	44.65	27.15	53.2	43.14	46.22	36.97	42.52	49.12	34.03	40.31	36.2	21.67	42.93	19.38	43.04	34.51	42.31	17.86	24.58	19.39	45.55	25.99	22.12	22.26	25.59	15.73	9.03
YDR029W	3.82	4.42	1.68	3.17	0	1.11	8.61	19.81	23.04	0	8.71	2.42	24.12	7.19	10.25	9.57	7.36	2.68	8.63	2.36	2.38	4.94	2.41	0.97	10.64	2.33	5.14	3.96	3.36	7.64	20.42	30.82	14.26	36.57	16.65	16.15	2.87	1.57	1.24	3.25	3.07	1.49	5.06	1.62	0	0	0	1.43	1
YDR030C	15.28	17.69	1.68	1.58	5.32	1.11	56.42	30.19	12.48	20.93	26.12	13.28	10.55	19.52	25.07	22.34	16.56	20.1	18.5	16.51	9.52	9.89	7.24	15.51	18.09	17.49	7.19	13.2	17.9	19.65	21.55	27.27	26.32	10.84	11.39	5.38	17.22	7.84	14.93	16.24	23.04	11.93	13.5	9.74	8.51	15.41	1.42	8.58	11.04
YDR031W	28.65	27.42	11.74	1.58	1.77	1.11	95.63	86.79	83.51	28.98	27.37	25.36	85.93	65.76	56.97	17.55	25.76	10.72	69.07	80.18	37.27	34.6	44.65	34.91	61.72	74.62	28.76	34.33	23.5	29.47	83.94	67.58	65.81	32.51	31.54	39.84	17.22	14.12	23.64	19.49	18.43	20.88	23.62	37.36	22.12	5.14	7.11	11.44	7.02
YDR032C	26.74	20.34	25.16	4.75	12.42	9.97	16.26	15.09	8.64	19.32	14.93	19.32	9.05	10.28	12.53	22.34	9.2	18.76	43.17	44.81	49.96	42.84	55.52	54.3	41.5	61.8	43.14	30.37	35.81	42.57	22.69	11.86	17.55	16.25	19.27	4.31	24.87	37.65	23.64	29.23	19.97	28.33	35.43	12.99	20.42	23.97	11.37	22.88	12.04
YDR033W	233.05	174.23	154.34	153.66	173.01	165.04	131.96	105.66	90.23	159.38	149.29	170.26	75.38	112	101.4	105.3	165.58	162.15	220.78	192.19	214.12	176.31	229.3	167.74	148.97	160.9	165.36	138.65	145.47	140.81	94.14	135.15	151.37	96.17	118.27	88.3	187.46	150.61	135.64	167.28	164.35	158.07	234.48	146.17	127.6	207.19	132.23	127.25	55.19
YDR034C	38.2	31.84	52.01	7.92	12.42	2.22	49.73	32.08	35.52	96.59	58.47	66.41	28.64	42.13	35.32	38.29	51.51	34.84	48.1	61.31	56.31	46.14	48.27	53.33	45.76	75.79	84.22	47.54	33.57	62.22	30.63	47.42	47.17	10.84	21.9	29.07	53.56	64.32	56	71.46	41.47	34.3	67.48	38.98	39.13	30.82	19.91	31.46	15.05
YDR034C-A	0	0	0	0	0	0	0	0	0	0	0	0	7.54	0	1.14	0	1.84	0	0	1.18	0	0	0	0	0	0	0	0	0	0	0	1.19	0	0	0	1.08	0	0	1.24	0	0	0	0	0	0	0	0	0	0
YDR034C-C	0	0	0	0	0	0	0	0	0	1.61	1.24	0	0	0	0	0	0	0	0	0	0	0	0	0	4.26	0	0	0	0	0	0	1.19	0	0	0	0	0	0	0	0	0	0	0	0	0	0	0	0	0
YDR034C-D	0.96	1.77	5.03	0	0	2.22	1.91	4.72	2.88	3.22	3.73	1.21	1.51	2.06	1.14	0	1.84	1.34	1.23	2.36	0.79	3.3	0	0.97	6.38	0	3.08	0	0	0	0	2.37	1.1	0	0	0	0.96	1.57	0	0	1.54	1.49	1.69	0	0	0	0	1.43	1
YDR034W-B	5.73	2.65	10.07	0	5.32	1.11	2.87	1.89	2.88	1.61	0	6.04	6.03	7.19	3.42	1.6	0	4.02	7.4	14.15	0.79	3.3	1.21	10.67	3.19	7	4.11	6.6	0	1.09	12.48	8.3	6.58	5.42	3.5	7.54	2.87	1.57	2.49	0	6.14	1.49	5.06	4.87	1.7	1.71	1.42	2.86	4.01
YDR035W	29.61	29.18	35.23	17.43	11.53	7.75	24.86	9.43	24.96	54.74	34.83	39.85	31.66	18.5	20.51	47.87	33.12	28.14	17.27	15.33	21.41	23.07	18.1	11.64	32.99	22.15	17.46	27.73	16.79	29.47	30.63	22.53	36.2	10.84	12.27	25.84	37.3	36.08	38.58	32.48	49.15	16.4	50.61	9.74	28.92	25.68	8.53	7.15	8.03
YDR036C	12.42	10.61	8.39	0	1.77	2.22	6.69	8.49	6.72	9.66	9.95	7.25	1.51	5.14	4.56	19.15	7.36	2.68	2.47	14.15	7.93	1.65	3.62	4.85	11.7	3.5	11.3	9.24	0	9.82	7.94	4.74	6.58	6.77	5.26	7.54	9.56	10.98	8.71	19.49	7.68	17.89	20.24	11.37	5.1	5.14	4.27	4.29	4.01
YDR037W	122.25	130.01	107.37	64.95	73.64	63.14	142.48	116.98	99.83	181.91	141.82	115.92	88.94	75.01	63.8	134.02	117.74	120.6	134.44	143.85	163.36	158.18	131.55	119.26	137.27	150.41	98.6	126.76	97.35	115.7	88.47	98.4	125.04	78.56	97.24	49.53	116.69	138.06	134.39	90.95	115.2	77.54	106.28	48.72	71.45	136.98	38.39	78.64	24.08
YDR038C	8.6	14.15	13.42	0	0.89	1.11	13.39	1.89	6.72	11.27	17.42	8.45	4.52	6.17	1.14	12.76	9.2	13.4	6.17	5.9	7.14	3.3	2.41	0.97	11.7	8.16	8.22	1.32	8.95	1.09	6.81	2.37	5.48	1.35	1.75	3.23	10.52	6.28	18.67	6.5	4.61	5.96	6.75	6.5	5.1	1.71	2.84	4.29	3.01
YDR039C	0	0	0	0	0	0	0	0	0.96	3.22	2.49	1.21	0	1.03	0	0	0	0	0	0	0	0	0	0	0	2.33	3.08	1.32	0	0	0	1.19	1.1	1.35	0	0	3.83	0	0	0	1.54	0	1.69	0	0	0	0	0	0
YDR040C	14.33	7.08	0	0	0	0	11.48	4.72	8.64	14.49	9.95	7.25	3.02	5.14	3.42	0	9.2	12.06	6.17	12.97	9.52	1.65	8.45	0.97	10.64	4.66	10.27	13.2	13.43	13.1	1.13	3.56	4.39	1.35	0.88	3.23	8.61	7.84	6.22	1.62	4.61	10.44	15.18	6.5	3.4	6.85	2.84	4.29	3.01
YDR041W	42.02	33.61	31.87	7.92	6.21	8.86	40.16	50.94	42.23	40.25	49.76	56.75	49.75	39.05	41.02	30.31	31.28	25.46	92.51	82.54	86.44	65.91	71.2	48.48	80.87	68.79	73.95	58.1	58.19	64.4	52.18	56.91	52.65	32.51	45.56	47.38	53.56	62.75	51.02	34.11	33.79	11.93	40.49	12.99	11.91	18.84	15.64	10.01	5.02
YDR042C	2.87	0.88	1.68	0	0.89	0	0	0.94	3.84	4.83	3.73	2.42	1.51	6.17	2.28	0	0	0	13.57	2.36	1.59	4.94	2.41	0.97	3.19	3.5	3.08	5.28	1.12	2.18	2.27	1.19	1.1	2.71	2.63	3.23	2.87	1.57	0	6.5	3.07	0	1.69	0	0	0	1.42	0	0
YDR043C	13.37	18.57	6.71	6.34	6.21	14.4	49.73	45.28	16.32	8.05	14.93	16.91	37.69	30.83	35.32	7.98	9.2	12.06	12.33	8.25	20.62	26.36	10.86	6.79	15.96	24.49	12.33	15.85	17.9	8.73	38.57	32.01	28.52	33.86	41.18	28	14.35	12.55	9.95	9.74	16.9	17.89	10.12	3.25	8.51	6.85	4.27	12.87	6.02
YDR044W	10.51	8.84	1.68	4.75	1.77	2.22	3.83	10.38	0.96	17.71	13.68	12.08	0	3.08	3.42	12.76	7.36	9.38	17.27	5.9	16.65	18.13	15.69	2.91	15.96	7	9.24	9.24	6.71	12.01	18.15	4.74	5.48	5.42	6.13	2.15	8.61	17.26	8.71	14.62	4.61	5.96	5.06	8.12	1.7	11.99	5.69	8.58	2.01
YDR045C	28.65	15.03	8.39	3.17	8.87	5.54	98.5	90.57	95.03	25.76	29.86	36.23	75.38	91.45	90.01	36.7	22.08	30.82	76.47	73.1	97.54	70.85	79.65	65.93	81.93	67.63	81.14	62.06	63.78	60.03	63.52	74.69	53.75	62.31	45.56	37.69	26.78	37.65	36.09	24.36	12.29	23.86	15.18	30.86	20.42	8.56	9.95	14.3	11.04
YDR046C	72.59	88.44	40.26	57.03	66.54	57.6	66.94	58.49	50.87	101.42	100.77	102.64	48.24	43.16	28.48	89.35	79.11	88.44	149.24	99.04	132.44	154.89	123.1	154.17	146.84	114.26	138.66	128.08	157.78	137.53	76	80.62	80.07	54.18	85.86	80.76	84.17	94.13	118.21	86.08	72.19	53.68	111.34	30.86	54.44	80.48	39.81	65.77	29.1
YDR047W	34.38	15.92	35.23	15.84	14.2	13.29	26.78	22.64	13.44	49.91	43.54	24.15	18.09	14.39	9.11	33.51	33.12	34.84	57.97	31.84	56.31	49.43	50.69	45.57	61.72	60.63	32.87	51.5	42.52	53.48	14.75	21.34	29.62	20.32	27.16	19.38	32.52	29.81	41.06	30.86	29.18	29.82	40.49	21.11	15.31	35.96	22.75	27.17	9.03
YDR049W	31.52	27.42	18.45	11.09	6.21	5.54	28.69	50.94	30.72	62.78	58.47	49.51	22.61	23.63	13.67	30.31	31.28	25.46	44.4	44.81	44.41	34.6	32.59	49.45	52.14	52.47	61.63	26.41	40.28	77.5	26.09	24.9	50.46	14.9	27.16	15.08	39.21	45.5	64.71	22.74	29.18	23.86	40.49	19.49	13.61	20.55	7.11	1.43	13.05
YDR050C	413.56	417.43	342.24	419.79	413.44	429.76	165.43	151.89	128.62	470.08	432.93	371.91	107.04	144.88	113.93	390.9	419.46	363.15	810.35	748.72	788.27	805.74	783.25	772.77	779.97	813.84	601.88	879.41	787.79	746.61	170.14	206.28	216.08	237.05	254.94	130.3	483.01	433	379.53	347.55	411.65	274.38	426.79	224.13	238.18	445.2	251.66	225.91	91.32
YDR051C	14.33	10.61	10.07	1.58	2.66	2.22	47.81	37.74	32.64	27.37	28.61	26.57	25.63	45.21	22.79	27.12	29.44	13.4	30.84	38.91	28.55	19.77	19.31	21.33	37.24	54.8	22.6	35.65	16.79	38.2	27.22	34.38	49.36	20.32	12.27	6.46	35.39	23.53	26.13	12.99	23.04	13.42	26.99	12.99	17.01	18.84	7.11	1.43	8.03
YDR052C	58.26	54.83	41.94	31.68	24.84	15.51	65.03	48.11	42.23	93.37	80.86	54.34	45.23	46.24	29.62	82.97	64.39	44.22	86.34	106.12	88.03	88.98	90.51	72.72	73.42	95.61	64.71	46.22	85.05	77.5	57.85	67.58	54.84	21.67	27.16	35.54	86.08	83.15	79.64	64.96	64.51	32.81	62.42	48.72	45.93	46.23	31.28	20.02	13.05
YDR054C	80.23	69.87	70.46	39.6	23.95	29.91	100.41	66.98	47.99	109.47	92.06	73.66	60.3	61.65	42.16	76.58	73.59	53.6	80.17	132.06	124.51	87.33	114.65	74.66	103.22	92.11	91.41	81.87	91.76	110.24	41.97	67.58	64.72	32.51	48.18	49.53	75.56	78.44	72.17	56.84	64.51	49.21	92.78	55.22	61.25	29.11	35.55	37.18	17.06
YDR055W	47.76	41.57	43.62	36.43	26.62	36.55	24.86	20.75	14.4	53.13	67.18	36.23	15.08	16.44	7.98	79.78	29.44	32.16	71.54	37.73	63.44	62.61	67.58	53.33	70.23	58.3	65.73	63.38	64.9	78.59	34.03	32.01	36.2	29.8	31.54	31.23	44.95	32.95	36.09	58.47	47.62	35.79	69.16	43.85	45.93	80.48	45.5	81.5	19.07
YDR056C	50.62	31.84	55.36	6.34	12.42	12.18	48.77	33.96	37.44	77.27	39.81	30.19	31.66	39.05	33.04	49.46	29.44	32.16	92.51	114.37	103.09	79.09	72.41	63.99	94.7	108.43	56.49	59.42	81.69	105.88	34.03	39.12	34	13.55	18.4	9.69	49.74	34.51	32.35	47.1	26.11	26.84	43.86	29.23	15.31	22.26	12.8	10.01	8.03
YDR057W	8.6	6.19	6.71	0	0	3.32	21.99	15.09	7.68	20.93	23.64	12.08	19.6	19.52	9.11	11.17	22.08	10.72	14.8	11.79	15.86	19.77	8.45	12.6	12.77	27.98	1.03	11.88	7.83	4.37	1.13	18.97	15.36	5.42	7.01	1.08	20.09	9.41	16.18	19.49	13.82	7.46	15.18	8.12	10.21	1.71	5.69	2.86	1
YDR058C	2.87	0.88	10.07	0	1.77	0	10.52	6.6	10.56	17.71	3.73	7.25	9.05	6.17	6.84	0	5.52	5.36	3.7	3.54	4.76	0	6.03	6.79	9.58	4.66	4.11	0	0	3.27	2.27	4.74	4.39	2.71	0.88	1.08	6.7	1.57	6.22	0	6.14	2.98	10.12	3.25	0	3.42	4.27	1.43	1
YDR059C	7.64	8.84	8.39	0	0	3.32	10.52	15.09	10.56	9.66	17.42	9.66	10.55	11.3	6.84	1.6	9.2	17.42	34.54	22.4	28.55	18.13	12.07	26.18	19.15	16.32	33.89	13.2	4.48	17.46	9.07	9.48	12.07	9.48	4.38	5.38	4.78	21.96	8.71	21.11	3.07	11.93	6.75	1.62	1.7	6.85	1.42	0	4.01
YDR060W	123.21	131.77	152.66	44.36	37.26	38.77	234.28	153.77	167.98	215.72	210.24	150.94	209.55	174.68	105.96	154.76	130.62	101.84	197.35	261.76	267.25	141.7	193.1	184.22	251.12	219.2	203.37	142.61	165.62	186.65	131.58	157.68	216.08	94.82	107.76	96.91	189.38	172.57	149.32	149.41	110.59	102.89	180.5	92.58	81.66	102.74	52.61	65.77	49.17
YDR061W	9.55	6.19	11.74	4.75	5.32	5.54	6.69	1.89	3.84	9.66	9.95	7.25	4.52	4.11	2.28	9.57	11.04	10.72	19.73	9.43	11.1	34.6	14.48	15.51	14.9	11.66	9.24	5.28	17.9	12.01	7.94	13.04	7.68	5.42	3.5	4.31	21.04	17.26	18.67	19.49	6.14	16.4	5.06	3.25	1.7	3.42	0	2.86	2.01
YDR062W	36.29	31.84	53.68	25.35	17.74	12.18	43.99	30.19	26.88	86.93	100.77	49.51	24.12	19.52	21.65	52.65	71.75	75.04	107.31	94.33	113.4	108.75	77.24	73.69	100.02	92.11	97.57	75.27	71.62	81.86	56.71	48.61	44.97	39.28	31.54	26.92	50.69	53.34	65.95	42.23	49.15	34.3	64.1	35.73	49.34	47.94	21.33	20.02	11.04
YDR063W	16.24	28.3	28.52	4.75	2.66	8.86	25.82	30.19	14.4	45.08	39.81	32.6	25.63	24.66	25.07	35.1	31.28	25.46	78.94	62.49	68.2	54.38	67.58	53.33	55.33	95.61	71.9	52.82	42.52	50.21	21.55	20.15	29.62	14.9	6.13	12.92	35.39	34.51	29.86	16.24	50.69	44.74	33.74	40.6	22.12	11.99	14.22	4.29	7.02
YDR064W	659.98	489.07	452.96	259.8	243.1	243.68	492.48	467.93	400.27	648.77	629.49	602.54	337.69	457.26	317.87	550.45	515.13	548.08	1061.97	1025.81	1054.73	914.49	824.28	888.15	897.02	986.41	843.25	780.38	740.79	789.17	407.2	433.91	497.98	327.8	322.4	264.9	708.73	585.18	591.07	545.69	559.11	492.1	556.69	440.15	421.92	426.36	312.8	310.27	109.39
YDR065W	31.52	26.53	43.62	1.58	5.32	2.22	149.18	111.32	108.47	46.69	60.96	42.26	51.26	104.81	54.69	41.48	23.92	40.2	127.04	93.15	94.37	115.34	82.07	70.78	117.05	104.94	95.52	63.38	50.36	61.13	48.77	53.35	70.2	28.45	26.28	17.23	44	42.36	38.58	27.61	19.97	37.28	13.5	16.24	13.61	18.84	8.53	11.44	8.03
YDR066C	5.73	0.88	10.07	0	0	0	21.04	21.7	5.76	8.05	11.2	6.04	9.05	6.17	10.25	3.19	9.2	5.36	7.4	9.43	12.69	16.48	9.65	9.7	7.45	11.66	6.16	3.96	0	5.46	4.54	11.86	8.77	2.71	6.13	3.23	11.48	7.84	7.47	1.62	4.61	8.95	3.37	0	1.7	3.42	0	0	1
YDR067C	53.49	45.99	38.59	7.92	7.1	3.32	70.76	62.26	66.23	74.05	74.64	68.83	42.21	65.76	37.6	55.84	53.35	56.28	67.84	62.49	81.68	75.8	66.38	65.93	72.36	60.63	53.41	64.7	62.67	65.49	46.51	40.31	46.07	29.8	35.04	18.31	60.26	47.07	58.49	45.47	36.86	56.67	37.11	25.99	34.03	30.82	12.8	11.44	14.05
YDR068W	30.56	38.91	40.26	6.34	6.21	9.97	60.24	79.25	53.75	53.13	44.79	38.64	76.88	63.71	33.04	44.67	36.8	28.14	98.67	88.43	75.34	62.61	71.2	63.02	79.81	79.29	67.79	67.34	51.47	67.67	55.58	60.46	61.42	56.89	32.41	38.77	43.04	32.95	41.06	24.36	21.5	29.82	38.8	34.11	15.31	20.55	22.75	10.01	7.02
YDR069C	42.98	35.38	28.52	11.09	6.21	17.72	52.59	36.79	17.28	32.2	37.32	28.98	10.55	21.58	29.62	28.72	16.56	25.46	49.34	84.89	46.79	21.42	47.07	45.57	38.31	31.48	17.46	21.13	27.98	18.56	14.75	33.2	31.81	21.67	29.79	10.77	30.61	34.51	34.84	8.12	26.11	44.74	18.56	25.99	28.92	15.41	15.64	8.58	15.05
YDR070C	3.82	2.65	1.68	0	0.89	1.11	5.74	9.43	8.64	9.66	11.2	1.21	18.09	4.11	6.84	9.57	5.52	9.38	16.03	1.18	6.34	3.3	13.28	5.82	3.19	4.66	0	1.32	2.24	2.18	1.13	10.67	4.39	0	3.5	3.23	1.91	7.84	6.22	6.5	6.14	1.49	10.12	4.87	5.1	1.71	4.27	4.29	3.01
YDR071C	49.67	53.95	45.3	11.09	13.31	14.4	123.36	113.21	117.11	74.05	95.79	71.24	94.97	128.44	85.45	68.61	86.47	52.26	185.01	180.4	153.05	169.72	174.99	127.02	171.32	121.26	112.98	136.01	145.47	111.34	94.14	96.03	112.98	63.66	70.96	82.92	80.34	80.01	67.2	60.09	36.86	64.12	87.72	38.98	32.32	29.11	31.28	30.03	14.05
YDR072C	54.44	48.64	53.68	53.86	38.15	40.98	70.76	42.45	38.4	64.39	68.42	71.24	48.24	46.24	45.57	65.42	88.31	46.9	70.3	75.46	107.85	57.67	43.45	99.87	70.23	69.96	58.54	117.52	100.71	78.59	62.38	58.09	83.36	62.31	69.21	34.46	54.52	78.44	49.77	64.96	50.69	59.65	62.42	25.99	49.34	51.37	34.12	50.04	14.05
YDR073W	41.07	30.07	35.23	30.1	31.05	46.52	18.17	30.19	24	54.74	62.2	54.34	34.67	47.27	18.23	62.22	38.63	45.56	46.87	51.88	67.41	39.55	54.31	48.48	55.33	65.29	44.17	44.89	73.86	58.94	36.3	36.75	38.39	32.51	28.03	26.92	49.74	47.07	48.53	34.11	49.15	22.37	59.04	47.1	40.83	39.38	44.08	35.75	12.04
YDR074W	47.76	26.53	28.52	34.85	40.81	21.05	33.47	33.96	22.08	41.86	37.32	64	33.17	25.69	34.18	36.7	42.31	54.94	23.43	27.12	19.83	18.13	27.76	25.21	21.28	20.99	33.89	26.41	26.86	42.57	43.1	45.05	49.36	21.67	54.32	28	46.87	64.32	38.58	53.59	53.76	32.81	35.43	35.73	23.82	34.25	59.72	35.75	14.05
YDR075W	23.88	22.99	25.16	11.09	5.32	5.54	31.56	22.64	23.04	27.37	44.79	28.98	12.06	15.41	14.81	25.53	18.4	13.4	14.8	16.51	19.83	16.48	25.34	12.6	19.15	19.82	11.3	18.49	8.95	16.37	23.82	22.53	34	8.13	12.27	9.69	30.61	18.83	23.64	16.24	30.72	14.91	21.93	17.87	8.51	5.14	8.53	8.58	7.02
YDR076W	5.73	6.19	3.36	0	1.77	0	31.56	5.66	6.72	6.44	9.95	12.08	16.58	15.41	14.81	11.17	5.52	9.38	25.9	17.69	10.31	1.65	12.07	8.73	12.77	11.66	18.49	11.88	14.55	4.37	7.94	20.15	9.87	5.42	7.01	9.69	17.22	10.98	4.98	8.12	4.61	8.95	1.69	3.25	6.81	3.42	1.42	1.43	2.01
YDR077W	123.21	111.43	110.72	60.2	64.77	64.24	43.99	43.4	23.04	115.91	105.74	109.88	40.7	43.16	25.07	103.71	126.94	87.1	88.81	75.46	80.1	108.75	103.79	49.45	63.85	111.93	69.84	87.15	102.95	161.55	54.45	90.1	66.91	25.74	91.11	56	54.52	105.11	109.5	76.33	92.16	76.05	224.36	139.68	151.41	294.52	140.76	122.97	65.23
YDR078C	19.1	22.99	15.1	1.58	1.77	2.22	37.29	48.11	47.03	33.81	14.93	7.25	24.12	28.77	27.34	23.93	16.56	13.4	22.2	51.88	47.58	26.36	32.59	20.36	35.11	33.81	22.6	19.81	7.83	21.83	27.22	20.15	23.03	20.32	14.89	16.15	10.52	12.55	14.93	8.12	9.22	10.44	3.37	4.87	13.61	8.56	12.8	4.29	4.01
YDR079C-A	22.92	15.92	15.1	3.17	3.55	3.32	112.84	63.21	79.67	16.1	24.88	18.11	52.76	66.79	60.38	20.74	16.56	18.76	37	30.66	47.58	28.01	15.69	30.06	43.63	36.14	29.79	19.81	12.31	21.83	54.45	35.57	46.07	25.74	21.03	17.23	22.95	25.1	14.93	12.99	21.5	14.91	15.18	16.24	10.21	8.56	7.11	4.29	2.01
YDR079W	81.18	74.29	52.01	11.09	9.76	9.97	214.2	182.08	183.34	80.49	92.06	82.11	113.07	140.77	146.97	87.75	82.79	61.64	171.44	106.12	150.68	118.64	83.27	102.78	193.66	136.42	124.28	106.96	113.02	120.07	144.05	126.85	133.82	111.07	64.83	48.46	123.38	109.82	104.53	55.22	92.16	53.68	52.29	51.97	52.74	35.96	17.06	38.61	30.11
YDR080W	19.1	17.69	10.07	3.17	0.89	4.43	28.69	17.92	22.08	28.98	33.59	27.77	16.58	19.52	14.81	30.31	31.28	20.1	19.73	34.19	36.48	37.9	37.41	20.36	34.05	24.49	33.89	14.52	23.5	16.37	15.88	14.23	26.32	18.96	5.26	6.46	34.43	18.83	27.38	35.73	23.04	19.39	25.3	21.11	10.21	13.7	7.11	11.44	8.03
YDR081C	19.1	25.65	11.74	4.75	2.66	6.65	23.91	16.98	16.32	40.25	43.54	25.36	9.05	10.28	12.53	36.7	40.47	20.1	35.77	29.48	23	26.36	25.34	37.81	28.73	34.98	30.81	9.24	35.81	36.02	11.34	24.9	19.74	6.77	6.13	8.61	26.78	23.53	41.06	19.49	33.79	23.86	37.11	22.74	15.31	22.26	9.95	12.87	5.02
YDR082W	132.76	136.2	119.11	26.93	16.86	37.66	208.47	174.53	154.54	236.65	252.54	153.35	78.39	114.06	117.35	234.54	154.54	127.3	127.04	95.51	158.61	131.82	106.2	87.26	159.61	144.58	85.25	134.68	80.57	146.26	128.17	115	142.59	74.5	63.95	35.54	180.77	186.69	176.7	138.05	99.84	92.46	153.51	56.85	68.05	99.31	44.08	68.63	38.13
YDR083W	150.91	175.11	159.37	30.1	23.07	44.31	233.33	199.06	173.74	296.21	306.03	201.65	94.97	138.72	128.74	256.88	191.33	148.74	157.88	100.22	186.36	168.07	120.69	107.63	213.88	179.56	119.14	186.18	119.74	177.92	137.25	139.89	173.3	86.69	70.09	48.46	224.77	208.66	195.37	173.78	121.34	128.24	190.62	63.34	102.08	113.01	58.29	82.93	47.17
YDR084C	24.83	7.96	3.36	0	0	4.43	18.17	23.59	23.04	33.81	36.08	18.11	16.58	22.61	10.25	9.57	36.8	25.46	55.5	48.34	60.27	44.49	55.52	48.48	38.31	48.97	44.17	30.37	34.69	40.39	17.01	11.86	18.65	13.55	7.88	9.69	14.35	37.65	26.13	22.74	32.26	16.4	28.68	22.74	5.1	5.14	5.69	11.44	7.02
YDR085C	9.55	2.65	3.36	3.17	2.66	3.32	6.69	12.26	4.8	14.49	19.9	16.91	3.02	4.11	5.7	15.96	22.08	6.7	18.5	23.58	18.24	37.9	16.9	4.85	15.96	15.16	22.6	13.2	13.43	17.46	9.07	8.3	5.48	2.71	4.38	5.38	11.48	15.69	17.42	11.37	6.14	7.46	6.75	1.62	6.81	5.14	7.11	0	1
YDR086C	300.86	296.27	301.97	120.39	95.82	75.32	426.49	490.57	405.07	342.9	311.01	234.26	328.64	365.81	323.57	194.65	202.37	194.31	516.8	534.13	523.4	520.68	424.81	448.93	483.09	541.01	468.36	397.45	328.99	462.81	417.41	455.25	415.71	256.01	268.96	303.67	303.19	305.92	266.29	227.37	254.98	217.72	197.37	147.8	141.21	147.26	96.68	108.67	72.25
YDR087C	213.94	222.87	216.41	99.8	76.3	54.27	274.45	330.19	260.13	278.51	227.66	194.41	214.07	233.25	189.13	134.02	130.62	131.32	405.79	452.77	449.65	461.36	336.71	381.05	416.06	454.73	393.38	335.39	290.95	371.12	269.96	321.28	280.8	184.22	174.34	201.37	230.5	257.29	200.34	201.38	195.07	168.51	150.14	107.19	119.09	131.85	73.93	68.63	66.23
YDR088C	16.24	37.14	21.81	4.75	6.21	3.32	36.34	34.91	39.36	56.35	54.74	48.3	39.2	30.83	23.93	62.22	40.47	26.8	70.3	53.06	70.58	88.98	44.65	56.24	55.33	68.79	71.9	44.89	52.59	40.39	29.49	41.49	48.26	20.32	7.01	8.61	29.65	42.36	54.75	48.72	33.79	25.35	59.04	11.37	22.12	32.53	7.11	14.3	16.06
YDR089W	17.19	15.92	20.13	15.84	10.65	5.54	19.13	12.26	17.28	20.93	26.12	33.81	16.58	7.19	5.7	17.55	25.76	16.08	14.8	22.4	30.14	14.83	22.93	23.27	15.96	31.48	11.3	19.81	36.93	22.92	19.28	16.6	16.45	14.9	8.76	9.69	24.87	25.1	11.2	11.37	29.18	19.39	23.62	11.37	3.4	18.84	12.8	11.44	2.01
YDR090C	18.15	17.69	6.71	3.17	4.44	3.32	16.26	16.98	9.6	20.93	27.37	25.36	21.11	7.19	12.53	17.55	12.88	24.12	37	29.48	26.96	21.42	13.28	17.45	34.05	29.15	42.11	19.81	38.05	21.83	20.42	16.6	17.55	4.06	16.65	8.61	32.52	32.95	28.62	27.61	13.82	16.4	16.87	6.5	5.1	3.42	7.11	7.15	6.02
YDR091C	94.56	85.79	70.46	45.94	34.6	28.8	96.58	56.6	50.87	94.98	106.99	78.49	40.7	63.71	41.02	95.73	60.71	76.38	175.14	133.24	144.33	153.24	84.48	136.71	138.33	157.41	159.2	110.92	124.21	96.05	60.12	62.83	54.84	32.51	43.8	28	108.08	112.96	93.33	103.94	84.48	83.51	79.29	63.34	62.95	71.92	21.33	65.77	26.09
YDR092W	21.97	16.8	23.49	0	8.87	1.11	21.99	16.98	11.52	27.37	33.59	25.36	13.57	16.44	15.95	23.93	16.56	21.44	53.04	68.39	40.44	60.97	53.1	35.88	85.13	60.63	51.35	51.5	44.76	61.13	11.34	22.53	18.65	13.55	5.26	10.77	25.82	31.38	38.58	25.99	32.26	28.33	20.24	4.87	17.01	13.7	21.33	20.02	8.03
YDR093W	23.88	14.15	25.16	4.75	11.53	12.18	22.95	24.53	10.56	41.86	36.08	27.77	10.55	17.47	21.65	22.34	31.28	24.12	9.87	22.4	15.07	26.36	12.07	14.54	19.15	11.66	16.43	6.6	22.38	18.56	27.22	27.27	31.81	18.96	21.03	15.08	24.87	26.67	32.35	21.11	24.58	13.42	26.99	6.5	13.61	18.84	17.06	12.87	8.03
YDR096W	13.37	19.46	16.78	4.75	11.53	11.08	27.73	17.92	11.52	12.88	23.64	28.98	6.03	3.08	11.39	17.55	20.24	13.4	14.8	12.97	15.86	21.42	14.48	20.36	13.83	18.66	7.19	22.45	11.19	16.37	13.61	17.78	13.16	6.77	13.14	15.08	16.26	20.39	23.64	12.99	19.97	16.4	16.87	14.62	13.61	23.97	22.75	15.73	8.03
YDR097C	31.52	29.18	26.84	11.09	9.76	13.29	66.94	26.42	25.92	43.47	29.86	31.4	58.79	44.18	18.23	30.31	31.28	26.8	38.24	30.66	32.51	21.42	16.9	22.3	30.86	43.14	24.65	21.13	13.43	27.29	30.63	37.94	17.55	13.55	21.9	15.08	41.13	23.53	22.4	25.99	27.65	20.88	21.93	16.24	13.61	13.7	19.91	14.3	8.03
YDR098C	27.7	30.07	25.16	6.34	7.1	7.75	25.82	16.98	10.56	48.3	48.52	53.13	12.06	23.63	15.95	23.93	31.28	37.52	61.67	68.39	76.13	41.19	51.89	68.84	105.34	62.96	41.08	43.57	36.93	49.12	26.09	22.53	19.74	8.13	20.15	15.08	40.17	29.81	32.35	21.11	27.65	20.88	43.86	12.99	20.42	17.12	7.11	14.3	9.03
YDR098C-A	0	0	0	0	0	0	0	0	0	0	0	0	0	0	0	0	0	0	0	0	0	0	0	0	0	0	0	0	0	0	0	0	0	0	0	0	0	0	0	0	0	0	0	0	0	0	0	0	0
YDR098C-B	0.96	1.77	1.68	1.58	0.89	1.11	3.83	0	0.96	3.22	2.49	1.21	6.03	1.03	0	0	0	1.34	1.23	0	3.17	3.3	2.41	0	0	2.33	4.11	3.96	0	3.27	2.27	3.56	0	1.35	0	0	6.7	1.57	0	6.5	0	0	0	0	1.7	0	4.27	1.43	0
YDR099W	43.94	66.33	45.3	19.01	18.63	22.15	45.9	38.68	25.92	82.1	99.52	50.72	15.08	44.18	33.04	81.37	51.51	67	90.04	71.92	92.78	77.44	74.83	107.63	98.96	113.1	42.11	106.96	66.02	90.6	38.57	60.46	62.52	40.64	65.71	44.15	49.74	78.44	58.49	63.34	66.05	50.7	55.67	27.61	35.73	44.52	42.65	41.46	12.04
YDR100W	49.67	32.72	38.59	1.58	3.55	8.86	41.12	37.74	25.92	30.59	51.01	35.02	21.11	43.16	27.34	19.15	33.12	32.16	118.41	142.67	115.78	95.57	112.24	60.12	102.15	93.28	142.77	114.88	69.38	44.75	32.89	35.57	42.78	18.96	13.14	21.54	49.74	42.36	26.13	27.61	24.58	31.32	62.42	32.48	13.61	18.84	15.64	15.73	13.05
YDR101C	35.34	26.53	31.87	12.67	5.32	8.86	38.25	32.08	19.2	66	43.54	32.6	12.06	15.41	17.09	47.87	55.19	30.82	37	62.49	49.17	59.32	49.48	45.57	62.78	59.46	47.25	46.22	41.4	44.75	24.95	21.34	24.13	18.96	11.39	14	54.52	39.22	39.82	25.99	27.65	41.75	43.86	14.62	18.71	25.68	9.95	25.74	6.02
YDR102C	1.91	4.42	5.03	1.58	1.77	0	10.52	6.6	0	6.44	3.73	2.42	0	4.11	0	7.98	1.84	2.68	2.47	4.72	4.76	0	0	0.97	9.58	3.5	1.03	6.6	6.71	3.27	4.54	3.56	3.29	5.42	2.63	0	6.7	4.71	3.73	1.62	1.54	2.98	11.81	0	3.4	0	4.27	2.86	1
YDR103W	29.61	29.18	16.78	4.75	8.87	6.65	33.47	44.34	31.68	46.69	43.54	32.6	18.09	32.88	17.09	27.12	20.24	32.16	51.8	31.84	43.62	21.42	33.79	46.54	27.67	44.31	42.11	23.77	26.86	39.3	20.42	39.12	36.2	10.84	28.03	20.46	34.43	28.24	34.84	17.86	24.58	13.42	33.74	8.12	13.61	27.4	4.27	18.59	7.02
YDR104C	4.78	9.73	11.74	1.58	0	3.32	23.91	18.87	8.64	30.59	29.86	21.74	13.57	12.33	10.25	9.57	12.88	18.76	17.27	9.43	10.31	11.53	9.65	15.51	14.9	10.49	6.16	11.88	7.83	6.55	10.21	16.6	16.45	2.71	2.63	2.15	30.61	14.12	22.4	6.5	4.61	11.93	10.12	12.99	6.81	5.14	0	5.72	2.01
YDR105C	5.73	15.03	16.78	1.58	1.77	0	7.65	8.49	7.68	17.71	6.22	14.49	16.58	1.03	5.7	17.55	14.72	13.4	16.03	18.87	17.45	8.24	27.76	10.67	10.64	4.66	27.73	17.17	14.55	17.46	3.4	4.74	9.87	6.77	1.75	3.23	13.39	26.67	13.69	12.99	7.68	13.42	10.12	3.25	11.91	8.56	2.84	5.72	4.01
YDR106W	0.96	1.77	5.03	0	0	0	25.82	14.15	13.44	8.05	4.98	10.87	0	21.58	6.84	9.57	1.84	6.7	11.1	2.36	1.59	1.65	0	3.88	4.26	3.5	1.03	5.28	0	4.37	13.61	8.3	3.29	9.48	3.5	2.15	7.65	6.28	7.47	1.62	6.14	2.98	10.12	3.25	5.1	5.14	2.84	1.43	2.01
YDR107C	9.55	6.19	5.03	1.58	0.89	0	18.17	12.26	19.2	3.22	16.17	3.62	3.02	23.63	9.11	9.57	5.52	2.68	7.4	9.43	9.52	4.94	2.41	7.76	12.77	10.49	8.22	3.96	3.36	4.37	6.81	2.37	4.39	6.77	0	2.15	8.61	6.28	12.44	9.74	3.07	4.47	1.69	6.5	1.7	8.56	1.42	1.43	1
YDR108W	19.1	16.8	16.78	0	6.21	4.43	25.82	28.3	20.16	38.64	18.66	38.64	16.58	26.72	11.39	20.74	23.92	14.74	24.67	12.97	39.65	18.13	12.07	29.09	11.7	26.82	15.41	10.56	11.19	16.37	14.75	9.48	14.26	6.77	10.51	3.23	18.17	18.83	11.2	24.36	16.9	7.46	16.87	11.37	15.31	15.41	1.42	10.01	8.03
YDR109C	15.28	8.84	11.74	4.75	0	7.75	21.99	7.55	15.36	24.15	22.39	24.15	15.08	10.28	6.84	15.96	9.2	18.76	12.33	11.79	21.41	26.36	7.24	14.54	22.35	13.99	21.57	9.24	2.24	30.56	10.21	10.67	14.26	8.13	7.01	9.69	21.04	29.81	13.69	24.36	15.36	17.89	15.18	8.12	15.31	10.27	5.69	7.15	3.01
YDR110W	20.06	17.69	8.39	7.92	3.55	4.43	42.08	36.79	33.6	49.91	26.12	26.57	22.61	25.69	21.65	25.53	9.2	14.74	25.9	23.58	17.45	16.48	9.65	13.57	20.22	36.14	16.43	14.52	17.9	15.28	23.82	34.38	39.49	17.61	18.4	12.92	25.82	20.39	36.09	24.36	18.43	11.93	20.24	17.87	22.12	10.27	8.53	15.73	9.03
YDR111C	10.51	22.99	18.45	11.09	14.2	9.97	36.34	17.92	21.12	25.76	28.61	19.32	16.58	15.41	11.39	19.15	12.88	21.44	19.73	15.33	25.38	18.13	32.59	22.3	23.41	23.32	31.84	2.64	23.5	18.56	18.15	21.34	19.74	17.61	14.02	18.31	22	12.55	13.69	27.61	12.29	8.95	15.18	11.37	15.31	18.84	8.53	10.01	3.01
YDR113C	23.88	20.34	16.78	7.92	2.66	3.32	8.61	10.38	8.64	19.32	21.15	19.32	15.08	12.33	6.84	23.93	27.6	9.38	28.37	12.97	22.2	26.36	37.41	32.97	28.73	20.99	30.81	21.13	16.79	33.84	13.61	20.15	4.39	9.48	7.88	14	28.69	25.1	31.11	21.11	9.22	4.47	10.12	11.37	15.31	17.12	4.27	4.29	8.03
YDR114C	4.78	6.19	0	1.58	0.89	0	3.83	5.66	0.96	1.61	3.73	0	0	0	1.14	0	1.84	2.68	6.17	4.72	6.34	1.65	15.69	9.7	6.38	4.66	3.08	2.64	2.24	6.55	1.13	4.74	2.19	0	1.75	1.08	4.78	7.84	1.24	6.5	1.54	1.49	1.69	0	0	0	0	0	1
YDR115W	105.06	92.86	90.59	20.59	26.62	19.94	188.38	184.91	191.02	93.37	138.09	96.6	220.1	217.84	177.74	108.49	84.63	99.16	378.66	399.71	358.45	294.94	342.75	261.79	331.99	320.64	344.08	310.3	256.26	257.6	190.56	188.5	153.56	113.78	84.1	135.68	149.21	130.21	98.3	97.44	116.74	99.91	94.47	95.83	54.44	73.63	62.56	34.32	32.11
YDR116C	38.2	54.83	48.65	3.17	8.87	3.32	57.38	57.55	32.64	85.32	72.15	53.13	7.54	24.66	17.09	67.01	53.35	44.22	54.27	36.55	61.06	32.95	43.45	36.84	41.5	58.3	41.08	58.1	43.64	37.11	18.15	32.01	62.52	16.25	40.3	18.31	50.69	83.15	83.37	38.98	39.94	38.77	45.55	17.87	35.73	41.1	8.53	32.89	14.05
YDR117C	17.19	26.53	23.49	3.17	3.55	2.22	35.38	33.02	11.52	33.81	42.3	27.77	13.57	10.28	10.25	11.17	20.24	18.76	35.77	30.66	42.03	36.25	19.31	40.72	35.11	36.14	29.79	33.01	17.9	32.75	14.75	15.41	10.97	21.67	7.01	5.38	18.17	43.93	23.64	19.49	13.82	11.93	13.5	11.37	6.81	10.27	0	4.29	6.02
YDR118W	11.46	8.84	8.39	1.58	0.89	4.43	15.3	24.53	11.52	20.93	12.44	16.91	6.03	11.3	9.11	9.57	11.04	6.7	22.2	22.4	27.76	13.18	25.34	25.21	15.96	25.65	16.43	2.64	11.19	9.82	12.48	17.78	17.55	5.42	9.64	5.38	12.43	18.83	14.93	17.86	7.68	4.47	13.5	4.87	11.91	3.42	7.11	1.43	3.01
YDR119W	42.02	25.65	18.45	4.75	11.53	6.65	42.08	35.85	22.08	32.2	34.83	31.4	24.12	30.83	12.53	30.31	40.47	32.16	45.64	23.58	42.82	32.95	22.93	43.63	53.2	38.48	43.14	30.37	14.55	25.11	31.76	29.64	47.17	8.13	11.39	21.54	53.56	51.77	51.02	22.74	33.79	17.89	38.8	24.36	28.92	10.27	9.95	4.29	11.04
YDR119W-A	5.73	2.65	0	6.34	1.77	3.32	7.65	16.04	11.52	6.44	3.73	2.42	16.58	6.17	5.7	0	7.36	0	18.5	18.87	20.62	26.36	13.28	15.51	11.7	10.49	12.33	5.28	31.33	4.37	13.61	11.86	10.97	23.03	19.27	16.15	4.78	3.14	3.73	0	1.54	1.49	1.69	4.87	6.81	1.71	2.84	1.43	0
YDR120C	88.83	101.71	119.11	20.59	15.08	18.83	137.7	127.36	155.5	217.33	172.92	138.86	102.51	105.84	83.17	130.83	119.58	109.88	80.17	67.21	88.82	97.22	35	60.12	137.27	94.44	67.79	55.46	80.57	97.15	128.17	133.97	126.14	85.34	98.12	89.38	122.43	138.06	131.9	82.83	104.45	76.05	104.59	30.86	59.55	65.07	27.01	40.04	21.07
YDR121W	21.97	18.57	35.23	0	5.32	4.43	17.21	21.7	19.2	41.86	42.3	22.94	6.03	20.55	12.53	28.72	14.72	38.86	76.47	57.78	72.17	41.19	36.21	43.63	55.33	59.46	60.6	43.57	31.33	45.84	9.07	13.04	18.65	10.84	6.13	14	40.17	32.95	34.84	45.47	33.79	26.84	35.43	12.99	23.82	17.12	11.37	20.02	12.04
YDR122W	26.74	19.46	10.07	6.34	8.87	4.43	13.39	13.21	7.68	20.93	31.1	10.87	16.58	17.47	9.11	17.55	23.92	9.38	22.2	20.04	15.07	24.72	8.45	23.27	10.64	24.49	13.35	15.85	23.5	33.84	11.34	22.53	17.55	20.32	9.64	11.85	8.61	15.69	19.91	16.24	10.75	19.39	20.24	14.62	6.81	6.85	11.37	5.72	6.02
YDR123C	7.64	8.84	13.42	3.17	3.55	0	11.48	4.72	1.92	20.93	13.68	7.25	6.03	5.14	6.84	1.6	7.36	2.68	11.1	30.66	23	16.48	25.34	8.73	18.09	19.82	19.51	11.88	4.48	12.01	3.4	8.3	5.48	5.42	2.63	0	11.48	9.41	4.98	1.62	13.82	11.93	15.18	11.37	3.4	3.42	4.27	1.43	0
YDR124W	3.82	0	1.68	0	1.77	1.11	1.91	1.89	0.96	1.61	4.98	1.21	1.51	1.03	0	1.6	1.84	2.68	2.47	2.36	7.93	8.24	4.83	0.97	1.06	2.33	1.03	0	6.71	1.09	1.13	0	3.29	1.35	0	3.23	0	1.57	1.24	0	1.54	0	0	0	3.4	0	1.42	2.86	0
YDR125C	3.82	3.54	3.36	0	0.89	0	8.61	4.72	10.56	8.05	11.2	2.42	9.05	15.41	4.56	1.6	3.68	4.02	4.93	0	2.38	0	0	3.88	0	2.33	7.19	5.28	4.48	0	10.21	5.93	4.39	4.06	4.38	2.15	4.78	3.14	1.24	6.5	3.07	2.98	0	0	0	1.71	1.42	2.86	1
YDR126W	6.69	1.77	3.36	0	1.77	1.11	9.56	16.98	6.72	14.49	8.71	4.83	1.51	15.41	6.84	12.76	5.52	6.7	7.4	8.25	7.14	16.48	4.83	7.76	4.26	26.82	4.11	18.49	2.24	6.55	12.48	3.56	12.07	5.42	9.64	3.23	9.56	9.41	6.22	4.87	3.07	1.49	10.12	3.25	3.4	1.71	4.27	7.15	1
YDR127W	27.7	26.53	35.23	25.35	15.97	19.94	36.34	23.59	20.16	53.13	36.08	32.6	22.61	27.74	20.51	41.48	31.28	26.8	22.2	23.58	36.48	59.32	28.96	28.12	34.05	33.81	27.73	42.25	25.74	70.95	39.7	13.04	24.13	23.03	38.55	15.08	34.43	48.63	42.31	24.36	19.97	14.91	59.04	29.23	32.32	65.07	21.33	21.45	2.01
YDR128W	17.19	22.11	36.91	0	0.89	0	26.78	18.87	11.52	24.15	12.44	16.91	21.11	19.52	6.84	19.15	12.88	21.44	30.84	11.79	19.83	32.95	18.1	14.54	22.35	24.49	13.35	29.05	12.31	12.01	11.34	8.3	21.94	10.84	12.27	6.46	15.3	7.84	6.22	16.24	13.82	10.44	20.24	0	11.91	10.27	8.53	5.72	3.01
YDR129C	23.88	16.8	25.16	9.5	6.21	3.32	14.34	8.49	10.56	28.98	27.37	25.36	3.02	7.19	4.56	19.15	18.4	22.78	22.2	31.84	42.82	18.13	33.79	35.88	43.63	33.81	19.51	38.29	38.05	27.29	12.48	21.34	17.55	14.9	16.65	12.92	44	29.81	33.6	24.36	23.04	16.4	32.05	16.24	11.91	13.7	14.22	17.16	6.02
YDR130C	9.55	26.53	13.42	4.75	0	13.29	23.91	18.87	21.12	17.71	19.9	20.53	10.55	16.44	2.28	25.53	14.72	16.08	24.67	34.19	12.69	4.94	15.69	18.42	27.67	22.15	22.6	13.2	14.55	14.19	18.15	16.6	23.03	14.9	12.27	6.46	20.09	14.12	27.38	9.74	9.22	17.89	10.12	6.5	5.1	11.99	4.27	4.29	6.02
YDR131C	7.64	9.73	13.42	3.17	2.66	6.65	21.04	13.21	6.72	16.1	6.22	15.7	6.03	14.39	4.56	11.17	5.52	14.74	29.6	25.94	10.31	16.48	6.03	21.33	9.58	19.82	13.35	18.49	4.48	6.55	17.01	9.48	15.36	4.06	8.76	3.23	15.3	7.84	16.18	21.11	12.29	2.98	5.06	4.87	3.4	13.7	2.84	1.43	8.03
YDR132C	29.61	24.76	20.13	4.75	9.76	16.61	20.08	23.59	8.64	38.64	21.15	19.32	1.51	12.33	10.25	22.34	9.2	28.14	33.3	49.52	31.72	29.66	50.69	27.15	51.08	24.49	45.19	29.05	20.14	20.74	17.01	32.01	24.13	13.55	17.52	4.31	20.09	18.83	28.62	27.61	19.97	13.42	18.56	11.37	20.42	8.56	1.42	14.3	4.01
YDR134C	347.66	262.66	224.8	217.03	204.06	259.19	120.49	135.85	73.91	309.09	312.25	309.12	57.29	120.22	62.66	274.43	279.64	309.55	772.12	839.51	685.18	850.23	832.73	642.85	571.41	777.7	853.52	695.87	784.43	696.39	123.64	179.02	165.63	143.58	202.37	107.68	256.33	335.73	287.45	228.99	319.49	252.01	374.5	381.68	299.43	327.05	351.19	344.59	147.52
YDR135C	57.31	65.45	63.75	55.44	52.35	47.63	115.71	93.4	63.35	104.64	49.76	53.13	55.78	66.79	39.88	62.22	53.35	44.22	91.27	112.01	117.37	115.34	118.27	124.11	94.7	132.92	68.82	77.91	86.16	96.05	74.86	107.88	81.17	104.3	117.39	57.07	70.78	31.38	60.97	56.84	32.26	44.74	59.04	37.36	32.32	59.93	31.28	48.61	23.08
YDR137W	12.42	22.11	26.84	3.17	0	3.32	19.13	23.59	17.28	16.1	31.1	21.74	24.12	17.47	10.25	20.74	18.4	16.08	23.43	24.76	33.31	41.19	41.03	36.84	31.92	39.64	17.46	14.52	23.5	36.02	4.54	15.41	21.94	8.13	13.14	7.54	11.48	25.1	23.64	8.12	10.75	23.86	18.56	6.5	10.21	6.85	4.27	7.15	6.02
YDR138W	11.46	22.11	18.45	0	0	4.43	51.64	29.25	35.52	19.32	31.1	22.94	31.66	16.44	15.95	19.15	27.6	29.48	45.64	33.01	25.38	28.01	28.96	32	20.22	29.15	43.14	23.77	30.21	25.11	26.09	52.16	51.55	27.09	29.79	17.23	26.78	31.38	26.13	22.74	26.11	16.4	23.62	12.99	18.71	22.26	5.69	12.87	5.02
YDR139C	40.11	26.53	21.81	11.09	1.77	1.11	86.06	68.87	77.75	56.35	37.32	35.02	97.99	62.68	66.08	19.15	27.6	20.1	91.27	87.25	71.37	67.56	91.72	58.18	46.82	94.44	73.95	72.62	71.62	39.3	57.85	58.09	43.87	43.35	20.15	46.3	49.74	40.79	28.62	29.23	41.47	23.86	20.24	12.99	22.12	20.55	4.27	11.44	7.02
YDR140W	14.33	14.15	11.74	7.92	0.89	2.22	21.99	13.21	7.68	24.15	14.93	18.11	7.54	12.33	7.98	7.98	20.24	12.06	34.54	35.37	38.86	23.07	32.59	46.54	36.18	34.98	44.17	23.77	30.21	44.75	6.81	16.6	12.07	12.19	7.88	12.92	22	18.83	17.42	21.11	13.82	23.86	18.56	6.5	6.81	6.85	5.69	7.15	5.02
YDR141C	32.47	33.61	28.52	6.34	6.21	4.43	68.85	47.17	32.64	56.35	51.01	38.64	39.2	41.1	25.07	33.51	22.08	36.18	48.1	31.84	39.65	31.31	48.27	33.94	28.73	48.97	61.63	46.22	32.45	30.56	28.36	50.98	58.13	17.61	16.65	25.84	36.35	39.22	31.11	19.49	29.18	50.7	55.67	30.86	23.82	20.55	9.95	4.29	12.04
YDR142C	20.06	14.15	13.42	1.58	2.66	0	23.91	50.94	20.16	33.81	19.9	18.11	40.7	21.58	20.51	25.53	16.56	14.74	33.3	20.04	14.27	21.42	9.65	7.76	15.96	20.99	7.19	23.77	16.79	16.37	21.55	16.6	27.42	9.48	9.64	5.38	24.87	29.81	26.13	16.24	19.97	14.91	15.18	12.99	17.01	15.41	7.11	18.59	3.01
YDR143C	47.76	50.41	41.94	15.84	12.42	17.72	46.86	66.98	39.36	74.05	58.47	33.81	16.58	19.52	27.34	31.91	62.55	40.2	45.64	66.03	36.48	36.25	47.07	41.69	36.18	51.3	51.35	34.33	31.33	50.21	26.09	41.49	37.29	17.61	35.92	22.61	48.78	36.08	70.93	42.23	38.4	46.23	79.29	29.23	32.32	41.1	32.7	27.17	26.09
YDR144C	23.88	23.88	6.71	6.34	7.98	11.08	12.43	13.21	17.28	30.59	34.83	35.02	3.02	9.25	2.28	25.53	29.44	20.1	50.57	60.13	35.69	56.02	38.62	50.42	61.72	52.47	31.84	31.69	49.24	48.03	10.21	10.67	19.74	5.42	10.51	9.69	24.87	25.1	37.33	37.35	29.18	16.4	21.93	22.74	28.92	15.41	5.69	15.73	5.02
YDR145W	50.62	44.22	35.23	12.67	15.97	8.86	52.59	40.57	42.23	67.61	75.89	67.62	54.27	34.94	36.46	30.31	73.59	34.84	71.54	81.36	59.48	80.74	77.24	59.15	65.97	89.78	88.33	62.06	48.12	76.41	29.49	41.49	62.52	23.03	33.29	16.15	57.39	59.62	37.33	63.34	35.33	37.28	47.23	24.36	17.01	35.96	28.44	17.16	7.02
YDR146C	43.94	39.8	41.94	41.19	21.29	26.58	52.59	34.91	29.76	90.15	70.91	49.51	57.29	38.02	18.23	52.65	42.31	54.94	19.73	35.37	45.2	36.25	41.03	29.09	68.1	43.14	38	34.33	47	74.22	37.43	43.86	49.36	24.38	29.79	26.92	56.43	54.91	65.95	43.85	38.4	23.86	55.67	38.98	20.42	41.1	18.48	41.46	15.05
YDR147W	23.88	22.11	15.1	6.34	12.42	7.75	26.78	16.98	19.2	22.54	23.64	22.94	30.15	8.22	25.07	12.76	27.6	18.76	39.47	29.48	34.1	26.36	44.65	25.21	23.41	31.48	28.76	30.37	31.33	9.82	12.48	34.38	17.55	17.61	21.9	6.46	20.09	21.96	26.13	17.86	24.58	10.44	21.93	14.62	15.31	10.27	5.69	10.01	10.04
YDR148C	19.1	15.92	5.03	3.17	7.1	4.43	7.65	9.43	8.64	30.59	23.64	19.32	16.58	12.33	7.98	22.34	23.92	18.76	16.03	18.87	34.89	28.01	14.48	34.91	26.6	30.32	19.51	18.49	42.52	16.37	20.42	5.93	10.97	6.77	17.52	6.46	10.52	14.12	11.2	9.74	16.9	20.88	21.93	6.5	20.42	17.12	7.11	21.45	5.02
YDR150W	69.72	65.45	82.2	15.84	17.74	27.69	191.25	166.98	125.74	104.64	103.26	70.04	123.62	130.5	109.38	78.18	82.79	72.36	81.41	88.43	80.1	125.23	44.65	81.45	85.13	80.45	61.63	64.7	78.33	69.86	103.22	158.86	144.79	71.79	81.48	90.45	79.39	83.15	84.62	64.96	62.98	64.12	75.91	55.22	64.65	49.66	25.59	28.6	13.05
YDR151C	51.58	55.72	35.23	25.35	31.94	26.58	43.03	41.51	39.36	66	62.2	74.87	42.21	28.77	19.37	49.46	57.03	46.9	44.4	74.28	55.51	59.32	50.69	47.51	57.46	69.96	80.11	48.86	36.93	56.76	32.89	47.42	41.68	24.38	36.8	19.38	64.08	48.63	62.22	38.98	41.47	22.37	37.11	30.86	37.43	35.96	12.8	11.44	23.08
YDR152W	54.44	68.98	63.75	17.43	11.53	15.51	56.42	41.51	31.68	88.54	78.37	50.72	45.23	40.07	35.32	59.03	47.83	46.9	74	99.04	80.89	72.5	84.48	66.9	90.45	94.44	62.65	71.3	62.67	78.59	53.31	59.28	77.88	32.51	47.31	29.07	58.34	65.89	75.91	45.47	56.83	49.21	35.43	35.73	45.93	30.82	14.22	18.59	12.04
YDR153C	55.4	57.49	58.72	25.35	21.29	22.15	51.64	39.62	33.6	66	97.04	88.15	28.64	35.96	26.2	74.99	93.83	79.06	80.17	93.15	68.99	75.8	70	79.51	72.36	99.11	86.28	73.94	44.76	80.77	41.97	56.91	74.59	24.38	47.31	26.92	67.91	51.77	87.11	50.35	69.12	28.33	96.15	29.23	40.83	44.52	22.75	24.31	14.05
YDR155C	378.22	268.86	275.13	300.98	256.4	289.09	87.98	76.42	63.35	270.46	274.93	253.58	46.73	57.54	41.02	224.97	288.84	191.63	706.74	878.42	814.44	837.05	724.11	674.84	672.5	736.89	658.37	640.41	702.75	720.41	87.34	156.49	151.37	151.71	136.67	103.38	270.67	279.25	246.38	259.85	259.58	217.72	278.34	193.27	192.25	239.72	149.29	173.01	65.23
YDR156W	91.69	84.02	93.95	25.35	33.71	13.29	28.69	19.81	15.36	127.18	99.52	114.71	28.64	21.58	10.25	81.37	75.43	48.24	118.41	187.48	107.06	149.94	129.13	154.17	151.1	135.25	179.74	122.8	96.24	239.04	23.82	46.24	46.07	17.61	16.65	21.54	86.08	87.86	87.11	77.96	66.05	96.93	123.15	51.97	59.55	46.23	45.5	38.61	22.08
YDR157W	14.33	21.23	13.42	11.09	8.87	9.97	11.48	20.75	5.76	24.15	33.59	28.98	13.57	15.41	9.11	22.34	29.44	14.74	25.9	25.94	34.89	47.78	27.76	20.36	31.92	27.98	10.27	13.2	29.09	21.83	17.01	20.15	28.52	13.55	14.89	7.54	23.91	37.65	27.38	22.74	24.58	11.93	33.74	9.74	20.42	18.84	2.84	10.01	6.02
YDR158W	52.53	49.53	46.97	33.27	42.59	31.01	45.9	42.45	32.64	53.13	49.76	57.96	48.24	45.21	28.48	46.27	68.07	46.9	71.54	79	103.09	115.34	79.65	85.32	77.68	92.11	57.52	97.71	70.5	82.96	36.3	40.31	57.04	71.79	47.31	26.92	62.17	59.62	58.49	60.09	36.86	40.26	62.42	21.11	35.73	49.66	21.33	32.89	10.04
YDR159W	158.55	197.22	192.93	28.51	35.49	38.77	388.24	329.25	263.01	344.51	291.11	241.5	287.94	228.12	185.71	216.99	252.05	163.49	240.52	231.1	261.7	265.28	153.27	188.1	247.93	271.67	165.36	172.98	180.16	247.78	281.3	259.63	311.51	134.1	175.22	151.83	265.89	196.11	256.34	188.39	198.14	153.59	177.13	144.55	156.52	128.42	92.42	101.52	54.19
YDR160W	13.37	13.27	10.07	4.75	4.44	4.43	23.91	15.09	13.44	19.32	28.61	25.36	24.12	18.5	9.11	17.55	16.56	21.44	24.67	5.9	15.07	16.48	14.48	19.39	20.22	17.49	10.27	9.24	16.79	22.92	23.82	26.08	21.94	8.13	14.89	12.92	22.95	12.55	27.38	9.74	21.5	17.89	25.3	11.37	10.21	10.27	5.69	8.58	1
YDR161W	13.37	23.88	18.45	1.58	3.55	6.65	8.61	17.92	17.28	33.81	14.93	22.94	13.57	10.28	11.39	20.74	9.2	18.76	22.2	31.84	30.93	32.95	26.55	39.75	35.11	38.48	25.68	47.54	10.07	42.57	13.61	16.6	24.13	13.55	10.51	7.54	25.82	23.53	22.4	35.73	33.79	7.46	25.3	16.24	13.61	13.7	2.84	4.29	3.01
YDR162C	16.24	12.38	18.45	3.17	3.55	0	10.52	6.6	15.36	30.59	24.88	24.15	15.08	18.5	12.53	19.15	16.56	28.14	34.54	36.55	42.82	51.08	43.45	48.48	22.35	33.81	21.57	23.77	23.5	26.2	11.34	8.3	25.23	4.06	5.26	9.69	27.74	12.55	27.38	16.24	19.97	19.39	26.99	12.99	8.51	5.14	7.11	7.15	3.01
YDR163W	22.92	19.46	8.39	1.58	4.44	4.43	53.55	49.06	38.4	30.59	32.35	45.89	22.61	33.91	27.34	39.89	22.08	26.8	37	28.3	56.31	46.14	36.21	20.36	37.24	38.48	11.3	35.65	10.07	38.2	32.89	46.24	39.49	20.32	24.53	12.92	38.26	29.81	37.33	12.99	24.58	28.33	48.92	11.37	15.31	15.41	7.11	10.01	2.01
YDR164C	9.55	14.15	10.07	3.17	1.77	2.22	17.21	16.98	8.64	22.54	11.2	18.11	1.51	10.28	2.28	6.38	11.04	4.02	12.33	5.9	6.34	8.24	16.9	4.85	11.7	9.33	7.19	5.28	2.24	10.92	5.67	5.93	15.36	1.35	2.63	2.15	12.43	10.98	12.44	4.87	10.75	1.49	10.12	3.25	1.7	3.42	0	8.58	3.01
YDR165W	111.75	112.32	90.59	17.43	26.62	32.12	163.52	101.89	95.03	210.89	154.26	123.17	43.72	89.4	63.8	159.55	108.55	87.1	125.81	84.89	177.64	103.81	74.83	97.93	138.33	109.6	89.36	104.31	74.97	91.69	76	74.69	82.27	40.64	62.2	31.23	111.9	123.94	123.19	103.94	76.8	62.63	92.78	43.85	61.25	75.34	25.59	21.45	31.11
YDR166C	48.71	34.49	40.26	9.5	7.98	7.75	75.54	50.94	30.72	54.74	65.93	55.55	51.26	43.16	45.57	36.7	42.31	45.56	88.81	132.06	114.2	92.27	84.48	74.66	101.09	102.6	112.98	44.89	51.47	68.77	45.37	49.79	60.33	28.45	34.17	28	49.74	42.36	59.73	47.1	41.47	59.65	50.61	35.73	39.13	32.53	25.59	25.74	21.07
YDR167W	43.94	37.14	38.59	6.34	7.1	12.18	162.56	177.36	155.5	72.44	93.3	57.96	131.16	143.86	128.74	76.58	69.91	58.96	93.74	86.07	112.61	102.16	60.34	87.26	100.02	137.58	61.63	71.3	67.14	94.96	136.11	183.76	156.85	146.29	95.49	109.84	53.56	100.41	59.73	43.85	47.62	32.81	57.36	32.48	22.12	41.1	17.06	20.02	7.02
YDR168W	27.7	48.64	48.65	3.17	12.42	8.86	77.46	84.91	72.95	41.86	32.35	36.23	73.87	77.07	51.27	30.31	25.76	22.78	109.77	64.85	88.82	74.15	49.48	66.9	68.1	110.77	65.73	92.43	54.83	51.3	73.73	66.39	71.3	54.18	46.43	59.23	52.6	54.91	37.33	34.11	27.65	29.82	30.36	29.23	20.42	23.97	12.8	10.01	14.05
YDR169C	33.43	29.18	20.13	12.67	6.21	23.26	38.25	38.68	27.84	51.52	37.32	37.43	27.14	35.96	19.37	30.31	20.24	21.44	27.14	20.04	36.48	18.13	16.9	23.27	21.28	32.65	32.87	17.17	21.26	27.29	22.69	26.08	43.87	10.84	20.15	19.38	35.39	26.67	46.04	25.99	18.43	34.3	38.8	16.24	25.52	11.99	12.8	18.59	7.02
YDR169C-A	0	0	0	0	0	0	0	0	0	0	0	0	0	0	0	0	0	0	0	0	0	0	0	0	0	0	0	2.64	0	0	0	0	0	0	0	0	0.96	0	0	0	0	0	0	0	0	0	0	0	0
YDR170C	41.07	44.22	21.81	9.5	7.98	4.43	104.23	70.76	63.35	43.47	69.67	60.38	45.23	65.76	33.04	57.44	40.47	34.84	46.87	80.18	77.72	64.26	55.52	75.63	51.08	65.29	47.25	55.46	58.19	56.76	37.43	56.91	74.59	37.93	42.93	33.38	49.74	45.5	43.55	60.09	44.54	34.3	35.43	21.11	30.62	46.23	9.95	38.61	15.05
YDR170W-A	0.96	0.88	1.68	0	0	0	3.83	1.89	0	1.61	1.24	2.42	0	2.06	1.14	1.6	0	0	6.17	1.18	1.59	3.3	2.41	1.94	1.06	2.33	0	0	5.6	0	2.27	1.19	0	2.71	0.88	0	0	0	2.49	0	0	2.98	1.69	0	0	0	0	0	0
YDR171W	34.38	24.76	23.49	39.6	28.39	7.75	12.43	7.55	8.64	22.54	33.59	19.32	15.08	11.3	4.56	19.15	11.04	22.78	60.44	91.97	42.03	36.25	45.86	40.72	30.86	76.95	46.22	31.69	73.86	52.39	9.07	33.2	31.81	25.74	41.18	21.54	26.78	47.07	34.84	9.74	16.9	25.35	18.56	30.86	13.61	8.56	15.64	35.75	4.01
YDR172W	52.53	48.64	53.68	23.76	10.65	17.72	75.54	48.11	41.27	114.3	92.06	94.19	48.24	41.1	36.46	74.99	88.31	76.38	82.64	88.43	70.58	51.08	79.65	64.96	88.32	82.78	93.47	84.51	81.69	99.33	38.57	41.49	61.42	23.03	29.79	17.23	59.3	69.03	73.42	84.45	58.37	53.68	75.91	35.73	56.14	30.82	15.64	25.74	20.07
YDR173C	19.1	11.5	5.03	4.75	7.1	7.75	16.26	12.26	13.44	28.98	22.39	20.53	9.05	23.63	17.09	12.76	20.24	17.42	9.87	23.58	16.65	13.18	10.86	17.45	15.96	10.49	6.16	25.09	19.02	19.65	14.75	13.04	7.68	17.61	16.65	11.85	22.95	17.26	18.67	22.74	7.68	20.88	21.93	8.12	11.91	10.27	0	5.72	6.02
YDR174W	155.68	144.16	159.37	63.36	49.68	53.17	169.26	96.23	80.63	223.77	205.27	189.58	96.48	102.75	68.36	162.74	161.9	152.76	282.45	290.06	288.66	247.16	234.13	240.46	263.89	262.34	254.72	265.41	276.4	296.9	85.07	111.44	146.98	74.5	63.95	83.99	207.55	214.93	190.39	157.53	129.02	144.65	133.27	84.46	105.48	109.59	62.56	84.36	37.13
YDR175C	17.19	18.57	11.74	0	1.77	5.54	13.39	16.98	7.68	35.42	23.64	25.36	21.11	28.77	14.81	19.15	20.24	20.1	22.2	30.66	32.51	26.36	32.59	37.81	29.79	33.81	34.92	18.49	23.5	34.93	12.48	17.78	13.16	2.71	5.26	10.77	21.04	29.81	26.13	17.86	26.11	10.44	25.3	17.87	13.61	11.99	7.11	8.58	3.01
YDR176W	63.04	46.87	55.36	15.84	9.76	18.83	111.88	73.59	72.95	67.61	77.13	73.66	70.85	75.01	47.85	63.82	79.11	49.58	85.11	110.83	80.1	87.33	72.41	92.11	104.28	121.26	71.9	66.02	74.97	65.49	56.71	101.96	96.52	44.7	43.8	43.07	71.73	78.44	79.64	58.47	47.62	47.72	77.6	47.1	45.93	27.4	31.28	17.16	16.06
YDR177W	28.65	24.76	43.62	4.75	7.98	14.4	56.42	54.72	60.47	64.39	44.79	37.43	37.69	44.18	38.74	33.51	40.47	34.84	74	81.36	52.34	80.74	48.27	76.6	76.61	80.45	48.27	51.5	47	45.84	46.51	62.83	62.52	39.28	28.03	22.61	56.43	54.91	49.77	25.99	27.65	28.33	35.43	22.74	25.52	37.67	14.22	20.02	8.03
YDR178W	21.01	22.99	16.78	4.75	15.08	7.75	15.3	17.92	4.8	11.27	34.83	28.98	4.52	8.22	6.84	27.12	7.36	18.76	19.73	33.01	31.72	26.36	27.76	19.39	25.54	27.98	35.95	31.69	29.09	15.28	6.81	10.67	16.45	12.19	14.02	10.77	19.13	23.53	21.15	24.36	23.04	22.37	11.81	19.49	20.42	25.68	19.91	14.3	10.04
YDR179C	23.88	20.34	30.2	1.58	3.55	2.22	90.85	97.17	115.19	28.98	26.12	25.36	105.53	90.42	78.61	14.36	14.72	20.1	49.34	102.58	62.65	67.56	42.24	53.33	78.74	65.29	64.71	46.22	57.07	52.39	73.73	61.65	61.42	47.41	22.78	29.07	28.69	34.51	21.15	19.49	15.36	19.39	15.18	17.87	6.81	11.99	7.11	8.58	6.02
YDR179W-A	1.91	9.73	10.07	3.17	1.77	1.11	34.43	17.92	34.56	20.93	16.17	15.7	22.61	25.69	18.23	7.98	11.04	6.7	19.73	22.4	36.48	21.42	24.14	10.67	30.86	30.32	23.62	27.73	14.55	13.1	31.76	27.27	23.03	12.19	17.52	12.92	20.09	20.39	6.22	9.74	12.29	5.96	18.56	4.87	3.4	10.27	4.27	4.29	1
YDR180W	26.74	19.46	16.78	9.5	7.1	6.65	49.73	31.13	30.72	46.69	34.83	36.23	19.6	27.74	18.23	30.31	18.4	29.48	40.7	40.09	65.03	32.95	38.62	43.63	47.88	34.98	49.3	34.33	40.28	33.84	20.42	24.9	30.71	17.61	22.78	15.08	30.61	32.95	34.84	34.11	16.9	11.93	30.36	29.23	8.51	8.56	21.33	2.86	12.04
YDR181C	32.47	30.95	62.07	3.17	8.87	2.22	66.94	53.77	33.6	46.69	38.57	67.62	25.63	38.02	29.62	28.72	40.47	44.22	86.34	94.33	103.09	64.26	63.96	52.36	74.49	103.77	82.17	36.97	40.28	45.84	47.64	37.94	52.65	18.96	22.78	9.69	51.65	32.95	38.58	48.72	33.79	35.79	38.8	17.87	40.83	18.84	25.59	14.3	4.01
YDR182W	29.61	19.46	18.45	3.17	7.98	5.54	18.17	25.47	21.12	38.64	54.74	43.47	6.03	16.44	15.95	19.15	29.44	32.16	23.43	47.16	26.96	24.72	19.31	30.06	40.44	40.81	26.7	17.17	20.14	26.2	23.82	47.42	49.36	32.51	25.41	22.61	44	39.22	39.82	22.74	32.26	17.89	53.98	34.11	18.71	42.81	17.06	24.31	13.05
YDR182W-A	4.78	1.77	5.03	0	0.89	1.11	5.74	9.43	7.68	6.44	6.22	9.66	3.02	3.08	3.42	3.19	7.36	4.02	11.1	4.72	10.31	8.24	4.83	7.76	6.38	12.83	11.3	2.64	2.24	12.01	4.54	5.93	3.29	4.06	0	0	3.83	6.28	2.49	6.5	1.54	1.49	8.43	4.87	0	3.42	1.42	2.86	3.01
YDR183W	9.55	6.19	5.03	0	0.89	0	11.48	16.04	16.32	9.66	12.44	19.32	10.55	13.36	27.34	14.36	7.36	10.72	23.43	15.33	22.2	19.77	26.55	13.57	26.6	19.82	26.7	17.17	14.55	21.83	12.48	9.48	16.45	1.35	6.13	0	12.43	10.98	11.2	14.62	3.07	2.98	10.12	3.25	6.81	5.14	1.42	2.86	2.01
YDR184C	103.15	91.09	129.18	22.18	30.17	17.72	108.06	71.7	71.03	169.04	94.55	109.88	40.7	53.43	43.29	103.71	106.71	89.78	276.28	278.26	280.73	235.63	257.06	228.83	289.43	209.87	276.29	187.5	180.16	212.85	61.25	55.72	68.01	36.57	27.16	19.38	137.73	78.44	114.48	97.44	96.77	87.98	114.71	53.6	66.35	78.77	25.59	34.32	23.08
YDR185C	10.51	2.65	5.03	0	0	0	17.21	16.98	15.36	6.44	12.44	8.45	9.05	13.36	9.11	7.98	5.52	5.36	16.03	10.61	9.52	11.53	4.83	6.79	7.45	5.83	10.27	9.24	4.48	2.18	14.75	16.6	10.97	6.77	7.01	2.15	5.74	3.14	7.47	3.25	3.07	2.98	5.06	3.25	1.7	1.71	5.69	4.29	3.01
YDR186C	33.43	36.26	35.23	15.84	29.28	17.72	43.03	47.17	34.56	88.54	55.98	56.75	45.23	40.07	25.07	52.65	53.35	40.2	25.9	50.7	53.13	54.38	77.24	64.96	44.69	44.31	31.84	35.65	58.19	54.58	41.97	47.42	46.07	43.35	46.43	30.15	57.39	45.5	51.02	35.73	33.79	22.37	48.92	34.11	35.73	39.38	18.48	15.73	16.06
YDR188W	64.95	58.37	57.04	11.09	11.53	16.61	72.68	50.94	32.64	91.76	84.59	64	48.24	36.99	22.79	71.8	60.71	54.94	88.81	71.92	97.54	54.38	71.2	80.48	89.38	108.43	65.73	106.96	64.9	96.05	38.57	43.86	39.49	33.86	25.41	31.23	58.34	78.44	89.59	76.33	46.08	53.68	50.61	32.48	35.73	61.64	15.64	22.88	14.05
YDR189W	16.24	8.84	11.74	3.17	4.44	0	18.17	28.3	3.84	20.93	24.88	22.94	4.52	7.19	4.56	14.36	12.88	13.4	17.27	20.04	27.76	44.49	16.9	14.54	28.73	19.82	21.57	18.49	29.09	25.11	13.61	2.37	12.07	10.84	4.38	10.77	20.09	26.67	13.69	16.24	12.29	13.42	26.99	6.5	13.61	11.99	7.11	7.15	5.02
YDR190C	62.08	59.25	53.68	19.01	14.2	29.91	83.19	65.09	65.27	82.1	82.11	53.13	61.81	45.21	43.29	60.63	62.55	60.3	91.27	115.55	132.44	123.58	94.13	105.69	115.99	109.6	117.09	79.23	76.09	66.58	40.83	67.58	63.62	46.06	38.55	29.07	77.47	51.77	53.51	66.59	47.62	47.72	67.48	45.48	44.23	42.81	17.06	45.75	23.08
YDR191W	16.24	10.61	8.39	6.34	4.44	2.22	21.99	25.47	13.44	28.98	14.93	19.32	19.6	19.52	4.56	33.51	7.36	10.72	12.33	14.15	15.07	14.83	22.93	21.33	24.47	9.33	45.19	21.13	7.83	17.46	13.61	10.67	14.26	6.77	7.88	7.54	19.13	14.12	24.89	16.24	10.75	7.46	8.43	3.25	1.7	10.27	1.42	4.29	4.01
YDR192C	11.46	9.73	13.42	0	1.77	0	7.65	7.55	0.96	17.71	13.68	13.28	7.54	4.11	1.14	9.57	7.36	9.38	14.8	11.79	11.9	11.53	13.28	12.6	10.64	10.49	27.73	3.96	10.07	12.01	2.27	1.19	14.26	1.35	8.76	1.08	12.43	10.98	6.22	4.87	10.75	7.46	13.5	4.87	8.51	8.56	7.11	1.43	5.02
YDR194C	116.52	101.71	124.14	50.69	37.26	64.24	223.77	171.7	120.94	159.38	145.55	134.03	93.47	113.03	116.21	113.28	125.1	112.56	165.28	102.58	183.98	161.48	123.1	124.11	139.39	176.06	118.12	124.12	94	140.81	120.23	111.44	161.24	92.11	116.52	60.3	144.42	139.63	130.66	95.82	62.98	85	87.72	68.21	62.95	53.08	46.92	40.04	29.1
YDR194W-A	86.92	148.58	82.2	42.77	70.09	75.32	383.46	448.12	336.92	198.01	225.17	123.17	146.23	233.25	257.49	223.37	158.22	163.49	81.41	71.92	72.96	84.03	42.24	97.93	131.95	132.92	42.11	137.33	116.38	159.36	406.07	320.09	363.06	395.53	463.44	212.14	115.73	153.75	171.72	90.95	129.02	89.47	153.51	56.85	91.87	171.23	66.82	151.56	49.17
YDR195W	22.92	17.69	21.81	15.84	7.1	8.86	20.08	13.21	6.72	32.2	26.12	15.7	13.57	4.11	4.56	27.12	12.88	16.08	19.73	36.55	14.27	9.89	13.28	17.45	14.9	18.66	19.51	23.77	17.9	21.83	6.81	23.71	20.84	16.25	11.39	8.61	23.91	14.12	9.95	12.99	10.75	13.42	21.93	4.87	6.81	22.26	2.84	10.01	5.02
YDR196C	14.33	10.61	10.07	1.58	1.77	4.43	14.34	13.21	12.48	12.88	18.66	15.7	12.06	12.33	11.39	14.36	18.4	16.08	38.24	25.94	26.17	32.95	16.9	19.39	22.35	32.65	30.81	22.45	31.33	17.46	11.34	15.41	23.03	8.13	7.01	14	18.17	17.26	12.44	16.24	10.75	7.46	10.12	8.12	23.82	6.85	1.42	1.43	1
YDR197W	24.83	25.65	23.49	3.17	4.44	0	9.56	13.21	8.64	35.42	29.86	30.19	18.09	17.47	9.11	19.15	27.6	32.16	41.94	42.45	35.69	31.31	43.45	32.97	37.24	40.81	40.06	43.57	26.86	27.29	10.21	24.9	19.74	10.84	11.39	7.54	34.43	28.24	26.13	19.49	32.26	20.88	21.93	22.74	20.42	13.7	9.95	18.59	10.04
YDR198C	7.64	18.57	11.74	3.17	1.77	6.65	20.08	15.09	22.08	30.59	16.17	15.7	1.51	19.52	15.95	4.79	14.72	9.38	17.27	28.3	29.34	18.13	28.96	21.33	32.99	13.99	21.57	15.85	25.74	16.37	11.34	15.41	19.74	4.06	5.26	4.31	18.17	20.39	19.91	14.62	15.36	13.42	13.5	9.74	15.31	8.56	1.42	7.15	2.01
YDR200C	21.01	19.46	8.39	6.34	0.89	3.32	22.95	31.13	16.32	25.76	33.59	24.15	42.21	17.47	19.37	7.98	31.28	25.46	24.67	17.69	27.76	28.01	37.41	35.88	36.18	32.65	29.79	19.81	24.62	14.19	12.48	27.27	29.62	23.03	22.78	9.69	34.43	31.38	36.09	30.86	15.36	22.37	18.56	16.24	5.1	13.7	14.22	10.01	1
YDR201W	31.52	27.42	35.23	1.58	4.44	3.32	45.9	50.94	57.59	56.35	49.76	54.34	63.32	47.27	41.02	22.34	23.92	20.1	106.07	134.42	88.03	84.03	49.48	71.75	89.38	66.46	68.82	67.34	58.19	68.77	46.51	55.72	41.68	28.45	28.03	31.23	43.04	37.65	31.11	34.11	32.26	29.82	37.11	24.36	28.92	20.55	21.33	11.44	9.03
YDR202C	7.64	3.54	6.71	3.17	0.89	2.22	4.78	8.49	3.84	11.27	2.49	6.04	4.52	1.03	3.42	11.17	3.68	9.38	4.93	17.69	11.9	19.77	7.24	5.82	9.58	7	14.38	3.96	6.71	4.37	3.4	5.93	4.39	5.42	0.88	2.15	13.39	4.71	6.22	6.5	6.14	1.49	5.06	6.5	10.21	3.42	0	2.86	5.02
YDR204W	7.64	2.65	0	0	0	0	2.87	2.83	0	12.88	12.44	7.25	12.06	2.06	4.56	4.79	1.84	5.36	17.27	28.3	4.76	3.3	12.07	3.88	3.19	7	9.24	11.88	3.36	7.64	3.4	2.37	5.48	0	0	4.31	3.83	6.28	8.71	3.25	6.14	1.49	3.37	4.87	3.4	0	2.84	2.86	6.02
YDR205W	42.98	37.14	40.26	7.92	15.08	7.75	144.4	113.21	87.35	59.56	57.23	42.26	25.63	58.57	63.8	36.7	47.83	42.88	123.34	86.07	115.78	72.5	78.45	87.26	76.61	85.12	58.54	63.38	52.59	57.85	68.06	48.61	71.3	60.96	57.82	17.23	44.95	39.22	34.84	53.59	33.79	29.82	35.43	12.99	39.13	10.27	11.37	11.44	15.05
YDR206W	33.43	23.88	30.2	4.75	7.1	8.86	41.12	32.08	24.96	41.86	36.08	39.85	21.11	14.39	10.25	44.67	40.47	18.76	54.27	30.66	45.2	21.42	39.83	44.6	81.93	51.3	44.17	39.61	45.88	49.12	26.09	24.9	21.94	18.96	23.65	11.85	28.69	43.93	37.33	21.11	38.4	19.39	38.8	14.62	23.82	27.4	5.69	11.44	7.02
YDR207C	13.37	22.11	28.52	3.17	2.66	4.43	18.17	30.19	18.24	40.25	26.12	25.36	39.2	23.63	19.37	15.96	20.24	16.08	24.67	21.22	23.79	24.72	14.48	23.27	19.15	10.49	27.73	21.13	16.79	24.01	21.55	20.15	28.52	17.61	24.53	8.61	21.04	10.98	34.84	12.99	13.82	17.89	23.62	11.37	17.01	17.12	7.11	11.44	2.01
YDR208W	66.86	61.91	70.46	17.43	28.39	16.61	85.11	49.06	44.15	88.54	105.74	86.94	57.29	49.32	47.85	67.01	79.11	71.02	70.3	64.85	64.24	74.15	54.31	63.99	67.04	69.96	93.47	69.98	74.97	73.13	55.58	59.28	69.1	27.09	31.54	30.15	80.34	61.18	64.71	79.58	50.69	55.17	74.22	50.35	49.34	56.51	36.97	41.46	15.05
YDR209C	0	0.88	3.36	0	0.89	0	0	3.77	0.96	6.44	0	0	7.54	3.08	0	1.6	1.84	4.02	2.47	0	0.79	1.65	1.21	1.94	1.06	5.83	0	1.32	0	0	2.27	1.19	3.29	4.06	0.88	4.31	1.91	6.28	0	0	1.54	0	3.37	0	0	1.71	0	0	0
YDR210C-C	0.96	0	0	0	0	0	3.83	0	0	1.61	0	0	0	1.03	0	0	0	0	1.23	0	0.79	1.65	0	0	0	2.33	0	1.32	0	0	0	0	0	1.35	0	0	0.96	0	1.24	0	1.54	0	0	0	0	0	0	0	0
YDR210C-D	1.91	0.88	0	1.58	0	0	5.74	0.94	1.92	1.61	4.98	2.42	4.52	5.14	0	3.19	7.36	1.34	2.47	2.36	1.59	1.65	0	0	0	4.66	1.03	3.96	5.6	0	0	4.74	3.29	4.06	1.75	1.08	4.78	7.84	4.98	6.5	1.54	1.49	0	3.25	5.1	0	1.42	1.43	1
YDR210W	64.95	72.52	85.56	36.43	22.18	28.8	84.15	49.06	47.03	77.27	72.15	61.58	40.7	52.41	50.13	63.82	51.51	56.28	192.41	245.25	189.53	192.78	126.72	140.59	166	176.06	137.63	118.84	125.33	141.9	48.77	53.35	84.46	32.51	49.94	40.92	72.69	70.6	63.46	61.71	67.58	76.05	59.04	30.86	35.73	42.81	31.28	12.87	11.04
YDR210W-A	0	0.88	0	0	0	1.11	0.96	1.89	0	1.61	1.24	0	0	0	1.14	0	0	0	0	2.36	3.17	1.65	1.21	0.97	2.13	4.66	2.05	2.64	0	1.09	4.54	0	1.1	0	0	0	2.87	0	1.24	0	1.54	0	0	0	0	0	0	0	0
YDR210W-B	3.82	7.96	6.71	1.58	2.66	5.54	14.34	12.26	10.56	8.05	11.2	3.62	7.54	10.28	2.28	6.38	11.04	9.38	7.4	8.25	14.27	11.53	4.83	13.57	15.96	16.32	7.19	11.88	7.83	14.19	9.07	9.48	8.77	5.42	7.88	7.54	13.39	3.14	2.49	8.12	9.22	4.47	1.69	0	1.7	3.42	4.27	4.29	6.02
YDR211W	47.76	37.14	35.23	15.84	14.2	13.29	57.38	46.23	40.31	45.08	54.74	60.38	36.18	38.02	30.76	44.67	33.12	40.2	67.84	73.1	79.3	92.27	71.2	59.15	97.9	85.12	62.65	54.14	53.71	97.15	32.89	37.94	59.23	32.51	29.79	21.54	58.34	51.77	52.26	34.11	43.01	20.88	28.68	30.86	27.22	10.27	35.55	24.31	16.06
YDR212W	34.38	24.76	20.13	7.92	7.1	7.75	39.21	21.7	20.16	49.91	38.57	26.57	39.2	19.52	20.51	19.15	34.96	45.56	34.54	31.84	34.89	32.95	30.17	35.88	34.05	46.64	62.65	27.73	40.28	45.84	17.01	29.64	19.74	8.13	17.52	10.77	41.13	51.77	39.82	37.35	32.26	38.77	16.87	19.49	22.12	17.12	21.33	14.3	12.04
YDR213W	9.55	10.61	6.71	7.92	6.21	4.43	23.91	9.43	8.64	11.27	13.68	9.66	3.02	8.22	11.39	12.76	12.88	8.04	9.87	8.25	9.52	6.59	6.03	3.88	15.96	15.16	13.35	7.92	15.67	10.92	14.75	8.3	15.36	8.13	8.76	4.31	11.48	17.26	17.42	11.37	9.22	5.96	11.81	6.5	5.1	5.14	2.84	2.86	2.01
YDR214W	63.04	36.26	53.68	42.77	28.39	12.18	42.08	45.28	12.48	59.56	55.98	48.3	10.55	23.63	15.95	28.72	53.35	33.5	86.34	75.46	62.65	80.74	56.72	70.78	52.14	97.94	44.17	44.89	77.21	87.32	46.51	40.31	37.29	52.83	46.43	22.61	38.26	39.22	60.97	35.73	39.94	25.35	13.5	17.87	27.22	22.26	28.44	25.74	10.04
YDR215C	0	0	0	0	0	0	0	0	0	0	0	0	0	0	0	0	0	0	0	0	0	0	0	0	1.06	0	0	0	0	0	0	0	0	0	0	0	0.96	0	0	0	0	0	0	0	0	0	0	0	1
YDR216W	9.55	6.19	5.03	15.84	15.08	5.54	3.83	5.66	4.8	12.88	11.2	8.45	1.51	9.25	6.84	3.19	16.56	13.4	6.17	7.07	19.03	9.89	8.45	17.45	5.32	10.49	10.27	7.92	6.71	13.1	1.13	4.74	3.29	6.77	6.13	6.46	8.61	9.41	13.69	14.62	15.36	10.44	1.69	3.25	3.4	1.71	9.95	4.29	2.01
YDR217C	42.98	25.65	43.62	4.75	2.66	1.11	91.8	45.28	41.27	54.74	46.03	32.6	61.81	41.1	33.04	46.27	20.24	25.46	76.47	36.55	75.34	47.78	44.65	52.36	74.49	53.63	67.79	38.29	41.4	64.4	39.7	45.05	51.55	14.9	20.15	18.31	47.82	73.74	36.09	40.6	21.5	22.37	10.12	22.74	22.12	27.4	18.48	14.3	11.04
YDR218C	1.91	0	0	0	0.89	1.11	5.74	4.72	1.92	6.44	3.73	1.21	4.52	1.03	0	0	3.68	0	2.47	1.18	7.14	1.65	2.41	1.94	5.32	4.66	4.11	5.28	0	2.18	1.13	3.56	6.58	0	0.88	7.54	2.87	6.28	2.49	1.62	0	5.96	0	0	3.4	0	4.27	0	2.01
YDR219C	44.89	33.61	53.68	12.67	9.76	4.43	43.99	32.08	34.56	33.81	49.76	47.09	16.58	16.44	23.93	27.12	29.44	14.74	55.5	56.6	43.62	57.67	48.27	63.02	44.69	79.29	66.76	48.86	55.95	37.11	23.82	30.82	37.29	20.32	17.52	16.15	30.61	29.81	33.6	16.24	30.72	20.88	15.18	21.11	32.32	13.7	12.8	11.44	14.05
YDR221W	11.46	9.73	5.03	0	6.21	0	11.48	8.49	5.76	14.49	6.22	9.66	4.52	6.17	4.56	12.76	11.04	6.7	11.1	8.25	15.86	8.24	0	5.82	21.28	12.83	14.38	7.92	8.95	5.46	7.94	3.56	14.26	2.71	3.5	1.08	18.17	6.28	3.73	14.62	4.61	7.46	3.37	6.5	1.7	0	4.27	2.86	7.02
YDR222W	40.11	44.22	46.97	42.77	36.38	38.77	55.46	59.43	50.87	53.13	54.74	42.26	57.29	52.41	52.41	70.2	33.12	73.7	57.97	49.52	63.44	47.78	78.45	56.24	64.91	36.14	36.98	46.22	47	46.94	70.32	40.31	86.65	50.12	81.48	72.15	50.69	65.89	38.58	47.1	72.19	59.65	13.5	29.23	17.01	11.99	24.17	20.02	8.03
YDR223W	0	0.88	1.68	0	2.66	0	3.83	5.66	1.92	1.61	2.49	0	1.51	4.11	1.14	0	0	0	2.47	3.54	2.38	0	2.41	1.94	1.06	1.17	1.03	5.28	1.12	0	0	3.56	6.58	2.71	1.75	1.08	0	6.28	3.73	0	1.54	0	0	0	3.4	0	0	0	0
YDR224C	629.42	522.68	595.56	462.56	385.94	345.58	526.9	450	354.2	854.84	831.02	611	390.45	434.65	366.87	620.65	638.39	509.22	1435.69	1664.87	1376.7	1476.36	1409.61	1319.63	1337.55	1479.61	1466.7	1371.94	1404.37	1460.46	384.52	547.72	482.62	445.65	290.86	326.28	774.72	787.56	589.83	563.55	615.94	490.61	610.67	578.2	401.5	546.22	454.98	368.9	131.46
YDR225W	680.99	499.68	449.6	348.51	335.37	502.87	804.22	851.89	726.63	719.61	658.1	623.07	788.44	774.77	770.19	560.02	625.52	584.26	1746.51	1861.78	1545.61	1435.17	1698.05	1532.94	1571.65	1690.65	1520.11	1580.57	1539.77	1428.81	744.08	887.97	770	643.42	613.25	618.1	805.33	705.98	593.56	599.28	665.09	577.1	706.82	609.06	462.75	465.75	490.52	408.93	169.6
YDR226W	96.47	78.71	65.43	61.78	65.65	66.46	43.99	25.47	24	88.54	89.57	114.71	21.11	23.63	13.67	134.02	82.79	85.76	140.61	154.46	204.6	125.23	143.62	156.11	164.93	142.25	142.77	114.88	123.09	104.79	35.16	30.82	43.87	17.61	46.43	30.15	92.78	106.68	107.02	55.22	87.55	56.67	25.3	35.73	37.43	29.11	46.92	34.32	25.09
YDR227W	75.45	49.53	46.97	15.84	11.53	7.75	136.75	127.36	73.91	123.96	97.04	72.45	85.93	79.12	63.8	81.37	68.07	34.84	65.37	77.82	68.99	56.02	84.48	70.78	79.81	78.12	84.22	66.02	55.95	58.94	81.67	81.8	76.78	47.41	59.57	19.38	69.82	87.86	87.11	61.71	53.76	49.21	30.36	30.86	44.23	22.26	25.59	25.74	32.11
YDR228C	21.97	22.99	25.16	15.84	12.42	8.86	58.33	33.02	14.4	33.81	26.12	31.4	12.06	23.63	23.93	39.89	23.92	22.78	34.54	58.95	52.34	49.43	63.96	45.57	45.76	69.96	53.41	35.65	50.36	53.48	23.82	21.34	20.84	20.32	32.41	18.31	21.04	40.79	41.06	30.86	23.04	11.93	8.43	19.49	17.01	8.56	12.8	18.59	5.02
YDR229W	23.88	22.11	13.42	6.34	2.66	3.32	7.65	16.98	11.52	32.2	34.83	28.98	21.11	17.47	9.11	25.53	25.76	20.1	39.47	37.73	34.1	44.49	26.55	30.06	27.67	27.98	19.51	23.77	23.5	26.2	18.15	21.34	19.74	13.55	13.14	7.54	38.26	15.69	14.93	17.86	21.5	10.44	16.87	12.99	8.51	3.42	24.17	12.87	3.01
YDR231C	14.33	2.65	8.39	3.17	0.89	4.43	12.43	18.87	11.52	3.22	19.9	12.08	9.05	10.28	12.53	7.98	9.2	8.04	34.54	27.12	19.03	23.07	15.69	18.42	32.99	31.48	32.87	6.6	17.9	29.47	14.75	26.08	13.16	12.19	6.13	14	20.09	12.55	16.18	6.5	13.82	14.91	5.06	8.12	5.1	8.56	14.22	4.29	3.01
YDR232W	59.22	44.22	40.26	45.94	23.07	27.69	52.59	50	25.92	86.93	51.01	64	57.29	43.16	46.71	49.46	34.96	37.52	40.7	27.12	30.14	24.72	13.28	39.75	40.44	27.98	27.73	34.33	31.33	77.5	48.77	54.53	53.75	36.57	52.56	24.77	48.78	48.63	54.75	48.72	33.79	28.33	28.68	40.6	17.01	22.26	22.75	20.02	11.04
YDR233C	65.9	79.6	77.17	38.02	55.01	46.52	65.98	44.34	32.64	146.5	93.3	92.98	39.2	30.83	20.51	95.73	66.23	67	35.77	57.78	64.24	51.08	61.55	51.39	56.4	53.63	55.46	52.82	51.47	74.22	47.64	60.46	54.84	41.99	49.06	39.84	69.82	114.53	64.71	53.59	66.05	64.12	40.49	45.48	49.34	35.96	49.76	42.89	18.06
YDR234W	39.16	30.07	26.84	3.17	7.1	2.22	15.3	28.3	14.4	41.86	28.61	28.98	15.08	16.44	6.84	46.27	36.8	25.46	49.34	61.31	54.72	39.55	50.69	40.72	46.82	58.3	66.76	29.05	36.93	75.32	9.07	15.41	21.94	5.42	9.64	7.54	43.04	26.67	37.33	29.23	30.72	16.4	11.81	6.5	17.01	6.85	2.84	5.72	4.01
YDR235W	22.92	35.38	28.52	3.17	6.21	7.75	33.47	47.17	33.6	49.91	37.32	32.6	33.17	28.77	26.2	22.34	20.24	24.12	59.2	60.13	45.2	60.97	39.83	44.6	43.63	65.29	38	30.37	61.55	37.11	31.76	28.45	32.91	20.32	11.39	18.31	37.3	47.07	37.33	16.24	29.18	28.33	10.12	17.87	15.31	5.14	18.48	21.45	4.01
YDR236C	16.24	11.5	21.81	3.17	0.89	1.11	26.78	19.81	27.84	14.49	19.9	16.91	30.15	20.55	14.81	7.98	20.24	9.38	39.47	29.48	41.24	42.84	49.48	32.97	44.69	39.64	42.11	21.13	22.38	15.28	17.01	21.34	23.03	14.9	7.01	16.15	23.91	12.55	11.2	12.99	18.43	11.93	6.75	8.12	6.81	1.71	4.27	14.3	5.02
YDR237W	21.97	16.8	23.49	4.75	0	1.11	13.39	16.98	7.68	24.15	29.86	16.91	10.55	13.36	12.53	17.55	14.72	8.04	37	21.22	26.17	19.77	38.62	32.97	37.24	23.32	18.49	19.81	15.67	15.28	9.07	9.48	13.16	1.35	3.5	6.46	16.26	14.12	18.67	16.24	7.68	11.93	1.69	9.74	17.01	11.99	4.27	7.15	3.01
YDR238C	50.62	48.64	65.43	9.5	14.2	25.48	92.76	69.81	55.67	94.98	110.72	67.62	72.36	43.16	37.6	70.2	51.51	83.08	92.51	86.07	108.65	60.97	66.38	84.36	108.54	90.95	93.47	93.75	92.88	112.43	68.06	68.76	75.68	55.54	53.44	30.15	85.12	95.7	63.46	53.59	49.15	29.82	33.74	43.85	39.13	30.82	49.76	34.32	17.06
YDR239C	26.74	18.57	28.52	0	4.44	8.86	52.59	67.92	37.44	28.98	32.35	28.98	28.64	35.96	11.39	30.31	22.08	16.08	33.3	23.58	34.1	13.18	25.34	26.18	47.88	12.83	18.49	18.49	20.14	30.56	27.22	22.53	34	17.61	21.03	6.46	18.17	39.22	32.35	21.11	19.97	25.35	15.18	12.99	20.42	1.71	4.27	1.43	5.02
YDR240C	12.42	19.46	21.81	6.34	2.66	8.86	23.91	49.06	16.32	22.54	13.68	15.7	33.17	31.85	9.11	15.96	16.56	21.44	32.07	24.76	26.96	26.36	22.93	39.75	41.5	19.82	20.54	22.45	13.43	17.46	18.15	13.04	14.26	6.77	9.64	11.85	28.69	28.24	18.67	17.86	15.36	17.89	8.43	11.37	13.61	3.42	8.53	2.86	1
YDR242W	11.46	9.73	13.42	1.58	0.89	4.43	29.64	14.15	19.2	17.71	14.93	24.15	9.05	23.63	12.53	25.53	16.56	16.08	20.97	11.79	16.65	9.89	9.65	6.79	11.7	10.49	4.11	6.6	7.83	8.73	7.94	17.78	25.23	9.48	9.64	9.69	7.65	15.69	12.44	3.25	18.43	8.95	15.18	6.5	8.51	3.42	2.84	8.58	2.01
YDR243C	8.6	16.8	8.39	0	1.77	0	24.86	20.75	20.16	28.98	21.15	13.28	21.11	14.39	13.67	14.36	9.2	9.38	8.63	23.58	11.1	13.18	7.24	9.7	4.26	16.32	3.08	3.96	15.67	8.73	24.95	17.78	32.91	12.19	10.51	9.69	20.09	10.98	9.95	17.86	10.75	5.96	18.56	4.87	8.51	5.14	5.69	4.29	4.01
YDR244W	17.19	17.69	18.45	4.75	7.1	5.54	26.78	5.66	5.76	38.64	27.37	30.19	21.11	6.17	2.28	7.98	18.4	14.74	49.34	41.27	49.96	32.95	35	23.27	29.79	38.48	29.79	17.17	29.09	29.47	14.75	26.08	17.55	5.42	14.02	8.61	34.43	36.08	27.38	14.62	36.86	16.4	8.43	12.99	20.42	6.85	5.69	7.15	4.01
YDR245W	63.99	45.1	33.55	15.84	18.63	13.29	82.24	63.21	26.88	86.93	110.72	70.04	66.33	48.29	28.48	54.25	84.63	81.74	75.24	60.13	84.85	84.03	95.34	57.21	73.42	69.96	70.87	60.74	42.52	64.4	56.71	56.91	41.68	48.76	43.8	32.3	81.3	89.42	87.11	48.72	55.3	46.23	40.49	42.23	51.04	30.82	31.28	38.61	27.1
YDR246W	14.33	19.46	10.07	0	0.89	2.22	10.52	10.38	6.72	33.81	19.9	12.08	7.54	9.25	6.84	9.57	18.4	18.76	22.2	22.4	26.96	23.07	15.69	27.15	32.99	15.16	26.7	38.29	26.86	40.39	11.34	7.11	14.26	8.13	1.75	10.77	19.13	20.39	19.91	9.74	13.82	17.89	13.5	17.87	13.61	3.42	8.53	5.72	4.01
YDR246W-A	0.96	0	1.68	0	0	0	0	0	0.96	1.61	0	0	0	0	0	0	3.68	4.02	0	2.36	0.79	0	1.21	1.94	0	1.17	1.03	2.64	0	2.18	0	2.37	1.1	1.35	1.75	0	6.7	0	0	3.25	1.54	2.98	0	3.25	1.7	1.71	1.42	0	0
YDR247W	13.37	17.69	10.07	7.92	12.42	6.65	4.78	10.38	4.8	24.15	16.17	16.91	0	1.03	1.14	14.36	7.36	9.38	9.87	3.54	9.52	11.53	14.48	15.51	13.83	17.49	15.41	13.2	5.6	12.01	5.67	9.48	12.07	9.48	3.5	3.23	16.26	21.96	13.69	11.37	15.36	7.46	3.37	22.74	6.81	18.84	7.11	15.73	4.01
YDR248C	6.69	5.31	8.39	0	0	1.11	16.26	20.75	27.84	9.66	9.95	4.83	33.17	18.5	19.37	12.76	11.04	4.02	25.9	15.33	26.17	23.07	13.28	17.45	28.73	27.98	23.62	21.13	21.26	22.92	22.69	14.23	21.94	4.06	5.26	8.61	13.39	15.69	13.69	6.5	12.29	5.96	1.69	0	5.1	3.42	0	4.29	4.01
YDR249C	5.73	7.08	6.71	1.58	5.32	1.11	20.08	9.43	18.24	12.88	24.88	9.66	4.52	15.41	4.56	11.17	18.4	9.38	8.63	12.97	20.62	13.18	6.03	5.82	24.47	15.16	9.24	3.96	6.71	14.19	6.81	10.67	12.07	1.35	2.63	8.61	6.7	6.28	13.69	6.5	24.58	8.95	6.75	12.99	3.4	1.71	2.84	1.43	3.01
YDR251W	40.11	26.53	10.07	4.75	3.55	3.32	36.34	27.36	20.16	41.86	42.3	47.09	22.61	23.63	13.67	44.67	42.31	29.48	37	42.45	39.65	21.42	24.14	25.21	42.56	57.13	53.41	42.25	54.83	34.93	23.82	24.9	28.52	17.61	9.64	11.85	39.21	34.51	39.82	45.47	23.04	20.88	20.24	12.99	22.12	5.14	9.95	7.15	6.02
YDR252W	4.78	0.88	1.68	0	0	1.11	8.61	3.77	2.88	12.88	6.22	9.66	1.51	2.06	4.56	9.57	0	2.68	2.47	7.07	2.38	1.65	1.21	9.7	6.38	8.16	6.16	5.28	7.83	3.27	1.13	7.11	3.29	2.71	2.63	2.15	1.91	14.12	3.73	1.62	0	1.49	1.69	8.12	0	1.71	2.84	1.43	1
YDR253C	1.91	7.96	0	1.58	1.77	2.22	17.21	8.49	11.52	3.22	11.2	7.25	13.57	24.66	4.56	3.19	1.84	1.34	6.17	7.07	22.2	28.01	10.86	9.7	17.03	12.83	9.24	10.56	6.71	14.19	13.61	13.04	13.16	20.32	6.13	12.92	3.83	4.71	3.73	0	7.68	0	1.69	3.25	1.7	1.71	0	2.86	0
YDR254W	15.28	9.73	1.68	4.75	0.89	2.22	19.13	27.36	24	24.15	23.64	9.66	21.11	15.41	9.11	17.55	16.56	10.72	51.8	49.52	26.17	16.48	19.31	19.39	22.35	19.82	26.7	30.37	25.74	10.92	14.75	15.41	19.74	10.84	7.01	21.54	20.09	12.55	16.18	9.74	26.11	11.93	8.43	12.99	3.4	1.71	9.95	2.86	8.03
YDR255C	15.28	17.69	10.07	1.58	0.89	3.32	51.64	52.83	33.6	28.98	26.12	19.32	34.67	45.21	28.48	28.72	23.92	9.38	17.27	8.25	28.55	18.13	12.07	11.64	15.96	11.66	23.62	5.28	33.57	12.01	31.76	40.31	47.17	18.96	30.66	39.84	32.52	31.38	14.93	4.87	16.9	17.89	11.81	11.37	22.12	6.85	8.53	10.01	3.01
YDR256C	0.96	2.65	0	0	0.89	1.11	4.78	1.89	0.96	0	0	1.21	6.03	5.14	3.42	9.57	9.2	1.34	4.93	3.54	2.38	4.94	3.62	1.94	4.26	5.83	3.08	0	4.48	2.18	4.54	2.37	2.19	0	3.5	2.15	2.87	0	4.98	0	1.54	1.49	0	0	0	0	2.84	1.43	0
YDR257C	48.71	43.34	53.68	3.17	11.53	9.97	47.81	47.17	28.8	48.3	64.69	37.43	33.17	40.07	33.04	49.46	36.8	32.16	88.81	112.01	100.71	62.61	62.76	43.63	62.78	73.46	55.46	50.18	63.78	56.76	29.49	26.08	30.71	31.15	24.53	22.61	41.13	29.81	57.24	47.1	59.9	23.86	11.81	14.62	23.82	13.7	21.33	10.01	7.02
YDR258C	24.83	30.95	28.52	14.26	21.29	15.51	66.94	51.89	40.31	43.47	64.69	44.68	51.26	38.02	18.23	44.67	55.19	41.54	75.24	90.79	53.93	59.32	57.93	44.6	71.29	75.79	36.98	33.01	44.76	64.4	56.71	66.39	48.26	36.57	53.44	32.3	50.69	80.01	48.53	30.86	18.43	25.35	15.18	25.99	22.12	22.26	11.37	20.02	8.03
YDR259C	8.6	16.8	5.03	1.58	7.1	3.32	13.39	11.32	16.32	20.93	13.68	2.42	4.52	6.17	9.11	3.19	16.56	6.7	13.57	4.72	12.69	9.89	9.65	15.51	15.96	4.66	13.35	7.92	1.12	9.82	11.34	17.78	15.36	14.9	9.64	7.54	4.78	3.14	4.98	14.62	6.14	4.47	1.69	8.12	1.7	8.56	7.11	7.15	3.01
YDR260C	8.6	10.61	21.81	3.17	1.77	2.22	14.34	18.87	12.48	22.54	13.68	16.91	15.08	13.36	7.98	9.57	14.72	8.04	12.33	8.25	14.27	1.65	8.45	1.94	3.19	15.16	8.22	3.96	1.12	7.64	9.07	14.23	21.94	5.42	7.88	8.61	6.7	17.26	17.42	9.74	7.68	5.96	10.12	6.5	10.21	5.14	7.11	1.43	3.01
YDR261C	3.82	11.5	10.07	0	3.55	1.11	2.87	7.55	3.84	17.71	4.98	6.04	4.52	14.39	5.7	11.17	9.2	5.36	13.57	17.69	15.07	11.53	7.24	10.67	14.9	19.82	15.41	11.88	12.31	17.46	12.48	10.67	20.84	6.77	0	2.15	2.87	3.14	17.42	8.12	10.75	17.89	5.06	6.5	6.81	0	2.84	5.72	3.01
YDR261C-C	0	0	0	3.17	0.89	2.22	3.83	0.94	2.88	1.61	1.24	1.21	3.02	1.03	2.28	1.6	1.84	6.7	0	2.36	4.76	1.65	1.21	0.97	2.13	2.33	3.08	3.96	0	1.09	0	0	1.1	1.35	0	1.08	2.87	0	0	1.62	0	4.47	0	0	0	0	0	1.43	1
YDR261C-D	5.73	7.96	13.42	11.09	15.97	5.54	11.48	10.38	9.6	12.88	4.98	4.83	16.58	14.39	6.84	11.17	11.04	10.72	13.57	37.73	19.83	11.53	21.72	6.79	31.92	22.15	14.38	18.49	17.9	18.56	9.07	7.11	4.39	2.71	5.26	9.69	8.61	7.84	11.2	6.5	7.68	14.91	11.81	0	1.7	5.14	1.42	2.86	2.01
YDR261W-A	9.55	0.88	3.36	0	2.66	1.11	3.83	1.89	0.96	0	0	2.42	1.51	1.03	2.28	3.19	1.84	5.36	1.23	5.9	5.55	0	0	0.97	2.13	1.17	2.05	0	0	1.09	0	0	2.19	4.06	0	0	4.78	4.71	2.49	0	0	1.49	0	0	1.7	0	0	0	1
YDR261W-B	17.19	11.5	15.1	4.75	12.42	13.29	28.69	14.15	17.28	16.1	11.2	12.08	25.63	4.11	11.39	15.96	12.88	12.06	6.17	21.22	19.83	16.48	16.9	13.57	12.77	15.16	8.22	5.28	33.57	15.28	5.67	8.3	12.07	12.19	16.65	11.85	16.26	21.96	16.18	3.25	10.75	10.44	11.81	0	3.4	13.7	1.42	2.86	5.02
YDR262W	33.43	36.26	50.33	23.76	6.21	32.12	10.52	12.26	8.64	35.42	39.81	41.06	18.09	6.17	5.7	27.12	36.8	22.78	30.84	25.94	16.65	28.01	26.55	21.33	24.47	37.31	26.7	23.77	16.79	26.2	22.69	20.15	24.13	8.13	29.79	22.61	41.13	37.65	46.04	22.74	18.43	23.86	28.68	11.37	20.42	17.12	15.64	21.45	7.02
YDR263C	2.87	2.65	0	3.17	0.89	1.11	7.65	7.55	3.84	11.27	7.46	1.21	0	1.03	7.98	6.38	1.84	2.68	4.93	8.25	6.34	1.65	15.69	5.82	5.32	13.99	8.22	3.96	7.83	5.46	5.67	13.04	5.48	2.71	0	2.15	6.7	1.57	4.98	6.5	4.61	1.49	5.06	4.87	5.1	1.71	1.42	4.29	0
YDR264C	37.25	50.41	28.52	6.34	7.98	6.65	26.78	25.47	19.2	46.69	47.27	41.06	24.12	14.39	18.23	30.31	25.76	21.44	57.97	44.81	73.75	36.25	42.24	43.63	52.14	58.3	46.22	44.89	40.28	45.84	29.49	45.05	28.52	31.15	13.14	29.07	52.6	29.81	38.58	40.6	30.72	22.37	20.24	12.99	17.01	13.7	5.69	7.15	4.01
YDR265W	18.15	10.61	15.1	6.34	2.66	2.22	26.78	12.26	8.64	22.54	16.17	15.7	21.11	8.22	14.81	27.12	22.08	6.7	16.03	36.55	26.17	6.59	14.48	20.36	25.54	19.82	16.43	26.41	6.71	17.46	10.21	17.78	18.65	9.48	11.39	10.77	12.43	28.24	24.89	17.86	7.68	4.47	8.43	11.37	3.4	17.12	9.95	4.29	2.01
YDR266C	40.11	33.61	38.59	7.92	3.55	3.32	29.64	30.19	21.12	51.52	55.98	38.64	18.09	15.41	19.37	52.65	45.99	24.12	28.37	53.06	33.31	39.55	13.28	48.48	39.37	37.31	42.11	21.13	44.76	39.3	29.49	52.16	40.58	17.61	15.77	21.54	42.08	37.65	57.24	35.73	30.72	22.37	42.17	30.86	17.01	29.11	18.48	8.58	8.03
YDR267C	10.51	15.92	20.13	6.34	1.77	2.22	16.26	29.25	17.28	9.66	23.64	9.66	24.12	11.3	6.84	15.96	12.88	18.76	44.4	21.22	30.93	19.77	13.28	15.51	31.92	31.48	21.57	18.49	15.67	17.46	11.34	7.11	12.07	5.42	2.63	9.69	14.35	26.67	16.18	16.24	15.36	17.89	13.5	11.37	6.81	8.56	12.8	8.58	4.01
YDR268W	6.69	6.19	10.07	0	1.77	0	7.65	3.77	1.92	6.44	12.44	7.25	12.06	2.06	2.28	6.38	5.52	6.7	4.93	4.72	15.07	9.89	2.41	5.82	13.83	8.16	13.35	10.56	4.48	12.01	3.4	8.3	7.68	1.35	5.26	1.08	7.65	4.71	6.22	12.99	6.14	5.96	5.06	4.87	6.81	5.14	2.84	1.43	3.01
YDR270W	32.47	38.03	30.2	15.84	18.63	9.97	29.64	19.81	16.32	61.17	29.86	15.7	3.02	19.52	14.81	23.93	14.72	12.06	23.43	20.04	20.62	14.83	16.9	18.42	27.67	17.49	51.35	15.85	20.14	18.56	17.01	16.6	19.74	5.42	23.65	9.69	27.74	28.24	39.82	11.37	16.9	13.42	10.12	4.87	18.71	8.56	2.84	11.44	10.04
YDR272W	16.24	13.27	20.13	0	1.77	4.43	36.34	30.19	35.52	19.32	28.61	19.32	33.17	23.63	11.39	12.76	20.24	6.7	25.9	29.48	60.27	23.07	25.34	36.84	30.86	22.15	22.6	30.37	26.86	24.01	35.16	36.75	35.1	25.74	12.27	23.69	29.65	21.96	23.64	9.74	19.97	7.46	16.87	11.37	5.1	8.56	7.11	4.29	1
YDR273W	3.82	0	0	0	3.55	0	0	0.94	1.92	3.22	4.98	6.04	0	5.14	0	3.19	3.68	0	1.23	2.36	4.76	8.24	0	2.91	5.32	2.33	8.22	10.56	7.83	0	3.4	7.11	4.39	1.35	2.63	0	0.96	4.71	4.98	3.25	3.07	4.47	0	1.62	5.1	1.71	2.84	2.86	0
YDR274C	0	3.54	0	0	0	0	2.87	1.89	1.92	1.61	1.24	1.21	4.52	2.06	1.14	4.79	0	0	0	3.54	0	0	4.83	0	2.13	1.17	1.03	0	2.24	2.18	1.13	8.3	1.1	0	0.88	1.08	2.87	0	1.24	0	0	0	0	3.25	0	0	0	0	0
YDR275W	26.74	18.57	30.2	25.35	18.63	18.83	50.68	40.57	44.15	40.25	48.52	35.02	58.79	36.99	38.74	38.29	34.96	29.48	46.87	40.09	31.72	42.84	44.65	48.48	46.82	58.3	32.87	34.33	32.45	32.75	37.43	48.61	46.07	48.76	59.57	40.92	38.26	20.39	24.89	30.86	23.04	10.44	30.36	8.12	11.91	25.68	14.22	10.01	5.02
YDR276C	1016.24	814.53	840.49	730.28	605.97	606.98	449.44	412.27	300.44	801.71	833.51	673.79	280.4	323.68	314.46	668.52	750.62	647.24	1044.7	1170.83	922.29	998.52	1001.69	757.26	893.83	951.43	816.54	882.05	852.69	767.34	374.31	547.72	541.85	327.8	422.27	456.58	861.76	737.35	718	761.69	772.61	763.5	747.31	828.32	655	660.95	679.62	549.05	273.96
YDR277C	8.6	4.42	5.03	7.92	0.89	6.65	2.87	5.66	1.92	4.83	2.49	1.21	9.05	3.08	1.14	3.19	5.52	4.02	6.17	7.07	7.14	8.24	4.83	3.88	4.26	5.83	10.27	2.64	11.19	13.1	7.94	8.3	5.48	1.35	3.5	8.61	3.83	4.71	4.98	4.87	6.14	8.95	15.18	8.12	5.1	5.14	8.53	12.87	0
YDR278C	0	0	0	0	0	0	0.96	0.94	1.92	0	0	1.21	6.03	4.11	0	0	0	0	0	2.36	0	0	0	0	1.06	0	0	6.6	0	3.27	1.13	1.19	4.39	2.71	1.75	0	0	1.57	1.24	0	0	0	1.69	0	0	0	0	0	1
YDR279W	21.97	30.95	15.1	0	3.55	2.22	22.95	30.19	19.2	30.59	28.61	24.15	19.6	16.44	18.23	22.34	9.2	20.1	23.43	25.94	30.14	24.72	13.28	24.24	41.5	18.66	23.62	15.85	13.43	15.28	9.07	17.78	21.94	8.13	7.88	6.46	22	29.81	22.4	38.98	9.22	4.47	26.99	6.5	5.1	5.14	11.37	15.73	2.01
YDR280W	20.06	21.23	31.87	11.09	6.21	7.75	44.94	38.68	31.68	49.91	59.71	39.85	24.12	22.61	21.65	39.89	29.44	30.82	61.67	66.03	78.51	60.97	50.69	36.84	40.44	71.12	71.9	72.62	57.07	53.48	34.03	26.08	38.39	17.61	21.9	12.92	50.69	45.5	37.33	48.72	24.58	23.86	32.05	21.11	28.92	35.96	9.95	10.01	9.03
YDR281C	31.52	20.34	26.84	9.5	7.1	22.15	91.8	76.42	78.71	54.74	32.35	28.98	69.35	60.63	60.38	20.74	18.4	28.14	55.5	37.73	35.69	21.42	39.83	19.39	23.41	37.31	34.92	23.77	23.5	30.56	82.8	77.06	77.88	41.99	44.68	28	31.56	50.2	33.6	24.36	16.9	14.91	5.06	17.87	17.01	3.42	0	2.86	1
YDR282C	0	1.77	1.68	0	0	0	4.78	1.89	2.88	4.83	6.22	4.83	0	4.11	6.84	1.6	9.2	4.02	2.47	4.72	6.34	1.65	0	9.7	8.51	7	5.14	0	6.71	1.09	3.4	2.37	2.19	0	0.88	0	5.74	7.84	14.93	6.5	6.14	1.49	5.06	1.62	1.7	3.42	0	0	0
YDR283C	24.83	31.84	40.26	15.84	4.44	4.43	79.37	33.96	19.2	61.17	55.98	45.89	64.82	36.99	21.65	28.72	29.44	46.9	33.3	64.85	68.99	32.95	47.07	35.88	37.24	37.31	24.65	47.54	33.57	31.65	26.09	42.68	44.97	23.03	17.52	14	25.82	29.81	47.29	42.23	43.01	19.39	45.55	24.36	20.42	18.84	14.22	22.88	13.05
YDR284C	21.01	15.92	13.42	0	2.66	1.11	6.69	12.26	15.36	20.93	24.88	13.28	7.54	9.25	9.11	4.79	18.4	6.7	23.43	23.58	34.89	13.18	18.1	24.24	28.73	27.98	16.43	9.24	7.83	20.74	9.07	11.86	15.36	0	5.26	2.15	20.09	18.83	24.89	17.86	9.22	10.44	15.18	21.11	10.21	3.42	4.27	4.29	1
YDR285W	19.1	25.65	20.13	7.92	6.21	2.22	58.33	50.94	63.35	41.86	48.52	28.98	34.67	40.07	23.93	28.72	22.08	38.86	56.74	49.52	49.96	59.32	21.72	28.12	44.69	44.31	42.11	35.65	27.98	25.11	17.01	30.82	30.71	10.84	11.39	10.77	40.17	42.36	28.62	19.49	21.5	17.89	25.3	19.49	17.01	22.26	12.8	18.59	7.02
YDR286C	33.43	23.88	10.07	1.58	2.66	4.43	41.12	37.74	23.04	32.2	24.88	16.91	28.64	21.58	35.32	17.55	18.4	18.76	112.24	90.79	84.85	65.91	61.55	57.21	47.88	54.8	86.28	56.78	39.17	64.4	28.36	24.9	30.71	14.9	8.76	6.46	40.17	18.83	24.89	14.62	19.97	20.88	13.5	21.11	3.4	3.42	8.53	2.86	9.03
YDR287W	5.73	4.42	13.42	1.58	0	4.43	1.91	0.94	0	1.61	3.73	6.04	1.51	0	0	6.38	9.2	6.7	0	1.18	0.79	1.65	8.45	2.91	4.26	4.66	4.11	3.96	3.36	1.09	1.13	0	2.19	4.06	0.88	0	2.87	9.41	3.73	3.25	1.54	7.46	1.69	1.62	1.7	5.14	2.84	0	3.01
YDR288W	25.79	16.8	28.52	4.75	4.44	4.43	42.08	38.68	43.19	25.76	28.61	20.53	37.69	40.07	27.34	20.74	29.44	29.48	34.54	30.66	38.07	16.48	22.93	29.09	20.22	32.65	13.35	22.45	22.38	18.56	29.49	42.68	40.58	20.32	21.03	18.31	34.43	7.84	28.62	25.99	27.65	8.95	21.93	19.49	11.91	15.41	11.37	12.87	2.01
YDR289C	25.79	21.23	43.62	11.09	7.98	11.08	87.02	44.34	60.47	45.08	41.05	44.68	63.32	31.85	31.9	39.89	20.24	17.42	70.3	68.39	90.41	102.16	73.62	69.81	63.85	76.95	69.84	54.14	39.17	75.32	39.7	60.46	46.07	31.15	32.41	36.61	39.21	58.05	33.6	21.11	38.4	23.86	18.56	14.62	28.92	20.55	14.22	11.44	5.02
YDR291W	10.51	17.69	16.78	0	2.66	0	24.86	36.79	20.16	20.93	29.86	13.28	25.63	19.52	13.67	12.76	23.92	10.72	40.7	40.09	28.55	36.25	37.41	21.33	21.28	19.82	13.35	15.85	20.14	15.28	19.28	20.15	18.65	17.61	13.14	16.15	33.48	29.81	16.18	17.86	21.5	19.39	18.56	8.12	8.51	5.14	5.69	10.01	11.04
YDR292C	31.52	15.03	18.45	1.58	7.98	1.11	28.69	33.96	22.08	64.39	46.03	36.23	25.63	17.47	29.62	47.87	49.67	40.2	55.5	48.34	66.61	46.14	37.41	41.69	65.97	78.12	53.41	40.93	45.88	40.39	20.42	22.53	23.03	10.84	14.89	12.92	38.26	40.79	29.86	30.86	33.79	26.84	21.93	21.11	22.12	17.12	9.95	10.01	10.04
YDR293C	46.8	43.34	28.52	17.43	18.63	21.05	46.86	35.85	20.16	70.83	49.76	36.23	21.11	29.8	13.67	54.25	38.63	42.88	28.37	30.66	16.65	26.36	27.76	20.36	14.9	24.49	38	22.45	15.67	29.47	12.48	32.01	51.55	16.25	32.41	24.77	52.6	40.79	44.8	34.11	29.18	37.28	37.11	50.35	51.04	35.96	24.17	21.45	18.06
YDR294C	13.37	13.27	6.71	7.92	4.44	2.22	17.21	12.26	14.4	24.15	18.66	15.7	6.03	12.33	6.84	11.17	14.72	13.4	22.2	15.33	12.69	24.72	7.24	9.7	13.83	22.15	24.65	5.28	26.86	32.75	18.15	10.67	8.77	12.19	10.51	10.77	13.39	9.41	18.67	14.62	13.82	8.95	10.12	4.87	3.4	11.99	9.95	2.86	5.02
YDR295C	14.33	18.57	21.81	7.92	6.21	3.32	17.21	19.81	12.48	30.59	24.88	27.77	15.08	22.61	15.95	25.53	23.92	12.06	16.03	31.84	39.65	18.13	16.9	13.57	18.09	30.32	36.98	22.45	31.33	25.11	11.34	32.01	20.84	14.9	10.51	8.61	30.61	21.96	12.44	21.11	16.9	16.4	6.75	6.5	11.91	13.7	9.95	2.86	6.02
YDR296W	11.46	12.38	11.74	3.17	2.66	0	14.34	10.38	7.68	33.81	23.64	22.94	16.58	12.33	7.98	14.36	23.92	18.76	51.8	48.34	53.13	24.72	33.79	22.3	32.99	59.46	36.98	25.09	33.57	38.2	9.07	27.27	23.03	6.77	8.76	8.61	30.61	21.96	22.4	21.11	19.97	13.42	28.68	6.5	6.81	11.99	5.69	8.58	2.01
YDR297W	21.97	18.57	13.42	11.09	14.2	5.54	34.43	10.38	21.12	54.74	28.61	27.77	10.55	21.58	9.11	23.93	36.8	30.82	40.7	34.19	44.41	39.55	20.52	34.91	44.69	60.63	42.11	22.45	39.17	45.84	18.15	15.41	28.52	10.84	22.78	17.23	37.3	39.22	29.86	29.23	29.18	26.84	26.99	19.49	10.21	32.53	21.33	12.87	8.03
YDR298C	38.2	34.49	5.03	15.84	11.53	14.4	25.82	13.21	13.44	45.08	38.57	42.26	24.12	23.63	20.51	33.51	44.15	30.82	77.7	57.78	40.44	57.67	59.14	60.12	53.2	36.14	78.06	50.18	45.88	34.93	27.22	28.45	24.13	10.84	36.8	19.38	39.21	45.5	22.4	30.86	53.76	19.39	38.8	16.24	27.22	35.96	27.01	22.88	10.04
YDR299W	356.26	351.1	454.64	131.48	101.14	107.44	464.74	465.1	417.55	447.54	470.25	332.06	248.74	338.06	263.19	354.2	323.8	277.39	429.23	358.44	475.02	398.75	386.19	388.81	555.45	469.88	318.4	339.35	273.04	440.98	328.94	348.55	376.23	299.36	280.34	202.44	455.27	363.97	367.09	331.31	299.52	275.87	323.89	188.4	222.87	260.27	132.23	144.41	127.45
YDR300C	35.34	18.57	25.16	12.67	12.42	6.65	30.6	37.74	27.84	38.64	67.18	36.23	18.09	24.66	17.09	46.27	36.8	44.22	45.64	70.75	93.58	70.85	43.45	40.72	81.93	94.44	39.03	71.3	44.76	39.3	29.49	33.2	26.32	23.03	25.41	7.54	35.39	26.67	39.82	34.11	33.79	28.33	43.86	21.11	22.12	11.99	7.11	5.72	7.02
YDR301W	31.52	30.95	25.16	6.34	7.98	0	45.9	33.02	35.52	41.86	38.57	48.3	13.57	21.58	23.93	36.7	22.08	18.76	29.6	50.7	60.27	21.42	20.52	42.66	41.5	37.31	33.89	34.33	24.62	39.3	41.97	33.2	34	18.96	21.9	12.92	38.26	20.39	32.35	17.86	29.18	20.88	18.56	8.12	25.52	25.68	12.8	10.01	13.05
YDR302W	29.61	19.46	6.71	6.34	1.77	2.22	48.77	45.28	39.36	25.76	29.86	30.19	63.32	34.94	47.85	33.51	31.28	20.1	46.87	50.7	44.41	47.78	20.52	30.06	42.56	47.8	35.95	42.25	30.21	19.65	43.1	47.42	44.97	20.32	21.03	43.07	29.65	31.38	28.62	22.74	21.5	19.39	23.62	11.37	18.71	13.7	7.11	18.59	6.02
YDR303C	41.07	40.68	26.84	15.84	6.21	3.32	57.38	33.02	25.92	62.78	60.96	51.92	43.72	27.74	36.46	41.48	31.28	42.88	43.17	44.81	55.51	51.08	27.76	40.72	44.69	43.14	66.76	46.22	41.4	42.57	29.49	40.31	25.23	12.19	30.66	15.08	45.91	53.34	48.53	45.47	32.26	29.82	42.17	22.74	32.32	18.84	18.48	14.3	10.04
YDR304C	44.89	29.18	45.3	7.92	7.98	4.43	60.24	64.15	41.27	40.25	42.3	54.34	12.06	29.8	29.62	51.06	42.31	32.16	48.1	50.7	58.68	42.84	38.62	45.57	41.5	48.97	55.46	26.41	39.17	39.3	38.57	30.82	43.87	18.96	22.78	16.15	37.3	31.38	43.55	35.73	41.47	29.82	32.05	19.49	23.82	8.56	11.37	21.45	13.05
YDR305C	25.79	14.15	16.78	1.58	0.89	4.43	21.04	10.38	11.52	24.15	12.44	22.94	7.54	12.33	7.98	7.98	23.92	9.38	41.94	35.37	38.07	13.18	32.59	18.42	20.22	29.15	15.41	18.49	17.9	24.01	10.21	15.41	17.55	2.71	4.38	6.46	19.13	26.67	19.91	8.12	10.75	11.93	18.56	12.99	13.61	3.42	2.84	5.72	4.01
YDR306C	31.52	41.57	36.91	1.58	7.1	4.43	72.68	67.92	57.59	61.17	52.25	60.38	40.7	41.1	48.99	41.48	38.63	45.56	57.97	73.1	53.93	52.73	36.21	40.72	61.72	87.45	21.57	60.74	59.31	36.02	47.64	50.98	50.46	27.09	41.18	24.77	38.26	42.36	47.29	47.1	35.33	20.88	42.17	27.61	34.03	18.84	18.48	17.16	10.04
YDR307W	12.42	8.84	1.68	1.58	3.55	1.11	11.48	7.55	11.52	12.88	7.46	12.08	1.51	8.22	9.11	4.79	20.24	16.08	13.57	3.54	7.93	4.94	12.07	6.79	9.58	15.16	15.41	14.52	10.07	4.37	12.48	7.11	10.97	0	0	3.23	16.26	23.53	14.93	11.37	9.22	11.93	10.12	3.25	1.7	0	4.27	2.86	3.01
YDR308C	31.52	30.95	23.49	7.92	7.1	11.08	90.85	104.72	66.23	43.47	62.2	37.43	75.38	73.98	61.52	28.72	23.92	44.22	114.71	115.55	126.09	70.85	96.55	86.29	124.5	115.43	94.49	77.91	70.5	46.94	61.25	64.02	64.72	55.54	30.66	40.92	44	25.1	34.84	42.23	29.18	14.91	20.24	34.11	20.42	17.12	17.06	4.29	17.06
YDR309C	125.12	134.43	130.86	129.9	80.74	84.18	94.67	104.72	85.43	209.28	153.02	165.43	69.35	84.26	61.52	173.91	174.78	125.96	151.71	114.37	149.09	116.99	113.44	170.65	145.78	169.06	165.36	126.76	184.64	153.91	82.8	82.99	83.36	60.96	99	45.23	175.99	156.88	159.28	159.16	167.42	120.79	84.35	94.2	69.75	111.3	81.04	58.62	23.08
YDR310C	52.53	33.61	38.59	7.92	4.44	9.97	56.42	35.85	33.6	85.32	53.49	64	16.58	36.99	11.39	59.03	44.15	33.5	50.57	54.24	32.51	56.02	22.93	38.78	47.88	52.47	54.44	33.01	43.64	81.86	29.49	45.05	50.46	12.19	27.16	26.92	32.52	47.07	52.26	42.23	29.18	41.75	60.73	24.36	37.43	32.53	27.01	28.6	17.06
YDR311W	26.74	22.11	16.78	6.34	2.66	5.54	35.38	30.19	30.72	37.03	62.2	41.06	30.15	43.16	35.32	31.91	14.72	26.8	33.3	49.52	36.48	42.84	27.76	32.97	14.9	31.48	22.6	14.52	43.64	32.75	29.49	32.01	24.13	21.67	26.28	16.15	44.95	36.08	33.6	17.86	27.65	19.39	40.49	12.99	6.81	13.7	5.69	18.59	8.03
YDR312W	31.52	28.3	25.16	12.67	5.32	5.54	32.51	46.23	33.6	56.35	39.81	39.85	55.78	18.5	22.79	43.08	31.28	26.8	29.6	34.19	50.75	31.31	15.69	31.03	69.17	40.81	53.41	44.89	33.57	34.93	23.82	30.82	41.68	13.55	7.88	12.92	47.82	34.51	34.84	29.23	21.5	13.42	32.05	12.99	23.82	10.27	9.95	5.72	8.03
YDR313C	38.2	25.65	21.81	7.92	7.98	12.18	29.64	25.47	23.04	46.69	34.83	28.98	12.06	19.52	23.93	28.72	20.24	26.8	29.6	8.25	21.41	16.48	12.07	12.6	10.64	16.32	14.38	11.88	2.24	14.19	32.89	21.34	18.65	25.74	28.91	15.08	33.48	23.53	33.6	25.99	19.97	29.82	16.87	17.87	15.31	22.26	18.48	21.45	8.03
YDR314C	6.69	8.84	10.07	0	4.44	1.11	54.51	37.74	41.27	22.54	11.2	21.74	22.61	32.88	25.07	17.55	20.24	17.42	12.33	4.72	7.14	4.94	9.65	12.6	11.7	7	8.22	10.56	11.19	4.37	32.89	23.71	35.1	21.67	19.27	21.54	14.35	14.12	13.69	4.87	12.29	5.96	20.24	3.25	0	13.7	9.95	1.43	2.01
YDR315C	8.6	7.08	13.42	0	3.55	1.11	59.29	42.45	52.79	22.54	16.17	21.74	22.61	25.69	31.9	20.74	27.6	21.44	9.87	30.66	11.9	18.13	8.45	25.21	22.35	16.32	12.33	17.17	19.02	5.46	34.03	42.68	46.07	27.09	20.15	19.38	17.22	12.55	14.93	6.5	15.36	1.49	23.62	4.87	5.1	11.99	12.8	5.72	2.01
YDR316W	66.86	77.83	55.36	11.09	14.2	9.97	209.42	174.53	132.46	156.16	138.09	131.62	117.59	101.73	94.56	94.13	95.67	81.74	176.38	170.97	183.19	151.59	150.86	127.02	188.34	204.04	116.06	128.08	128.69	167	121.37	145.82	173.3	88.05	104.25	50.61	122.43	106.68	115.73	89.32	73.73	76.05	97.84	73.09	68.05	51.37	28.44	50.04	27.1
YDR316W-A	0	0	0	0	0	0	0	0	0	0	0	0	0	0	0	0	0	0	0	0	0	0	0	0	0	0	0	0	0	0	0	0	0	0	0	0	0	0	0	0	0	0	0	0	0	0	0	0	0
YDR316W-B	0	0	0	0	1.77	0	0	0	0	0	0	0	0	0	0	0	0	0	0	0	0	0	0	0	0	0	0	0	0	0	0	0	1.1	0	0	0	0	0	0	0	0	0	0	0	0	0	0	0	0
YDR317W	6.69	5.31	3.36	0	0	1.11	11.48	10.38	13.44	0	4.98	6.04	0	12.33	5.7	4.79	5.52	6.7	4.93	14.15	15.86	11.53	3.62	5.82	4.26	9.33	3.08	3.96	10.07	12.01	6.81	3.56	3.29	2.71	2.63	2.15	7.65	9.41	6.22	3.25	10.75	2.98	3.37	0	0	1.71	0	0	0
YDR318W	15.28	24.76	21.81	0	8.87	2.22	60.24	99.06	61.43	35.42	52.25	33.81	33.17	64.74	51.27	43.08	40.47	33.5	43.17	37.73	55.51	24.72	22.93	32.97	37.24	54.8	29.79	23.77	34.69	32.75	49.91	69.95	64.72	39.28	56.94	39.84	38.26	65.89	33.6	27.61	35.33	31.32	38.8	4.87	13.61	34.25	15.64	11.44	7.02
YDR319C	15.28	15.03	11.74	1.58	2.66	5.54	18.17	16.98	10.56	17.71	21.15	10.87	13.57	26.72	18.23	15.96	16.56	17.42	40.7	21.22	29.34	23.07	26.55	41.69	28.73	17.49	48.27	27.73	26.86	14.19	14.75	23.71	24.13	5.42	7.88	2.15	12.43	31.38	19.91	12.99	6.14	25.35	18.56	8.12	8.51	8.56	4.27	4.29	4.01
YDR320C	17.19	14.15	26.84	0	0	0	21.99	20.75	8.64	19.32	19.9	9.66	13.57	11.3	11.39	14.36	11.04	5.36	30.84	20.04	16.65	16.48	20.52	9.7	18.09	10.49	17.46	5.28	6.71	20.74	9.07	7.11	6.58	5.42	3.5	3.23	10.52	17.26	26.13	12.99	13.82	14.91	13.5	11.37	6.81	11.99	4.27	5.72	1
YDR320C-A	199.62	191.03	253.32	20.59	37.26	23.26	1014.6	950.95	927.24	284.95	282.4	193.2	832.16	711.06	751.96	191.46	147.18	205.03	461.3	341.94	573.36	438.3	337.92	407.23	522.47	436.07	411.87	439.71	437.54	368.94	720.26	515.71	489.2	422.62	399.49	315.51	315.63	291.8	236.43	207.88	222.72	181.93	163.63	121.81	107.18	143.83	71.09	67.2	54.19
YDR321W	26.74	18.57	20.13	1.58	0.89	4.43	28.69	6.6	9.6	30.59	23.64	20.53	7.54	3.08	1.14	27.12	16.56	22.78	37	23.58	29.34	37.9	22.93	30.06	39.37	27.98	39.03	23.77	27.98	18.56	4.54	13.04	7.68	8.13	1.75	9.69	22	17.26	34.84	30.86	21.5	16.4	21.93	17.87	25.52	11.99	5.69	7.15	10.04
YDR322C-A	175.74	136.2	145.95	66.53	85.17	50.95	452.31	363.21	349.4	149.72	153.02	132.83	417.59	346.28	356.61	97.33	115.9	105.86	394.69	466.92	357.66	311.42	357.23	319	319.23	362.61	390.3	326.15	364.8	316.54	355.03	352.1	327.96	308.84	211.13	351.05	146.34	134.92	121.95	136.42	145.92	117.81	156.88	112.07	100.38	102.74	78.2	67.2	27.1
YDR322W	12.42	12.38	11.74	3.17	0	1.11	10.52	8.49	12.48	33.81	16.17	19.32	7.54	8.22	2.28	14.36	16.56	14.74	29.6	29.48	11.9	36.25	22.93	19.39	18.09	32.65	15.41	29.05	24.62	21.83	4.54	11.86	8.77	1.35	9.64	7.54	20.09	17.26	18.67	24.36	12.29	10.44	11.81	4.87	3.4	3.42	12.8	1.43	5.02
YDR323C	169.05	134.43	134.21	53.86	75.41	47.63	418.84	375.47	314.84	152.94	149.29	130.41	376.88	317.51	329.27	81.37	114.06	105.86	399.63	475.17	340.21	309.77	349.99	305.42	330.93	370.78	370.78	316.91	345.78	306.72	328.94	328.39	321.38	292.59	166.45	320.9	143.47	142.76	123.19	136.42	136.7	126.75	163.63	108.82	83.36	92.46	71.09	71.49	28.1
YDR324C	35.34	37.14	35.23	6.34	8.87	14.4	63.11	43.4	50.87	83.71	59.71	50.72	45.23	36.99	27.34	49.46	77.27	30.82	56.74	86.07	86.44	90.63	77.24	63.99	92.58	68.79	83.19	42.25	48.12	32.75	32.89	28.45	59.23	25.74	28.03	19.38	65.04	42.36	48.53	51.97	49.15	53.68	50.61	11.37	18.71	29.11	29.86	18.59	19.07
YDR325W	23.88	26.53	25.16	1.58	6.21	6.65	28.69	42.45	24	33.81	36.08	13.28	25.63	24.66	22.79	22.34	38.63	14.74	61.67	33.01	38.07	51.08	38.62	49.45	46.82	30.32	27.73	13.2	41.4	14.19	21.55	30.82	32.91	16.25	15.77	10.77	37.3	25.1	24.89	25.99	27.65	8.95	35.43	16.24	13.61	20.55	4.27	12.87	15.05
YDR326C	42.98	24.76	40.26	14.26	7.1	15.51	40.16	25.47	30.72	43.47	68.42	59.17	46.73	16.44	27.34	49.46	33.12	32.16	44.4	48.34	39.65	67.56	38.62	32	44.69	51.3	49.3	21.13	51.47	51.3	30.63	36.75	51.55	14.9	28.03	18.31	44.95	31.38	48.53	40.6	32.26	22.37	42.17	22.74	13.61	20.55	9.95	18.59	10.04
YDR328C	10.51	18.57	15.1	3.17	5.32	3.32	26.78	41.51	44.15	17.71	22.39	20.53	33.17	30.83	30.76	19.15	22.08	14.74	29.6	42.45	46	56.02	38.62	40.72	37.24	19.82	56.49	25.09	35.81	34.93	28.36	33.2	43.87	13.55	11.39	22.61	22	15.69	13.69	17.86	19.97	11.93	11.81	14.62	8.51	3.42	8.53	5.72	7.02
YDR329C	18.15	9.73	10.07	3.17	0.89	2.22	13.39	16.04	15.36	14.49	21.15	9.66	7.54	13.36	13.67	15.96	12.88	24.12	23.43	38.91	34.89	18.13	21.72	40.72	27.67	16.32	27.73	15.85	14.55	36.02	9.07	23.71	19.74	4.06	6.13	6.46	18.17	20.39	17.42	16.24	16.9	8.95	16.87	8.12	1.7	6.85	8.53	0	4.01
YDR330W	19.1	14.15	10.07	6.34	3.55	4.43	10.52	11.32	9.6	25.76	24.88	22.94	13.57	12.33	4.56	12.76	14.72	8.04	55.5	41.27	29.34	24.72	21.72	28.12	32.99	30.32	24.65	2.64	24.62	15.28	7.94	15.41	20.84	10.84	3.5	9.69	12.43	23.53	8.71	17.86	10.75	8.95	11.81	17.87	20.42	1.71	7.11	12.87	5.02
YDR331W	21.01	34.49	35.23	4.75	6.21	17.72	78.41	21.7	32.64	46.69	53.49	50.72	13.57	32.88	23.93	43.08	38.63	38.86	78.94	64.85	66.61	54.38	59.14	41.69	71.29	62.96	47.25	27.73	53.71	32.75	27.22	24.9	29.62	9.48	14.02	11.85	40.17	47.07	48.53	24.36	23.04	17.89	32.05	32.48	35.73	17.12	14.22	15.73	9.03
YDR332W	6.69	1.77	15.1	0	0.89	0	20.08	11.32	10.56	14.49	19.9	13.28	1.51	6.17	10.25	11.17	22.08	10.72	14.8	14.15	26.17	1.65	8.45	16.48	5.32	19.82	14.38	9.24	7.83	14.19	9.07	7.11	2.19	2.71	5.26	2.15	13.39	21.96	14.93	1.62	1.54	7.46	6.75	6.5	6.81	8.56	2.84	2.86	1
YDR333C	125.12	95.51	120.79	38.02	21.29	32.12	140.57	135.85	99.83	119.13	141.82	83.32	81.41	104.81	64.94	87.75	79.11	87.1	173.91	97.86	107.85	133.47	103.79	121.2	127.69	135.25	99.63	130.72	70.5	121.16	93.01	100.77	104.2	74.5	70.09	71.07	107.12	127.08	102.04	74.71	79.87	59.65	69.16	56.85	56.14	70.2	39.81	40.04	37.13
YDR334W	74.5	83.13	87.24	34.85	41.7	33.23	173.08	121.7	120.94	119.13	123.16	89.36	147.74	94.53	85.45	76.58	103.03	73.7	115.94	137.95	123.71	143.35	106.2	107.63	141.52	148.08	108.87	138.65	94	114.61	128.17	129.22	166.72	100.24	97.24	81.84	104.25	116.09	103.28	79.58	82.94	58.16	97.84	68.21	54.44	54.79	31.28	34.32	21.07
YDR335W	34.38	27.42	21.81	17.43	11.53	9.97	47.81	34.91	31.68	45.08	44.79	43.47	39.2	19.52	28.48	36.7	44.15	28.14	55.5	57.78	61.06	59.32	35	49.45	46.82	27.98	30.81	39.61	33.57	56.76	35.16	40.31	46.07	32.51	21.03	26.92	40.17	40.79	52.26	32.48	38.4	28.33	53.98	19.49	30.62	32.53	11.37	22.88	11.04
YDR336W	30.56	18.57	21.81	3.17	3.55	1.11	51.64	45.28	42.23	59.56	48.52	49.51	37.69	38.02	26.2	46.27	58.87	38.86	35.77	33.01	52.34	34.6	27.76	44.6	52.14	53.63	23.62	19.81	30.21	34.93	26.09	28.45	36.2	21.67	16.65	6.46	34.43	48.63	34.84	24.36	27.65	35.79	33.74	12.99	27.22	17.12	11.37	15.73	7.02
YDR337W	40.11	35.38	23.49	7.92	6.21	3.32	61.2	46.23	38.4	80.49	62.2	59.17	24.12	43.16	25.07	44.67	60.71	60.3	46.87	37.73	44.41	26.36	42.24	32	63.85	47.8	17.46	26.41	27.98	48.03	51.04	35.57	37.29	14.9	28.91	19.38	68.86	62.75	57.24	34.11	43.01	32.81	37.11	17.87	39.13	23.97	12.8	22.88	10.04
YDR338C	14.33	10.61	11.74	6.34	1.77	4.43	16.26	21.7	10.56	16.1	27.37	14.49	7.54	5.14	21.65	25.53	11.04	9.38	34.54	16.51	34.89	11.53	20.52	41.69	22.35	20.99	22.6	15.85	12.31	17.46	11.34	8.3	17.55	6.77	15.77	7.54	19.13	15.69	27.38	34.11	12.29	22.37	20.24	9.74	17.01	6.85	4.27	2.86	3.01
YDR339C	81.18	75.17	62.07	12.67	12.42	11.08	99.45	95.28	88.31	132.01	126.89	85.73	61.81	53.43	61.52	118.07	71.75	65.66	74	86.07	77.72	67.56	66.38	65.93	95.77	113.1	67.79	105.64	52.59	81.86	72.59	100.77	80.07	54.18	39.42	48.46	103.3	111.39	94.57	71.46	59.9	55.17	107.96	32.48	34.03	53.08	24.17	27.17	22.08
YDR341C	46.8	22.99	33.55	9.5	6.21	1.11	38.25	20.75	14.4	53.13	53.49	47.09	24.12	19.52	11.39	51.06	53.35	52.26	59.2	80.18	58.68	74.15	61.55	62.05	58.52	74.62	106.82	83.19	49.24	73.13	28.36	20.15	14.26	9.48	14.02	7.54	50.69	61.18	38.58	32.48	43.01	34.3	50.61	21.11	45.93	13.7	9.95	17.16	11.04
YDR342C	45.85	61.91	31.87	45.94	25.73	60.92	7.65	14.15	4.8	6.44	29.86	10.87	6.03	11.3	2.28	12.76	22.08	22.78	38.24	31.84	35.69	54.38	41.03	37.81	22.35	33.81	34.92	59.42	57.07	25.11	35.16	26.08	29.62	21.67	75.34	61.38	9.56	15.69	19.91	11.37	27.65	31.32	84.35	79.58	68.05	66.78	88.15	134.4	23.08
YDR343C	1.91	0.88	5.03	1.58	0.89	0	1.91	4.72	0	4.83	6.22	0	0	2.06	1.14	0	1.84	0	0	1.18	2.38	3.3	1.21	0	0	0	0	1.32	1.12	0	0	1.19	1.1	1.35	6.13	1.08	1.91	1.57	0	0	1.54	2.98	0	0	0	1.71	4.27	0	0
YDR344C	0	0	0	0	0	2.22	0.96	0	3.84	0	3.73	0	0	0	0	3.19	0	1.34	0	0	0.79	0	1.21	0	0	0	0	0	0	0	0	0	3.29	1.35	0	0	0.96	0	0	0	1.54	0	0	0	0	0	0	0	0
YDR345C	73.54	66.33	95.62	79.21	71.86	91.93	63.11	42.45	79.67	149.72	85.84	71.24	64.82	65.76	46.71	98.92	101.19	104.52	128.27	141.49	169.71	130.17	189.48	177.44	134.07	143.41	121.2	215.23	167.85	182.29	38.57	68.76	61.42	88.05	81.48	50.61	102.34	86.29	80.88	133.17	93.7	74.56	91.09	38.98	18.71	130.13	49.76	67.2	16.06
YDR346C	55.4	78.71	35.23	30.1	16.86	28.8	66.94	57.55	37.44	83.71	79.62	53.13	63.32	46.24	27.34	79.78	68.07	60.3	135.68	121.45	124.51	146.65	83.27	127.02	151.1	135.25	118.12	104.31	119.74	99.33	45.37	52.16	60.33	32.51	28.03	20.46	83.21	87.86	79.64	68.21	55.3	47.72	60.73	38.98	56.14	42.81	14.22	40.04	22.08
YDR347W	21.97	16.8	28.52	4.75	7.98	9.97	35.38	15.09	7.68	22.54	23.64	30.19	4.52	15.41	14.81	28.72	34.96	21.44	35.77	17.69	42.03	19.77	16.9	33.94	42.56	33.81	42.11	21.13	42.52	40.39	14.75	16.6	20.84	9.48	12.27	8.61	27.74	23.53	32.35	19.49	18.43	13.42	21.93	21.11	22.12	23.97	17.06	11.44	17.06
YDR348C	15.28	24.76	20.13	11.09	0.89	7.75	31.56	25.47	16.32	64.39	51.01	50.72	30.15	19.52	15.95	25.53	27.6	20.1	28.37	30.66	22.2	34.6	19.31	25.21	30.86	44.31	31.84	21.13	23.5	27.29	12.48	28.45	25.23	4.06	14.89	8.61	32.52	37.65	33.6	29.23	30.72	25.35	25.3	12.99	30.62	17.12	11.37	22.88	6.02
YDR349C	13.37	9.73	6.71	3.17	0	3.32	6.69	8.49	8.64	12.88	23.64	19.32	9.05	7.19	4.56	12.76	18.4	16.08	14.8	12.97	26.96	16.48	13.28	15.51	14.9	23.32	17.46	23.77	7.83	22.92	9.07	13.04	12.07	4.06	3.5	5.38	22.95	18.83	12.44	21.11	10.75	14.91	3.37	3.25	11.91	8.56	0	4.29	2.01
YDR350C	37.25	30.95	25.16	6.34	5.32	8.86	45.9	42.45	42.23	24.15	19.9	33.81	10.55	20.55	25.07	17.55	25.76	30.82	113.47	96.69	97.54	107.1	91.72	54.3	67.04	93.28	84.22	44.89	64.9	53.48	28.36	29.64	38.39	21.67	21.03	28	27.74	28.24	28.62	14.62	38.4	23.86	25.3	14.62	11.91	23.97	9.95	5.72	6.02
YDR351W	40.11	36.26	50.33	11.09	11.53	6.65	99.45	56.6	35.52	51.52	51.01	48.3	45.23	39.05	26.2	46.27	58.87	34.84	80.17	48.34	70.58	54.38	49.48	66.9	67.04	85.12	33.89	46.22	31.33	68.77	28.36	56.91	51.55	33.86	23.65	39.84	57.39	45.5	56	55.22	38.4	49.21	45.55	29.23	32.32	20.55	17.06	35.75	15.05
YDR352W	7.64	10.61	6.71	4.75	0.89	4.43	3.83	5.66	6.72	25.76	18.66	14.49	3.02	6.17	0	14.36	16.56	13.4	38.24	41.27	19.03	13.18	19.31	22.3	30.86	33.81	38	21.13	13.43	19.65	6.81	5.93	7.68	5.42	2.63	3.23	21.04	20.39	13.69	14.62	10.75	5.96	15.18	17.87	3.4	6.85	7.11	10.01	1
YDR353W	161.41	187.49	159.37	158.41	166.8	194.94	74.59	60.38	65.27	172.25	179.14	158.18	46.73	60.63	41.02	145.19	147.18	140.7	207.21	237	282.32	263.64	235.34	274.4	253.25	276.33	193.09	256.17	248.42	268.52	80.53	115	112.98	105.66	114.77	87.22	186.51	138.06	158.03	175.4	133.63	123.77	161.95	121.81	93.57	164.38	83.89	122.97	32.11
YDR354W	20.06	30.07	41.94	7.92	7.98	13.29	38.25	23.59	14.4	48.3	51.01	33.81	28.64	30.83	15.95	35.1	20.24	29.48	70.3	101.4	79.3	85.68	65.17	57.21	89.38	95.61	101.68	54.14	59.31	94.96	32.89	42.68	49.36	27.09	17.52	23.69	48.78	58.05	29.86	21.11	29.18	32.81	40.49	30.86	11.91	37.67	18.48	15.73	9.03
YDR356W	63.04	92.86	107.37	23.76	24.84	15.51	158.74	134.91	145.9	136.84	161.73	117.13	132.66	135.64	109.38	78.18	115.9	97.82	194.88	240.53	204.6	197.73	153.27	136.71	210.69	206.38	155.09	132.04	148.83	204.12	140.65	175.46	159.05	96.17	103.38	75.38	140.6	130.21	116.97	60.09	81.41	79.03	114.71	68.21	40.83	89.04	41.23	42.89	28.1
YDR357C	16.24	11.5	5.03	4.75	0.89	0	70.76	60.38	44.15	14.49	27.37	8.45	51.26	40.07	35.32	11.17	20.24	12.06	57.97	87.25	51.55	47.78	44.65	28.12	47.88	51.3	55.46	43.57	35.81	20.74	40.83	21.34	43.87	29.8	16.65	26.92	24.87	20.39	18.67	12.99	26.11	16.4	15.18	9.74	0	8.56	9.95	2.86	4.01
YDR358W	7.64	5.31	6.71	4.75	4.44	5.54	0	6.6	6.72	9.66	8.71	8.45	4.52	2.06	11.39	7.98	3.68	18.76	14.8	12.97	14.27	6.59	13.28	15.51	6.38	13.99	9.24	7.92	7.83	12.01	7.94	4.74	5.48	5.42	1.75	7.54	8.61	4.71	6.22	3.25	6.14	2.98	8.43	8.12	3.4	3.42	0	2.86	2.01
YDR359C	30.56	27.42	26.84	6.34	8.87	2.22	28.69	14.15	20.16	43.47	33.59	37.43	34.67	18.5	12.53	35.1	25.76	36.18	22.2	18.87	17.45	16.48	7.24	10.67	18.09	20.99	21.57	10.56	19.02	31.65	27.22	33.2	32.91	29.8	27.16	25.84	21.04	32.95	31.11	17.86	21.5	22.37	35.43	24.36	10.21	17.12	8.53	14.3	7.02
YDR361C	31.52	27.42	30.2	14.26	6.21	7.75	56.42	48.11	63.35	61.17	100.77	61.58	25.63	35.96	34.18	60.63	64.39	56.28	33.3	38.91	40.44	28.01	28.96	39.75	45.76	72.29	36.98	33.01	32.45	21.83	43.1	71.13	63.62	36.57	27.16	19.38	41.13	67.46	59.73	58.47	39.94	28.33	92.78	21.11	23.82	32.53	9.95	10.01	7.02
YDR362C	18.15	7.96	11.74	6.34	0.89	2.22	16.26	10.38	9.6	19.32	16.17	10.87	15.08	9.25	12.53	19.15	7.36	9.38	18.5	30.66	17.45	26.36	8.45	11.64	10.64	12.83	8.22	9.24	16.79	29.47	11.34	13.04	13.16	13.55	11.39	7.54	18.17	15.69	19.91	11.37	9.22	8.95	18.56	4.87	6.81	10.27	7.11	7.15	2.01
YDR363W	3.82	15.03	6.71	4.75	2.66	4.43	20.08	22.64	8.64	17.71	17.42	14.49	13.57	11.3	6.84	7.98	5.52	8.04	6.17	12.97	12.69	4.94	12.07	4.85	13.83	18.66	10.27	14.52	5.6	8.73	10.21	10.67	10.97	4.06	8.76	6.46	6.7	28.24	18.67	8.12	9.22	10.44	11.81	6.5	5.1	8.56	1.42	2.86	7.02
YDR363W-A	92.65	83.13	70.46	15.84	7.1	23.26	285.92	303.78	291.8	140.06	125.65	106.26	271.36	210.65	209.64	95.73	132.46	69.68	146.78	172.15	156.23	154.89	124.31	98.9	170.25	150.41	125.31	125.44	117.5	146.26	256.35	279.79	238.02	212.67	124.4	109.84	120.51	101.97	79.64	60.09	104.45	80.53	87.72	42.23	62.95	37.67	38.39	60.05	30.11
YDR364C	21.97	27.42	41.94	3.17	6.21	0	39.21	35.85	29.76	35.42	34.83	37.43	19.6	42.13	29.62	33.51	18.4	29.48	51.8	41.27	57.1	31.31	35	47.51	40.44	36.14	56.49	54.14	16.79	44.75	24.95	26.08	28.52	14.9	21.03	12.92	32.52	36.08	33.6	35.73	15.36	19.39	25.3	9.74	27.22	27.4	8.53	5.72	4.01
YDR365C	198.66	184.84	224.8	147.32	149.05	110.76	251.5	194.34	199.65	321.97	269.96	189.58	284.92	187.01	123.05	255.28	183.98	179.57	220.78	320.71	296.59	291.65	283.61	292.82	311.78	310.15	239.31	242.96	227.16	316.54	157.66	237.11	279.7	138.17	190.11	134.6	266.85	205.52	225.23	203.01	164.35	152.1	204.12	81.21	100.38	155.82	76.78	84.36	46.16
YDR365W-A	0	0	0	0	0	0	0	0	0	0	1.24	0	0	0	1.14	0	0	0	0	0	0	0	0	0	0	0	0	0	0	0	0	0	0	1.35	0	0	0	0	0	0	0	0	0	0	0	0	0	0	0
YDR365W-B	0	0	0	0	0	0	3.83	2.83	0.96	0	1.24	0	1.51	0	1.14	0	1.84	0	0	0	0	0	0	0	0	0	0	0	1.12	0	1.13	0	1.1	1.35	0	0	0	1.57	0	0	1.54	0	0	0	0	0	0	0	0
YDR366C	5.73	6.19	3.36	0	0	0	17.21	12.26	14.4	11.27	1.24	4.83	15.08	19.52	14.81	6.38	7.36	1.34	11.1	5.9	10.31	24.72	9.65	13.57	7.45	12.83	12.33	3.96	7.83	4.37	12.48	3.56	6.58	8.13	13.14	1.08	6.7	10.98	1.24	9.74	6.14	13.42	6.75	6.5	5.1	1.71	0	0	1
YDR367W	16.24	13.27	11.74	1.58	1.77	1.11	10.52	15.09	7.68	17.71	9.95	15.7	4.52	9.25	3.42	11.17	11.04	12.06	20.97	28.3	34.89	4.94	19.31	10.67	26.6	13.99	30.81	7.92	29.09	16.37	5.67	11.86	1.1	16.25	5.26	2.15	9.56	17.26	14.93	3.25	15.36	4.47	13.5	8.12	11.91	1.71	2.84	5.72	5.02
YDR368W	19.1	17.69	15.1	6.34	3.55	7.75	6.69	7.55	7.68	25.76	18.66	13.28	9.05	13.36	7.98	14.36	11.04	16.08	43.17	45.98	40.44	21.42	22.93	20.36	34.05	51.3	23.62	21.13	22.38	22.92	12.48	13.04	13.16	10.84	7.01	12.92	27.74	17.26	32.35	12.99	21.5	25.35	25.3	4.87	15.31	17.12	2.84	7.15	9.03
YDR369C	11.46	15.92	5.03	3.17	2.66	2.22	20.08	20.75	16.32	12.88	13.68	10.87	16.58	13.36	12.53	14.36	9.2	12.06	29.6	15.33	30.93	42.84	14.48	13.57	29.79	29.15	28.76	17.17	19.02	17.46	14.75	10.67	15.36	6.77	4.38	4.31	14.35	14.12	8.71	17.86	10.75	7.46	16.87	4.87	1.7	3.42	0	1.43	2.01
YDR370C	21.97	24.76	10.07	7.92	5.32	7.75	43.03	34.91	24.96	20.93	23.64	21.74	36.18	38.02	20.51	12.76	16.56	24.12	33.3	43.63	46.79	49.43	32.59	46.54	68.1	38.48	45.19	34.33	21.26	32.75	30.63	23.71	17.55	24.38	18.4	22.61	27.74	14.12	31.11	16.24	15.36	17.89	35.43	17.87	11.91	8.56	8.53	5.72	5.02
YDR371W	4.78	5.31	6.71	3.17	0.89	0	15.3	19.81	7.68	1.61	8.71	7.25	4.52	19.52	9.11	11.17	9.2	13.4	20.97	17.69	10.31	32.95	16.9	25.21	17.03	16.32	18.49	9.24	14.55	6.55	20.42	10.67	14.26	8.13	11.39	6.46	5.74	6.28	12.44	8.12	18.43	13.42	3.37	0	1.7	1.71	7.11	2.86	5.02
YDR372C	21.01	23.88	28.52	3.17	7.1	8.86	21.04	38.68	33.6	53.13	53.49	26.57	57.29	26.72	26.2	28.72	12.88	17.42	57.97	36.55	46.79	44.49	33.79	38.78	29.79	24.49	33.89	36.97	59.31	31.65	39.7	40.31	24.13	31.15	22.78	20.46	29.65	26.67	29.86	25.99	29.18	7.46	23.62	19.49	15.31	29.11	17.06	11.44	5.02
YDR373W	37.25	30.95	18.45	4.75	3.55	6.65	39.21	51.89	47.03	27.37	33.59	37.43	84.42	66.79	53.55	23.93	20.24	16.08	60.44	75.46	61.06	56.02	36.21	53.33	57.46	51.3	42.11	40.93	38.05	37.11	55.58	59.28	71.3	41.99	33.29	37.69	36.35	28.24	24.89	24.36	21.5	14.91	47.23	24.36	23.82	20.55	12.8	8.58	14.05
YDR374C	0	0	0	0	0	0	2.87	7.55	1.92	1.61	0	2.42	0	2.06	3.42	0	0	5.36	13.57	2.36	3.97	3.3	2.41	0.97	4.26	1.17	1.03	6.6	3.36	2.18	1.13	0	5.48	0	0.88	1.08	0.96	0	1.24	0	0	0	0	0	0	0	1.42	0	0
YDR374W-A	17.19	12.38	21.81	0	1.77	1.11	103.28	70.76	50.87	14.49	14.93	9.66	48.24	56.52	38.74	19.15	11.04	12.06	20.97	34.19	36.48	39.55	36.21	31.03	43.63	38.48	18.49	30.37	20.14	26.2	47.64	39.12	29.62	18.96	15.77	23.69	13.39	18.83	24.89	14.62	23.04	20.88	10.12	6.5	5.1	6.85	9.95	4.29	4.01
YDR375C	7.64	5.31	0	3.17	0.89	2.22	5.74	3.77	3.84	11.27	7.46	3.62	9.05	6.17	4.56	9.57	3.68	6.7	13.57	9.43	19.03	29.66	14.48	26.18	5.32	15.16	21.57	23.77	12.31	20.74	2.27	9.48	3.29	5.42	3.5	2.15	10.52	3.14	19.91	12.99	13.82	5.96	8.43	4.87	5.1	11.99	0	5.72	1
YDR376W	90.74	58.37	58.72	22.18	26.62	9.97	127.18	158.49	108.47	72.44	74.64	65.21	61.81	113.03	107.1	67.01	79.11	60.3	255.32	234.64	235.53	176.31	194.3	131.87	168.13	234.36	195.15	169.02	164.5	121.16	94.14	105.51	120.66	93.46	61.33	35.54	94.69	86.29	60.97	73.08	72.19	82.02	75.91	69.84	45.93	20.55	36.97	22.88	18.06
YDR377W	149	132.66	124.14	52.28	64.77	39.87	289.75	293.4	213.09	130.4	143.06	119.54	161.31	227.09	249.51	114.88	158.22	120.6	392.22	407.96	410.79	291.65	337.92	298.64	280.92	361.45	307.1	303.7	290.95	230.31	255.21	234.74	258.86	211.31	201.5	156.14	143.47	141.2	95.82	99.07	136.7	125.26	136.64	149.42	102.08	104.45	79.62	91.51	34.12
YDR378C	101.24	92.86	119.11	11.09	16.86	13.29	240.02	226.42	210.21	109.47	87.08	90.56	177.89	192.15	213.06	71.8	84.63	69.68	266.42	316	276.77	181.25	237.75	227.86	235.16	201.71	202.34	208.63	204.78	170.28	181.48	167.16	182.08	121.91	90.24	118.45	97.56	119.23	80.88	87.7	62.98	87.98	72.54	73.09	61.25	68.49	27.01	31.46	25.09
YDR379C-A	13.37	20.34	20.13	7.92	7.1	7.75	46.86	71.7	50.87	12.88	19.9	14.49	60.3	42.13	35.32	12.76	16.56	17.42	60.44	48.34	39.65	28.01	37.41	32	30.86	30.32	35.95	18.49	34.69	25.11	47.64	58.09	49.36	40.64	41.18	40.92	23.91	28.24	26.13	6.5	32.26	10.44	21.93	29.23	10.21	8.56	2.84	12.87	8.03
YDR379W	12.42	18.57	18.45	0	4.44	3.32	24.86	23.59	19.2	24.15	34.83	21.74	28.64	18.5	15.95	12.76	27.6	12.06	14.8	30.66	26.17	19.77	27.76	17.45	35.11	41.97	29.79	22.45	14.55	27.29	20.42	26.08	18.65	12.19	7.01	6.46	36.35	21.96	29.86	19.49	23.04	16.4	16.87	14.62	5.1	5.14	5.69	8.58	6.02
YDR380W	28.65	30.07	16.78	22.18	12.42	16.61	11.48	11.32	10.56	16.1	13.68	14.49	12.06	17.47	5.7	14.36	18.4	9.38	40.7	15.33	19.83	57.67	25.34	30.06	36.18	27.98	30.81	29.05	44.76	45.84	17.01	26.08	24.13	9.48	21.03	20.46	16.26	29.81	21.15	12.99	13.82	11.93	59.04	17.87	20.42	34.25	31.28	18.59	6.02
YDR381C-A	13.37	12.38	10.07	1.58	0.89	2.22	70.76	47.17	51.83	17.71	18.66	18.11	46.73	42.13	28.48	14.36	16.56	6.7	24.67	45.98	23.79	29.66	24.14	20.36	29.79	11.66	27.73	13.2	29.09	28.38	20.42	26.08	20.84	21.67	9.64	10.77	14.35	18.83	14.93	11.37	7.68	4.47	5.06	9.74	15.31	5.14	2.84	8.58	3.01
YDR381W	162.37	159.19	150.99	144.16	133.97	160.61	250.54	250.94	243.81	193.18	226.42	136.45	257.79	222.98	192.55	157.96	193.17	156.79	294.79	261.76	285.49	355.91	244.99	293.79	305.39	293.82	223.91	278.61	344.66	247.78	241.6	265.56	254.47	228.92	251.43	207.83	199.9	188.26	180.43	178.65	145.92	155.09	167.01	125.06	105.48	126.71	109.48	100.09	49.17
YDR382W	784.15	601.39	627.43	339	305.2	353.33	273.49	210.38	207.33	774.34	707.86	679.82	177.89	226.06	197.1	619.06	590.56	562.82	1126.1	1094.19	1135.62	973.81	932.9	993.84	947.03	1041.21	884.33	843.76	782.2	878.68	289.24	315.35	340.03	211.31	269.83	176.6	795.76	666.76	625.92	589.54	717.31	539.82	595.49	513.23	374.28	453.76	382.47	354.6	192.68
YDR383C	12.42	7.96	20.13	3.17	2.66	2.22	27.73	33.02	32.64	30.59	13.68	20.53	19.6	30.83	18.23	25.53	9.2	14.74	28.37	34.19	33.31	19.77	21.72	20.36	39.37	40.81	24.65	19.81	25.74	21.83	20.42	26.08	15.36	13.55	14.89	8.61	27.74	17.26	17.42	12.99	10.75	17.89	20.24	9.74	6.81	17.12	14.22	4.29	3.01
YDR384C	52.53	40.68	46.97	12.67	19.52	9.97	58.33	19.81	35.52	64.39	41.05	65.21	19.6	25.69	25.07	65.42	53.35	28.14	8.63	12.97	19.03	23.07	7.24	23.27	28.73	36.14	25.68	19.81	32.45	33.84	20.42	35.57	31.81	9.48	14.89	15.08	42.08	43.93	52.26	50.35	32.26	55.17	18.56	27.61	10.21	20.55	8.53	15.73	14.05
YDR385W	200.57	191.03	171.12	129.9	102.03	107.44	147.26	119.81	66.23	272.07	274.93	205.28	113.07	78.09	88.87	224.97	211.57	226.47	283.68	224.03	357.66	339.43	242.58	351.97	275.6	303.15	263.96	303.7	305.49	260.88	100.95	125.67	137.11	71.79	114.77	56	258.24	244.74	204.08	160.78	211.97	156.58	156.88	90.95	192.25	160.96	103.79	138.69	46.16
YDR386W	26.74	29.18	33.55	1.58	0.89	5.54	74.59	66.04	62.39	61.17	46.03	32.6	45.23	40.07	27.34	31.91	40.47	25.46	76.47	47.16	61.86	74.15	44.65	58.18	80.87	93.28	61.63	38.29	38.05	50.21	29.49	50.98	47.17	13.55	12.27	9.69	44	42.36	38.58	17.86	24.58	34.3	28.68	16.24	23.82	6.85	9.95	8.58	10.04
YDR387C	11.46	10.61	8.39	4.75	4.44	1.11	5.74	10.38	8.64	17.71	22.39	12.08	3.02	6.17	10.25	3.19	9.2	14.74	7.4	9.43	9.52	18.13	12.07	13.57	9.58	15.16	9.24	10.56	7.83	6.55	3.4	11.86	5.48	2.71	16.65	3.23	9.56	12.55	7.47	14.62	9.22	11.93	16.87	12.99	13.61	3.42	8.53	8.58	6.02
YDR388W	45.85	46.87	25.16	3.17	12.42	9.97	42.08	21.7	16.32	53.13	60.96	49.51	13.57	24.66	12.53	60.63	44.15	33.5	38.24	40.09	38.86	41.19	26.55	19.39	46.82	61.8	45.19	38.29	32.45	43.66	18.15	40.31	26.32	29.8	29.79	23.69	43.04	36.08	42.31	47.1	46.08	17.89	50.61	50.35	25.52	29.11	18.48	22.88	15.05
YDR389W	37.25	47.76	26.84	12.67	10.65	15.51	90.85	68.87	48.95	67.61	60.96	50.72	39.2	48.29	45.57	54.25	75.43	50.92	32.07	53.06	39.65	56.02	21.72	44.6	39.37	37.31	40.06	33.01	38.05	26.2	41.97	48.61	55.94	39.28	41.18	38.77	73.65	53.34	60.97	45.47	43.01	58.16	65.79	21.11	17.01	30.82	18.48	18.59	4.01
YDR390C	27.7	22.99	41.94	3.17	5.32	6.65	21.04	21.7	19.2	28.98	33.59	24.15	16.58	25.69	20.51	15.96	29.44	32.16	32.07	35.37	57.1	41.19	43.45	19.39	53.2	50.14	39.03	27.73	50.36	38.2	12.48	22.53	27.42	21.67	11.39	10.77	32.52	23.53	26.13	32.48	24.58	19.39	30.36	22.74	20.42	22.26	17.06	11.44	2.01
YDR391C	9.55	4.42	3.36	0	0.89	3.32	2.87	14.15	0.96	8.05	8.71	9.66	9.05	4.11	4.56	1.6	0	1.34	8.63	4.72	9.52	1.65	6.03	2.91	11.7	10.49	8.22	1.32	5.6	12.01	0	5.93	5.48	5.42	8.76	1.08	12.43	10.98	7.47	9.74	6.14	4.47	6.75	8.12	5.1	3.42	4.27	1.43	0
YDR392W	41.07	30.07	33.55	4.75	7.98	13.29	44.94	69.81	37.44	70.83	54.74	71.24	43.72	65.76	35.32	35.1	49.67	34.84	161.58	139.13	123.71	97.22	82.07	67.87	88.32	110.77	93.47	99.03	80.57	58.94	53.31	43.86	37.29	31.15	26.28	28	43.04	54.91	46.04	50.35	44.54	43.25	91.09	24.36	20.42	29.11	24.17	21.45	12.04
YDR393W	52.53	43.34	45.3	6.34	12.42	24.37	92.76	85.85	59.51	82.1	79.62	78.49	51.26	83.23	45.57	51.06	64.39	56.28	162.81	134.42	150.68	107.1	114.65	94.05	91.51	141.08	117.09	129.4	115.26	77.5	69.19	58.09	75.68	46.06	39.42	42	65.04	67.46	54.75	58.47	50.69	59.65	94.47	27.61	34.03	42.81	32.7	24.31	14.05
YDR394W	67.81	68.98	60.39	12.67	18.63	22.15	104.23	107.55	67.19	132.01	125.65	120.75	28.64	65.76	56.97	105.3	132.46	91.12	115.94	81.36	106.27	102.16	49.48	63.02	115.99	100.27	85.25	108.28	85.05	103.7	76	72.32	99.81	81.27	68.33	29.07	95.64	127.08	115.73	82.83	101.38	67.1	80.97	56.85	51.04	63.36	39.81	58.62	17.06
YDR395W	56.35	47.76	62.07	19.01	10.65	7.75	43.99	33.02	39.36	82.1	38.57	37.43	75.38	41.1	35.32	36.7	45.99	45.56	62.9	70.75	74.54	67.56	47.07	55.27	55.33	64.13	80.11	67.34	36.93	65.49	28.36	42.68	37.29	28.45	25.41	15.08	43.04	65.89	57.24	40.6	33.79	43.25	55.67	24.36	18.71	34.25	18.48	42.89	12.04
YDR397C	58.26	53.95	41.94	58.61	44.36	58.7	53.55	55.66	48.95	54.74	63.45	49.51	55.78	43.16	38.74	70.2	42.31	34.84	191.18	188.65	180.02	169.72	171.37	167.74	197.92	167.9	141.74	191.46	118.62	181.19	52.18	66.39	82.27	66.37	43.8	57.07	55.47	39.22	60.97	51.97	43.01	28.33	69.16	12.99	20.42	34.25	28.44	28.6	13.05
YDR398W	30.56	39.8	36.91	6.34	8.87	7.75	54.51	27.36	28.8	66	54.74	37.43	43.72	24.66	18.23	38.29	38.63	28.14	34.54	35.37	45.2	37.9	31.38	32	38.31	36.14	50.33	30.37	40.28	81.86	27.22	39.12	27.42	16.25	19.27	25.84	47.82	70.6	49.77	40.6	38.4	26.84	43.86	22.74	30.62	35.96	12.8	10.01	8.03
YDR399W	28.65	30.95	33.55	23.76	26.62	19.94	77.46	95.28	70.07	69.22	52.25	49.51	82.91	97.62	59.25	76.58	73.59	57.62	146.78	133.24	154.64	116.99	111.03	119.26	140.46	123.59	100.66	129.4	67.14	146.26	83.94	67.58	93.23	86.69	83.23	44.15	54.52	43.93	52.26	50.35	38.4	28.33	57.36	30.86	39.13	34.25	25.59	21.45	10.04
YDR400W	14.33	7.96	10.07	0	1.77	4.43	13.39	18.87	9.6	6.44	11.2	8.45	30.15	13.36	19.37	11.17	7.36	13.4	4.93	10.61	11.9	1.65	2.41	9.7	4.26	4.66	13.35	9.24	1.12	7.64	10.21	8.3	6.58	5.42	2.63	5.38	19.13	21.96	12.44	12.99	13.82	4.47	8.43	8.12	8.51	1.71	4.27	7.15	2.01
YDR402C	0	0.88	0	1.58	0	0	1.91	4.72	0.96	0	1.24	0	0	0	3.42	0	0	0	0	0	2.38	0	0	0	1.06	0	0	0	0	0	0	0	1.1	0	0	0	0	0	0	3.25	3.07	0	0	0	0	0	1.42	1.43	1
YDR403W	1.91	0.88	1.68	0	0	0	3.83	0.94	4.8	3.22	1.24	0	7.54	5.14	2.28	0	0	1.34	0	0	0	0	0	0	0	1.17	0	0	0	0	0	0	0	0	0.88	2.15	0	0	1.24	1.62	0	0	0	4.87	1.7	0	0	0	0
YDR404C	22.92	19.46	11.74	6.34	11.53	11.08	12.43	20.75	15.36	48.3	21.15	20.53	24.12	9.25	11.39	20.74	23.92	22.78	54.27	33.01	49.17	57.67	44.65	60.12	39.37	48.97	47.25	29.05	27.98	49.12	7.94	27.27	29.62	6.77	18.4	11.85	35.39	31.38	29.86	22.74	32.26	22.37	21.93	32.48	28.92	27.4	25.59	20.02	1
YDR405W	26.74	7.96	18.45	1.58	0	3.32	13.39	7.55	12.48	41.86	31.1	22.94	9.05	7.19	5.7	30.31	27.6	16.08	22.2	18.87	9.52	21.42	16.9	14.54	13.83	19.82	12.33	13.2	19.02	58.94	9.07	26.08	25.23	6.77	20.15	9.69	21.04	15.69	21.15	17.86	16.9	16.4	26.99	6.5	13.61	8.56	9.95	8.58	9.03
YDR406W	13.37	19.46	5.03	6.34	9.76	13.29	17.21	11.32	10.56	11.27	12.44	10.87	7.54	9.25	2.28	17.55	11.04	4.02	3.7	9.43	3.97	9.89	2.41	11.64	5.32	9.33	9.24	9.24	11.19	5.46	3.4	5.93	7.68	6.77	13.14	15.08	8.61	10.98	18.67	14.62	10.75	19.39	10.12	12.99	13.61	6.85	12.8	11.44	5.02
YDR407C	20.06	24.76	23.49	1.58	7.98	13.29	22.95	22.64	34.56	28.98	23.64	30.19	13.57	13.36	4.56	23.93	42.31	13.4	27.14	42.45	31.72	28.01	24.14	31.03	34.05	26.82	33.89	22.45	29.09	22.92	24.95	17.78	21.94	10.84	16.65	9.69	23.91	20.39	36.09	29.23	21.5	13.42	28.68	8.12	8.51	20.55	15.64	10.01	7.02
YDR408C	9.55	8.84	10.07	3.17	4.44	2.22	12.43	7.55	9.6	19.32	12.44	6.04	12.06	13.36	4.56	7.98	3.68	14.74	16.03	27.12	32.51	13.18	24.14	14.54	15.96	29.15	15.41	11.88	14.55	17.46	17.01	8.3	12.07	6.77	14.02	8.61	14.35	14.12	13.69	6.5	16.9	4.47	18.56	4.87	6.81	3.42	7.11	1.43	5.02
YDR409W	20.06	14.15	21.81	11.09	2.66	1.11	24.86	11.32	8.64	24.15	18.66	19.32	15.08	14.39	10.25	19.15	12.88	9.38	11.1	11.79	17.45	4.94	9.65	13.57	15.96	13.99	15.41	11.88	21.26	9.82	6.81	14.23	5.48	12.19	10.51	14	12.43	20.39	13.69	9.74	23.04	17.89	6.75	4.87	0	11.99	2.84	14.3	5.02
YDR410C	22.92	18.57	16.78	0	4.44	4.43	44.94	53.77	53.75	20.93	33.59	22.94	52.76	46.24	45.57	23.93	38.63	24.12	37	38.91	59.48	49.43	56.72	50.42	52.14	43.14	34.92	36.97	31.33	27.29	44.24	50.98	52.65	40.64	19.27	23.69	34.43	45.5	37.33	21.11	26.11	19.39	21.93	14.62	25.52	6.85	8.53	12.87	16.06
YDR411C	20.06	7.08	16.78	4.75	4.44	1.11	2.87	5.66	6.72	28.98	17.42	8.45	15.08	9.25	6.84	15.96	16.56	9.38	23.43	24.76	36.48	31.31	16.9	18.42	27.67	32.65	19.51	11.88	27.98	20.74	10.21	15.41	16.45	2.71	7.01	6.46	22.95	21.96	22.4	9.74	7.68	8.95	13.5	8.12	6.81	10.27	2.84	5.72	3.01
YDR412W	51.58	53.95	68.78	17.43	8.87	9.97	77.46	59.43	48.95	66	92.06	72.45	48.24	57.54	27.34	60.63	36.8	56.28	91.27	132.06	116.58	98.86	94.13	89.2	136.2	115.43	103.74	76.59	87.28	120.07	54.45	54.53	66.91	32.51	24.53	35.54	69.82	65.89	60.97	35.73	62.98	58.16	55.67	34.11	30.62	49.66	21.33	22.88	19.07
YDR414C	16.24	9.73	10.07	1.58	3.55	2.22	11.48	27.36	8.64	22.54	17.42	18.11	7.54	11.3	6.84	17.55	12.88	21.44	3.7	16.51	18.24	9.89	15.69	11.64	14.9	16.32	8.22	7.92	21.26	6.55	9.07	7.11	19.74	9.48	2.63	7.54	7.65	14.12	16.18	11.37	10.75	8.95	5.06	19.49	5.1	11.99	2.84	5.72	3.01
YDR415C	1.91	7.08	3.36	3.17	0.89	0	12.43	11.32	4.8	19.32	14.93	3.62	12.06	3.08	3.42	4.79	12.88	4.02	12.33	12.97	23	9.89	18.1	7.76	8.51	12.83	8.22	2.64	20.14	9.82	7.94	4.74	4.39	4.06	5.26	1.08	13.39	4.71	8.71	3.25	9.22	1.49	13.5	11.37	8.51	3.42	0	1.43	2.01
YDR416W	13.37	19.46	13.42	4.75	2.66	3.32	26.78	29.25	13.44	14.49	33.59	14.49	7.54	15.41	15.95	31.91	22.08	22.78	20.97	21.22	27.76	19.77	9.65	4.85	15.96	16.32	23.62	13.2	11.19	13.1	22.69	10.67	19.74	17.61	2.63	4.31	17.22	20.39	27.38	12.99	15.36	22.37	13.5	9.74	1.7	11.99	7.11	4.29	4.01
YDR418W	381.09	332.53	320.43	133.07	136.63	165.04	137.7	129.25	117.11	355.78	349.58	318.78	119.1	84.26	90.01	355.8	303.56	261.31	775.82	940.91	758.14	725	701.18	739.81	800.19	764.87	707.67	682.67	555.03	702.94	111.16	187.31	173.3	121.91	102.5	95.84	402.66	357.7	359.62	337.81	362.5	257.98	438.6	220.89	205.86	231.16	179.15	161.57	85.3
YDR419W	16.24	2.65	3.36	0	0.89	2.22	13.39	5.66	5.76	9.66	7.46	4.83	4.52	4.11	4.56	4.79	1.84	1.34	13.57	8.25	27.76	18.13	14.48	11.64	10.64	11.66	8.22	9.24	13.43	10.92	14.75	1.19	4.39	5.42	0.88	1.08	11.48	6.28	8.71	4.87	1.54	11.93	0	8.12	5.1	8.56	5.69	4.29	1
YDR420W	50.62	37.14	28.52	14.26	9.76	7.75	62.16	36.79	37.44	48.3	78.37	57.96	27.14	38.02	11.39	51.06	42.31	41.54	34.54	37.73	29.34	59.32	33.79	24.24	38.31	47.8	26.7	21.13	27.98	52.39	35.16	40.31	35.1	25.74	42.05	19.38	44	37.65	58.49	34.11	50.69	38.77	53.98	34.11	45.93	39.38	14.22	15.73	16.06
YDR421W	16.24	10.61	16.78	0	0	1.11	18.17	7.55	7.68	16.1	13.68	9.66	6.03	13.36	5.7	9.57	16.56	10.72	22.2	30.66	11.1	9.89	15.69	10.67	19.15	16.32	36.98	7.92	22.38	15.28	12.48	20.15	6.58	5.42	7.88	6.46	13.39	18.83	4.98	6.5	12.29	11.93	6.75	4.87	6.81	13.7	1.42	1.43	8.03
YDR422C	37.25	27.42	20.13	3.17	9.76	6.65	39.21	28.3	21.12	38.64	34.83	43.47	37.69	16.44	17.09	33.51	23.92	24.12	37	15.33	22.2	26.36	18.1	15.51	25.54	43.14	31.84	3.96	12.31	27.29	29.49	29.64	25.23	20.32	11.39	18.31	44.95	25.1	32.35	21.11	19.97	17.89	25.3	19.49	10.21	23.97	11.37	27.17	3.01
YDR423C	29.61	40.68	41.94	4.75	10.65	6.65	61.2	45.28	16.32	70.83	49.76	47.09	33.17	19.52	14.81	41.48	25.76	26.8	28.37	18.87	26.96	37.9	24.14	13.57	21.28	40.81	21.57	7.92	17.9	37.11	45.37	60.46	53.75	17.61	21.03	14	31.56	32.95	44.8	42.23	39.94	25.35	30.36	30.86	25.52	37.67	12.8	15.73	6.02
YDR424C	30.56	48.64	58.72	7.92	7.98	7.75	119.53	81.13	78.71	51.52	51.01	47.09	60.3	61.65	55.83	38.29	29.44	32.16	61.67	61.31	49.17	39.55	42.24	46.54	56.4	60.63	28.76	15.85	24.62	32.75	80.53	77.06	62.52	31.15	38.55	36.61	42.08	43.93	37.33	43.85	43.01	28.33	33.74	29.23	23.82	29.11	18.48	17.16	7.02
YDR425W	29.61	15.92	25.16	6.34	7.1	4.43	29.64	33.02	17.28	30.59	29.86	24.15	13.57	32.88	14.81	31.91	22.08	9.38	28.37	30.66	38.07	21.42	31.38	28.12	24.47	45.47	29.79	9.24	23.5	21.83	22.69	11.86	23.03	13.55	14.02	8.61	26.78	18.83	19.91	21.11	13.82	19.39	16.87	14.62	3.4	11.99	8.53	5.72	5.02
YDR427W	67.81	30.07	33.55	15.84	17.74	15.51	85.11	78.3	39.36	77.27	105.74	78.49	49.75	81.18	53.55	102.11	91.99	58.96	103.61	126.16	115.78	97.22	90.51	104.72	117.05	121.26	92.44	99.03	66.02	92.78	68.06	80.62	86.65	60.96	53.44	52.76	74.6	81.58	57.24	84.45	30.72	53.68	43.86	35.73	30.62	58.22	25.59	38.61	15.05
YDR428C	12.42	9.73	5.03	1.58	0	0	3.83	8.49	2.88	11.27	3.73	10.87	4.52	10.28	4.56	3.19	1.84	5.36	9.87	8.25	11.9	8.24	6.03	8.73	13.83	4.66	12.33	3.96	12.31	10.92	1.13	1.19	6.58	2.71	0.88	1.08	11.48	14.12	12.44	9.74	4.61	5.96	16.87	3.25	5.1	10.27	5.69	1.43	0
YDR429C	145.18	168.92	162.73	55.44	23.07	33.23	168.3	171.7	193.9	291.38	278.67	213.73	114.57	115.09	112.79	207.42	180.3	146.06	182.54	117.91	191.91	232.33	155.68	174.53	201.11	207.54	152.01	161.09	121.97	201.93	171.28	214.58	236.92	135.46	150.68	111.99	197.98	186.69	221.5	152.66	198.14	107.37	160.26	58.47	79.96	97.6	51.19	77.21	50.18
YDR430C	111.75	122.93	130.86	44.36	18.63	19.94	123.36	116.04	149.74	230.21	218.95	165.43	67.84	73.98	85.45	157.96	152.7	117.92	123.34	69.57	133.23	154.89	83.27	107.63	146.84	164.4	87.3	105.64	85.05	138.62	132.71	173.09	207.31	109.72	121.77	89.38	153.99	117.66	166.74	121.81	145.92	95.44	111.34	51.97	61.25	63.36	35.55	70.06	38.13
YDR432W	106.97	104.36	102.34	79.21	55.01	75.32	94.67	62.26	51.83	119.13	116.94	106.26	76.88	59.6	46.71	110.09	75.43	77.72	97.44	89.61	123.71	135.11	78.45	99.87	104.28	101.44	104.76	77.91	69.38	128.8	95.28	133.97	133.82	83.98	84.1	78.61	68.86	108.25	98.3	76.33	92.16	67.1	53.98	42.23	47.64	61.64	31.28	38.61	37.13
YDR434W	24.83	10.61	10.07	0	1.77	1.11	39.21	23.59	20.16	28.98	29.86	33.81	22.61	23.63	25.07	25.53	18.4	21.44	23.43	29.48	39.65	26.36	25.34	32.97	38.31	32.65	38	19.81	11.19	25.11	30.63	17.78	21.94	2.71	7.88	6.46	13.39	20.39	33.6	4.87	26.11	13.42	26.99	11.37	17.01	11.99	7.11	8.58	7.02
YDR435C	0.96	9.73	0	0	1.77	2.22	15.3	3.77	2.88	4.83	11.2	6.04	6.03	4.11	4.56	4.79	5.52	6.7	11.1	14.15	20.62	8.24	15.69	5.82	10.64	4.66	6.16	6.6	7.83	12.01	6.81	4.74	7.68	2.71	1.75	3.23	4.78	4.71	9.95	8.12	1.54	2.98	18.56	6.5	3.4	5.14	1.42	10.01	5.02
YDR436W	8.6	5.31	0	0	0.89	0	15.3	7.55	7.68	6.44	9.95	7.25	16.58	1.03	7.98	6.38	11.04	2.68	3.7	4.72	3.97	1.65	1.21	0	0	1.17	4.11	1.32	1.12	3.27	2.27	2.37	6.58	1.35	0.88	1.08	7.65	7.84	18.67	4.87	3.07	1.49	5.06	3.25	0	3.42	0	2.86	3.01
YDR437W	0	0	0	0	0	0	4.78	1.89	3.84	0	0	4.83	0	2.06	0	0	1.84	1.34	1.23	0	0.79	0	0	0.97	1.06	1.17	0	0	5.6	0	1.13	2.37	1.1	0	0	0	0.96	0	1.24	0	1.54	2.98	0	0	0	0	0	0	0
YDR438W	11.46	12.38	13.42	6.34	0.89	0	11.48	29.25	16.32	24.15	19.9	16.91	3.02	13.36	6.84	23.93	18.4	14.74	17.27	28.3	29.34	26.36	25.34	12.6	35.11	19.82	17.46	15.85	14.55	18.56	13.61	7.11	14.26	4.06	3.5	1.08	21.04	23.53	16.18	22.74	15.36	16.4	15.18	4.87	8.51	10.27	7.11	7.15	1
YDR439W	11.46	15.92	13.42	1.58	0	0	8.61	18.87	6.72	12.88	8.71	15.7	7.54	5.14	11.39	9.57	22.08	10.72	28.37	12.97	19.83	24.72	15.69	10.67	25.54	22.15	17.46	19.81	21.26	17.46	4.54	8.3	5.48	1.35	5.26	0	14.35	12.55	16.18	17.86	7.68	14.91	23.62	4.87	6.81	6.85	4.27	10.01	5.02
YDR440W	31.52	32.72	31.87	9.5	6.21	7.75	36.34	29.25	17.28	66	52.25	42.26	27.14	28.77	25.07	36.7	42.31	32.16	117.17	90.79	71.37	75.8	56.72	52.36	97.9	88.61	68.82	33.01	44.76	43.66	34.03	47.42	28.52	16.25	14.02	22.61	49.74	39.22	54.75	64.96	30.72	37.28	69.16	29.23	28.92	49.66	11.37	25.74	12.04
YDR441C	27.7	22.11	21.81	15.84	13.31	13.29	14.34	14.15	4.8	38.64	42.3	33.81	18.09	12.33	9.11	33.51	31.28	32.16	33.3	51.88	31.72	26.36	25.34	26.18	30.86	22.15	20.54	23.77	11.19	9.82	13.61	11.86	19.74	8.13	6.13	5.38	52.6	50.2	22.4	25.99	29.18	5.96	35.43	17.87	22.12	20.55	14.22	15.73	8.03
YDR443C	15.28	8.84	1.68	0	1.77	0	20.08	14.15	19.2	17.71	13.68	9.66	13.57	8.22	5.7	6.38	14.72	9.38	13.57	8.25	12.69	3.3	4.83	6.79	4.26	10.49	9.24	7.92	6.71	5.46	11.34	11.86	10.97	5.42	11.39	2.15	9.56	7.84	8.71	14.62	4.61	19.39	11.81	9.74	15.31	8.56	1.42	5.72	7.02
YDR444W	18.15	19.46	15.1	3.17	0	5.54	24.86	13.21	21.12	35.42	22.39	21.74	22.61	16.44	12.53	20.74	9.2	16.08	9.87	14.15	28.55	21.42	13.28	16.48	25.54	37.31	9.24	13.2	21.26	20.74	22.69	24.9	21.94	10.84	12.27	14	23.91	28.24	26.13	17.86	26.11	10.44	18.56	9.74	13.61	11.99	4.27	10.01	10.04
YDR446W	0	1.77	0	0	0	0	0.96	0	3.84	0	0	0	0	1.03	0	4.79	0	1.34	0	1.18	0	3.3	7.24	6.79	1.06	1.17	0	0	0	1.09	1.13	0	1.1	2.71	0	0	0.96	0	0	0	3.07	0	5.06	0	1.7	1.71	0	0	3.01
YDR447C	327.6	257.36	231.51	140.99	156.15	128.49	739.19	738.68	818.78	383.15	388.14	329.65	669.35	610.36	603.85	341.44	285.16	290.79	995.36	1168.48	1069	930.97	841.18	840.64	1014.07	900.12	768.27	876.77	757.58	766.25	691.91	691.17	733.8	674.57	451.18	428.58	420.84	332.59	291.18	350.8	294.91	284.82	274.97	227.38	219.47	226.02	181.99	152.99	74.26
YDR448W	20.06	17.69	25.16	6.34	3.55	4.43	21.04	32.08	11.52	28.98	27.37	28.98	28.64	22.61	15.95	20.74	40.47	32.16	33.3	51.88	34.1	29.66	28.96	21.33	46.82	45.47	24.65	21.13	35.81	30.56	14.75	24.9	24.13	12.19	8.76	12.92	26.78	28.24	38.58	24.36	19.97	26.84	18.56	19.49	10.21	17.12	9.95	7.15	9.03
YDR449C	82.14	64.56	73.82	12.67	24.84	18.83	128.14	94.34	105.59	122.35	80.86	76.07	57.29	59.6	42.16	74.99	77.27	62.98	124.57	137.95	165.74	116.99	98.96	119.26	159.61	153.91	139.69	106.96	89.52	110.24	57.85	54.53	65.81	47.41	37.67	20.46	75.56	84.72	73.42	71.46	82.94	59.65	79.29	37.36	49.34	44.52	21.33	30.03	19.07
YDR450W	281.76	221.1	243.26	93.46	111.79	122.95	372.94	399.06	353.24	413.73	301.06	307.91	295.48	336.01	288.25	298.36	231.81	263.99	493.36	598.98	597.94	522.33	558.77	478.01	631	536.34	432.41	481.96	388.3	460.62	281.3	367.52	374.03	249.24	185.73	207.83	405.53	326.32	311.09	295.58	250.37	240.09	259.79	162.42	161.62	207.19	187.68	118.68	80.28
YDR451C	74.5	38.91	52.01	34.85	43.47	23.26	49.73	46.23	31.68	78.88	64.69	61.58	13.57	23.63	35.32	74.99	51.51	49.58	71.54	86.07	77.72	88.98	79.65	61.08	75.55	72.29	76.01	72.62	81.69	86.23	28.36	23.71	37.29	32.51	54.32	23.69	71.73	65.89	56	45.47	66.05	53.68	67.48	48.72	54.44	73.63	45.5	54.33	19.07
YDR452W	70.68	76.06	52.01	14.26	14.2	13.29	83.19	71.7	59.51	86.93	94.55	68.83	55.78	45.21	30.76	76.58	49.67	57.62	109.77	126.16	130.85	95.57	77.24	93.08	140.46	128.26	78.06	87.15	87.28	110.24	56.71	78.25	68.01	54.18	48.18	52.76	80.34	109.82	72.17	55.22	53.76	46.23	59.04	47.1	37.43	41.1	31.28	31.46	22.08
YDR453C	28.65	13.27	18.45	3.17	1.77	1.11	27.73	21.7	29.76	12.88	21.15	19.32	24.12	23.63	17.09	14.36	20.24	12.06	59.2	53.06	47.58	41.19	33.79	45.57	41.5	43.14	53.41	52.82	63.78	51.3	19.28	21.34	28.52	14.9	2.63	7.54	18.17	7.84	13.69	16.24	19.97	23.86	11.81	14.62	10.21	17.12	7.11	7.15	6.02
YDR454C	21.97	24.76	21.81	9.5	5.32	8.86	14.34	14.15	10.56	37.03	46.03	24.15	4.52	2.06	4.56	22.34	22.08	25.46	54.27	64.85	57.1	60.97	48.27	38.78	61.72	68.79	52.38	58.1	44.76	48.03	14.75	18.97	20.84	5.42	6.13	5.38	36.35	21.96	27.38	11.37	19.97	20.88	42.17	27.61	15.31	20.55	8.53	1.43	10.04
YDR456W	7.64	15.03	18.45	4.75	2.66	5.54	6.69	8.49	1.92	19.32	14.93	16.91	3.02	0	0	17.55	11.04	10.72	18.5	15.33	30.14	16.48	9.65	18.42	18.09	33.81	30.81	17.17	20.14	20.74	3.4	10.67	9.87	1.35	4.38	4.31	15.3	23.53	16.18	12.99	13.82	13.42	13.5	16.24	13.61	23.97	5.69	11.44	10.04
YDR457W	78.32	65.45	48.65	19.01	16.86	19.94	94.67	96.23	83.51	98.2	82.11	60.38	78.39	69.87	52.41	54.25	58.87	44.22	76.47	95.51	77.72	59.32	67.58	86.29	70.23	78.12	73.95	33.01	57.07	89.51	66.92	61.65	100.91	54.18	61.33	30.15	84.17	51.77	77.15	58.47	47.62	47.72	69.16	45.48	56.14	35.96	15.64	21.45	30.11
YDR458C	99.33	106.13	88.91	23.76	24.84	17.72	118.58	111.32	84.47	132.01	119.43	121.96	111.56	89.4	44.43	116.47	75.43	73.7	214.61	206.34	158.61	159.83	170.17	120.23	183.02	197.05	195.15	175.62	133.16	191.02	95.28	84.17	132.72	37.93	75.34	75.38	153.99	114.53	113.24	90.95	69.12	92.46	82.66	61.72	59.55	58.22	46.92	27.17	21.07
YDR459C	72.59	61.02	67.11	15.84	14.2	6.65	67.89	65.09	60.47	72.44	77.13	62.79	66.33	57.54	21.65	73.39	49.67	53.6	165.28	175.68	121.33	112.05	133.96	95.02	141.52	153.91	179.74	134.68	98.47	165.91	52.18	41.49	92.14	12.19	42.93	47.38	94.69	72.17	73.42	55.22	47.62	52.19	67.48	37.36	35.73	39.38	29.86	18.59	18.06
YDR460W	15.28	17.69	26.84	3.17	0	2.22	18.17	28.3	11.52	32.2	48.52	27.77	18.09	23.63	19.37	33.51	44.15	18.76	44.4	48.34	44.41	28.01	36.21	34.91	50.01	54.8	44.17	25.09	33.57	42.57	14.75	15.41	25.23	5.42	13.14	12.92	35.39	31.38	23.64	19.49	23.04	29.82	50.61	24.36	13.61	20.55	11.37	4.29	13.05
YDR461C-A	6.69	5.31	5.03	0	0.89	0	21.04	6.6	12.48	9.66	8.71	9.66	0	4.11	10.25	3.19	0	2.68	14.8	17.69	15.86	3.3	7.24	12.6	9.58	13.99	7.19	7.92	7.83	9.82	10.21	20.15	7.68	2.71	5.26	2.15	3.83	3.14	2.49	6.5	4.61	1.49	8.43	3.25	1.7	0	2.84	1.43	1
YDR461W	0	0.88	0	0	0	0	0	2.83	0.96	0	2.49	1.21	0	0	1.14	0	0	0	1.23	0	0.79	0	0	0	0	0	0	0	0	0	0	0	1.1	0	0	0	0	0	0	0	0	1.49	0	0	0	0	0	1.43	0
YDR462W	19.1	25.65	25.16	1.58	5.32	6.65	14.34	15.09	9.6	35.42	38.57	15.7	7.54	7.19	7.98	30.31	29.44	21.44	46.87	57.78	43.62	41.19	36.21	25.21	40.44	47.8	42.11	17.17	27.98	36.02	6.81	10.67	15.36	2.71	2.63	5.38	24.87	26.67	22.4	22.74	33.79	26.84	18.56	11.37	27.22	13.7	8.53	7.15	11.04
YDR463W	42.02	49.53	38.59	11.09	6.21	3.32	41.12	32.08	36.48	62.78	63.45	43.47	48.24	23.63	20.51	55.84	55.19	38.86	49.34	53.06	52.34	54.38	39.83	32	63.85	50.14	50.33	26.41	33.57	38.2	35.16	36.75	40.58	28.45	34.17	30.15	49.74	54.91	70.93	63.34	46.08	28.33	53.98	37.36	17.01	39.38	17.06	28.6	13.05
YDR464W	100.29	77.83	72.14	11.09	10.65	22.15	155.87	118.87	93.11	107.86	111.96	64	108.54	107.89	61.52	84.56	64.39	68.34	82.64	101.4	101.51	57.67	63.96	68.84	108.54	92.11	134.55	76.59	82.81	91.69	99.82	110.25	134.91	66.37	66.58	67.84	74.6	89.42	87.11	55.22	78.34	67.1	92.78	40.6	51.04	59.93	35.55	34.32	25.09
YDR465C	34.38	31.84	10.07	3.17	6.21	8.86	46.86	22.64	20.16	53.13	38.57	22.94	18.09	26.72	22.79	30.31	36.8	28.14	37	30.66	35.69	26.36	25.34	36.84	44.69	41.97	23.62	35.65	26.86	32.75	21.55	23.71	24.13	14.9	22.78	8.61	33.48	59.62	42.31	40.6	19.97	16.4	45.55	11.37	18.71	11.99	8.53	12.87	8.03
YDR466W	32.47	36.26	20.13	0	4.44	3.32	40.16	30.19	26.88	40.25	44.79	51.92	19.6	20.55	22.79	33.51	34.96	32.16	20.97	29.48	22.2	18.13	14.48	32	21.28	31.48	41.08	9.24	16.79	37.11	22.69	30.82	38.39	21.67	20.15	20.46	30.61	58.05	57.24	42.23	46.08	38.77	33.74	43.85	30.62	44.52	12.8	21.45	9.03
YDR468C	46.8	33.61	40.26	1.58	7.1	8.86	125.27	144.34	115.19	54.74	60.96	41.06	85.93	98.64	91.15	52.65	36.8	36.18	135.68	80.18	88.82	110.4	77.24	64.96	108.54	103.77	73.95	85.83	70.5	62.22	88.47	68.76	100.91	44.7	61.33	28	61.21	80.01	64.71	40.6	52.22	28.33	33.74	30.86	34.03	23.97	14.22	14.3	18.06
YDR469W	50.62	40.68	48.65	4.75	5.32	7.75	175	179.25	160.3	85.32	82.11	48.3	149.25	163.38	124.19	62.22	47.83	50.92	161.58	113.19	173.67	151.59	117.06	124.11	133.01	148.08	122.22	91.11	123.09	92.78	138.38	113.81	134.91	81.27	92.86	73.22	62.17	56.48	57.24	69.83	38.4	44.74	47.23	43.85	22.12	32.53	25.59	27.17	10.04
YDR470C	15.28	15.03	13.42	4.75	3.55	4.43	15.3	16.98	10.56	19.32	21.15	14.49	9.05	9.25	3.42	14.36	20.24	14.74	16.03	12.97	11.1	23.07	8.45	7.76	20.22	26.82	10.27	7.92	22.38	8.73	5.67	9.48	19.74	6.77	11.39	4.31	23.91	21.96	17.42	4.87	12.29	17.89	11.81	6.5	6.81	6.85	2.84	1.43	6.02
YDR471W	447.95	329.88	382.5	155.24	156.15	206.02	664.6	666.04	612.4	519.98	409.29	402.1	675.38	646.33	690.44	368.56	382.67	313.57	1312.35	1615.35	1351.32	1141.88	1169.44	1056.86	1270.52	1165.96	1126.73	1007.5	834.79	808.82	621.58	604.62	640.57	495.77	295.24	380.12	606.39	404.76	350.91	376.78	353.28	380.26	379.56	289.1	262	234.59	194.79	138.69	82.29
YDR472W	17.19	38.03	13.42	7.92	6.21	1.11	21.04	20.75	9.6	33.81	26.12	21.74	4.52	7.19	5.7	35.1	29.44	30.82	45.64	29.48	30.14	29.66	32.59	24.24	14.9	45.47	13.35	29.05	20.14	30.56	18.15	18.97	14.26	6.77	6.13	15.08	22.95	20.39	19.91	14.62	21.5	17.89	13.5	8.12	30.62	13.7	14.22	20.02	2.01
YDR473C	47.76	53.06	35.23	12.67	2.66	6.65	72.68	59.43	57.59	62.78	62.2	61.58	58.79	44.18	43.29	43.08	42.31	40.2	93.74	95.51	86.44	85.68	62.76	78.54	90.45	96.77	78.06	52.82	58.19	74.22	35.16	36.75	64.72	31.15	14.89	22.61	71.73	86.29	52.26	64.96	50.69	41.75	48.92	29.23	27.22	25.68	15.64	10.01	7.02
YDR475C	8.6	16.8	3.36	6.34	0	0	4.78	1.89	4.8	19.32	7.46	9.66	0	1.03	3.42	9.57	7.36	5.36	14.8	1.18	9.52	3.3	7.24	8.73	7.45	1.17	5.14	3.96	7.83	6.55	5.67	8.3	6.58	4.06	10.51	8.61	7.65	17.26	6.22	9.74	10.75	10.44	6.75	6.5	6.81	0	1.42	4.29	1
YDR476C	2.87	4.42	3.36	0	2.66	0	6.69	19.81	12.48	19.32	8.71	9.66	9.05	6.17	5.7	11.17	7.36	13.4	11.1	5.9	3.97	4.94	1.21	3.88	13.83	10.49	4.11	7.92	8.95	6.55	5.67	13.04	9.87	1.35	4.38	0	11.48	18.83	9.95	17.86	9.22	2.98	10.12	1.62	3.4	3.42	1.42	0	4.01
YDR477W	45.85	24.76	33.55	9.5	8.87	6.65	27.73	17.92	24.96	35.42	37.32	32.6	4.52	26.72	14.81	27.12	33.12	16.08	13.57	21.22	37.27	32.95	20.52	25.21	34.05	38.48	33.89	44.89	29.09	52.39	17.01	20.15	21.94	17.61	15.77	8.61	25.82	20.39	48.53	37.35	16.9	38.77	30.36	22.74	22.12	15.41	8.53	21.45	11.04
YDR478W	22.92	23.88	20.13	1.58	4.44	1.11	43.03	47.17	46.07	38.64	34.83	41.06	51.26	50.35	30.76	28.72	16.56	20.1	55.5	74.28	42.82	16.48	31.38	31.03	43.63	39.64	50.33	31.69	34.69	29.47	36.3	45.05	42.78	18.96	18.4	15.08	39.21	29.81	47.29	25.99	18.43	35.79	32.05	27.61	30.62	6.85	14.22	15.73	9.03
YDR479C	8.6	10.61	6.71	0	4.44	6.65	12.43	11.32	9.6	9.66	9.95	9.66	1.51	4.11	7.98	9.57	11.04	18.76	1.23	14.15	11.1	18.13	20.52	14.54	25.54	18.66	16.43	6.6	13.43	21.83	4.54	14.23	7.68	8.13	7.01	8.61	17.22	14.12	8.71	3.25	4.61	13.42	13.5	1.62	5.1	11.99	4.27	7.15	2.01
YDR480W	3.82	10.61	3.36	0	1.77	1.11	7.65	9.43	12.48	20.93	18.66	13.28	9.05	13.36	7.98	7.98	11.04	10.72	17.27	12.97	19.03	14.83	16.9	13.57	21.28	20.99	16.43	10.56	7.83	10.92	10.21	5.93	12.07	5.42	7.01	6.46	15.3	6.28	12.44	14.62	7.68	8.95	8.43	3.25	6.81	13.7	2.84	8.58	3.01
YDR481C	18.15	17.69	11.74	7.92	9.76	6.65	22.95	24.53	6.72	35.42	22.39	13.28	16.58	15.41	9.11	22.34	25.76	10.72	18.5	33.01	25.38	21.42	21.72	22.3	25.54	15.16	38	18.49	21.26	25.11	27.22	30.82	24.13	12.19	21.03	10.77	17.22	34.51	18.67	8.12	16.9	13.42	16.87	4.87	8.51	13.7	5.69	8.58	3.01
YDR482C	9.55	6.19	10.07	7.92	0	2.22	20.08	22.64	11.52	11.27	16.17	30.19	27.14	14.39	12.53	11.17	14.72	12.06	33.3	33.01	42.03	31.31	18.1	14.54	35.11	45.47	38	42.25	20.14	36.02	9.07	13.04	12.07	4.06	7.01	9.69	17.22	17.26	23.64	16.24	23.04	14.91	16.87	6.5	11.91	11.99	5.69	7.15	7.02
YDR483W	53.49	41.57	40.26	20.59	14.2	14.4	33.47	35.85	34.56	59.56	85.84	73.66	18.09	30.83	27.34	38.29	47.83	38.86	70.3	58.95	72.96	51.08	50.69	80.48	80.87	71.12	66.76	81.87	57.07	58.94	21.55	41.49	32.91	23.03	33.29	19.38	66.95	43.93	68.44	37.35	41.47	43.25	53.98	25.99	35.73	49.66	21.33	31.46	14.05
YDR484W	7.64	10.61	6.71	0	0.89	1.11	10.52	16.98	7.68	12.88	12.44	18.11	4.52	7.19	3.42	14.36	11.04	14.74	23.43	11.79	26.96	6.59	33.79	31.03	14.9	31.48	26.7	14.52	6.71	10.92	6.81	14.23	7.68	10.84	9.64	4.31	5.74	14.12	12.44	11.37	7.68	10.44	20.24	1.62	10.21	8.56	1.42	7.15	5.02
YDR485C	105.06	129.12	145.95	25.35	26.62	26.58	218.98	183.02	184.3	198.01	170.43	161.81	191.46	162.35	123.05	143.6	130.62	104.52	326.85	334.86	303.73	337.78	238.96	261.79	356.47	332.3	325.59	252.2	252.9	339.47	161.07	227.62	224.86	101.59	123.53	121.68	152.08	152.18	120.7	146.17	167.42	129.74	167.01	77.96	88.47	83.9	54.03	45.75	28.1
YDR486C	104.11	99.05	102.34	17.43	19.52	16.61	167.35	145.28	154.54	146.5	136.84	115.92	131.16	124.33	102.54	103.71	97.51	76.38	286.15	331.32	264.08	306.48	212.41	237.55	311.78	307.81	308.13	227.12	238.35	290.35	113.43	165.98	183.18	73.15	100.75	92.61	109.04	116.09	102.04	126.68	119.81	102.89	126.52	51.97	85.06	63.36	44.08	35.75	30.11
YDR487C	48.71	52.18	33.55	19.01	24.84	24.37	45.9	31.13	33.6	67.61	48.52	44.68	27.14	23.63	14.81	30.31	44.15	20.1	104.84	99.04	70.58	62.61	54.31	95.99	88.32	129.42	69.84	72.62	60.43	86.23	23.82	42.68	30.71	28.45	35.04	21.54	48.78	34.51	59.73	40.6	39.94	37.28	60.73	22.74	22.12	30.82	14.22	31.46	11.04
YDR488C	12.42	22.99	8.39	4.75	2.66	11.08	6.69	8.49	9.6	17.71	8.71	19.32	4.52	11.3	4.56	4.79	18.4	10.72	19.73	49.52	20.62	23.07	20.52	17.45	24.47	38.48	23.62	21.13	19.02	18.56	18.15	22.53	14.26	10.84	4.38	6.46	15.3	23.53	16.18	22.74	10.75	10.44	32.05	12.99	3.4	3.42	2.84	1.43	4.01
YDR489W	7.64	11.5	6.71	0	1.77	2.22	5.74	9.43	0.96	14.49	17.42	14.49	7.54	0	7.98	12.76	3.68	22.78	27.14	14.15	11.1	13.18	9.65	24.24	12.77	19.82	17.46	10.56	7.83	14.19	10.21	8.3	9.87	2.71	2.63	2.15	12.43	12.55	11.2	6.5	24.58	4.47	18.56	11.37	10.21	5.14	4.27	5.72	0
YDR490C	6.69	9.73	11.74	4.75	1.77	2.22	8.61	7.55	5.76	11.27	12.44	10.87	4.52	5.14	3.42	9.57	16.56	8.04	14.8	14.15	3.97	3.3	4.83	9.7	9.58	7	12.33	5.28	3.36	18.56	5.67	10.67	8.77	5.42	3.5	3.23	9.56	6.28	16.18	4.87	6.14	4.47	3.37	3.25	6.81	5.14	2.84	5.72	4.01
YDR492W	26.74	25.65	21.81	3.17	12.42	26.58	48.77	16.98	22.08	41.86	42.3	49.51	37.69	28.77	27.34	49.46	45.99	40.2	41.94	55.42	48.37	51.08	53.1	25.21	43.63	47.8	47.25	23.77	52.59	34.93	18.15	21.34	23.03	8.13	14.89	7.54	48.78	56.48	36.09	21.11	24.58	37.28	25.3	12.99	23.82	22.26	15.64	14.3	13.05
YDR493W	15.28	9.73	16.78	1.58	1.77	2.22	34.43	23.59	31.68	40.25	26.12	33.81	54.27	43.16	33.04	19.15	29.44	29.48	51.8	55.42	46.79	49.43	37.41	30.06	51.08	45.47	57.52	35.65	41.4	24.01	22.69	22.53	15.36	4.06	14.89	6.46	17.22	39.22	21.15	22.74	26.11	23.86	32.05	17.87	22.12	13.7	11.37	10.01	9.03
YDR494W	22.92	40.68	30.2	11.09	7.1	7.75	64.07	62.26	47.03	61.17	54.74	26.57	22.61	34.94	33.04	23.93	31.28	21.44	56.74	40.09	50.75	57.67	45.86	34.91	56.4	40.81	23.62	35.65	52.59	75.32	31.76	50.98	44.97	35.22	29.79	37.69	31.56	43.93	38.58	29.23	36.86	35.79	37.11	17.87	25.52	32.53	28.44	18.59	8.03
YDR495C	38.2	58.37	25.16	3.17	3.55	8.86	88.93	64.15	63.35	83.71	82.11	61.58	69.35	53.43	51.27	62.22	51.51	45.56	61.67	22.4	72.17	74.15	37.41	44.6	53.2	66.46	43.14	36.97	39.17	42.57	64.65	80.62	80.07	48.76	51.69	33.38	60.26	59.62	72.17	48.72	46.08	29.82	59.04	14.62	30.62	35.96	15.64	30.03	20.07
YDR496C	254.06	245.86	370.76	77.62	70.09	81.96	572.8	408.49	449.22	471.69	370.72	301.88	346.73	340.12	272.3	328.67	241.01	222.45	535.3	449.23	591.6	537.16	384.99	411.11	703.36	551.5	399.54	397.45	425.23	508.65	333.48	322.47	389.39	241.11	220.77	160.45	383.54	304.36	322.29	293.96	222.72	205.79	219.3	136.43	153.12	220.89	79.62	114.39	74.26
YDR497C	39.16	50.41	57.04	28.51	33.71	34.34	41.12	32.08	48.95	83.71	83.35	55.55	39.2	29.8	36.46	63.82	47.83	54.94	96.21	104.94	91.2	116.99	95.34	107.63	97.9	82.78	80.11	97.71	86.16	84.05	62.38	68.76	49.36	65.02	69.21	59.23	58.34	54.91	79.64	64.96	55.3	68.6	75.91	35.73	49.34	68.49	36.97	28.6	10.04
YDR498C	18.15	9.73	18.45	0	2.66	2.22	7.65	17.92	7.68	27.37	34.83	15.7	3.02	10.28	6.84	30.31	27.6	9.38	18.5	14.15	30.93	21.42	12.07	12.6	29.79	18.66	18.49	15.85	22.38	14.19	7.94	18.97	17.55	13.55	14.89	5.38	15.3	32.95	27.38	11.37	21.5	7.46	25.3	12.99	17.01	11.99	5.69	8.58	5.02
YDR499W	78.32	110.55	98.98	20.59	25.73	24.37	239.07	196.23	151.66	117.52	144.31	107.47	183.92	167.49	103.68	129.24	112.22	92.46	192.41	153.28	204.6	210.91	103.79	190.04	230.91	227.36	115.04	128.08	138.76	159.36	122.5	149.38	173.3	93.46	113.01	118.45	129.12	133.35	128.17	92.57	93.7	77.54	57.36	51.97	71.45	53.08	44.08	34.32	29.1
YDR500C	323.78	260.9	270.1	152.08	144.62	130.7	354.77	400.95	363.79	429.83	353.31	305.5	259.3	320.6	323.57	298.36	333	246.57	719.08	659.11	621.73	708.52	582.91	609.88	665.05	629.62	570.04	592.88	536.01	582.88	322.13	358.03	330.16	315.61	276.84	195.98	417.01	320.04	307.36	357.3	308.74	263.94	269.91	199.77	205.86	191.78	146.45	160.14	59.21
YDR501W	6.69	7.08	10.07	4.75	7.1	3.32	11.48	14.15	18.24	19.32	22.39	15.7	4.52	15.41	13.67	15.96	7.36	12.06	9.87	16.51	19.83	9.89	18.1	9.7	9.58	22.15	16.43	18.49	29.09	16.37	12.48	14.23	5.48	10.84	7.01	7.54	16.26	9.41	19.91	12.99	9.22	14.91	11.81	6.5	11.91	3.42	8.53	1.43	4.01
YDR502C	20.06	24.76	18.45	39.6	19.52	9.97	17.21	16.98	24	38.64	41.05	44.68	18.09	21.58	17.09	52.65	22.08	33.5	81.41	54.24	80.89	93.92	82.07	82.42	83	81.62	99.63	96.39	85.05	104.79	35.16	32.01	42.78	43.35	35.04	29.07	40.17	34.51	42.31	35.73	38.4	29.82	25.3	9.74	35.73	29.11	11.37	34.32	7.02
YDR503C	14.33	13.27	10.07	3.17	0.89	0	10.52	14.15	6.72	16.1	12.44	7.25	7.54	6.17	14.81	7.98	5.52	10.72	23.43	25.94	15.86	14.83	9.65	20.36	9.58	11.66	22.6	6.6	27.98	14.19	1.13	9.48	6.58	2.71	2.63	4.31	19.13	9.41	18.67	16.24	12.29	5.96	6.75	6.5	8.51	3.42	1.42	1.43	2.01
[truncated: 5,009 more rows]
[truncated: 95 more columns]

## Sheet: Supplementary Table 3C
	RDY73	RDY234	RDY235	RDY236	RDY237	RDY238	RDY239	RDY240	RDY241	RDY242	RDY243	RDY244	RDY245	RDY246	RDY247	RDY249	RDY250	RDY251	RDY252	RDY262	RDY276	RDY277	RDY278
[truncated: 6,465 more rows]

[truncated: 7 more sheets: Supplementary Table 3D, Supplementary Table 3E, Supplementary Table 3F, Supplementary Table 3G, Supplementary Table 3H, Supplementary Table 3I, Supplementary Table 3J]
