# Supplementary material for: The extra-terminal domain drives the role of BET proteins in transcription
Source: Nucleic Acids Res. 2026 Jul 16;54(13):gkag717. doi: 10.1093/nar/gkag717 (PMC13373324; doi:10.1093/nar/gkag717)
Supplement: gkag717_Supplemental_Files [file gkag717_supplemental_files.zip › TableS4.xlsx]

## Sheet: ALL_Bdf1_change
	mBD1/2	delBD1/2	mET(4)	delET	mBD1	mBD2	mNPS	mCPS	delB	delBID	delB/BID
YAL001C	0.17	0.33	-0.83	-1.13	0.2	-0.01	-0.29	-1.23	-0.34	-0.41	-0.37
YAL002W	0.11	0.59	-1.5	-1.76	0.28	0.15	-0.29	-1.63	0.02	0.21	-0.24
YAL003W	0.83	1.41	-2.02	-2.18	0.39	0.23	-0.2	-1.76	-0.48	0.71	-0.44
YAL005C	-0.14	0.74	-2.25	-2.27	-0.23	-0.2	-0.14	-1.73	-0.76	1.22	-0.23
YAL008W	-1.38	-1.52	-0.66	-0.22	-0.64	-0.32	-0.24	-1.99	-1.35	-1.5	-1.95
YAL009W	-0.73	-0.89	-0.43	0.14	-0.33	-0.05	-0.08	-1.5	-0.96	-0.58	-1.54
YAL010C	-0.73	-0.82	-0.44	0.18	-0.36	-0.06	-0.12	-1.59	-0.97	-0.57	-1.55
YAL011W	-0.98	-1.26	-0.8	-1.31	-0.48	-0.17	-0.56	-1.45	-0.54	-0.08	-1.31
YAL012W	-0.62	-0.28	-1.56	-1.71	-0.35	-0.29	-0.51	-1.67	-0.56	-0.02	-0.58
YAL013W	-0.48	-0.3	-0.87	-0.32	-0.28	-0.04	-0.32	-1.4	-0.53	-0.23	-1
YAL014C	-0.48	-0.38	-0.9	-0.28	-0.34	-0.06	-0.29	-1.57	-0.54	-0.2	-1.11
YAL016W	-0.33	-0.14	0.09	0.15	-0.09	0.02	-0.29	-0.84	0.04	0.36	-0.27
YAL017W	-0.51	-0.64	-0.48	0	0	-0.16	-0.19	-1.52	-0.53	-0.53	-0.95
YAL018C	-0.14	-0.46	-0.55	-1.18	0.06	-0.05	-0.23	-1.35	0.03	-0.6	-0.64
YAL019W	0.21	-0.16	0.25	0.23	0.35	0.66	-0.2	-0.3	0.58	-0.08	0.39
YAL020C	0.16	-0.23	0.3	0.14	0.38	0.7	-0.24	-0.14	0.6	-0.1	0.43
YAL021C	-0.46	-0.55	-0.28	-0.17	-0.11	0.05	-0.27	-1.34	-0.14	-0.85	-0.59
YAL022C	0.47	0.34	0.31	0.23	0.33	0.45	-0.16	-0.02	0.61	0	0.04
YAL023C	0.44	0.63	-0.32	-0.53	0.45	0.62	-0.17	-0.64	0.55	0.24	0.19
YAL026C	-0.38	-0.58	-0.74	-1.07	-0.02	-0.16	-0.49	-0.84	-0.4	-0.62	-0.66
YAL027W	-1.16	-1.3	-0.33	-0.11	-0.21	0.05	-0.13	-0.8	-0.84	-1.13	-1.22
YAL028W	-1.3	-1.04	-0.96	-0.7	-0.35	-0.29	-0.27	-1.7	-0.9	-0.58	-0.8
YAL030W	-0.98	-1.47	-0.48	-1.06	-0.61	-0.6	-0.22	-1.69	-1.13	-1.43	-2.06
YAL031C	-1.09	-1.63	-0.25	-0.83	-0.65	-0.56	-0.17	-1.63	-1.05	-1.35	-1.98
YAL034C	-0.48	-0.42	-0.83	-0.87	-0.37	0.11	-0.16	-1.38	-0.05	-0.09	-0.22
YAL035W	0.49	0.09	0.07	-0.18	0.42	0.47	-0.5	-0.75	0.39	-0.41	0.07
YAL036C	0.64	0.21	0.16	-0.23	0.46	0.54	-0.41	-0.57	0.62	-0.13	0.25
YAL038W	0.98	1.81	-1.23	-1.4	0.54	0.26	-0.06	-1.31	-0.19	1.44	0.26
YAL040C	0.07	0.62	-1.41	-1.45	0.32	-0.09	-0.05	-0.91	-0.69	0.05	-0.41
YAL041W	-0.63	-0.66	-0.49	-0.8	-0.27	-0.07	-0.41	-1.46	-0.45	-0.64	-0.71
YAL042W	-0.22	-0.42	-0.81	-0.86	-0.06	0.12	-0.22	-1.47	-0.47	-0.47	-0.67
YAL043C	-0.2	-0.39	-0.72	-0.93	-0.09	0.08	-0.27	-1.38	-0.43	-0.45	-0.58
YAL044C	-0.69	-1.06	-0.79	-1.54	-0.76	-0.27	-0.54	-2.39	-0.75	-0.88	-1.32
YAL046C	-0.98	-1.36	-0.28	0.11	-0.19	0.03	0.05	-1.47	-0.9	-1.46	-1.39
YAL049C	-0.07	-0.22	-0.12	-0.28	-0.14	0.1	-0.31	-1.24	-0.16	-0.32	-0.86
YAL053W	0.76	1.27	-1.39	-1.45	0.65	0.64	-0.14	-1.14	-0.24	0.08	-0.03
YAL056W	0.17	0.17	-0.33	-0.5	0.24	0.35	-0.29	-0.99	0.16	-0.1	-0.23
YAL060W	-1.19	-0.74	-1.16	-0.29	-0.3	-0.01	-0.01	-1.16	-0.85	-0.23	-0.63
YAL061W	-0.48	-0.06	-0.76	-0.58	-0.05	0.08	-0.19	-0.83	-0.4	-0.22	-0.17
YAR002C-A	0.52	0.41	0.02	0.35	0.45	0.54	-0.22	-0.7	-0.1	-0.47	-0.42
YAR002W	0.45	0.57	-0.49	-0.54	0.56	0.46	0.01	-0.92	-0.03	-0.51	-0.32
YAR003W	0.09	-0.02	-0.23	-0.12	0.23	0.25	-0.4	-1.17	-0.33	-0.88	-0.77
YAR007C	0.17	-0.01	0.42	0.13	0.28	0.6	-0.31	-0.55	0.24	-0.37	-0.22
YAR008W	0.34	0.08	0.49	0.02	0.43	0.63	-0.37	-0.55	0.42	-0.42	-0.16
YAR014C	0.2	0.02	-0.05	-0.35	0.25	0.36	-0.45	-0.29	0.34	-0.14	0.36
YAR015W	0.07	-0.08	-0.25	-0.37	0.13	0.23	-0.43	-0.78	0.08	-0.3	-0.13
YAR019C	-0.66	-0.78	0.1	0.43	-0.02	0.16	-0.13	-0.83	-0.26	-0.54	-0.64
YAR023C	-0.92	-0.86	0.08	0.52	-0.21	-0.13	-0.12	-1.01	-0.75	-1.01	-1.24
YAR027W	-0.91	-0.62	-0.81	-0.23	-0.29	-0.13	0.01	-1.67	-0.54	-0.36	-1.27
YAR033W	-0.32	-0.75	-0.42	-0.43	0.08	-0.11	-0.47	-0.76	-0.22	-0.73	-0.7
YAR035C-A	0.18	0.33	-0.52	-0.77	0.39	0.3	-0.23	-0.15	-0.02	-0.58	-0.09
YBL001C	-0.38	0.42	-1.68	-1.82	-0.03	0	-0.3	-1.04	-0.5	-0.06	-0.64
YBL003C	0.18	0.87	-2.78	-2.97	-0.11	-0.34	-0.21	-1.57	-1.03	0.02	-1
YBL004W	0.84	0.45	-1.07	-1.52	0.73	0.41	-0.45	-0.58	0.26	-0.09	0.14
YBL005W	-0.63	-0.51	-0.67	-0.27	-0.24	-0.02	0.03	-0.53	-0.38	-0.04	-0.19
YBL006C	-0.62	-0.46	-0.62	-0.44	-0.08	0	-0.3	-0.31	-0.26	-0.05	-0.05
YBL007C	-0.33	-0.12	-0.89	-0.47	-0.27	-0.07	-0.18	-0.78	-0.13	0.2	-0.39
YBL011W	0.15	0.54	-1.34	-1.13	0.38	0.43	-0.18	-0.64	-0.09	0.66	0.38
YBL013W	0.81	1	-1.57	-1.61	0.8	0.53	-0.37	-0.92	0.4	0.29	0.4
YBL014C	0.87	0.87	-1.17	-1.35	0.84	0.59	-0.43	-0.65	0.43	0.27	0.41
YBL017C	-0.24	-0.1	-1.4	-1.14	0.03	0.06	-0.09	-1.17	-0.51	-0.25	-0.53
YBL018C	0.08	-0.38	-0.94	-1.23	0.29	0.22	-0.52	-0.65	0.15	-0.54	-0.27
YBL019W	-1.27	-1.82	-0.63	-0.41	-0.59	-0.59	-0.2	-1.32	-1.65	-2.18	-2.35
YBL020W	-0.14	-0.45	-0.87	-0.38	0.09	0.3	-0.28	-0.71	-0.2	-0.55	-0.53
YBL021C	-0.09	-0.54	-0.69	-0.16	0.17	0.41	-0.31	-0.5	-0.06	-0.21	-0.47
YBL022C	-0.77	-0.73	-0.38	0.32	-0.22	0.03	-0.15	-0.83	-0.13	-0.5	-0.61
YBL024W	0.73	0.65	-0.5	-0.97	0.66	0.79	-0.4	-0.49	0.19	-0.3	0.12
YBL025W	0.22	0.02	-0.55	-0.24	0.38	0.52	-0.27	-0.56	-0.1	-0.46	-0.63
YBL026W	0.29	0.01	-0.98	-0.82	0.45	0.51	-0.41	-0.9	-0.15	-0.74	-0.7
YBL031W	0.59	-0.12	-0.8	-0.9	0.54	0.62	-0.35	-0.79	0.12	-0.81	-0.7
YBL032W	0.43	0.56	-0.8	-0.9	0.64	0.46	-0.12	-0.54	-0.1	-0.17	0.33
YBL036C	-0.32	-0.66	-0.92	-1.67	-0.01	-0.03	-0.4	-1.32	-0.31	-0.87	-1.04
YBL037W	-0.45	-0.71	-0.21	0.91	-0.21	0.22	-0.17	-0.69	-0.36	-0.74	-0.88
YBL038W	-0.45	-0.3	-0.67	0.33	0.07	0.03	-0.08	-1.06	-0.61	-0.85	-0.61
YBL039W-B	0.01	0.14	-0.73	-0.07	0.24	0.14	-0.26	-0.67	-0.43	-0.12	-0.46
YBL040C	-0.09	0.03	-0.7	-0.1	0.16	0.31	-0.26	-0.71	-0.3	-0.21	-0.46
YBL041W	-0.02	0.39	-0.71	0.15	0.32	0.38	-0.03	-0.67	0.08	0.07	0.45
YBL044W	0.44	1	-0.89	-0.56	0.58	0.38	-0.05	-0.43	0.14	1.06	1.43
YBL045C	-0.23	0.73	-2.13	-1.23	0.05	-0.19	-0.13	-1.07	-0.57	0.39	-0.45
YBL047C	0.04	0.15	-1	0.26	0.14	0.09	-0.25	-0.84	-0.48	-0.37	-0.84
YBL050W	-0.32	-0.45	-0.3	0.12	-0.11	-0.18	-0.07	-1.12	-0.75	-1.07	-1.24
YBL051C	-0.09	-0.2	-0.3	-0.28	-0.12	-0.11	-0.13	-0.82	-0.54	-0.62	-0.97
YBL052C	0.32	-0.04	-0.12	-0.3	0.29	0.37	-0.3	-0.34	0	-0.4	-0.19
YBL056W	-0.47	-0.51	-0.65	-0.02	-0.12	0.03	-0.15	-1.12	-0.61	-0.76	-1.11
YBL057C	-0.33	-0.48	-0.46	-0.14	-0.16	0.11	-0.06	-1.11	-0.39	-0.66	-0.87
YBL058W	-0.7	-0.81	-0.45	0.21	-0.44	-0.11	-0.13	-1.02	-0.61	-0.19	-1.09
YBL059C-A	-0.67	-1.07	-0.05	0.64	-0.25	-0.02	-0.11	-1	-0.84	-1.04	-1.48
YBL059W	-0.62	-0.96	-0.03	0.69	-0.23	0	-0.12	-0.86	-0.72	-0.86	-1.29
YBL063W	0.52	0.12	-0.48	-0.07	0.63	0.53	-0.4	-0.52	0.48	-0.4	0.1
YBL064C	-0.48	-0.17	-1.24	-0.68	0	-0.03	-0.08	-0.66	-0.29	0.16	0.27
YBL067C	0.07	-0.09	-0.79	-0.43	0.08	0.38	-0.23	-0.73	-0.23	-0.46	-0.71
YBL068W	0.51	-0.17	-0.4	-0.52	0.23	0.55	-0.32	-0.6	0.18	-0.26	-0.24
YBL074C	0.41	0.29	-0.73	-1.24	0.35	0.43	-0.19	-0.6	0.12	0.13	0.04
YBL076C	0.31	0.29	-1.01	-1.03	0.41	0.42	-0.14	-0.77	-0.09	-0.43	-0.21
YBL078C	-0.59	-0.72	-0.61	-0.12	-0.21	-0.02	-0.35	-1.01	-0.3	-0.25	-0.7
YBL080C	-0.62	-0.9	-0.61	-0.13	0.02	0.05	-0.15	-1.04	-0.53	-0.79	-0.65
YBL084C	0.02	-0.31	-0.18	-0.82	0.06	0.18	-0.35	-0.52	0.11	-0.36	-0.49
YBL088C	-0.37	-0.39	-0.45	-0.18	-0.04	0.16	-0.22	-0.76	-0.55	-0.74	-0.79
YBL089W	-0.29	-0.79	-0.32	0.59	0.04	0.17	-0.11	-1.2	-1.05	-1.45	-1.55
YBL090W	-0.21	-0.45	-0.2	0.75	0.05	0.31	-0.11	-0.97	-0.5	-1.01	-1.16
YBL091C	-0.24	-0.42	-0.27	0.66	0.07	0.28	-0.12	-0.96	-0.49	-0.89	-1.24
YBL091C-A	-0.89	-0.9	-0.85	-0.59	-0.39	-0.19	-0.03	-1.4	-0.73	-0.79	-1.07
YBL097W	0.39	-0.43	-1.05	-1.33	0.26	0.37	-0.55	-1.11	-0.04	-0.76	-0.69
YBL099W	0.16	0.81	-2.78	-2.4	0.11	-0.07	-0.06	-1.28	-1.06	0.34	-0.59
YBL100W-C	-0.59	-0.47	-1.12	0.18	-0.21	-0.1	-0.05	-0.67	-0.58	-0.46	-0.41
YBL102W	-1.08	-1.43	-0.59	-0.88	-0.64	-0.26	-0.18	-0.88	-0.81	-0.9	-1.3
YBL103C	-0.84	-1.09	-0.69	-1.03	-0.53	-0.33	-0.18	-1	-0.91	-1	-1.43
YBL104C	-0.06	-0.41	-0.3	-0.49	0.09	0.02	-0.31	-0.9	-0.31	-0.39	-0.85
YBL105C	-0.38	-0.55	-1.04	-1.39	-0.27	-0.23	-0.49	-1.13	-0.73	-0.67	-1.3
YBL107C	-0.36	-0.28	-1.78	-1.64	-0.18	-0.15	-0.48	-1.63	-0.96	-0.73	-1.17
YBR001C	-0.2	-0.14	-1.84	-2.38	-0.31	-0.22	-0.25	-1.48	-0.51	-0.63	-1.09
YBR002C	-0.1	-0.09	-0.99	-1.67	-0.17	0.04	-0.13	-1.11	-0.39	-0.77	-1.21
YBR003W	-0.32	-0.36	-0.98	-1.47	-0.3	-0.06	-0.11	-1.15	-0.52	-0.91	-1.33
YBR006W	-0.42	-0.55	-0.9	-1.11	-0.16	-0.09	-0.42	-0.92	-0.11	-0.52	-0.39
YBR008C	0.61	0.3	-0.47	-0.88	0.67	0.68	-0.03	-0.34	0.19	-0.29	-0.01
YBR009C	0.36	0.63	-1.07	-1.6	0.44	-0.02	-0.3	-0.88	-0.12	0.45	0.13
YBR011C	0	0.73	-1.45	-1.99	0.29	-0.08	-0.18	-0.84	-0.29	0.38	-0.35
YBR015C	0.03	0.14	-0.59	-0.52	0.24	0.37	-0.33	-0.89	-0.21	-0.53	-0.49
YBR017C	0.21	0.21	-0.94	-1.05	0.42	0.24	-0.51	-0.79	-0.16	-0.28	-0.18
YBR022W	-0.93	-1.29	-0.97	-0.64	-0.53	-0.49	-0.14	-1.41	-1.34	-1.16	-2.01
YBR024W	-0.38	-0.39	-0.64	-0.59	0.06	-0.37	-0.36	-0.52	-0.43	-0.6	-0.86
YBR026C	-0.69	-0.63	-0.37	-0.23	-0.45	-0.22	-0.34	-0.71	-0.65	-0.36	-0.77
YBR033W	-0.15	-0.09	-1.09	-1.42	-0.03	-0.3	-0.26	-0.56	-0.24	0.02	-0.14
YBR034C	0.6	0.25	-0.85	-1.23	0.52	0.53	-0.12	-0.67	0.11	-0.44	-0.05
YBR036C	-0.75	-0.84	-1.29	-1.36	-0.31	-0.19	-0.01	-1.02	-0.53	-1.07	-1.19
YBR037C	-0.46	-0.48	-1.44	-1.05	-0.07	-0.2	-0.28	-1.66	-0.79	-0.6	-0.9
YBR039W	-0.28	0.17	-0.97	-0.74	0.04	-0.09	-0.04	-0.59	-0.29	0.26	-0.27
YBR041W	-0.27	-0.66	-0.25	-0.09	-0.16	-0.1	-0.16	-0.73	-0.58	-1.1	-1.38
YBR042C	-0.34	-0.75	-0.43	-0.36	0.02	0.15	-0.33	-0.48	-0.34	-0.98	-0.83
YBR043C	0.01	-0.43	-0.59	-0.85	0.27	0.34	-0.45	-0.59	0.02	-0.21	-0.34
YBR044C	-0.27	-0.44	-0.94	-0.78	0.13	0.19	-0.16	-0.96	-0.24	-0.39	-0.71
YBR046C	-0.28	-0.52	-0.9	-1.2	-0.14	0.02	-0.42	-0.79	-0.24	-0.33	-0.55
YBR047W	-0.11	-0.61	-0.86	-1.5	-0.15	-0.11	-0.36	-0.92	-0.14	-0.44	-0.66
YBR048W	0.87	1.34	-0.93	-1.18	0.89	0.51	-0.02	-0.35	0.04	0.44	0.36
YBR052C	-0.34	0.13	-1.93	-1	-0.1	0.04	0	-1.11	-0.58	0.45	-0.77
YBR053C	-0.81	-0.89	-1.57	-1.23	-0.45	-0.24	-0.08	-1.3	-0.65	-0.71	-1.15
YBR056W	-0.45	-0.02	-1.22	-0.53	-0.05	0.13	-0.07	-1.15	-0.39	0.03	-0.4
YBR058C-A	-0.24	-0.38	-0.79	-0.71	0.12	0.14	-0.47	-0.96	-0.22	-0.18	-0.4
YBR059C	-0.48	-0.31	-1.39	-0.52	-0.01	-0.06	-0.17	-1.18	-0.63	-0.43	-0.76
YBR060C	0.39	-0.12	-0.94	-0.94	0.32	0.47	-0.32	-1.07	-0.22	-0.52	-0.65
YBR061C	-0.15	-0.8	0.25	0.89	0.08	0.4	-0.27	-0.46	-0.33	-0.8	-0.77
YBR062C	-0.92	-1.17	-0.23	0.26	-0.23	-0.06	-0.24	-1.01	-0.64	-0.91	-1.47
YBR065C	0.66	0.44	-0.62	-1.05	0.66	0.56	-0.51	-0.58	0.38	0.12	0.59
YBR070C	0.84	0.75	-0.38	-1.04	0.69	0.29	0.09	-0.16	0.22	0.27	0.64
YBR071W	0.08	0.34	-1.34	-1.01	0.29	0.07	0.09	-0.47	-0.27	0.26	-0.05
YBR072W	-0.74	-0.3	-1.35	-1.48	-0.36	-0.62	-0.27	-1.08	-0.78	-0.1	-0.74
YBR073W	0.32	-0.02	-0.99	-1.17	0.53	0.5	-0.12	-0.75	0.17	-0.02	-0.13
YBR080C	0.16	-0.06	-0.88	-1.12	0.2	0.07	-0.51	-1.13	-0.41	-0.63	-0.77
YBR081C	0.24	0.28	-0.97	-1.21	0.41	0.17	-0.26	-1.04	-0.3	-0.13	-0.42
YBR082C	0.37	1.32	-2.66	-2.43	0.5	0.26	-0.19	-1.32	-0.72	0.49	-0.47
YBR085C-A	-0.01	0.64	-1.18	-1.6	0.3	-0.1	-0.17	-0.51	-0.34	1.04	0.13
YBR086C	0.27	0.48	-1.46	-0.33	0.48	0.42	-0.14	-0.76	-0.44	-0.12	-0.6
YBR091C	0.59	0.4	-1.02	-1.33	0.83	0.76	-0.23	-0.62	0.4	0.21	0.06
YBR095C	-0.31	-0.65	-0.71	-0.88	-0.07	0.04	-0.31	-0.73	-0.57	-0.48	-0.99
YBR096W	-0.28	-0.57	-0.61	-0.54	-0.16	0	-0.24	-0.74	-0.57	-0.32	-1.1
YBR097W	-0.28	-0.45	-0.14	0.31	-0.04	0.14	-0.28	-0.93	-0.71	-0.52	-1.27
YBR098W	0.27	-0.54	-0.27	-0.63	0.18	0.32	-0.54	-0.67	-0.2	-0.72	-0.84
YBR101C	-0.53	-0.26	-1.64	-2.5	-0.32	0.04	-0.37	-1.76	-0.24	-0.2	-0.42
YBR102C	-0.07	-0.49	-0.36	-0.46	0.08	0.24	-0.16	-0.88	-0.48	-0.99	-1.24
YBR103W	0.1	-0.35	-0.26	-0.27	0.21	0.4	-0.18	-0.67	-0.27	-0.6	-1.04
YBR106W	0.62	1.24	-1.44	-1.46	0.55	0.52	-0.19	-0.65	-0.03	0.62	0.5
YBR107C	-0.13	-0.35	-0.8	-0.72	0.11	0.3	-0.23	-0.65	-0.25	-0.55	-0.55
YBR108W	-0.13	-0.29	-1.01	-0.82	0.02	0.06	-0.19	-0.86	-0.55	-0.79	-0.85
YBR111C	-0.64	-0.68	-0.9	-0.1	-0.25	-0.02	-0.16	-1.14	-0.9	-0.71	-1.23
YBR111W-A	-0.19	-0.33	-0.71	-0.05	-0.1	0.14	-0.17	-1.17	-0.59	-0.7	-0.95
YBR118W	0.77	1.48	-2.73	-2.72	0.61	0.44	-0.24	-2.08	-0.89	0.74	-0.76
YBR119W	-0.4	-0.17	-1.64	-1.77	0.15	0.08	-0.3	-1.29	-0.89	-0.54	-0.98
YBR120C	-0.04	-0.22	-0.91	-0.62	0.07	0.23	-0.38	-1.17	-0.28	-0.74	-0.9
YBR122C	-0.02	0.02	-1.05	-1.47	0.11	0.26	-0.55	-1.05	-0.21	-0.51	-0.55
YBR123C	-0.17	-0.58	-1.02	-1.15	0.16	0.28	-0.46	-1.19	-0.44	-0.8	-0.85
YBR125C	-0.41	-0.15	-2.06	-1.99	0.08	0.12	-0.41	-1.09	-1.19	-0.68	-1.15
YBR126C	-0.17	0.33	-1.54	-1.27	-0.02	-0.05	-0.28	-0.86	-0.19	0.63	0.32
YBR126W-A	0.06	0.43	-0.91	-1.41	0.24	0.09	-0.14	-0.33	-0.01	0.56	0.85
YBR127C	0.1	0.28	-1.36	-1.4	0.29	0.47	-0.13	-1.21	-0.32	-0.29	-0.57
YBR128C	-0.2	-0.11	-0.53	-0.23	0.25	0.28	-0.17	-1.01	-0.49	-0.52	-1
YBR129C	-0.19	-0.58	-0.96	-1.25	-0.05	0.23	-0.24	-1.21	-0.34	-0.43	-0.93
YBR130C	-0.3	-0.84	-1.11	-1.73	-0.2	0.06	-0.57	-1.18	-0.57	-0.95	-1.16
YBR131W	-0.27	-0.85	-1.05	-1.89	-0.23	0.09	-0.51	-1.12	-0.43	-0.91	-1.2
YBR132C	-0.23	-0.13	-1.58	-1.76	-0.19	-0.14	-0.34	-1.28	-0.43	-0.27	-0.37
YBR133C	0.23	0.32	-1.72	-1.72	0.43	0.28	-0.07	-1.2	-0.35	-0.8	-0.73
YBR136W	-0.04	-0.19	-0.24	-0.58	0.28	0.37	-0.2	-0.3	0.14	-0.4	-0.16
YBR137W	-0.82	-1.07	-0.83	-0.95	-0.16	-0.01	-0.2	-1.59	-0.96	-0.35	-1.28
YBR138C	0.28	-0.2	-0.94	-1.63	0.1	0.31	-0.3	-1	0.01	-0.49	-0.32
YBR139W	-0.01	-0.38	-1.05	-1.55	-0.04	0.23	-0.23	-1.06	-0.16	-0.41	-0.53
YBR140C	-0.04	-0.14	-0.65	-0.67	0.17	0.02	-0.27	-0.84	-0.67	-0.67	-0.88
YBR141C	0.91	0.17	-0.35	-0.49	0.63	0.69	-0.17	-0.11	0.31	-0.69	-0.26
YBR142W	1.17	0.36	-0.21	-0.37	0.77	0.84	0.04	-0.01	0.42	-0.5	-0.07
YBR143C	0.29	0.3	-1.05	-1.38	0.44	0.5	-0.46	-0.86	-0.46	-0.65	-0.47
YBR146W	-0.76	-0.89	-1.42	-1.65	-0.24	-0.3	-0.09	-1.53	-1.25	-1.16	-1.97
YBR147W	-0.49	-0.59	-0.66	-0.88	-0.26	-0.26	-0.53	-1.06	-0.56	-0.44	-0.74
YBR149W	-0.25	-0.12	-1.68	-1.45	-0.02	0.07	-0.17	-1.3	-0.38	0.22	-0.55
YBR151W	-0.08	0.22	-1.13	-0.73	0.18	0.31	0.06	-0.95	-0.52	0.4	-0.38
YBR152W	-0.18	-0.57	-0.74	-0.23	0.28	0.28	-0.22	-0.81	-0.48	-1.03	-0.96
YBR153W	0.28	0.28	0.05	0.21	0.17	0.55	-0.39	-0.28	0.13	-0.23	-0.13
YBR159W	-0.07	-0.15	-0.69	-0.78	0.23	0.14	-0.32	-0.47	-0.09	-0.36	-0.54
YBR160W	0.34	-0.02	-0.32	-0.48	0.44	0.5	-0.14	-0.4	0.14	-0.63	-0.21
YBR163W	0.05	-0.05	-2.12	-2.45	0.14	0.16	-0.42	-1.42	-0.75	-0.69	-1.17
YBR164C	0.1	-0.32	-1.34	-2.54	0.02	0.06	-0.31	-1.09	-0.47	-0.7	-1.21
YBR165W	0.09	-0.29	-1.21	-2.19	-0.01	0.03	-0.34	-1.06	-0.46	-0.63	-1.08
YBR166C	-0.02	-0.34	-0.4	-0.1	0.31	0.42	-0.24	-0.86	-0.39	-0.6	-0.72
YBR167C	-0.9	-1.34	-0.67	0.11	-0.11	0.16	-0.24	-1.12	-1.02	-1.61	-1.46
YBR168W	-0.88	-1.45	-0.58	0.03	-0.11	0.15	-0.33	-1.1	-1.12	-1.49	-1.45
YBR169C	-0.55	-0.25	-1.62	-1.78	-0.2	-0.16	-0.22	-1.52	-0.61	-0.15	-0.95
YBR170C	-0.35	-0.57	-0.84	-0.77	-0.09	0.21	-0.27	-1.08	-0.5	-0.62	-0.9
YBR171W	0.1	-0.08	-0.86	-0.98	0.17	0.25	-0.26	-0.96	-0.42	-0.8	-0.72
YBR172C	0.56	0.03	-0.45	-1.2	0.48	0.62	-0.34	-0.62	0.36	-0.29	-0.25
YBR173C	-0.13	-0.5	-0.71	-1.08	0.23	0.45	-0.36	-0.97	-0.08	-0.54	-0.3
YBR175W	-0.04	-0.42	-0.63	-0.84	0.36	0.56	-0.33	-0.94	0.01	-0.59	-0.27
YBR176W	0.16	-0.39	-0.54	-0.54	0.25	0.14	-0.18	-0.46	-0.21	-0.87	-0.48
YBR179C	0.86	0.5	-0.49	-1.14	0.78	0.65	-0.28	-0.58	0.71	-0.02	0.89
YBR181C	0.81	0.85	-0.66	-1.01	0.86	0.65	0.05	-0.42	0.3	0.25	0.73
YBR182C-A	0.9	1.16	0	-0.4	0.57	0.19	0.04	0.21	0.66	1.06	1.72
YBR183W	0.78	1.15	-1.06	-1.32	0.77	0.4	-0.3	-1.46	0.09	0.98	0.81
YBR185C	0.25	-0.3	-0.57	-0.66	0.38	0.39	-0.37	-1.01	-0.46	-1.24	-1.04
YBR187W	0.71	0.94	-0.85	-1.08	0.92	0.69	-0.31	-0.49	0.37	0.17	0.13
YBR188C	0.55	0.56	-0.66	-1.07	0.67	0.43	-0.22	-0.44	0.37	-0.47	0.6
YBR189W	0.77	0.82	-0.82	-1.22	0.67	0.3	-0.31	-0.54	0.27	-0.18	0.26
YBR193C	-0.52	-0.97	-0.89	-0.66	-0.07	0.13	-0.2	-1.38	-0.92	-1.19	-1.62
YBR194W	-0.59	-1.08	-1.01	-0.69	-0.1	0.07	-0.23	-1.57	-1.06	-1.32	-1.66
YBR196C	0.33	0.51	-3.16	-3.48	0.11	-0.07	-0.21	-2.54	-0.97	0.1	-0.74
YBR198C	0.28	0.54	-1.45	-2.14	0.29	0.3	-0.26	-0.93	-0.03	-0.24	-0.09
YBR199W	-0.1	0.06	-1.47	-1.74	0.11	0.12	-0.28	-1.12	-0.33	-0.39	-0.38
YBR200W	0.03	-0.17	-0.66	-0.87	0.09	0.14	-0.39	-0.77	-0.02	-0.22	-0.38
YBR201C-A	0.02	0.08	-0.96	-1.05	0.15	-0.02	-0.13	-0.56	-0.09	0.06	0.13
YBR201W	0.19	-0.03	-1.13	-1.45	0.3	0.1	-0.34	-0.92	0.01	-0.74	-0.66
YBR204C	-0.65	-1	-0.25	-0.31	-0.35	-0.1	-0.37	-0.72	-0.78	-0.91	-1.3
YBR205W	-0.51	-0.93	-0.39	-0.38	-0.28	-0.07	-0.42	-0.7	-0.84	-0.96	-1.35
YBR207W	-0.82	-0.92	-1.07	-0.9	-0.54	-0.35	-0.33	-1.31	-1.21	-0.85	-1.89
YBR208C	-0.76	-0.65	-1.45	-1.31	-0.18	-0.35	-0.17	-1.36	-1.1	-0.52	-1.57
YBR210W	-0.14	-0.14	-1.08	-1.02	0.18	0.17	-0.05	-1.3	-0.5	-0.85	-0.76
YBR211C	-0.53	-0.43	-1.18	-0.81	-0.14	-0.07	-0.43	-1.78	-0.91	-0.86	-1.12
YBR212W	-0.36	-0.09	-1.31	-0.8	-0.09	0	-0.34	-1.57	-0.77	-0.7	-1.01
YBR214W	-0.76	-0.58	-1.53	-0.68	-0.33	-0.09	-0.08	-1.02	-0.44	0.41	-0.31
YBR215W	-0.06	-0.39	-0.32	0.05	0.4	0.42	-0.64	-0.76	-0.38	-1.11	-0.6
YBR216C	-0.48	-0.69	0.03	0.06	-0.26	-0.04	-0.33	-1.06	-0.72	-0.66	-1.5
YBR217W	-0.42	-0.63	-0.02	0	-0.27	-0.02	-0.29	-1.02	-0.64	-0.55	-1.41
YBR218C	-0.2	0.14	-2.1	-2.13	-0.1	-0.33	-0.2	-1.46	-0.82	-0.45	-0.82
YBR221C	-0.67	-0.62	-1.3	-1.05	-0.32	-0.16	-0.25	-1.34	-0.72	-0.68	-1.16
YBR223C	-0.76	-1.02	-0.21	0.25	-0.21	0.04	-0.25	-1.05	-0.54	-1.06	-1.46
YBR225W	-0.73	-0.88	-0.22	0.27	-0.31	-0.05	-0.29	-0.95	-0.69	-0.86	-1.45
YBR227C	-0.69	-0.93	0.13	0.93	-0.21	0.15	-0.25	-0.8	-0.83	-1.1	-1.52
YBR228W	-0.75	-1.02	0.09	0.87	-0.24	0.03	-0.26	-0.92	-0.96	-1.24	-1.66
YBR229C	-0.4	-0.62	-1.14	-1.47	-0.09	0.14	-0.23	-1.25	-0.61	-1.09	-0.97
YBR231C	0.14	-0.09	-0.33	-0.13	0.44	0.66	-0.33	-0.77	0.17	-0.57	-0.18
YBR233W	0.06	-0.19	-0.51	-0.34	0.38	0.58	-0.33	-0.93	0.03	-0.76	-0.34
YBR233W-A	0.13	-0.17	-0.17	-0.31	0.57	0.56	-0.33	-0.7	0.08	-0.79	-0.42
YBR234C	-0.73	-0.75	-0.41	-0.38	-0.31	0	-0.26	-0.75	-0.6	-0.19	-0.99
YBR235W	-0.68	-0.87	-0.38	-0.52	-0.33	0	-0.27	-0.71	-0.54	-0.21	-0.92
YBR236C	-0.24	-0.65	-0.3	-1.45	-0.23	0.03	-0.31	-1.35	-0.31	-0.38	-1.56
YBR237W	-0.31	-0.65	-0.32	-1.29	-0.17	0.04	-0.29	-1.34	-0.31	-0.43	-1.43
YBR239C	-0.03	-0.64	-0.76	-0.54	0.12	0.34	-0.23	-1.18	-0.36	-0.97	-1.07
YBR240C	-0.04	-0.24	-0.24	-0.27	0.05	-0.61	-0.08	-0.17	-0.02	-0.2	0.24
YBR241C	0.23	-0.1	-0.45	-0.69	0.42	0.51	-0.08	-0.47	0.08	-0.3	-0.06
YBR242W	0.61	0.25	-0.28	-0.44	0.6	0.57	-0.24	-0.38	0.04	-0.62	-0.1
YBR243C	0.25	-0.6	-0.49	-0.91	0.34	0.49	-0.25	-0.79	0.21	-0.81	-0.88
YBR245C	-0.01	-0.46	0.39	0.74	-0.07	0.44	-0.31	-0.33	-0.12	-0.62	-0.7
YBR246W	0.13	-0.44	0.54	0.72	0.04	0.45	-0.36	-0.51	-0.17	-0.76	-0.7
YBR251W	0	-0.31	-0.32	-0.39	0.14	0.34	-0.12	-1.01	-0.43	-0.94	-1.1
YBR253W	-0.1	-0.68	-0.67	-1.37	-0.02	0.07	-0.35	-0.97	-0.53	-0.92	-1.17
YBR255C-A	-0.54	-0.33	-0.87	-0.53	-0.29	-0.03	-0.34	-0.92	-0.77	-0.41	-1.03
YBR256C	-0.34	-0.35	-0.85	-0.6	-0.07	0.04	-0.16	-0.88	-0.47	-0.59	-0.75
YBR258C	0.14	-0.39	-0.34	-0.41	0.28	0.43	-0.33	-1.03	-0.38	-0.95	-1.12
YBR259W	0.19	-0.3	-0.26	-0.29	0.32	0.48	-0.27	-0.98	-0.27	-0.88	-0.95
YBR260C	-0.14	-0.55	-0.11	0.18	0.03	0.26	-0.13	-1.22	-0.59	-0.61	-1.65
YBR262C	-0.32	-0.53	-0.05	0.4	0.04	0.46	-0.21	-0.74	-0.38	-0.61	-0.93
YBR263W	-0.24	-0.48	0.01	0.44	0.1	0.51	-0.16	-0.6	-0.28	-0.46	-0.71
YBR268W	-0.23	-0.75	-0.52	-0.97	-0.16	0.02	-0.37	-1.08	-0.27	-0.71	-0.87
YBR269C	-0.45	-0.8	-0.83	-0.87	-0.58	-0.24	-0.19	-1.14	-0.72	-0.47	-1.53
YBR272C	-0.73	-0.96	-0.03	0.05	-0.3	-0.01	-0.46	-1.21	-1.07	-0.93	-1.57
YBR273C	-0.8	-1.2	0.2	0.42	-0.26	0.03	-0.25	-0.59	-0.92	-0.67	-1.34
YBR274W	-0.73	-1.17	0.27	0.54	-0.26	0.08	-0.18	-0.62	-0.84	-0.58	-1.27
YBR276C	-0.42	-0.6	-0.24	0.14	0.11	0.22	-0.17	-0.86	-0.44	-0.67	-0.79
YBR278W	-0.21	-0.47	-0.25	0.11	0.21	0.38	-0.09	-0.81	-0.35	-0.55	-0.74
YBR279W	-0.17	0.14	-1.16	-1.35	0.08	0.19	-0.2	-1.1	-0.26	-0.27	-0.46
YBR280C	-1	-1.18	-0.83	-0.81	-0.53	-0.41	-0.29	-0.92	-0.91	-0.68	-1.4
YBR282W	-0.5	-0.54	-0.97	-1.25	0.09	-0.11	-0.21	-1.9	-1.03	-1.07	-1.38
YBR283C	-0.15	0.45	-1.39	-1.02	0.4	0.37	-0.31	-1.05	-0.59	-0.23	-0.43
YBR285W	-0.79	-0.5	-1.43	-1.4	-0.23	-0.35	-0.44	-1.52	-0.66	-0.4	-0.93
YBR286W	-0.46	-0.22	-1.6	-1.83	-0.29	-0.07	-0.34	-1.52	-0.66	0.26	-0.9
YBR287W	-0.46	-0.1	-2.21	-2.12	-0.34	-0.19	-0.25	-1.36	-1.07	-0.01	-1.19
YBR290W	-0.72	-0.37	-1.1	-0.51	-0.14	-0.11	-0.29	-1.14	-0.67	0.08	-0.66
YBR296C-A	0.15	0.68	-1.27	-1.48	0.53	-0.09	-0.31	-0.86	-0.21	-0.17	0.19
YBR297W	0.17	0.55	-1.36	-1.68	0.34	-0.17	-0.36	-0.97	-0.16	0.12	0.09
YBR299W	-0.03	0.17	-0.99	-1.83	0.27	0.22	-0.27	-0.76	0.04	-0.36	0.02
YCL001W	-0.11	0.09	-0.86	-0.57	0.27	0.42	-0.15	-0.85	-0.32	-0.27	-0.59
YCL001W-A	-1.09	-1.35	-1.34	-1.44	-0.51	-0.53	-0.28	-1.33	-1.15	-1.66	-1.61
YCL002C	0.06	0.16	-0.91	-0.81	0.32	0.39	-0.25	-0.83	-0.2	-0.36	-0.52
YCL005W	-0.09	0.03	-0.76	-0.67	0.37	0.55	-0.27	-0.75	-0.04	-0.19	-0.56
YCL005W-A	-0.28	-0.42	-1.13	-0.28	-0.16	0.18	-0.28	-1.24	-0.72	-0.97	-1.29
YCL008C	-0.38	-0.59	-0.93	-0.09	-0.18	0.12	-0.28	-1.14	-0.68	-1.01	-1.31
YCL010C	0.23	0.47	-1.08	-1.18	0.25	0.43	-0.4	-1.16	-0.24	-0.34	-0.54
YCL011C	0.44	0.54	-0.76	-0.79	0.42	0.49	-0.23	-0.83	-0.21	-0.52	-0.5
YCL016C	0.15	-0.3	0.16	0.14	0.5	0.43	-0.11	-0.42	0.22	-0.43	-0.09
YCL017C	-0.22	-0.75	-0.3	-1.04	-0.12	0.2	-0.49	-0.87	0.05	-0.4	-0.66
YCL025C	0.52	1.1	-1.11	-1.36	0.23	0	-0.3	-0.79	-0.13	0.81	0.46
YCL026C-B	-0.27	-0.49	-1.1	-1.16	0.23	-0.31	-0.24	-0.65	-0.12	0.11	-0.47
YCL028W	-0.47	-0.48	0.19	0.88	-0.04	0.34	-0.1	-0.26	-0.16	-0.02	-0.48
YCL029C	-0.33	-0.48	0.31	0.99	0.02	0.4	-0.03	0.02	-0.03	0.16	-0.33
YCL030C	-0.09	-0.18	-0.99	-0.48	-0.14	-0.12	-0.24	-1.1	-0.41	-0.1	-0.54
YCL031C	0.11	0.24	-0.42	-0.31	0.22	0.57	-0.24	-0.65	0.15	0.22	-0.14
YCL032W	-0.96	-1.04	-0.41	0.03	-0.44	-0.11	-0.28	-0.83	-0.65	-0.76	-1.07
YCL033C	-0.92	-1.03	-0.4	0.05	-0.44	-0.1	-0.26	-0.81	-0.58	-0.75	-1.13
YCL034W	-0.83	-0.78	-1.3	-0.92	-0.3	-0.11	-0.23	-1.49	-0.88	-0.78	-1.03
YCL035C	-0.83	-0.41	-1.54	-1.05	-0.06	-0.15	-0.14	-1.29	-1.06	-0.49	-0.94
YCL039W	-0.37	-0.27	-1.98	-1.83	-0.11	-0.22	-0.33	-1.56	-0.9	-0.3	-0.92
YCL044C	-1.02	-0.75	-1.71	-0.86	-0.3	-0.35	-0.37	-1.67	-1.04	-0.36	-1.5
YCL045C	-0.41	-0.65	-0.91	-0.94	-0.33	-0.01	-0.2	-1.41	-0.47	-0.61	-1.17
YCL049C	-0.94	-0.83	-1.64	-1.37	-0.49	-0.67	-0.34	-1.2	-1.28	-0.64	-1.69
YCL050C	-0.63	-0.31	-1.58	-1.1	-0.3	-0.17	-0.2	-1.55	-0.74	0.03	-1.19
YCL051W	-0.84	-0.64	-0.65	0.13	-0.61	-0.47	-0.35	-1.16	-1.19	-0.62	-1.88
YCL052C	-0.81	-0.69	-0.43	0.37	-0.57	-0.29	-0.26	-1.02	-1.05	-0.49	-1.74
YCL056C	-0.02	-0.09	-0.35	-0.34	0.33	0.24	-0.16	-0.4	0.01	-0.83	-0.44
YCL057W	-0.04	0.02	-0.53	-0.34	0.23	0.1	-0.34	-0.84	-0.17	-0.4	-0.27
YCL066W	-0.02	0.12	-1	-1.28	0.05	0.31	0.02	-0.92	0.13	-0.1	-0.28
YCL067C	-0.31	-0.04	-1.2	-0.94	0.05	0.18	-0.03	-1.02	-0.56	-0.67	-0.72
YCR002C	-0.29	-0.34	-1.19	-1.44	-0.24	0.05	-0.28	-1.24	-0.55	-0.49	-1.08
YCR003W	-0.37	-0.51	-1.22	-1.58	-0.26	0.02	-0.29	-1.27	-0.54	-0.48	-1.16
YCR004C	-0.56	-0.13	-1.97	-1.66	-0.31	-0.26	-0.14	-1.43	-0.7	-0.05	-0.76
YCR007C	-0.79	-0.84	-1.06	-0.9	-0.15	-0.1	-0.06	-1.1	-0.89	-1.13	-1.32
YCR009C	-0.1	0.23	-1.67	-1.51	0.12	0.13	0.03	-0.78	-0.38	0.61	-0.39
YCR012W	0.8	1.63	-1.8	-2.02	0.2	-0.03	-0.04	-1.72	-0.43	1.57	0.2
YCR015C	-0.11	-0.19	-1.24	-1.34	0.2	0.4	-0.14	-0.8	-0.59	-0.75	-1.01
YCR017C	-0.38	-0.3	-1.66	-1.79	-0.03	0.02	-0.44	-0.89	-0.68	-0.16	-1.09
YCR019W	-0.89	-1.36	-0.47	-0.18	-0.45	-0.25	-0.2	-1.23	-1.12	-1.07	-2.16
YCR020C-A	0.09	-0.36	-0.62	-0.73	0.19	0.32	-0.24	-0.61	0	-0.54	-0.59
YCR020W-B	0.12	-0.29	-0.59	-0.79	0.19	0.28	-0.3	-0.89	-0.13	-0.7	-0.67
YCR023C	-0.47	-0.68	-0.58	-0.53	-0.33	-0.14	-0.13	-1.15	-0.48	-0.37	-1.3
YCR026C	0.17	0.08	-0.45	-0.39	0.26	0.24	-0.54	-0.49	-0.18	-0.22	-0.33
YCR027C	0.24	0.37	-1.25	-1.24	0.31	0.32	-0.22	-1.06	-0.18	-0.33	-0.2
YCR028C	-0.28	-0.84	-0.95	-1.39	-0.04	0	-0.5	-1.32	-0.66	-0.79	-1.38
YCR028C-A	-0.11	-0.34	-0.73	-0.41	0.18	0.3	-0.3	-0.65	-0.38	-0.48	-0.97
YCR030C	0.02	0.29	-1.31	-1	-0.1	-0.12	0.01	-1.11	-0.42	-0.01	-0.72
YCR032W	-0.39	-0.39	-0.53	-0.71	0.11	0.12	-0.22	-0.6	-0.1	-0.33	-0.41
YCR033W	0.22	0.47	-0.92	-1.05	0.25	0.07	-0.31	-0.86	-0.14	0	-0.43
YCR035C	0.18	0.03	-1.12	-1.53	0.26	0.13	-0.26	-1.33	-0.39	-1.05	-0.72
YCR036W	-0.06	-0.18	-0.56	-1.09	0.14	0.35	-0.23	-0.91	0.08	-0.45	-0.17
YCR039C	-0.44	-0.05	-1.24	-1.21	-0.08	0.02	-0.26	-1.23	-0.66	-0.99	-0.82
YCR040W	0	0.13	-0.95	-1.23	0.15	0.28	-0.24	-1.03	0.13	-0.13	-0.4
YCR042C	0.36	-0.16	-0.34	-1.16	0.38	0.41	-0.15	-0.72	0.17	-0.44	-0.33
YCR043C	0.45	-0.09	-0.1	0	0.57	0.81	-0.44	-0.33	0.14	-0.44	-0.32
YCR044C	0.27	-0.03	-0.27	-0.27	0.4	0.55	-0.19	-0.38	0.12	-0.7	-0.57
YCR046C	-0.06	-0.05	-0.73	-0.44	0.33	0.25	-0.3	-0.76	-0.15	-0.47	-0.45
YCR050C	0.34	-0.3	-0.32	-1.2	0.33	0.59	-0.4	-0.61	0.35	-0.55	-0.37
YCR051W	0.28	-0.33	-0.43	-1.24	0.32	0.57	-0.49	-0.62	0.32	-0.57	-0.38
YCR052W	0.35	0.13	-0.15	-0.01	0.32	0.61	-0.12	-0.72	0.19	-0.21	-0.43
YCR053W	0.02	-0.11	-0.58	-0.44	0.26	0.32	-0.22	-0.79	-0.14	-0.47	-0.56
YCR066W	0.05	-0.17	0.3	0.09	0.22	0.27	-0.14	0.09	0.16	-0.68	-0.18
YCR068W	-1.11	-1.19	-0.87	-0.83	-0.53	-0.09	-0.23	-1.32	-0.6	-1.16	-1.04
YCR069W	-0.41	-0.28	-0.39	-0.64	0.2	0.42	-0.16	-0.92	0.08	-0.33	-0.2
YCR071C	-0.38	-0.69	-0.44	-0.5	-0.08	-0.04	-0.21	-1.06	-0.37	-0.48	-0.94
YCR073C	-0.07	-0.46	-0.71	-1.31	0.47	0.29	-0.27	-0.8	0	-0.8	0.03
YCR073W-A	-0.47	-0.86	-0.61	-0.43	0.12	0.06	-0.24	-0.89	-0.39	-0.84	-0.26
YCR075C	-0.25	-0.48	0.16	0.52	0.05	0.23	-0.31	-0.95	-0.22	-0.56	-1.15
YCR075W-A	-0.31	-0.46	0.36	0.62	0	0.23	-0.17	-0.81	-0.07	-0.45	-1.06
YCR076C	-0.54	-0.73	0.09	0.17	-0.23	-0.17	-0.25	-0.96	-0.49	-0.61	-1.19
YCR077C	-1	-1.05	-0.29	0.24	-0.36	-0.03	-0.32	-0.93	-0.6	-0.5	-1.02
YCR079W	-1.08	-1.3	-0.26	0.2	-0.37	-0.02	-0.35	-0.95	-0.64	-0.87	-1.15
YCR081W	-0.39	-0.81	-0.06	0.25	-0.25	0.03	-0.49	-1.15	-0.71	-0.73	-1.2
YCR082W	-0.48	-0.9	0.1	0.14	-0.11	0.2	-0.26	-1.05	-0.42	-0.42	-0.97
YCR083W	-1.03	-1.14	-0.09	0.81	-0.44	0.02	-0.25	-0.84	-0.77	-1.07	-1.29
YCR084C	0.53	1.16	-0.94	-0.5	0.43	0.38	-0.09	-0.62	-0.01	0.13	0.24
YCR088W	-0.38	-0.31	-0.36	-0.1	-0.03	0.06	-0.18	-0.75	-0.14	-0.29	-0.68
YCR089W	0.03	-0.13	-0.2	-0.38	0.04	0.19	-0.52	-0.9	0.38	-0.54	0.07
YCR090C	-0.21	-0.24	-0.22	-0.08	0.16	0.37	-0.19	-0.6	-0.25	-0.57	-0.52
YCR091W	-0.65	-0.48	-0.75	-0.88	-0.37	-0.13	-0.16	-1.23	-0.31	-0.49	-0.69
YCR092C	-0.14	-0.23	0.2	-0.1	0.17	0.53	-0.19	-0.25	0.35	-0.06	0.41
YCR093W	-0.22	0.04	-0.26	0.3	0.26	0.35	-0.11	-0.67	-0.07	-0.11	0.05
YCR094W	0.07	-0.51	-0.14	-0.44	0.22	0.04	-0.33	-1.29	-0.38	-0.9	-0.82
YCR095C	0.27	0.01	-0.73	-1.05	0.25	0.18	-0.36	-1.04	-0.12	-0.32	-0.81
YCR095W-A	0.17	-0.17	-0.89	-1.3	0.1	0.16	-0.45	-1.15	-0.15	-0.31	-0.87
YDL001W	0.43	0.65	-1.02	-0.8	0.58	0.48	-0.26	-0.7	0.04	0.15	-0.16
YDL002C	0.31	0.72	-1.15	-0.96	0.46	0.37	-0.12	-0.92	-0.26	0.2	-0.33
YDL004W	-0.23	0.17	-1.15	-0.91	0.19	0.06	-0.22	-0.5	-0.24	0.33	-0.04
YDL006W	-0.03	0.33	-0.98	-0.76	0.27	0.26	-0.45	-0.99	-0.2	-0.18	-0.44
YDL007W	-0.14	0.41	-1.23	-0.44	0.26	0.14	-0.2	-1.3	-0.36	-0.2	-0.13
YDL008W	-0.41	-0.27	-1.29	-1.27	-0.12	-0.15	-0.24	-0.98	-0.73	-0.36	-1
YDL009C	-0.49	-0.29	-1.46	-1.35	-0.14	-0.16	-0.21	-1.11	-0.87	-0.27	-1.19
YDL010W	-0.12	0.27	-1.78	-1.88	-0.03	-0.07	-0.1	-1.59	-0.41	0.04	-0.44
YDL013W	-0.57	-0.65	-0.89	-0.73	0.03	0.14	-0.3	-1.25	-0.37	-0.86	-0.72
YDL014W	1	1.2	-1.17	-1.38	0.72	0.69	-0.14	-0.8	-0.06	0.02	-0.47
YDL015C	0.36	0.43	-0.97	-0.85	0.41	0.39	-0.12	-0.84	-0.36	0	-0.62
YDL018C	-0.4	-0.43	-0.42	-0.52	0.11	0.13	-0.24	-0.79	-0.34	-0.82	-0.81
YDL019C	-0.51	-0.23	-1.09	-0.87	-0.01	0.21	-0.22	-0.71	-0.4	0.18	-0.1
YDL025C	-0.52	-0.42	-1.29	-1.04	-0.02	-0.04	-0.2	-1.18	-0.62	-0.15	-0.58
YDL027C	0.05	-0.02	-1.32	-1.22	0.13	0.01	-0.27	-1.03	-0.4	-0.33	-0.86
YDL029W	-0.52	-0.51	-1.01	-0.6	-0.27	-0.02	-0.21	-1.04	-0.49	-0.27	-0.99
YDL031W	0.53	-0.07	-0.68	-1.26	0.33	0.51	-0.58	-0.72	0.17	-0.73	-0.45
YDL033C	0.39	-0.21	-0.84	-1.33	0.35	0.42	-0.58	-0.89	0.04	-0.8	-0.52
YDL035C	-0.13	0.25	-1.05	-0.83	0.14	0.01	-0.25	-0.87	-0.52	-0.47	-0.52
YDL040C	0.22	0.2	-0.42	-0.69	0	-0.11	-0.37	-0.27	-0.16	-0.51	-0.34
YDL044C	-0.01	-0.2	-0.35	-0.18	0	0.19	-0.46	-0.9	-0.5	-0.74	-1.01
YDL045W-A	-0.37	-0.2	-1.56	-1.92	-0.2	0.04	-0.25	-1.19	-0.39	-0.16	-0.83
YDL046W	-0.14	-0.02	-1.71	-1.56	0.02	0.15	-0.12	-1.15	-0.2	0.22	-0.15
YDL052C	-0.03	0.24	-1.41	-1.05	0.3	0.07	-0.23	-1.08	-0.36	-0.7	-0.73
YDL053C	0.07	-0.12	-1.25	-1.47	0.1	0.2	-0.31	-1.33	-0.26	-0.43	-0.78
YDL054C	-0.08	-0.41	-0.9	-0.57	0.02	0.14	-0.28	-0.92	-0.18	-0.98	-0.75
YDL056W	0.01	-0.34	0.21	0.82	0.28	0.32	-0.28	-0.39	-0.15	-0.27	-0.62
YDL058W	-0.23	-0.46	-0.38	0.04	0.08	0.2	-0.23	-0.66	-0.14	-0.33	-0.57
YDL064W	-0.07	-0.19	-0.65	-0.32	0.12	0.14	-0.29	-0.59	-0.32	-0.53	-0.83
YDL065C	-0.21	-0.37	-0.75	-0.4	0.01	0.1	-0.22	-0.62	-0.37	-0.45	-0.94
YDL066W	-1.05	-1.1	-1.45	-0.9	-0.47	-0.3	0.08	-1.03	-0.84	-0.41	-1.22
YDL067C	-0.67	-0.47	-1.27	-0.54	-0.13	0.01	0.09	-0.8	-0.51	0.07	-0.73
YDL072C	-0.11	0.21	-1.81	-1.87	0.15	0.05	-0.16	-1.49	-0.25	0.4	0.08
YDL073W	0.05	0.05	-1.23	-1.43	0.46	0.44	-0.31	-1.28	-0.29	-0.21	-0.41
YDL074C	0.1	0.26	-1.54	-1.69	0.37	0.39	-0.33	-1.25	-0.35	-0.05	-0.45
YDL077C	-0.39	-0.59	-0.88	-0.76	0.06	0.21	-0.27	-1.01	-0.62	-0.74	-1.05
YDL078C	-0.7	-0.53	-1.65	-1.43	-0.15	-0.1	-0.09	-1.24	-0.73	-0.52	-1.09
YDL079C	-0.87	-0.67	-1.69	-1.69	0.05	-0.12	-0.14	-0.96	-0.98	-0.79	-0.51
YDL080C	-0.3	-0.78	-1.43	-0.26	-0.08	0.1	-0.09	-1.04	-0.96	-1.17	-1.51
YDL081C	0.81	0.76	-1.27	-1.48	0.8	0.81	-0.15	-0.95	0.03	-0.15	-0.1
YDL084W	0.23	0.38	-1.66	-1.39	0.15	0.19	-0.19	-1.3	-0.45	-0.21	-0.63
YDL085C-A	-0.44	-0.69	-1.43	-1.48	-0.14	0.01	-0.25	-0.94	-0.35	-0.13	-0.57
YDL085W	-0.78	-0.8	-1.22	-1.46	-0.45	-0.76	-0.44	-1.17	-0.72	-0.57	-0.71
YDL086W	-0.56	-0.6	-0.93	-0.34	0.27	0.14	-0.19	-0.96	-0.33	-0.49	-0.62
YDL087C	-0.34	-0.37	-0.49	-0.51	0.14	0.25	-0.17	-0.42	-0.05	-0.4	-0.04
YDL088C	-0.32	-0.28	-0.71	-0.49	0.08	0.25	-0.37	-1.01	-0.34	-0.26	-0.58
YDL090C	-0.95	-1.37	-0.84	-0.56	-0.36	-0.18	-0.28	-1.15	-0.93	-0.92	-1.23
YDL091C	-0.47	-0.72	-0.23	-0.04	-0.32	-0.19	-0.22	-0.97	-0.76	-0.59	-1.57
YDL092W	-0.31	-0.52	-0.46	-0.83	0.06	0.28	-0.23	-0.83	-0.42	-0.6	-1.1
YDL095W	-0.16	0.25	-1.06	-0.08	0.34	0.43	-0.23	-0.92	-0.16	-0.21	0.22
YDL097C	-0.13	0.32	-0.85	0.35	0.3	0.26	-0.23	-0.89	-0.1	0.04	0.18
YDL098C	-0.19	-0.35	-0.55	-0.13	-0.13	0.11	-0.27	-0.9	-0.47	-0.65	-1.06
YDL099W	-0.12	-0.22	0.19	1.13	0.08	0.39	-0.18	-0.45	-0.23	-0.62	-0.81
YDL100C	-0.15	-0.23	0.2	0.95	0.06	0.32	-0.34	-0.54	-0.31	-0.37	-0.72
YDL102W	-0.21	-0.52	0.24	0.44	0.13	0.39	-0.25	-0.39	-0.3	-0.29	-0.55
YDL103C	-0.34	-0.68	0.14	0.35	0.13	0.37	-0.28	-0.49	-0.38	-0.52	-0.71
YDL105W	0.27	0.05	-0.33	0.08	0.48	0.49	-0.26	-0.6	0.13	-0.56	-0.12
YDL106C	-0.24	-0.53	0.19	0.76	0.2	0.3	-0.33	-0.63	-0.24	-0.15	-0.43
YDL110C	-0.06	0.24	-1.13	-0.88	0.22	0.34	-0.25	-0.72	-0.01	0.54	0.02
YDL111C	0.15	0	-0.86	-1.23	0.24	0.41	-0.28	-0.99	-0.14	-0.52	-0.34
YDL112W	0.06	-0.62	-0.87	-0.94	0.02	0.4	-0.16	-0.81	-0.24	-0.72	-0.64
YDL113C	-0.34	-0.87	-0.94	-0.51	-0.15	0.21	-0.16	-0.93	-0.44	-0.79	-0.83
YDL115C	-0.32	-0.47	-0.39	-0.24	-0.04	0.04	-0.38	-0.73	-0.42	-0.57	-0.77
YDL116W	0.1	-0.24	-0.45	-0.78	0.21	0.3	-0.35	-0.95	-0.23	-0.68	-0.59
YDL119C	-1.23	-1.43	-1.02	-0.1	-0.38	0	-0.11	-1.41	-1.19	-1.55	-1.98
YDL120W	-0.2	-0.71	-0.85	-0.98	0.13	0.24	-0.25	-1.44	-0.37	-0.76	-0.92
YDL121C	0.26	-0.39	-0.64	-1.31	0.28	0.46	-0.25	-1.11	0.07	-0.38	-0.59
YDL122W	0.16	0.53	-0.8	-0.54	0.04	0.2	-0.29	-0.54	-0.58	-0.07	-0.51
YDL125C	-0.49	-0.03	-1.43	-0.94	-0.03	-0.09	-0.06	-1.21	-0.71	-0.06	-0.18
YDL126C	-0.86	-0.59	-1.82	-0.62	-0.58	-0.27	-0.07	-1.38	-0.79	0.01	-0.75
YDL128W	0.26	0.45	-1.03	-0.69	0.33	0.25	-0.45	-0.69	-0.13	-0.02	-0.09
YDL130W-A	-0.17	0.04	-1.73	-1.26	0.06	0.1	-0.16	-1.5	-0.45	-0.2	-0.5
YDL132W	0.18	0.26	-1.18	-0.83	0.37	0.29	-0.3	-0.78	-0.06	0.09	-0.3
YDL134C	0.41	0.38	-1.49	-1.11	0.44	0.44	-0.22	-1.06	-0.25	-0.21	-0.44
YDL135C	0.02	0.16	-0.85	0.01	0.27	0.24	-0.19	-0.62	-0.54	-0.47	-0.66
YDL137W	-0.2	0.44	-2.09	-1.3	0.22	0.04	-0.2	-1.18	-0.8	-0.33	-0.42
YDL139C	0.42	0.23	-0.82	-0.98	0.43	0.55	-0.13	-0.47	0.35	-0.02	0.1
YDL140C	-0.09	0.3	-1.47	-1.19	0.2	0.15	-0.29	-0.92	-0.21	-0.1	-0.25
YDL141W	-0.37	-0.69	0.04	0.46	-0.03	0.21	-0.48	-0.73	-0.37	-0.38	-0.87
YDL142C	-0.31	-0.5	-0.03	0.38	-0.18	0.09	-0.41	-0.81	-0.44	-0.46	-0.86
YDL143W	-0.56	-0.99	-0.38	-0.01	-0.14	0.28	-0.15	-1.18	-0.38	-0.64	-0.79
YDL144C	-0.85	-1.21	-0.46	0.1	-0.24	0.18	-0.08	-1.32	-0.58	-0.89	-0.99
YDL145C	-0.64	-0.77	-0.38	0.39	-0.24	0.09	-0.24	-1.01	-0.7	-0.76	-1
YDL146W	-0.21	-0.36	-0.65	0.02	-0.24	-0.06	-0.36	-1.14	-0.81	-0.6	-1.39
YDL147W	0.42	0.85	-0.5	0.63	0.41	0.25	-0.09	-0.5	0.19	0.06	0.23
YDL149W	-0.41	-0.72	0.05	-0.27	-0.19	-0.38	-0.19	-0.54	-0.52	-0.57	-0.99
YDL155W	0.36	0.49	-0.93	-0.94	0.48	0.59	-0.56	-1.01	0.03	-0.3	-0.38
YDL156W	0.66	-0.08	-0.34	-0.24	0.52	0.66	-0.21	-0.45	0.25	-0.54	-0.47
YDL157C	0.57	-0.23	-0.32	-0.35	0.47	0.63	-0.26	-0.49	0.23	-0.51	-0.34
YDL159W	-0.62	-0.66	-0.82	-0.77	-0.26	-0.13	-0.2	-1.02	-0.53	-0.68	-0.95
YDL160C	-0.36	-0.13	-1.12	-0.63	-0.15	-0.22	-0.16	-1.01	-0.72	-0.5	-1.06
YDL165W	-0.02	-0.48	-0.36	-0.13	0.13	0.22	-0.15	-0.62	0.01	-0.47	-0.63
YDL166C	0.08	-0.39	-0.24	-0.06	0.1	0.21	-0.06	-0.5	0.13	-0.18	-0.56
YDL168W	0.18	-0.23	-1.08	-1.58	0.34	0.11	-0.32	-0.89	0	-0.38	-0.41
YDL173W	-0.69	-0.74	-1.23	-0.65	-0.12	0.17	0.08	-0.97	-0.48	-0.12	-0.54
YDL175C	-0.36	-0.4	-0.93	-0.9	-0.01	0.11	-0.25	-0.88	-0.54	-0.66	-0.85
YDL176W	-0.17	-0.55	-0.49	-0.54	0.2	0.37	-0.26	-0.8	-0.41	-0.56	-0.91
YDL177C	-0.13	-0.47	-0.49	-0.5	0.15	0.46	-0.11	-0.68	-0.26	-0.35	-0.94
YDL178W	-0.71	-1.01	-0.79	-0.6	-0.37	-0.04	-0.18	-1.17	-1.18	-1.1	-1.67
YDL180W	-0.37	-0.33	-1.49	-0.8	0.06	0.21	0.01	-1.01	-0.64	-0.29	-0.64
YDL181W	-0.1	0.26	-1.68	-1.21	0.16	0.13	-0.16	-0.99	-0.53	0.01	-0.15
YDL183C	0.02	0.06	-0.75	-0.85	0.17	0.08	-0.41	-0.62	-0.13	-0.47	-0.1
YDL184C	0.55	1.1	-1.74	-1.83	0.53	0.28	0.04	-0.95	-0.22	0.11	0.16
YDL189W	-0.26	-0.56	-0.8	-0.49	-0.05	0.02	-0.26	-1.44	-0.89	-1.21	-1.39
YDL190C	-0.35	-0.49	-0.68	-0.49	-0.16	-0.05	-0.16	-1.3	-0.8	-0.69	-1.23
YDL192W	0.07	0.77	-1.84	-1.5	0.45	0.37	-0.34	-0.89	-0.64	0.03	-0.64
YDL193W	-0.78	-0.69	-0.98	-0.78	-0.09	-0.11	-0.27	-1.26	-0.87	-0.9	-0.91
YDL194W	0.09	-0.23	-0.54	-0.99	0.17	0.03	-0.36	-0.73	-0.22	-0.85	-0.87
YDL195W	-0.07	0.39	-1.42	-1.17	0.38	0.34	-0.09	-0.68	-0.13	0.1	0.06
YDL198C	0.01	-0.17	-0.98	-0.4	0.36	0.52	-0.13	-0.97	-0.31	-0.39	-0.34
YDL199C	-0.42	-0.4	-0.57	-0.61	-0.13	0.06	-0.59	-1.2	-0.29	-0.56	-0.81
YDL200C	0	-0.45	-0.55	-1.05	0.11	0.19	-0.41	-0.94	-0.06	-1.01	-0.42
YDL202W	-0.29	-0.78	-0.94	-1.42	0.28	0.21	-0.26	-1.25	-0.61	-1.41	-0.91
YDL203C	-0.36	-0.79	-0.81	-1.13	0.3	0.19	-0.24	-1.11	-0.6	-1.24	-0.88
YDL205C	-0.41	-0.51	-1.61	-1.04	-0.16	0.01	-0.11	-0.98	-0.98	-0.5	-1.49
YDL207W	0.4	-0.18	-1.11	-1.65	0.33	0.49	-0.34	-0.84	-0.21	-0.68	-0.74
YDL208W	0.75	0.42	-1.09	-1.59	0.72	0.8	-0.31	-0.71	0.23	-0.59	0.13
YDL209C	0.42	0.06	-0.98	-1.36	0.63	0.63	-0.35	-0.92	0.12	-0.67	0.11
YDL211C	0.53	0.07	0.04	0.17	0.65	0.68	-0.29	-0.05	0.39	-0.21	0.25
YDL215C	-0.11	0.17	-1.22	-0.78	0.12	0.08	-0.26	-1.08	-0.21	-0.27	-0.05
YDL216C	-0.33	-0.45	-0.6	-0.44	-0.1	0	-0.42	-0.57	-0.35	-0.57	-0.62
YDL217C	-0.06	-0.46	-0.91	-1.57	0.08	0.29	-0.48	-0.72	-0.01	-0.43	-0.53
YDL219W	0.12	-0.5	-0.24	-0.05	0.46	0.7	-0.03	0.06	0.08	-0.34	-0.35
YDL220C	0.09	-0.42	-0.28	0.03	0.48	0.55	-0.05	0.08	0.3	-0.35	-0.45
YDL222C	0.14	0.91	-1.22	-1.69	-0.06	-0.18	-0.54	-1.38	-0.35	-0.39	0.12
YDL225W	-0.33	-0.61	-0.72	-0.92	0.1	0.17	-0.36	-0.74	-0.43	-0.66	-0.72
YDL226C	-0.17	-0.44	-0.53	-0.73	0.18	0.28	-0.27	-0.54	-0.34	-0.6	-0.68
YDL229W	1.37	1.44	-1.34	-1.18	0.85	0.41	-0.03	-0.69	-0.25	-0.09	-0.19
YDL230W	0.43	0.48	-0.72	-1.05	0.83	0.51	0.03	-0.55	0.27	-0.37	0.19
YDL231C	0.16	0.12	-0.71	-0.96	0.57	0.33	-0.33	-0.73	0.05	-0.08	0.17
YDL232W	0	-0.12	-0.9	-1.23	0.14	0.1	-0.34	-1.04	-0.28	-0.62	-0.87
YDL233W	-0.79	-0.66	-0.37	-0.26	-0.69	-0.38	-0.08	-1.12	-0.55	-0.46	-1.19
YDL234C	-0.9	-0.81	-0.49	-0.36	-0.74	-0.46	-0.14	-1.29	-0.73	-0.55	-1.4
YDL235C	0.09	-0.16	-0.88	-1.32	0.14	0.12	-0.23	-0.95	-0.2	-0.76	-0.75
YDL236W	0.13	-0.43	-0.71	-0.65	0.11	0.31	-0.32	-1.13	-0.17	-0.72	-1.04
YDL237W	-1	-1.12	-0.15	0.8	-0.38	-0.12	-0.11	-0.67	-0.89	-0.64	-1.41
YDL238C	-1.17	-1.3	-0.2	0.76	-0.46	-0.2	-0.18	-0.82	-1.03	-0.82	-1.56
YDL244W	-1.41	-1.34	-0.99	-1.55	-0.24	-1.04	-0.67	-0.96	-0.94	-1.21	-0.91
YDR001C	-0.67	-0.26	-2.09	-1.86	-0.41	-0.31	-0.22	-1.19	-0.87	-0.18	-0.83
YDR003W	0.05	0.44	-1.97	-1.91	0.25	0.25	-0.23	-1.49	-0.14	0.58	-0.32
YDR004W	0.09	0.12	-0.88	-1.04	0.01	0.18	-0.39	-0.88	-0.37	-0.28	-0.56
YDR005C	-0.59	-0.14	-1.98	-1.96	-0.37	-0.39	-0.45	-1.19	-0.86	-0.36	-1.28
YDR006C	0.19	0.26	-1.83	-2.41	0.13	0.03	-0.14	-1.19	-0.04	-0.32	-0.2
YDR014W	-0.66	-0.8	0.07	0.3	-0.02	0.3	-0.24	-0.1	-0.48	-0.79	-0.47
YDR016C	-0.19	-0.62	-0.34	-1.08	0.18	0.1	-0.52	-0.89	0	-0.96	-0.78
YDR017C	0.48	0.51	-0.7	-0.54	0.41	0.35	-0.15	-0.46	-0.25	-0.54	-0.38
YDR018C	0.02	-0.15	-0.57	-1.2	0.09	0.06	-0.39	-0.62	0.2	-0.25	-0.06
YDR019C	-0.58	-0.55	-0.5	-1.01	-0.51	0.05	-0.24	-0.67	0.12	-0.7	0
YDR022C	-0.28	-0.09	-0.88	-1.11	-0.03	-0.34	-0.44	-0.63	-0.1	-0.28	0.42
YDR023W	1.16	1.27	-0.65	-1.13	0.85	0.82	-0.07	-0.28	0.53	0.78	0.63
YDR025W	0.74	1.08	-0.9	-1.24	0.59	0.26	-0.33	-0.58	-0.26	0.03	0.22
YDR027C	0.2	-0.06	-1.25	-2.12	0.01	-0.27	-0.48	-1.3	-0.55	-0.68	-1.18
YDR028C	-0.45	-0.01	-1.3	-0.51	0.18	0.09	-0.16	-1.17	-0.52	-0.46	-0.65
YDR030C	-0.14	-0.42	-0.45	-0.27	0.06	0.06	-0.27	-0.67	-0.36	-0.83	-1.14
YDR031W	-0.11	-0.23	-0.37	-0.31	0.03	0.07	-0.25	-0.63	-0.39	-0.76	-1.12
YDR032C	-0.21	0.03	-1.18	-0.7	0.02	-0.11	-0.22	-0.89	-0.47	-0.23	-0.58
YDR034C-C	-0.87	-1.09	-0.92	-0.78	-0.18	-0.15	-0.02	-1.58	-1.09	-1.45	-1.38
YDR034C-D	-0.87	-1.09	-0.92	-0.78	-0.18	-0.15	-0.02	-1.58	-1.09	-1.45	-1.38
YDR035W	-0.33	0.18	-1.95	-1.82	0.21	-0.03	-0.05	-1.16	-0.94	-0.68	-1.01
YDR036C	-0.3	-0.45	-0.71	-1.32	0.31	0.17	-0.5	-0.74	-0.07	-0.25	-0.12
YDR038C	-0.62	-0.85	-0.88	-0.6	-0.18	-0.1	-0.36	-1.05	-0.71	-0.46	-1.32
YDR039C	-0.56	-0.78	-0.87	-0.52	-0.16	-0.01	-0.3	-0.89	-0.75	-0.43	-1.25
YDR041W	0.11	0.42	-1.34	-1.65	0.46	0.22	-0.31	-0.95	-0.18	-0.1	-0.13
YDR046C	0.83	1.23	-1.8	-2.2	0.54	0.08	-0.15	-1.36	-0.19	0.63	0.02
YDR047W	0.03	0.36	-1.77	-2.17	0.24	-0.13	-0.22	-1.26	-0.44	-0.33	-0.93
YDR050C	0.6	1.21	-2.1	-2.31	0.28	-0.11	-0.09	-1.99	-0.49	1.22	-0.03
YDR052C	0.81	0.71	-1.13	-1.14	0.83	0.55	-0.12	-0.85	0.3	0	-0.15
YDR054C	0.42	0.96	-2.16	-2.09	0.43	0.12	-0.2	-1.48	-0.57	0.13	-0.56
YDR056C	-0.25	-0.57	-0.88	-1.03	0.07	0.12	-0.34	-1.12	-0.61	-0.78	-1.11
YDR057W	0.02	-0.33	-0.77	-0.82	0.28	0.23	-0.22	-0.92	-0.23	-0.52	-0.89
YDR058C	-0.47	-0.05	-0.66	-1.05	0.31	0.05	-0.02	-0.82	-0.2	-0.17	-0.17
YDR059C	0.12	0.43	-0.44	-0.59	0.25	0.17	-0.33	-0.83	-0.17	0	-0.12
YDR061W	0.22	0.18	-1.6	-2.23	0.32	0.06	-0.45	-1.49	-0.3	0.1	-0.44
YDR062W	0.16	0.18	-1.8	-1.7	0.36	0.39	-0.24	-1.08	-0.34	-0.05	-0.42
YDR063W	-0.06	-0.24	-1.3	-0.92	-0.01	0.19	-0.17	-1.35	-0.43	-0.67	-1.25
YDR066C	-0.8	-1.35	-0.5	-0.31	-0.53	-0.18	-0.59	-0.98	-0.82	-1.16	-1.08
YDR067C	0.05	-0.1	-0.29	0.02	0.11	0.32	-0.3	-0.61	-0.4	-0.1	-0.99
YDR068W	0.05	-0.06	-0.28	0.06	0.06	0.36	-0.27	-0.49	-0.27	0.05	-0.85
YDR069C	0.05	0.1	-1.14	-0.92	0.26	0.29	-0.14	-1.25	-0.44	0.01	-0.65
YDR071C	0.12	0.57	-1.59	-1.23	0.34	0.1	-0.31	-1.06	-0.43	0.25	-0.2
YDR072C	0.31	0.89	-2.1	-2.32	0.16	-0.05	-0.12	-1.68	-0.55	0.57	-0.32
YDR078C	-0.19	-0.44	-0.67	-0.1	0.01	0.17	-0.3	-1.51	-0.79	-0.82	-1.36
YDR079C-A	-0.53	-0.91	-0.48	0.26	-0.08	0.14	-0.15	-1.29	-1.14	-1.02	-1.72
YDR079W	-0.1	-0.37	-0.54	0.03	0.07	0.24	-0.21	-1.35	-0.76	-0.72	-1.26
YDR080W	-0.46	-0.83	-0.42	0.4	-0.03	0.2	-0.12	-1.2	-1.06	-0.86	-1.63
YDR081C	0.17	-0.21	-0.13	-0.35	0.34	0.45	-0.47	-0.58	-0.19	-0.56	-0.51
YDR082W	0.1	-0.37	-0.06	-0.35	0.35	0.46	-0.49	-0.63	-0.25	-0.6	-0.65
YDR084C	-0.6	-0.88	-0.98	-0.71	-0.18	-0.09	-0.28	-1.24	-0.81	-0.88	-1.39
YDR086C	0.59	0.68	-1.16	-2	0.44	0.66	-0.22	-1.02	0.25	-0.41	-0.21
YDR088C	0.21	0.4	-0.95	-0.86	0.47	0.25	-0.2	-0.89	-0.15	-0.53	-0.09
YDR090C	0.42	0.2	-1.04	-1.79	0.37	0.15	-0.48	-1.12	-0.2	-0.07	-0.36
YDR092W	0.16	0.04	-0.81	-1.04	0.24	0.16	-0.14	-0.62	-0.31	-0.02	-0.31
YDR093W	0.42	0.83	-0.46	-0.78	0.55	0.49	-0.16	-0.27	0.23	0.54	0.15
YDR096W	-0.17	0.19	-1.91	-2.2	0.07	-0.05	-0.13	-1.17	-0.73	-0.02	-0.52
YDR097C	0.69	0.51	-0.04	-0.62	0.71	0.25	-0.18	-0.13	0.49	-0.11	0.55
YDR099W	0.17	1.1	-2.41	-1.45	0.13	-0.08	-0.12	-1.23	-0.65	0.47	-0.41
YDR100W	-0.03	-0.02	-1.85	-1.73	-0.01	-0.06	-0.16	-1.14	-0.58	-0.49	-0.78
YDR105C	-0.69	-1.01	-0.26	0.12	-0.49	-0.36	-0.21	-1.21	-1.14	-0.98	-2.14
YDR106W	-0.71	-1.17	-0.41	-0.05	-0.39	-0.36	-0.16	-1.41	-1.24	-1.33	-2.28
YDR109C	0.29	0.08	0.18	-0.08	0.13	0.38	-0.08	0.15	0.31	-0.08	0.06
YDR111C	-0.24	0.1	-1.67	-1.61	-0.02	-0.2	-0.15	-1.09	-0.95	-0.17	-0.8
YDR114C	-0.52	-0.53	-1.03	-0.65	-0.28	-0.24	-0.47	-1.39	-1.15	-1.39	-1.3
YDR116C	0.05	-0.14	-0.74	-0.31	0.18	0.2	-0.21	-0.91	-0.83	-1.06	-1.37
YDR117C	-0.14	-0.42	-0.22	0.02	0.09	0.36	-0.29	-0.61	-0.25	-0.7	-0.87
YDR118W	-0.33	-0.55	-0.34	-0.06	0.05	0.37	-0.36	-0.62	-0.19	-0.65	-0.6
YDR122W	-0.13	-0.43	-0.62	-0.4	0.17	0.32	-0.29	-0.75	-0.17	-0.67	-0.47
YDR126W	-0.75	-1.34	-1.34	-0.88	-0.16	-0.01	0.08	-1.31	-1.06	-1.44	-1.27
YDR127W	-0.15	-0.66	-1.17	-0.69	-0.11	0.05	0.01	-1.37	-0.88	-0.95	-1.46
YDR128W	-0.47	-0.58	-0.13	-0.13	-0.02	0.03	-0.31	-0.75	-0.47	-0.57	-0.43
YDR129C	-0.04	0.26	-0.99	-0.54	-0.07	0.16	-0.2	-1.16	-0.45	0.07	-0.44
YDR130C	-0.23	-0.48	-0.71	-0.81	0.14	0.24	-0.52	-1.37	-0.28	-0.84	-0.78
YDR131C	-0.29	-0.36	-0.43	-0.36	0.08	0.17	-0.16	-0.79	-0.34	-0.64	-1
YDR132C	-0.41	-0.42	-1.91	-1.7	-0.03	0.18	-0.22	-1.2	-0.75	-0.68	-1.02
YDR135C	-0.69	-0.95	-1.27	-1.28	-0.15	-0.09	-0.23	-1.29	-0.72	-0.91	-1.27
YDR138W	0.22	-0.14	-0.57	-1.06	0.08	0.13	-0.46	-1.13	-0.17	-0.22	-0.31
YDR139C	-0.11	-0.48	-0.16	-0.38	-0.17	0.15	-0.46	-0.6	-0.41	-0.57	-0.91
YDR140W	-0.11	-0.6	-0.24	-0.38	-0.1	0.14	-0.44	-0.73	-0.47	-0.64	-1.06
YDR141C	0.01	-0.16	-0.68	-0.91	-0.02	-0.01	-0.39	-1.02	-0.59	-0.4	-1.11
YDR142C	-0.44	-0.48	-0.44	-0.29	-0.12	-0.04	-0.57	-1	-0.72	-0.49	-1.23
YDR143C	-0.06	-0.28	-0.65	-1.14	0.04	0.06	-0.26	-1.39	-0.63	-1	-1.57
YDR145W	0.1	-0.08	0.28	0.4	0.39	0.36	-0.02	0	0.17	0.28	0.14
YDR148C	-0.29	-0.11	-1.46	-1.04	0.08	0.15	-0.03	-0.98	-0.53	-0.03	-0.23
YDR153C	0.43	1.03	-1.93	-1.93	0.41	0.3	-0.42	-1.39	-0.41	0.05	-0.28
YDR159W	0.03	-0.23	-0.99	-1.02	0.03	0.1	-0.35	-1.14	-0.56	-0.49	-1.15
YDR160W	-0.15	-0.26	-0.02	0.3	-0.06	0.13	-0.47	-0.74	-0.49	-0.27	-1.02
YDR161W	0.96	-0.03	-0.22	-1.34	0.31	0.53	-0.42	-0.59	0.41	-0.42	-0.32
YDR162C	-0.29	-0.67	0.37	0.75	0.06	0.38	-0.15	-0.2	-0.3	-0.32	-0.37
YDR163W	-0.29	-0.63	0.36	0.69	0.05	0.39	-0.08	-0.18	-0.21	-0.46	-0.39
YDR164C	-0.26	-0.87	-0.13	-0.05	-0.01	0.11	-0.18	-0.57	-0.68	-0.96	-1.18
YDR166C	-0.17	-0.36	0.21	0.76	-0.15	0.24	-0.14	-0.54	-0.61	-0.55	-1.12
YDR167W	-0.22	-0.43	0.21	0.75	-0.22	0.22	-0.16	-0.58	-0.59	-0.5	-1.05
YDR168W	-0.84	-1.06	-0.09	0.56	-0.32	-0.09	-0.32	-0.9	-0.84	-0.66	-1.28
YDR169C	-0.27	-0.2	-1.15	-1.23	-0.07	0.07	-0.26	-1.19	-0.58	-0.21	-0.57
YDR170C	-0.21	0.31	-1.03	-0.47	0.17	0.22	-0.05	-0.89	-0.62	0.47	-0.65
YDR172W	0.28	0.52	-0.84	-0.91	0.52	0.5	-0.42	-0.73	-0.1	-0.27	-0.1
YDR175C	-0.27	-0.26	-1.2	-1.38	-0.1	0.1	-0.41	-1.11	-0.59	-0.23	-0.84
YDR176W	-0.24	-0.12	-1.28	-1.5	-0.08	0.14	-0.4	-1.08	-0.59	-0.22	-0.82
YDR177W	-0.06	0.05	-1.23	-0.8	0.12	0.28	-0.44	-1.3	-0.62	-0.22	-0.83
YDR178W	-0.85	-0.8	-1.34	-0.77	-0.52	-0.1	-0.08	-1.35	-0.88	-0.31	-1.27
YDR181C	-0.01	-0.02	0	0.28	0.13	0.39	-0.4	-0.46	-0.27	-0.21	-0.76
YDR182W	0.05	0.06	0.22	0.5	0.18	0.47	-0.32	-0.34	-0.16	-0.09	-0.58
YDR183W	-0.5	-1.22	-0.32	-0.2	0.14	0.21	-0.09	-1.38	-0.89	-1.34	-1.33
YDR185C	0.01	-0.03	-0.94	-1.23	0.18	0.24	-0.33	-0.9	-0.39	-0.33	-0.94
YDR186C	0.2	0.59	-1.07	-1.3	0.47	0.25	-0.05	-0.44	-0.02	0.09	0.27
YDR188W	-0.23	0.48	-1.21	-0.8	0.4	0.33	-0.18	-0.82	-0.11	0.14	0.07
YDR189W	0.31	0.11	-0.15	0.03	0.05	0.28	-0.13	-0.45	-0.07	-0.41	-0.89
YDR190C	0.43	0.39	-0.63	-0.87	0.63	0.61	-0.65	-0.35	0.11	-0.35	0.04
YDR191W	0.42	0.28	-0.41	-0.71	0.52	0.39	-0.45	-0.18	0.21	-0.36	0.13
YDR192C	0.22	-0.26	-0.56	-1.3	0.2	0.27	-0.42	-0.81	0.06	-0.68	-0.63
YDR194C	-0.54	-0.64	-1.23	-1.41	-0.06	-0.34	-0.34	-1.35	-0.82	-0.75	-1.18
YDR194W-A	-0.3	-0.33	-0.72	-0.77	0.02	-0.15	-0.16	-0.69	-0.23	0.05	-0.34
YDR196C	-0.57	-0.71	-0.43	-0.42	-0.35	0.05	-0.19	-1.02	-0.75	-0.94	-1.49
YDR197W	-0.55	-0.74	-0.5	-0.41	-0.4	0	-0.17	-1.07	-0.8	-0.79	-1.67
YDR200C	-0.74	-1.28	-0.2	0.09	-0.22	0.08	-0.3	-1.23	-0.93	-1.35	-1.51
YDR201W	-0.73	-1.17	-0.14	0.2	-0.21	0.1	-0.24	-1.17	-0.85	-1.1	-1.4
YDR202C	-1.36	-1.36	-0.67	0.15	-0.57	-0.14	-0.12	-1.09	-1.17	-0.55	-1.63
YDR204W	-1.37	-1.29	-0.74	0.07	-0.51	-0.15	-0.17	-1.16	-1.16	-0.71	-1.67
YDR205W	-0.69	-1.07	-0.48	-0.99	-0.36	-0.11	-0.15	-1.21	-0.61	-0.7	-1.27
YDR206W	-0.02	-0.35	-0.82	-1.07	0.25	0.36	-0.47	-0.95	-0.27	-0.57	-0.58
YDR208W	0.11	0.58	-0.98	-0.88	0.47	0.57	-0.22	-0.74	0.03	0.23	0.18
YDR210W	-0.07	-0.23	-0.81	-0.9	0.22	0.24	-0.16	-0.83	-0.17	-0.02	-0.32
YDR210W-A	-0.73	-0.84	-0.65	-0.47	-0.28	-0.14	-0.16	-0.93	-0.58	-0.97	-0.69
YDR210W-B	-0.73	-0.84	-0.65	-0.47	-0.28	-0.14	-0.16	-0.93	-0.58	-0.97	-0.69
YDR212W	0.39	0.13	-0.09	0.45	0.65	0.8	-0.13	-0.49	0.11	0.01	-0.21
YDR213W	0.42	0.28	-0.7	-1.09	0.43	0.23	-0.08	-0.39	0.16	0.15	-0.04
YDR219C	-0.24	-0.27	-0.46	-0.77	-0.05	0.12	-0.27	-0.89	-0.37	-0.49	-0.84
YDR221W	-0.35	-0.8	-0.43	-0.66	0.08	0.2	-0.16	-0.93	-0.35	-0.92	-0.62
YDR224C	-0.35	-0.14	-1.34	-1	0.11	0.01	-0.05	-1.34	-0.77	-0.71	-0.91
YDR226W	0.35	0.35	-0.82	-1.18	0.56	0.4	-0.02	-0.63	0.07	-0.15	-0.11
YDR227W	0.13	-0.14	-0.58	-0.89	0.34	0.44	-0.47	-0.83	0.28	-0.39	-0.27
YDR228C	-0.3	-0.31	-1.21	-1.16	0.14	0.16	-0.25	-1.24	-0.58	-0.75	-1.05
YDR229W	-0.45	-0.56	-1.03	0.02	0.01	0.33	-0.15	-1.03	-0.65	-0.48	-1.18
YDR231C	0.15	-0.16	-1.37	-1.69	0.36	0.4	-0.1	-1.11	-0.07	-0.18	0.08
YDR232W	0.38	0.4	-1.25	-1.55	0.57	0.49	-0.08	-0.85	0.1	0.16	0.25
YDR233C	0.39	0.78	-1.76	-1.56	0.65	0.47	-0.22	-0.97	-0.49	-0.01	-0.4
YDR235W	-0.21	-0.28	-0.83	-0.47	0.1	0.23	-0.16	-0.91	-0.45	-0.48	-0.81
YDR236C	-0.76	-1.06	-0.68	-0.44	-0.09	0.08	-0.27	-0.79	-0.62	-0.61	-1.07
YDR238C	0.25	-0.02	-0.59	-0.95	0.2	0.3	-0.46	-0.91	-0.12	-0.66	-0.62
YDR239C	0.39	0.12	0.05	-0.04	0.5	0.67	-0.26	-0.02	0.21	-0.36	0.25
YDR240C	0.17	-0.44	-0.61	-0.72	0.25	0.51	-0.15	-0.49	0.04	-0.79	-0.73
YDR242W	-0.14	-0.35	-0.8	-0.78	0.08	0.23	-0.08	-0.92	-0.14	-0.35	-0.46
YDR243C	0.21	-0.49	-0.56	-1.05	0.14	0.36	-0.43	-0.7	0.04	-0.4	-0.48
YDR244W	0.04	-0.51	-0.62	-1.02	-0.01	0.2	-0.42	-0.75	-0.05	-0.3	-0.55
YDR245W	0.36	0.37	-1.4	-1.55	0.44	0.38	-0.25	-1.24	-0.31	-0.23	-0.8
YDR246W	-0.4	-0.41	-1.96	-1.48	-0.17	0.07	-0.21	-1.38	-0.78	-0.58	-1.09
YDR247W	0.35	0.63	-1.56	-1.58	-0.08	-0.18	-0.35	-1.34	-0.49	0.58	0.08
YDR248C	-0.95	-0.86	-1.28	-1.37	-0.39	-0.31	-0.38	-1.22	-0.92	-0.62	-1.1
YDR249C	-0.21	-0.12	-1.61	-1.4	0	-0.01	-0.23	-1.26	-0.54	-0.11	-0.43
YDR251W	-0.48	-0.37	-1.38	-1.15	-0.22	0.05	-0.23	-1.42	-0.53	-0.43	-0.63
YDR254W	-0.15	-0.71	-1.16	-1.88	0.07	0.13	-0.55	-1.31	-0.42	-0.65	-0.84
YDR255C	-0.06	-0.43	-0.43	0.1	-0.06	0.09	-0.28	-0.8	-0.34	-0.71	-1.03
YDR257C	0.43	0.13	-1.14	-1.5	0.53	0.59	-0.37	-0.94	-0.19	-0.56	-0.41
YDR258C	-0.27	-0.16	-1.25	-1.28	-0.13	-0.13	-0.2	-1.06	-0.26	0.01	-0.11
YDR260C	-0.05	0.13	-1.29	-1.41	0.25	0.34	-0.43	-1.42	-0.13	-0.35	-0.13
YDR261C	-0.09	-0.05	-1.3	-1.07	0.38	0.46	-0.29	-1.04	-0.19	-0.16	-0.55
YDR262W	0.33	0.9	-1.03	-0.76	0.31	0.22	-0.31	-0.82	0.1	0.86	0.47
YDR264C	-0.53	-0.28	-1.28	-1.14	-0.14	0.03	-0.23	-1.01	-0.43	0.06	-0.61
YDR265W	-0.52	-0.35	-1.18	-1.2	-0.02	0.04	-0.12	-0.78	-0.45	0	-0.49
YDR266C	0.09	0.06	-0.59	-0.8	0.21	0.31	-0.37	-0.74	-0.12	-0.17	-0.47
YDR267C	-0.02	-0.41	-0.53	0	0.23	0.37	-0.38	-0.73	-0.67	-0.9	-0.61
YDR268W	-0.03	-0.52	-0.67	-0.98	0.11	0.28	-0.35	-0.39	-0.32	-0.5	-0.92
YDR270W	-0.21	-0.13	-0.65	-0.95	0.01	0.02	-0.47	-0.71	-0.3	-0.13	-0.26
YDR272W	-0.28	-0.14	-1.18	-1.43	-0.24	-0.17	-0.32	-1.3	-0.59	-0.36	-1.09
YDR276C	0.23	0.83	-1.54	-1.83	0.19	-0.07	-0.17	-1.13	-0.46	0.84	0.35
YDR280W	0.58	0.77	-0.8	-0.99	0.69	0.65	-0.39	-0.6	0.03	0.02	-0.11
YDR281C	0.92	0.62	-0.04	-0.49	0.51	0.39	-0.06	0.25	0.57	0.23	0.32
YDR282C	-1.18	-1.36	-0.49	-0.63	-0.51	-0.43	-0.34	-1.02	-0.94	-1.27	-1.3
YDR283C	-0.39	-0.76	-0.51	-0.82	0.05	0.13	-0.1	-1.31	-0.64	-0.69	-1.26
YDR284C	-0.54	-0.63	-0.97	-0.78	0.01	0.16	-0.29	-1.4	-0.56	-0.59	-0.97
YDR285W	-0.2	-0.24	-0.74	-0.74	0.14	0.29	-0.31	-0.99	-0.06	0.01	-0.34
YDR287W	-0.45	-0.95	-0.21	-0.23	-0.34	-0.11	-0.22	-1.18	-0.8	-1.02	-1.36
YDR288W	-0.63	-1	-0.23	0.02	-0.39	0.08	-0.24	-0.97	-0.5	-0.61	-1.13
YDR289C	0.05	-0.3	-0.65	-1.03	-0.03	0.09	-0.28	-1.31	-0.77	-1.03	-1.57
YDR291W	0.04	-0.29	-0.67	-0.97	-0.03	0.12	-0.31	-1.23	-0.62	-0.85	-1.53
YDR292C	0.14	-0.14	-0.02	0.04	0.05	0.35	-0.28	-0.4	-0.15	-0.08	-0.38
YDR293C	-0.06	-0.09	-1.6	-1.52	-0.09	-0.12	-0.28	-1.45	-0.44	-0.33	-0.66
YDR294C	-0.36	-0.64	-0.82	-0.97	-0.1	0.06	-0.44	-1.2	-0.4	-0.71	-1.03
YDR295C	-0.03	-0.03	-1.34	-1.57	0.18	0.32	-0.33	-1.32	-0.23	-0.51	-0.72
YDR296W	0.13	0.23	-1.41	-1.7	0.2	0.3	-0.24	-1.41	-0.26	-0.66	-0.51
YDR298C	-0.32	-0.14	-0.88	-0.81	0.06	0.08	-0.09	-0.51	-0.11	-0.06	-0.26
YDR301W	-0.1	-0.37	-1.14	-1.48	0.18	0.01	-0.21	-1.17	-0.43	-0.45	-0.53
YDR303C	-0.81	-0.93	-0.56	-0.45	-0.17	-0.07	-0.22	-0.86	-0.43	-0.39	-0.63
YDR304C	-0.9	-0.76	-0.79	0.17	-0.49	-0.07	-0.33	-0.98	-0.87	-0.57	-1.37
YDR305C	-0.53	-0.66	-0.52	-0.22	-0.1	0.1	-0.37	-1.04	-0.6	-0.9	-1.14
YDR306C	-0.73	-0.74	-0.88	-1.11	-0.21	-0.03	-0.36	-1.37	-0.52	-1.17	-0.84
YDR307W	-0.75	-1	-0.69	-0.38	-0.14	0.02	-0.11	-1.13	-0.89	-1.07	-1.21
YDR308C	0.01	-0.39	-0.54	-0.67	-0.01	-0.03	-0.42	-0.8	-0.47	-0.63	-1.03
YDR311W	0.28	0.47	-0.56	-0.55	0.34	0.09	-0.21	-0.32	-0.06	0.09	0.28
YDR313C	0.38	0.17	-0.81	-1.32	0.3	0.38	-0.44	-1.08	0.02	-0.13	-0.31
YDR314C	-0.18	-0.17	0.04	0.44	0.15	0.32	-0.25	-0.68	-0.45	-0.62	-0.61
YDR315C	-0.13	-0.42	0.17	0.22	0.11	0.23	-0.2	-0.41	-0.22	-0.48	-0.44
YDR316W	-0.01	-0.28	0.14	0.35	0.04	0.25	-0.27	-0.5	-0.35	-0.51	-0.73
YDR316W-A	-0.96	-0.77	-0.94	-0.35	-0.39	-0.16	-0.14	-0.88	-0.95	-1.2	-1.14
YDR316W-B	-0.96	-0.77	-0.94	-0.35	-0.39	-0.16	-0.14	-0.88	-0.95	-1.2	-1.14
YDR318W	-0.17	-0.62	-0.32	-0.39	-0.03	0.06	-0.22	-0.86	-0.61	-0.91	-1.59
YDR319C	-0.45	-0.51	-0.81	-0.22	-0.28	-0.02	-0.09	-1.3	-0.97	-0.56	-1.74
YDR320C	-0.5	-0.59	0.12	0.77	-0.11	0.3	-0.2	-0.29	-0.31	-0.56	-0.67
YDR321W	0.1	-0.25	0.27	0.72	0.27	0.65	-0.06	0.04	0.02	-0.33	0.14
YDR322C-A	-0.31	-0.19	-0.84	-1.05	-0.08	-0.08	-0.02	-0.79	-0.48	0.02	-0.87
YDR323C	-0.47	-0.58	-0.14	-0.58	0.38	0.03	-0.27	-0.62	-0.26	-0.6	-0.37
YDR326C	-0.3	-0.4	-0.76	-1	-0.08	0.08	-0.46	-1.12	-0.48	-0.65	-1.07
YDR328C	-0.5	-0.74	-0.96	-0.63	-0.07	0.11	-0.3	-1.33	-0.62	-0.6	-1.06
YDR329C	-0.73	-0.69	-0.75	-0.37	-0.25	-0.14	-0.15	-1.1	-0.66	-0.44	-1.04
YDR330W	-0.9	-0.83	-0.82	-0.45	-0.36	-0.26	-0.22	-1.24	-0.7	-0.42	-1.11
YDR331W	-0.18	-0.27	-0.62	-0.63	-0.13	0.07	-0.22	-1.2	-0.44	-0.4	-1.21
YDR334W	0.25	0.32	-1.58	-1.21	0.29	0.24	-0.17	-1.12	-0.4	0.11	-0.54
YDR335W	-0.65	-0.51	-1.34	-0.42	-0.24	-0.22	-0.28	-1.23	-0.78	-0.7	-1.14
YDR336W	-0.93	-1.3	-0.48	-0.05	-0.27	-0.15	-0.13	-0.89	-0.65	-1.2	-1.14
YDR337W	-0.37	-0.42	-0.33	0.42	-0.01	0.23	-0.34	-0.85	-0.58	-0.45	-1.16
YDR338C	-0.47	-0.86	-0.68	-0.11	-0.12	-0.07	-0.29	-0.9	-0.88	-0.99	-1.41
YDR341C	0.6	0.13	-0.71	-0.68	0.45	0.63	-0.21	-0.62	-0.26	-0.37	-0.43
YDR347W	-0.44	-0.33	-1.18	-1.21	0.05	-0.04	-0.28	-1.06	-0.51	-0.69	-0.73
YDR348C	0.17	0.28	-0.29	0.06	0.31	0.48	-0.41	-0.71	-0.06	-0.55	-0.38
YDR349C	-0.42	-0.47	-0.89	-0.63	0.23	0.28	-0.34	-1.03	-0.49	-0.78	-0.47
YDR350C	0.03	-0.06	-0.64	-0.98	0.25	0.23	-0.31	-0.73	-0.01	-0.17	-0.35
YDR351W	0.15	-0.08	-0.57	-1.08	0.44	0.39	-0.47	-0.88	0.08	-0.51	-0.33
YDR352W	0.36	0.11	-1.03	-0.71	0.53	0.49	-0.22	-0.95	-0.03	-0.56	-0.69
YDR353W	-0.28	-0.05	-1.46	-1.51	0.03	0.03	-0.2	-1.13	-0.43	0.15	-0.53
YDR354W	-0.62	-0.61	-1.4	-1.15	-0.07	-0.09	-0.1	-1.07	-0.69	-0.79	-1.16
YDR358W	-0.6	-0.56	-1.3	-1.04	-0.19	-0.3	-0.15	-1.08	-0.81	-0.49	-0.89
YDR361C	0.32	-0.04	-0.64	-0.96	0.45	0.63	-0.36	-0.52	0.04	-0.1	-0.1
YDR362C	-0.45	-0.6	-0.71	-0.8	-0.15	0.25	-0.26	-0.77	-0.28	-0.57	-0.8
YDR363W	-0.63	-0.85	-0.97	-1.07	-0.16	-0.03	-0.39	-1.38	-0.79	-1.16	-1.41
YDR363W-A	-0.27	0	-1.08	-0.27	-0.03	0.04	-0.03	-1.13	-0.25	-0.02	-0.21
YDR367W	-0.15	-0.66	-0.53	-0.63	-0.01	-0.01	-0.23	-0.57	-0.64	-0.77	-1.26
YDR368W	-0.25	-0.16	-1.01	-1.1	0.01	0.1	-0.19	-0.68	-0.21	0.03	-0.42
YDR369C	-0.61	-0.89	-0.44	-0.54	-0.14	-0.14	-0.23	-0.86	-0.67	-1.03	-1.28
YDR370C	-0.46	-0.65	-0.85	-0.93	0.04	0.1	-0.4	-1.06	-0.55	-1.18	-1.09
YDR371W	-0.82	-0.98	-0.76	-0.73	-0.3	-0.04	-0.37	-1.19	-0.87	-1.22	-1.4
YDR372C	-0.06	0.14	-0.91	-0.7	0.13	0.11	0	-0.9	-0.33	-0.42	-0.64
YDR373W	-0.19	-0.16	-0.65	-0.98	-0.03	0.17	-0.01	-0.9	-0.16	-0.7	-0.71
YDR375C	-0.64	-0.62	-0.87	-0.66	-0.22	0.1	-0.25	-1.07	-0.63	-0.61	-0.95
YDR376W	-0.76	-0.77	-0.86	-0.27	-0.2	-0.01	-0.2	-1.1	-0.82	-0.92	-1.32
YDR377W	-0.46	-0.04	-1.38	-0.28	-0.27	0.14	0.01	-1.18	-0.72	-0.03	-0.79
YDR378C	-0.24	-0.16	-1.19	-0.69	0.14	0.15	-0.24	-1.34	-0.63	-0.5	-0.86
YDR379C-A	-0.39	-0.13	-1.12	-0.34	-0.04	0.02	-0.2	-1.19	-0.67	-0.21	-0.9
YDR381W	0.43	1.01	-2.7	-2.91	0.41	0.1	-0.43	-1.67	-0.88	-0.03	-0.83
YDR385W	0.35	0.68	-1.42	-1.3	0.51	0.29	-0.21	-0.88	-0.74	-0.01	-0.42
YDR387C	-0.67	-0.7	-0.99	-0.29	-0.24	-0.03	-0.03	-1.02	-0.67	-0.52	-1.16
YDR388W	-0.69	-0.64	-1.02	-0.24	-0.18	-0.04	-0.04	-0.98	-0.69	-0.58	-1.04
YDR392W	-0.25	-0.33	-0.37	0.2	0.19	0.44	-0.08	-0.63	-0.08	-0.35	-0.36
YDR393W	0.09	0.04	-0.32	-0.21	0.2	0.55	-0.19	-0.81	-0.05	-0.42	-0.44
YDR394W	-0.36	-0.53	-0.45	-0.11	-0.32	-0.05	-0.16	-1.31	-0.59	-0.7	-1.19
YDR397C	0.51	0.55	-0.67	-0.86	0.63	0.57	-0.18	-0.39	0.67	0.56	0.81
YDR399W	0.79	0.66	-0.34	-0.51	0.66	0.4	-0.08	-0.12	0.14	0.15	0.44
YDR404C	0.09	0.28	-1.45	-1.72	0.22	0.22	-0.15	-1.14	-0.23	-0.61	-0.44
YDR405W	0.18	0.57	-1.63	-1.96	0.29	0.22	-0.11	-1.01	-0.15	-0.41	-0.36
YDR407C	0	-0.23	-0.9	-1.15	-0.03	0.06	-0.18	-1.44	-0.61	-0.71	-1.05
YDR409W	-0.38	-0.3	-0.91	-0.57	-0.16	0.04	-0.1	-0.99	-0.22	-0.07	-0.34
YDR410C	-0.6	-1.1	-0.99	-1.33	-0.22	0.08	-0.4	-1.3	-0.53	-0.94	-0.91
YDR411C	-0.1	-0.35	-0.49	-0.45	-0.01	0.2	-0.11	-1.18	-0.58	-1.08	-1.06
YDR412W	0.26	-0.31	-0.42	-0.5	0.21	0.59	-0.04	-0.74	-0.05	-0.61	-0.47
YDR414C	0.16	-0.48	-0.21	0.01	0.27	0.54	-0.26	-0.98	-0.3	-1.02	-0.74
YDR415C	-0.24	-0.6	0.15	0.58	0.12	0.39	-0.16	-0.88	-0.48	-1	-1.07
YDR416W	-0.18	-0.56	0.16	0.65	0.22	0.52	-0.1	-0.76	-0.37	-0.91	-0.97
YDR419W	-0.52	-0.78	-0.62	-0.34	0.06	0.17	-0.15	-0.81	-0.48	-0.7	-0.91
YDR420W	0.21	0.21	-0.26	-0.29	0.15	0.18	-0.2	-1.01	-0.33	-0.67	-0.65
YDR422C	-0.48	-0.64	-0.25	-0.31	-0.1	-0.01	-0.4	-1.25	-0.54	-0.54	-1.02
YDR423C	-0.8	-0.96	-0.46	0.28	-0.46	-0.09	-0.09	-1.83	-1.13	-0.6	-1.92
YDR427W	-0.29	-0.48	0.3	0.91	-0.23	0.14	-0.05	-0.76	-0.47	-0.33	-1.06
YDR430C	-0.97	-0.84	-0.69	-0.11	-0.46	-0.01	-0.08	-1.51	-0.69	-0.55	-0.81
YDR432W	-0.61	-0.44	-0.88	-0.74	-0.39	-0.01	-0.02	-1.34	-0.41	-0.27	-0.58
YDR434W	-1.11	-1.39	-1.43	-1.66	-0.31	-0.26	-0.4	-2.06	-1.12	-0.83	-2.05
YDR436W	-1.58	-1.73	-0.77	0.54	-0.62	-0.19	-0.18	-1.21	-1.28	-1.17	-1.69
YDR439W	-0.21	-0.65	0.08	0.31	0.11	0.28	-0.27	-1.08	-0.69	-1	-1.71
YDR440W	0.34	-0.1	-0.11	-0.18	0.39	0.52	-0.35	-0.01	0.34	-0.4	-0.24
YDR443C	0.13	-0.41	-0.58	-1.31	0.15	0.32	-0.46	-1	-0.04	-0.94	-0.75
YDR444W	0.33	-0.22	-0.55	-1.22	0.15	0.32	-0.4	-0.84	0.07	-0.78	-0.64
YDR452W	-0.18	0.25	-0.95	-0.62	0.27	0.38	-0.19	-0.84	-0.28	-0.61	-0.25
YDR456W	-0.19	-0.09	-0.34	-0.59	0.31	0.22	-0.32	-0.77	-0.25	-0.23	-0.46
YDR457W	0.18	-0.21	-0.39	-0.57	0.17	0.26	-0.46	-0.98	-0.05	-0.4	-0.7
YDR458C	-0.32	-0.31	-0.16	0.04	-0.1	0.15	-0.23	-1.16	-0.66	-0.42	-1.32
YDR459C	-0.12	-0.71	-0.28	-0.27	-0.05	0.26	-0.4	-0.94	-0.49	-1.15	-1.23
YDR460W	-0.12	-0.65	-0.28	-0.32	-0.1	0.25	-0.4	-0.98	-0.47	-1.19	-1.25
YDR461C-A	-0.33	-0.61	-0.66	-1.42	0.34	0.32	-0.51	-1.06	0.08	-0.72	-0.1
YDR462W	-0.43	-0.72	-0.51	-1.03	0.18	0.29	-0.48	-0.92	0.11	-0.66	0.01
YDR463W	-0.01	0.04	-0.93	-1.33	0.12	0.16	-0.42	-1.19	-0.34	-0.67	-0.66
YDR464W	0.64	0.12	-0.43	-1.11	0.53	0.66	-0.57	-1	0.51	-0.44	-0.31
YDR466W	-0.02	-0.19	-0.09	-0.19	0.21	0.28	-0.35	-0.43	0.15	-0.21	0
YDR468C	-0.12	-0.41	-0.14	0.1	0.01	0.29	-0.27	-0.96	-0.41	-0.84	-1.16
YDR469W	0.22	0	0.1	0.28	0.15	0.45	-0.1	-0.54	-0.17	-0.29	-0.79
YDR470C	0.2	0.56	-1.37	-1.57	0.31	0.05	-0.31	-1.22	-0.51	-0.43	-0.46
YDR472W	-0.11	0.13	-1.63	-1.65	0.19	0.11	-0.14	-1.25	-0.78	-0.31	-0.88
YDR473C	-0.25	-0.6	-0.47	-0.24	-0.08	0.21	-0.31	-0.77	-0.5	-0.96	-1.26
YDR475C	-0.56	-0.25	-1.26	-0.38	-0.16	0	0	-1.18	-0.78	-0.26	-0.91
YDR477W	-1.08	-1.04	-0.82	-0.18	-0.35	-0.03	-0.05	-1.37	-0.66	-0.51	-1.06
YDR479C	-1.04	-0.8	-0.78	-0.09	-0.34	-0.04	-0.25	-1.2	-0.77	-0.37	-0.99
YDR482C	-0.24	0	-1.22	-0.66	0.01	0.01	-0.2	-0.65	-0.37	0.56	-0.25
YDR483W	-0.25	0.09	-1.26	-0.69	-0.07	-0.08	-0.16	-0.69	-0.69	0.39	-0.65
YDR484W	-0.42	-0.61	-0.73	-0.55	-0.07	-0.08	-0.24	-1.12	-0.88	-0.77	-1.54
YDR485C	-0.04	0.06	-0.01	0.77	0.17	0.42	-0.16	-1.02	-0.52	-0.57	-0.93
YDR486C	-0.27	-0.45	-0.48	0.28	0.08	0.17	-0.39	-1.29	-0.54	-0.88	-1.4
YDR487C	0.39	0.64	-0.92	-0.7	0.54	0.53	-0.11	-1.02	0	0.63	0.51
YDR488C	0.74	0.57	-0.34	-0.5	0.7	0.58	-0.28	-0.44	0.35	-0.24	0.02
YDR489W	0.66	0.5	-0.58	-0.73	0.69	0.52	-0.2	-0.7	-0.06	-0.61	-0.33
YDR493W	-0.38	-0.53	-0.75	-0.44	0.17	0.16	-0.26	-1.04	-0.52	-0.78	-0.97
YDR494W	-0.58	-0.8	-0.71	-0.71	-0.01	0.11	-0.26	-1.19	-0.58	-0.66	-0.91
YDR495C	-0.08	-0.34	-0.28	-0.86	-0.02	0.12	-0.3	-0.68	0.2	-0.59	-0.2
YDR496C	0.67	0.29	-0.29	-0.83	0.5	0.53	-0.33	-0.35	0.57	-0.26	0.2
YDR497C	0.37	0.11	-0.48	-0.21	0.45	0.33	-0.34	-0.39	0.32	-0.04	0.31
YDR498C	0.42	0.27	-0.65	-0.72	0.27	0.28	-0.32	-0.72	-0.07	-0.25	-0.23
YDR502C	-0.15	0.09	-0.89	-0.65	0.25	0.02	-0.17	-0.64	-0.4	-0.05	-0.26
YDR503C	0.01	-0.12	-0.32	-0.39	0.26	0.26	-0.24	-0.77	-0.1	-0.58	-0.66
YDR505C	0.22	0.42	-1.11	-0.35	0.37	0.29	-0.11	-0.95	-0.39	0.27	-0.25
YDR506C	0.03	0.09	-1.43	-1.19	0.49	0.13	-0.14	-0.92	-0.29	-0.51	-0.33
YDR511W	-0.66	-0.52	-1.38	0.48	-0.04	0.06	0.11	-1.51	-1.12	-1.28	-1.48
YDR512C	-0.57	-0.45	-1.53	0.34	-0.21	0.09	-0.03	-1.25	-0.7	-0.45	-0.69
YDR513W	-0.54	-0.26	-1.78	-0.07	-0.3	0	-0.16	-1.37	-0.76	-0.11	-0.81
YDR517W	-0.23	-0.07	-1.28	-0.88	0.11	0.17	-0.41	-0.85	-0.51	0.05	-0.45
YDR518W	0.33	-0.07	-0.85	-1.01	0.07	0.25	-0.25	-0.92	-0.23	-0.26	-0.57
YDR519W	-0.26	-0.27	-1.02	-0.81	0.03	0.07	-0.41	-1.18	-0.53	-0.97	-0.98
YDR520C	0.36	-0.06	-0.89	-1.22	0.45	0.29	-0.53	-0.98	-0.15	-0.65	-0.68
YDR527W	0.95	1.68	-1.51	-1.82	1	0.61	-0.18	-0.64	-0.15	0.14	0.24
YDR529C	-0.45	-0.46	-1.39	-0.72	-0.28	0.03	-0.25	-1.08	-0.67	-0.47	-0.76
YDR530C	-0.53	-0.48	-0.75	0.16	-0.04	0.01	-0.38	-0.86	-0.69	-0.68	-0.72
YDR531W	0.02	0.07	-0.83	0.33	0.32	0.33	-0.15	-0.87	-0.37	-0.35	-0.5
YDR532C	-0.73	-0.67	-0.73	-0.12	-0.12	-0.01	-0.21	-0.95	-0.61	-0.83	-1.18
YDR539W	-0.69	-0.93	-0.86	-1.39	-0.31	-0.25	-0.5	-1.19	-0.68	-0.62	-0.98
YDR541C	-0.11	-0.42	-0.86	-1.36	-0.33	-0.46	-0.61	-0.55	-0.6	-1.03	-0.99
YEL002C	0.09	0.08	-0.91	-1.27	0	0.14	-0.28	-1.1	-0.33	-0.8	-0.89
YEL003W	0.45	0.21	-0.65	-0.79	0.48	0.51	-0.33	-0.79	-0.02	-0.4	-0.49
YEL004W	-0.41	-0.39	-0.41	-0.3	-0.08	-0.03	-0.23	-0.68	-0.44	-0.27	-0.88
YEL005C	-0.49	-0.48	-0.42	-0.35	-0.14	-0.09	-0.2	-0.72	-0.5	-0.34	-0.97
YEL006W	-0.14	-0.01	-1.15	-1.15	0.01	-0.04	-0.37	-1.24	-0.47	-0.43	-1.02
YEL012W	0.06	0.5	-2.26	-2.06	0.19	0.13	-0.09	-1.17	-0.55	-0.25	-0.56
YEL013W	-0.07	0.17	-1.89	-1.69	0.05	-0.1	-0.26	-1.18	-0.76	-0.36	-1.05
YEL015W	-0.13	-0.1	-1.1	-1.14	0.09	0.19	-0.44	-0.88	-0.46	-0.8	-0.93
YEL016C	-0.03	-0.12	-0.73	-0.91	0.25	0.49	-0.28	-0.62	-0.01	-0.45	-0.7
YEL017C-A	0.79	1.36	-1.8	-1.88	0.7	0.41	-0.19	-1.06	-0.35	0.78	-0.26
YEL018W	0.16	0.13	-0.35	-0.22	0.5	0.63	-0.24	-0.54	-0.24	-0.28	-0.47
YEL019C	0.33	0.31	-0.37	-0.24	0.49	0.58	-0.36	-0.49	-0.1	-0.31	-0.48
YEL020C	0.32	-0.04	-0.36	-0.82	0.27	0.23	-0.41	-0.56	-0.02	-0.59	-0.74
YEL020W-A	-0.07	0.3	-1.21	-0.83	0.31	0.18	0.01	-0.91	-0.32	0.15	-0.33
YEL022W	0.15	-0.32	-0.9	-1.33	0.4	0.41	-0.49	-0.92	-0.04	-0.44	-0.42
YEL023C	0.29	-0.08	-0.93	-1.58	0.41	0.38	-0.38	-0.98	0.06	-0.18	-0.42
YEL024W	-0.07	0.28	-1.38	-1.01	0.04	-0.01	-0.06	-0.77	-0.2	0.05	-0.09
YEL025C	0.4	0.22	-1.19	-1.29	0.38	0.34	-0.31	-0.93	-0.02	-0.3	-0.34
YEL026W	1.09	1.45	-1.53	-1.58	0.87	0.6	-0.19	-0.83	-0.29	-0.12	-0.69
YEL027W	-0.12	0.6	-1.9	-1.59	0.24	0.05	-0.16	-1.44	-0.57	0.01	-0.63
YEL031W	-0.41	-0.43	-0.99	-0.73	0.02	-0.13	-0.32	-1.16	-0.61	-0.53	-0.99
YEL037C	0.05	0.31	-1.2	-0.86	0.34	0.39	-0.28	-1.14	-0.07	-0.17	-0.27
YEL038W	-0.11	0.01	-0.63	-0.97	0.37	0.17	-0.29	-0.57	0.09	0.06	0.66
YEL039C	-0.45	-0.43	-1.38	-1.73	0.03	-0.46	-0.35	-1.24	-0.16	-0.06	-0.04
YEL041W	-0.32	-0.58	-0.58	-0.62	-0.01	-0.45	-0.6	-0.66	-0.43	-0.56	-0.79
YEL042W	1.08	1.57	-1.01	-1.53	0.82	0.44	-0.3	-0.56	-0.13	-0.05	-0.49
YEL043W	-0.33	-0.56	-1.09	-1.39	0.19	0.33	-0.27	-1.05	-0.28	-0.64	-0.43
YEL046C	0.61	1.17	-2.09	-2.27	0.49	0.19	-0.02	-1.34	-0.3	0.3	-0.21
YEL047C	-0.23	-0.56	-1.04	-1.59	0.17	0.08	-0.26	-0.87	-0.19	-0.6	-0.43
YEL050C	-0.44	-0.5	-0.86	-0.85	0.01	0.14	-0.31	-1.29	-0.31	-0.7	-0.94
YEL051W	-0.35	-0.68	-0.49	-0.28	-0.02	0.04	-0.14	-1.59	-0.6	-0.89	-1.18
YEL052W	-0.24	-0.6	-0.3	0.03	0.23	0.39	-0.08	-0.79	-0.24	-0.54	-0.62
YEL053C	0.12	-0.46	0.04	0.07	0.31	0.64	0.03	-0.23	0.21	-0.24	-0.13
YEL055C	0.93	0.13	0.02	-0.64	0.93	0.78	-0.19	-0.21	0.69	-0.14	0.38
YEL056W	-0.59	-0.5	-0.69	-0.8	0.04	0.08	-0.3	-1.05	-0.6	-1.1	-0.8
YEL061C	0.68	0.21	-0.52	-0.61	0.73	0.59	-0.15	-0.43	0.5	0.13	0.4
YEL062W	-0.31	-0.42	-0.63	-0.06	0.15	0.16	-0.29	-0.99	-0.48	-0.65	-0.81
YEL068C	-0.34	-0.49	-0.38	-0.63	0.39	0.19	-0.31	-0.65	-0.26	-0.89	-0.38
YEL072W	0.22	0.66	-1.84	-2.15	0.52	0.12	-0.44	-1.51	-0.43	-0.04	-0.48
YEL073C	-2.04	-1.13	-1.15	-1.67	-0.76	-1.45	-0.83	-1.21	-1.35	-1	-1.23
YER002W	0.76	0.45	-0.84	-0.9	0.77	0.63	-0.16	-0.48	0.21	-0.2	-0.16
YER003C	0.27	0.39	-0.71	-0.43	0.52	0.43	-0.28	-0.52	0.18	-0.42	-0.03
YER005W	0.05	0.07	-0.5	0.15	0.25	0.32	-0.38	-0.56	-0.14	-0.6	-0.66
YER006W	0.81	0.34	0.06	-0.37	0.54	0.79	-0.25	-0.2	0.83	-0.38	0.61
YER007C-A	0.09	-0.26	-1.01	-0.76	0.13	0.27	-0.28	-0.83	-0.56	-0.67	-1.14
YER008C	-0.36	-0.68	0.06	0.64	-0.26	0.06	-0.14	-0.72	-0.41	-0.48	-1.21
YER009W	-0.28	-0.49	0.05	0.59	-0.16	0.1	-0.14	-0.72	-0.39	-0.46	-1.05
YER012W	-0.71	-0.67	-0.84	0.58	-0.11	0.03	-0.21	-1.24	-0.63	-0.69	-1.16
YER013W	-0.67	-0.67	-0.58	-0.13	-0.16	0.18	-0.42	-0.92	-0.5	-0.72	-0.79
YER016W	-0.01	-0.28	0.27	0.72	0.32	0.49	-0.23	-0.29	0.1	-0.35	-0.22
YER017C	-0.31	0.26	-1.63	-1	-0.1	-0.22	0.08	-1.23	-0.84	0.36	-0.65
YER019C-A	0.17	0.75	-1.87	-1.8	0.4	0.28	0.05	-1.01	-0.06	-0.06	-0.11
YER021W	0.09	0.26	-1.29	-0.62	0.18	0.33	-0.23	-0.99	0	-0.08	-0.24
YER022W	-0.18	-0.08	-0.44	-0.21	0.04	0.1	-0.42	-0.82	-0.49	-0.53	-0.89
YER023W	-0.16	-0.4	-0.55	-0.59	0.06	0.09	-0.38	-0.96	-0.08	-0.11	-0.68
YER024W	0.32	-0.01	-0.52	-0.51	0.3	0.43	-0.3	-0.51	0.56	-0.18	0.03
YER025W	0.44	0.12	-0.16	-0.37	0.34	0.47	-0.29	-0.2	0.4	-0.03	0.37
YER026C	0.03	-0.25	-0.8	-0.75	0.14	0.24	-0.45	-1.12	0.04	-0.48	-0.25
YER027C	-0.35	-0.33	-0.46	0.24	-0.08	0.26	-0.27	-0.72	-0.32	-0.57	-0.92
YER029C	0.08	0.19	-0.18	0.06	0.38	0.51	-0.02	-0.55	0.1	-0.3	-0.64
YER030W	-0.11	0.02	-0.51	0	0.38	0.5	-0.02	-0.65	0.09	-0.46	-0.65
YER031C	0.23	0.13	-0.22	-0.38	0.36	0.61	-0.34	-0.35	0.27	-0.17	0.26
YER032W	0.49	0.08	0.09	0.12	0.56	0.81	-0.21	-0.03	0.63	0	0.64
YER033C	-0.31	-0.23	-1.62	-1.58	-0.02	-0.35	-0.27	-1.26	-0.81	-0.82	-0.87
YER038C	-0.18	-0.51	-0.31	-0.25	0.19	0.27	-0.01	-0.66	-0.43	-0.58	-0.69
YER038W-A	-0.32	-0.66	-0.66	-0.5	0.18	0.22	-0.11	-1.08	-0.67	-0.94	-0.96
YER039C	-0.26	-0.52	-0.34	-0.76	0.02	0.3	-0.24	-0.73	-0.02	-0.47	-0.26
YER039C-A	-0.26	-0.52	-0.34	-0.76	0.02	0.3	-0.24	-0.73	-0.02	-0.47	-0.26
YER040W	-0.18	-0.34	-0.25	-0.63	-0.05	0.34	-0.18	-0.5	0.11	-0.42	0
YER042W	0.06	-0.42	-0.51	-0.87	0.19	-0.01	-0.34	-0.72	-0.12	-0.31	-0.37
YER043C	-0.05	0.03	-1.03	-1.26	0.19	0.11	-0.32	-0.8	-0.24	-0.02	-0.12
YER044C	-0.41	-0.21	-1.38	-1.27	-0.12	-0.15	-0.21	-1.1	-0.48	-0.18	-0.51
YER046W	-0.5	-0.47	-0.98	-1.3	-0.13	-0.21	-0.33	-0.75	-0.45	-0.3	-0.5
YER047C	0.21	-0.12	-1.07	-1.34	0.17	0.32	-0.28	-0.98	-0.15	-0.61	-0.7
YER048C	-0.49	-0.49	-1.14	-1.01	-0.11	0	-0.4	-1.09	-0.48	-0.64	-0.88
YER048W-A	-0.09	0.04	-1.61	-1.74	0.01	-0.07	-0.3	-1.33	-0.57	-0.23	-0.76
YER050C	-0.05	-0.38	-0.85	-1.78	-0.01	0.08	-0.37	-1.44	-0.36	-0.78	-1.33
YER051W	-0.01	-0.48	-0.72	-1.78	0.03	0.12	-0.33	-1.47	-0.28	-0.72	-1.25
YER053C	0.27	0.76	-1.28	-1.13	0.25	0.03	-0.21	-0.99	-0.41	0.58	-0.04
YER058W	-0.34	-0.34	-0.84	-0.35	0.15	0.2	-0.25	-1.03	-0.15	-0.5	-0.48
YER059W	-0.03	-0.21	-1.12	-0.71	-0.01	0.16	-0.2	-1.3	-0.47	-0.61	-1.11
YER063W	-0.45	-0.24	-1.77	-1.6	0.24	0.06	-0.25	-1.65	-0.73	-0.7	-0.71
YER067W	-0.13	0.49	-1.78	-1.48	-0.01	0.05	-0.21	-1.48	-0.96	0.45	-0.3
YER068W	0.47	0.81	-1.36	-1.71	0.45	0.49	-0.36	-1.19	-0.39	-0.12	-0.2
YER071C	-0.18	-0.07	-1.42	-1.38	0.21	0.17	-0.06	-1.31	-0.79	-0.62	-0.97
YER072W	-0.14	0.13	-1.18	-1.38	-0.01	-0.02	-0.16	-1.24	-0.31	-0.37	-0.4
YER074W-A	-0.09	0.1	-1.27	-1.58	0.25	0.15	-0.35	-1.18	-0.49	-0.55	-0.71
YER076C	-0.28	-0.54	-0.91	-1.02	-0.02	0.02	-0.19	-1.25	-0.75	-0.99	-1.38
YER078C	-0.31	-0.26	-1.3	-1.03	0	0.1	-0.24	-1.1	-0.59	-0.6	-0.97
YER078W-A	-0.38	-0.23	-1.24	-0.93	-0.03	0.05	-0.25	-1.14	-0.75	-0.58	-1
YER079W	-0.31	-0.03	-1.03	-0.76	-0.01	0.08	-0.15	-1.01	-0.49	-0.36	-0.74
YER080W	-0.39	-0.6	-1.09	-0.84	-0.25	-0.03	-0.23	-0.86	-0.7	-0.89	-1.14
YER082C	1.15	0.52	-0.35	-0.89	0.69	0.83	-0.22	-0.39	0.31	-0.53	-0.13
YER083C	0.27	0.02	-0.29	-0.97	0.4	0.54	-0.25	-0.36	0.49	-0.23	-0.03
YER087C-B	0.69	0.34	-0.85	-0.87	0.72	0.7	-0.24	-0.17	0.15	-0.42	-0.21
YER087W	-0.66	-0.71	-0.51	-0.36	-0.24	-0.23	-0.27	-0.79	-0.67	-0.6	-0.9
YER089C	0.28	0.44	-1.74	-1.06	0.35	0.45	-0.22	-1.02	-0.45	-0.04	-0.67
YER090W	0.25	-0.07	-1.52	-1.1	0.36	0.5	-0.1	-0.98	-0.31	-0.31	-0.59
YER093C	-0.5	-0.96	-0.17	0.73	0	0.23	-0.16	-1.01	-0.81	-1.06	-1.21
YER094C	-0.23	0.23	-1.05	-0.46	0.35	0.32	-0.13	-0.78	-0.05	0.01	0.28
YER098W	-0.29	-0.05	-1.55	-1.5	-0.01	-0.15	0	-1.31	-0.51	-0.19	-0.53
YER099C	-0.45	-0.9	-0.42	-0.22	0.21	0.1	-0.26	-1.02	-0.73	-1.03	-0.92
YER101C	-0.62	-0.79	-0.91	-0.7	0.03	-0.06	-0.03	-1.07	-0.81	-1	-1.36
YER103W	-0.97	-1.04	-1.06	-1.05	-0.21	-0.27	-0.33	-1.43	-1.04	-0.53	-1.48
YER105C	0.45	-0.09	-0.9	-1.61	0.27	0.12	-0.58	-1.26	-0.3	-1.02	-1.06
YER106W	0.6	-0.19	-1.03	-2.05	0.24	0.04	-0.57	-1.39	-0.15	-1.07	-1.32
YER107C	0.41	0.4	-0.8	-1.14	0.34	0.28	-0.42	-1.06	-0.07	-0.72	-0.65
YER109C	0.06	-0.37	0.11	0.06	0.37	0.43	-0.41	-0.2	0	-0.5	-0.03
YER112W	0.57	0.93	-1.43	-1.52	0.44	0.22	-0.35	-1.26	-0.24	-0.11	-0.18
YER113C	-0.13	-0.31	-0.21	-0.38	0.17	0.15	-0.13	-0.56	-0.41	-0.85	-0.65
YER114C	0.57	0.77	-0.51	-1.03	0.67	0.54	-0.44	-0.54	0.12	0.07	0.11
YER119C	-0.29	-0.6	-0.8	-0.48	-0.1	0.27	-0.04	-1.32	-0.54	-0.85	-1.03
YER120W	-0.17	-0.29	-1	-0.62	-0.03	0.26	-0.1	-1.33	-0.54	-0.71	-0.96
YER121W	-1.74	-1.81	-1.19	-0.98	-0.78	-0.74	-0.37	-1.78	-1.26	-1.86	-2.08
YER122C	-0.06	-0.05	-0.83	-0.71	0.32	0.31	-0.2	-1.09	-0.5	-0.66	-1.07
YER123W	-0.35	-0.39	-1.24	-1.09	0.04	0.01	-0.22	-1.37	-0.93	-1.05	-1.34
YER125W	0.23	0.82	-1.8	-1.26	0.48	0.27	-0.08	-0.99	-0.46	-0.1	-0.45
YER128W	-0.03	-0.36	0.19	-0.2	0.32	0.02	-0.13	-0.16	-0.23	-0.74	-0.15
YER129W	-0.12	-0.14	-0.78	-0.68	0.35	0.36	-0.38	-0.77	-0.44	-0.71	-0.66
YER134C	-0.73	-0.63	-1.16	-0.15	-0.56	-0.32	-0.18	-0.94	-1.18	-0.66	-1.72
YER139C	-0.34	-0.6	-0.76	-0.44	-0.02	0.21	-0.37	-0.97	-0.51	-0.64	-1.17
YER140W	-0.34	-0.6	-0.67	-0.48	-0.08	0.2	-0.35	-0.91	-0.52	-0.76	-1.02
YER141W	-0.38	-0.15	-0.68	-0.17	-0.29	-0.12	-0.24	-1.15	-0.47	-0.11	-1.01
YER142C	-0.78	-1.12	-0.43	-0.08	-0.57	-0.05	-0.16	-0.99	-0.58	-0.84	-1.54
YER143W	-0.83	-1.2	-0.55	-0.07	-0.56	-0.06	-0.2	-1.23	-0.79	-1.03	-1.73
YER144C	-0.91	-0.59	-1.17	-1.08	-0.39	-0.29	-0.3	-1.05	-0.92	-0.48	-1.01
YER147C	-0.15	-0.38	-1.15	-1.66	0.32	0.33	-0.36	-1.25	-0.2	-0.65	-0.87
YER148W	-0.17	-0.06	-1.59	-1.95	0.16	0.1	-0.43	-1.36	-0.56	-0.67	-1.09
YER149C	-0.24	0.08	-1.13	-1.24	0.19	0.1	-0.4	-0.91	-0.33	-0.24	-0.33
YER151C	0.09	0.01	-0.53	-0.94	0.29	0.45	-0.19	-0.5	0.31	-0.01	-0.21
YER153C	-0.15	-0.47	-0.55	-0.63	0.06	0.14	-0.36	-0.5	0.03	-0.29	-0.03
YER154W	-0.25	-0.59	-0.76	-0.8	-0.04	-0.05	-0.41	-0.81	-0.31	-0.74	-0.54
YER155C	-0.12	-0.06	-0.63	-0.35	0.32	0.37	-0.35	-0.5	-0.15	-0.58	-0.16
YER156C	0.7	0.49	-0.11	0.05	0.71	0.88	-0.05	-0.1	0.27	-0.25	0.32
YER157W	-0.06	-0.39	-0.53	-0.46	0.28	0.32	-0.24	-0.63	-0.34	-0.26	-0.54
YER158C	-0.27	0.34	-1.45	-1.52	0.08	-0.25	-0.24	-1.08	-0.68	-0.1	-0.35
YER161C	-0.21	-0.49	-0.28	-0.37	-0.06	0.22	-0.2	-1.18	-0.35	-0.69	-1.02
YER162C	-0.74	-0.85	-0.63	-0.27	-0.48	-0.11	-0.28	-1.33	-0.51	-0.33	-1.2
YER163C	-0.5	-0.25	-0.81	-0.27	-0.05	0.36	-0.03	-0.84	-0.11	-0.36	-0.44
YER164W	-1	-0.53	-1.77	-1.34	-0.41	-0.45	-0.41	-1.43	-1.15	-0.29	-1.72
YER165W	0.38	0.86	-1.62	-1.11	0.47	0.4	-0.19	-1.07	-0.69	0.02	-0.77
YER166W	0.24	0.3	-0.84	-1.07	0.3	0.21	-0.63	-0.85	-0.22	-0.24	-0.41
YER168C	0.28	0.27	-0.89	-1.23	0.43	0.2	-0.5	-0.92	0.15	-0.42	0.51
YER170W	-0.51	-0.88	-0.98	-0.86	-0.02	0.1	-0.45	-1.3	-0.61	-0.81	-1.25
YER171W	0.07	-0.11	-0.77	-1.46	0.19	0.36	-0.21	-1.12	-0.11	-0.52	-0.96
YER172C	-0.16	-0.43	-0.37	-1.01	0.03	0.18	-0.42	-1.42	-0.53	-0.68	-1.27
YER173W	-0.21	-0.53	-0.2	-0.79	-0.01	0.27	-0.3	-1.16	-0.31	-0.3	-1.03
YER174C	-0.67	-0.83	-0.88	-1.13	-0.1	0.23	-0.13	-0.8	-0.59	-0.61	-0.64
YER176W	-0.26	-0.39	-1.6	-1.95	0.04	0.21	-0.35	-1.02	-0.22	-0.34	-0.84
YER178W	-0.35	0.21	-2.1	-2.25	-0.07	-0.12	-0.43	-1.31	-0.64	0.09	-0.58
YER182W	-0.86	-1.08	-0.3	0.13	-0.37	-0.04	0	-1.06	-1.12	-1.16	-1.95
YER183C	-0.54	-0.79	-0.68	-0.34	-0.37	-0.17	-0.29	-1.35	-1.06	-0.96	-1.84
YER184C	-0.21	-0.3	-1	-1.31	0.14	0.1	-0.34	-0.92	-0.06	-0.17	-0.31
YER185W	0.3	0.32	-0.52	-0.67	0.47	0.18	-0.31	-0.44	0.22	0.01	0.02
YER186C	-0.22	-0.62	-0.68	-1.03	-0.03	-0.15	-0.48	-1	-0.37	-0.54	-0.85
YFL001W	0.21	-0.04	-0.51	-0.07	0.3	0.54	-0.24	-0.61	-0.2	-0.39	-0.3
YFL002C	0.34	0.1	-0.19	0.12	0.31	0.64	-0.18	-0.3	-0.08	-0.27	-0.03
YFL002W-A	-0.44	-0.29	-0.67	-0.49	-0.04	-0.35	-0.09	-0.77	-0.45	-0.68	-0.28
YFL002W-B	-0.44	-0.29	-0.67	-0.49	-0.04	-0.35	-0.09	-0.77	-0.45	-0.68	-0.28
YFL004W	-0.87	-1.17	-1.55	-0.77	-0.33	-0.2	-0.08	-1.05	-0.95	-0.58	-1.54
YFL005W	-0.97	-0.82	-0.85	-0.65	-0.23	-0.23	-0.09	-0.98	-0.8	-0.5	-1.2
YFL007W	0.32	0.37	-0.47	-0.98	0.37	0.47	-0.4	-0.24	0.55	-0.02	0.32
YFL008W	0.39	0.28	0.17	-0.32	0.73	0.64	-0.24	-0.28	0.54	-0.19	0.45
YFL009W	-0.57	-0.66	-0.8	-0.82	-0.05	0.13	-0.42	-0.85	-0.57	-0.6	-0.9
YFL010C	-0.63	-0.63	-0.78	-0.84	-0.13	0.07	-0.31	-0.93	-0.59	-0.55	-0.86
YFL013C	-0.15	-0.16	-0.71	-0.58	-0.02	0.1	-0.35	-1.13	-0.27	-0.29	-0.77
YFL018C	-0.34	0.06	-1.8	-1.2	0.01	-0.12	-0.1	-1.41	-0.88	-0.18	-0.75
YFL021W	0.34	0.67	-0.02	-0.61	0.19	0.02	-0.07	-0.18	0.53	0.95	1.32
YFL022C	0.67	1.55	-1.19	-1.52	0.69	0.7	-0.12	-0.69	0	1.16	0.35
YFL024C	0.18	0.72	-0.92	-0.99	0.28	0.34	-0.14	-0.5	0.01	0.79	0.87
YFL025C	0.11	-0.28	-0.45	-0.18	0.35	0.32	-0.44	-0.72	-0.03	-0.78	-0.32
YFL027C	-0.23	-0.6	-0.49	-0.37	0.22	0.25	-0.25	-0.59	-0.56	-0.5	-1.03
YFL028C	-0.26	-0.85	-0.61	-0.25	-0.05	0.16	-0.22	-0.84	-0.74	-0.8	-1.13
YFL029C	-0.83	-1.44	-0.56	-0.37	-0.43	-0.17	-0.27	-1.17	-1.19	-1.37	-1.82
YFL030W	-1.06	-0.96	-1.48	-1.49	-0.38	-0.36	-0.37	-1.48	-0.87	-0.69	-1
YFL034W	-0.02	0.05	-0.98	-0.69	0.26	0.11	-0.09	-1.13	-0.25	-0.52	-0.54
YFL036W	0.56	1.23	-1.43	-1.18	0.43	0.22	-0.1	-0.84	-0.4	0.01	-0.25
YFL037W	0.53	0.89	-1.41	-1.18	0.57	0.53	-0.09	-0.88	-0.02	-0.07	-0.05
YFL038C	-0.02	0.51	-1.64	-1.04	0.2	0.15	-0.15	-1.03	-0.46	0.04	-0.22
YFL039C	0.63	1.63	-2.6	-2.1	0.48	0.27	-0.24	-1.63	-0.59	1.02	-0.48
YFL041W	-0.93	-1.18	-0.2	0.32	-0.29	0.12	-0.17	-0.96	-0.87	-0.92	-1.47
YFL041W-A	-1.12	-1.48	0.09	0.83	-0.37	-0.09	-0.02	-1.05	-1.11	-1.34	-1.75
YFL042C	-1.17	-1.48	0.1	0.86	-0.37	-0.05	0.02	-0.93	-1.07	-1.27	-1.7
YFL044C	-1.52	-1.87	-0.36	0.9	-0.58	-0.02	-0.2	-1.27	-1.06	-1.01	-1.74
YFL045C	-0.61	-0.29	-0.62	0.23	-0.13	0.25	-0.33	-0.96	-0.75	-0.48	-0.94
YFL046W	-0.22	-0.54	-0.27	-0.06	0	0.05	-0.25	-1	-0.71	-1.12	-1.35
YFL047W	-0.63	-1.08	0.05	-0.13	-0.39	-0.05	-0.33	-1.4	-0.67	-0.6	-1.48
YFL048C	-0.54	-0.83	0.06	-0.15	-0.31	-0.08	-0.34	-1.56	-0.64	-0.54	-1.68
YFL049W	-0.2	-0.35	-0.35	-0.08	0.08	0.22	-0.41	-0.99	-0.25	-0.83	-1.06
YFL050C	-0.27	-0.47	-0.39	-0.3	-0.02	0.15	-0.38	-0.99	-0.22	-0.7	-1.03
YFL052W	-0.23	-0.26	-0.78	-0.94	0.41	0.02	0.09	-0.12	-0.17	0.19	0.27
YFL054C	-0.49	-0.29	-0.3	-0.72	0.06	0.07	-0.52	-0.33	0.04	-0.14	0.28
YFL055W	-1.03	-0.51	-0.94	-0.59	-0.31	-0.32	-0.38	-1.1	-0.95	-0.38	-1.38
YFR002W	0.33	0.47	-0.99	-1.06	0.36	0.38	-0.5	-0.79	-0.35	-0.14	-0.46
YFR003C	-1.12	-0.97	-0.72	0.14	-0.68	-0.16	-0.05	-0.95	-0.65	-0.14	-1.09
YFR004W	-0.96	-0.79	-0.9	0.11	-0.46	-0.17	-0.08	-1.04	-0.78	-0.35	-1.21
YFR007W	-1.26	-1.47	-0.28	0.67	-0.58	-0.16	0.01	-0.97	-1	-1.19	-1.47
YFR008W	-1.03	-1.23	-0.28	0.36	-0.59	-0.23	-0.11	-0.92	-0.92	-0.74	-1.7
YFR010W	-0.5	-0.32	-0.56	-0.02	-0.25	-0.13	-0.23	-0.9	-0.75	-0.07	-0.96
YFR016C	-0.42	-0.26	-1.26	-0.83	0.04	0.03	-0.14	-1.54	-0.94	-0.66	-0.97
YFR018C	0.38	0.62	-0.55	-0.68	0.6	0.57	-0.28	-0.4	0.8	0.57	0.89
YFR019W	0.29	0.29	-0.65	-0.95	0.37	0.44	-0.46	-0.7	0.4	0.13	0.53
YFR020W	-1.06	-1.01	-0.16	0.48	-0.19	0.03	-0.13	-1.06	-1.02	-0.96	-1.36
YFR021W	-0.4	-0.85	-0.63	-0.4	-0.06	0.06	-0.22	-1.26	-0.7	-1.15	-1.74
YFR022W	-0.34	-0.55	-0.72	-0.54	-0.07	-0.01	-0.37	-1.01	-0.4	-0.36	-0.36
YFR024C-A	-0.6	-0.76	-0.39	0.11	-0.14	0.2	-0.28	-0.87	-0.52	-0.63	-1
YFR025C	-0.62	-0.43	-1	-0.83	0.1	0.09	-0.05	-1.03	-0.33	-1.02	-0.69
YFR026C	0.07	-0.51	-0.18	-0.32	0.38	0.32	-0.4	-0.54	0.09	-1.02	-0.69
YFR027W	0.04	-0.54	-0.24	-0.37	0.29	0.22	-0.47	-0.68	0	-1.03	-0.74
YFR028C	0.1	-0.06	-1.05	-1.18	0.46	0.49	-0.45	-1.17	0.12	-0.43	-0.22
YFR030W	-0.29	-0.51	-0.99	-1.86	-0.2	-0.06	-0.49	-0.97	0.19	-0.2	0.11
YFR032C-A	1.06	1.36	-1.55	-1.6	0.87	0.48	-0.09	-1.09	-0.3	0.11	-0.13
YFR033C	0.23	0.86	-1.19	-1.07	0.22	-0.07	-0.08	-0.72	-0.18	0.91	0.61
YFR034C	1.1	1.12	-0.45	-0.74	1.02	0.78	0.07	-0.31	0.81	0.73	1.08
YFR037C	0.2	-0.15	-0.79	-0.92	0.1	0.28	-0.43	-0.91	-0.19	-0.6	-0.78
YFR038W	0.19	-0.18	-0.72	-1	-0.01	0.26	-0.47	-0.9	-0.19	-0.6	-0.73
YFR039C	-0.36	-0.32	-1.16	-1.54	0.04	-0.05	-0.23	-1	-0.42	-0.65	-0.53
YFR040W	0.06	0.41	-0.88	-0.48	0.13	0.1	-0.19	-0.8	-0.39	-0.17	-0.3
YFR041C	-0.41	-0.49	-0.06	1.04	-0.14	0.11	-0.23	-0.95	-0.69	-0.89	-1.09
YFR042W	-0.52	-0.75	-0.17	0.91	-0.21	0.06	-0.24	-1.09	-0.74	-0.99	-1.16
YFR044C	-0.69	-0.85	-0.78	-0.14	-0.38	-0.27	-0.18	-1.45	-1.02	-0.87	-1.59
YFR049W	-0.92	-0.72	-0.88	-0.19	-0.34	-0.37	-0.25	-1.25	-0.96	-0.7	-1.42
YFR050C	-0.34	-0.12	-1.32	-0.3	-0.25	-0.2	-0.16	-1.18	-0.64	-0.13	-1.17
YFR052W	-0.49	-0.43	-1.31	0.08	-0.17	0.08	-0.15	-1.54	-0.9	-0.64	-1.22
YFR053C	0.13	1.23	-1.63	-1.5	-0.13	-0.32	-0.39	-1.5	-0.49	1.04	0.76
YGL002W	-0.79	-0.83	-0.89	-0.63	-0.48	-0.17	-0.22	-0.99	-0.66	-0.58	-1.31
YGL003C	-0.65	-0.61	-0.85	-0.75	-0.46	-0.14	-0.22	-0.88	-0.58	-0.32	-1.2
YGL004C	-0.47	-0.61	-0.7	-0.91	-0.1	0.01	-0.08	-0.95	-0.19	-0.52	-0.76
YGL005C	-0.4	-0.6	-0.76	-0.63	-0.31	-0.18	-0.34	-1.21	-0.7	-0.88	-1.45
YGL006W	0.47	0.81	-1.25	-1.71	0.26	0.18	-0.11	-0.87	-0.01	0.33	0.43
YGL006W-A	0.75	0.92	-1.1	-1.84	0.51	0.27	-0.1	-0.68	0.5	0.33	0.88
YGL009C	-0.47	-0.71	-0.99	-1.41	-0.31	-0.15	-0.31	-0.92	-0.18	-0.3	-0.24
YGL010W	-1.08	-1.22	-0.36	-0.09	-0.71	-0.3	-0.04	-1.27	-0.8	-0.72	-1.4
YGL011C	-0.92	-0.98	-0.4	-0.03	-0.63	-0.3	-0.05	-1.25	-0.79	-0.62	-1.31
YGL014W	0.37	0.29	-0.39	-0.33	0.15	0.11	-0.15	-1.09	-0.3	-0.41	-0.86
YGL015C	0.57	0.34	0.09	-0.06	0.41	0.4	-0.01	-0.43	0.53	0.19	-0.02
YGL017W	-0.69	-1.17	-0.05	0.12	-0.16	0.05	-0.08	-0.86	-0.81	-1.05	-1.52
YGL018C	-0.86	-1.28	-0.05	0.14	-0.13	0.03	-0.11	-0.93	-0.83	-1.11	-1.64
YGL019W	-0.37	-0.89	0.15	0.7	-0.19	0.17	-0.42	-0.81	-0.57	-1.05	-1.17
YGL020C	-0.18	-0.7	0.31	0.87	-0.03	0.28	-0.34	-0.73	-0.47	-0.88	-1.06
YGL022W	-0.59	-0.82	-0.13	-0.59	0.17	0.28	-0.22	-0.56	-0.02	-0.68	-0.39
YGL023C	-0.7	-0.9	-0.27	-0.8	0.16	0.23	-0.28	-0.68	0.02	-0.89	-0.38
YGL025C	0.2	-0.33	0.13	0.06	-0.06	0.33	-0.08	-0.3	0.25	-0.47	-0.26
YGL026C	-0.12	-0.39	-0.58	-1.11	-0.08	0.11	-0.15	-0.81	-0.19	-0.87	-0.93
YGL027C	-0.45	-0.89	-0.34	-0.45	-0.09	-0.03	-0.37	-0.52	-0.46	-0.46	-0.79
YGL036W	0.47	1	-1.69	-1.94	0.45	0.3	-0.07	-1.22	0.4	1.14	1.03
YGL038C	-0.22	0.22	-1.52	-1.63	0.12	-0.1	-0.26	-0.68	-0.49	0.08	-0.3
YGL040C	-0.04	0.16	-0.8	-1.05	0.47	0.46	-0.21	-0.6	-0.08	-0.25	-0.17
YGL041W-A	-0.81	-0.64	-0.97	-0.47	-0.16	-0.07	-0.23	-1.12	-0.79	-0.71	-1.42
YGL043W	0.12	-0.28	-0.62	-1.16	0.14	0.34	-0.33	-0.78	-0.22	-0.45	-0.61
YGL044C	-0.05	-0.37	-0.83	-1.25	0.1	0.22	-0.31	-0.99	-0.49	-0.68	-0.88
YGL047W	-0.3	-0.19	-0.7	0.49	-0.13	0.33	-0.24	-0.92	-0.36	-0.18	-0.7
YGL048C	-0.33	-0.2	-0.67	0.55	-0.08	0.37	-0.28	-0.99	-0.36	-0.15	-0.7
YGL049C	-0.06	0.07	-0.69	-0.34	0.05	0.24	-0.26	-0.89	-0.3	-0.46	-0.8
YGL053W	-1.39	-1.38	-1	-0.27	-0.47	-0.24	-0.05	-1.33	-1.08	-0.72	-1.58
YGL054C	0.13	0.85	-1.5	-1.39	0.25	0.23	-0.26	-1.28	-0.23	0.38	-0.36
YGL055W	-0.19	0.01	-1.4	-1.08	-0.08	-0.15	0.08	-1.17	-0.66	-0.65	-1.12
YGL057C	-0.28	-0.48	-0.73	-0.81	-0.01	0.03	-0.2	-0.51	-0.3	-0.16	-0.51
YGL058W	0.02	-0.27	-1.25	-1.83	0.15	0.36	-0.26	-0.81	-0.02	-0.08	-0.36
YGL059W	-0.11	-0.56	-0.63	-0.86	-0.13	0.01	-0.18	-0.55	-0.39	-0.49	-0.84
YGL060W	0.09	-0.35	-0.03	-0.46	0.26	0.4	-0.11	-0.08	0.03	-0.56	-0.4
YGL061C	0.22	-0.07	0.09	-0.21	0.33	0.55	-0.05	0.01	0.21	-0.33	-0.2
YGL063W	0.32	0.33	-1.25	-1.73	0.68	0.62	-0.2	-0.99	0.14	-0.05	-0.08
YGL064C	-0.04	-0.13	-1.37	-1.77	0.37	0.34	-0.18	-1.39	-0.05	-0.73	-0.49
YGL065C	0.24	-0.05	-0.61	-0.46	0.34	0.42	-0.35	-0.45	-0.11	-0.41	-0.64
YGL066W	-0.24	-0.8	-1.05	-1.04	-0.02	0.14	-0.23	-1.06	-0.4	-0.83	-1.01
YGL067W	-0.67	-0.89	-0.54	-0.37	-0.11	0.09	-0.09	-0.9	-0.76	-0.97	-1.19
YGL068W	-0.36	-0.68	-0.59	-0.73	0.13	0.2	-0.18	-0.94	-0.36	-0.77	-0.85
YGL070C	-0.03	-0.44	-0.65	-1.02	0.24	0.32	-0.18	-0.84	-0.25	-0.65	-0.73
YGL073W	0.06	0.28	-1.18	-0.59	0.32	0.28	-0.18	-0.78	-0.23	-0.13	-0.31
YGL075C	0.32	0.21	-0.47	-0.31	0.54	0.37	-0.21	-0.39	0.22	0.08	0.39
YGL076C	0.83	0.7	-1.13	-1.36	0.77	0.57	-0.31	-0.78	0.31	0.32	0.32
YGL077C	0.58	0.5	-0.78	-0.57	0.54	0.32	-0.29	-0.86	0.41	0.21	0.15
YGL079W	-0.18	-0.69	-0.46	-0.58	-0.01	0.19	-0.24	-1.08	-0.59	-0.89	-1.27
YGL080W	-0.38	-0.23	-0.66	-0.34	0.07	0.2	-0.2	-0.62	-0.42	-0.43	-0.54
YGL082W	-0.42	-0.45	-0.44	-0.02	-0.15	0.22	-0.25	-0.83	-0.5	-0.42	-1.11
YGL084C	0.09	0.22	-0.75	-1.02	0.13	0.16	-0.2	-0.63	-0.11	0.12	-0.4
YGL086W	-0.09	-0.58	-1.07	-1.62	0	0.12	-0.42	-1.17	-0.71	-0.83	-1.42
YGL087C	-0.4	-0.68	-1.35	-1.73	-0.19	-0.1	-0.33	-1.51	-0.94	-1.09	-1.73
YGL090W	-0.54	-1.11	-0.53	-0.88	-0.36	-0.08	-0.14	-0.87	-0.55	-0.82	-1.03
YGL091C	-0.45	-1.06	-0.5	-0.71	-0.36	-0.04	-0.09	-0.87	-0.53	-0.67	-1.25
YGL093W	-0.1	-0.62	-0.27	-0.87	-0.12	0.12	-0.19	-0.77	-0.13	-0.89	-1
YGL094C	0.18	-0.25	-0.42	-1.1	-0.01	0.14	-0.17	-0.81	-0.16	-0.81	-1.05
YGL095C	0.14	-0.05	-0.8	-1.4	0.22	0.16	-0.24	-0.99	-0.34	-0.39	-0.67
YGL099W	0.8	0.16	-0.42	-0.63	0.55	0.76	-0.04	-0.34	0.37	-0.54	-0.33
YGL100W	0.14	-0.06	-0.23	-0.09	0.31	0.48	-0.19	-0.57	-0.15	-0.69	-0.69
YGL104C	-0.49	-0.5	-0.3	0.09	-0.12	-0.19	-0.22	-0.94	-0.65	-1.02	-1.16
YGL105W	0.2	0.08	-0.9	-0.91	0.29	0.38	-0.23	-1	-0.07	-0.35	-0.53
YGL106W	-0.07	-0.3	-0.9	-1.1	0.18	0.32	-0.34	-1.1	-0.24	-0.61	-0.58
YGL107C	0.07	-0.16	-0.58	-0.86	0.3	0.44	-0.34	-0.97	-0.21	-0.5	-0.5
YGL108C	-0.31	-0.46	-0.8	-0.78	-0.01	0.02	-0.13	-1	-0.36	-0.7	-0.99
YGL110C	-0.43	-0.78	-0.7	-0.73	-0.23	0.1	-0.29	-0.94	-0.43	-0.88	-0.94
YGL113W	0.29	-0.19	0.08	-0.07	0.31	0.25	-0.17	-0.22	0.21	-0.24	-0.24
YGL114W	0.04	-0.18	-0.56	-0.57	0.13	0.36	-0.13	-0.49	-0.19	-0.71	-0.48
YGL115W	-0.63	-0.48	-0.61	-0.65	-0.1	0.08	-0.18	-0.88	-0.19	-0.46	-0.49
YGL117W	0.03	-0.31	-1.2	-1.41	0.08	-0.07	0.01	-0.96	-0.19	-0.56	-0.78
YGL122C	0.29	0.59	-2.3	-2.22	0.14	0.02	-0.13	-1.19	-0.44	-0.25	-0.69
YGL124C	-0.5	-0.32	-0.54	-0.05	0.17	0.23	-0.04	-0.7	-0.36	-0.45	-0.48
YGL126W	-0.08	0.5	-1.16	-0.03	0.27	0.37	-0.08	-0.62	-0.14	0.74	-0.11
YGL127C	-0.09	0.42	-1.16	-0.05	0.29	0.37	-0.08	-0.62	-0.28	0.5	-0.17
YGL128C	-0.78	-0.79	-0.83	-0.03	-0.2	-0.02	-0.1	-1.02	-0.64	-0.53	-1.13
YGL129C	-0.2	-0.34	-0.8	-0.39	-0.31	-0.01	-0.05	-1.31	-0.57	-0.57	-1.44
YGL130W	-0.62	-0.76	-0.41	-0.09	-0.26	-0.04	-0.2	-0.76	-0.38	-0.36	-1.11
YGL131C	-0.55	-0.67	-0.48	-0.14	-0.25	0.02	-0.18	-0.87	-0.47	-0.6	-1.1
YGL133W	-0.22	-0.26	-0.89	-0.79	0.29	0.23	-0.2	-0.97	-0.57	-0.38	-0.96
YGL136C	-0.62	-0.54	-0.7	-1	-0.17	0	-0.22	-0.81	-0.62	-0.69	-0.66
YGL137W	0.08	-0.13	-0.73	-0.77	0.35	0.15	-0.27	-0.83	-0.22	-0.72	-0.52
YGL138C	0.55	0.21	-0.34	-0.94	0.44	0.41	-0.12	-0.33	0.7	-0.3	0.25
YGL139W	-0.23	-0.56	-0.49	-0.95	-0.08	0.06	-0.49	-0.75	-0.32	-0.63	-0.8
YGL140C	-0.34	-0.65	-0.57	-0.74	-0.12	-0.09	-0.41	-0.88	-0.45	-0.68	-1.01
YGL141W	-0.75	-0.9	0.07	0.53	-0.23	-0.04	-0.16	-0.64	-0.82	-0.45	-1.38
YGL142C	-0.82	-0.94	0.04	0.34	-0.35	-0.12	-0.18	-0.65	-0.79	-0.35	-1.42
YGL143C	-0.97	-1.5	-0.77	-0.63	-0.5	-0.15	-0.03	-1.15	-1.01	-1.53	-1.69
YGL144C	-0.28	-0.85	-0.66	-0.42	0.07	0.23	-0.36	-0.87	-0.65	-0.6	-1.06
YGL146C	0.11	0.07	-1.28	-1.58	0.42	0.24	-0.27	-1.05	-0.31	-0.73	0.15
YGL148W	0.27	-0.11	-0.85	-0.6	0.38	0.69	0.13	-0.41	0.19	-0.62	-0.15
YGL151W	-0.39	-0.83	-0.51	-1.2	-0.26	-0.16	-0.41	-1.39	-0.74	-1.28	-1.6
YGL153W	0.11	-0.28	0.31	0.28	0.32	0.34	-0.23	-0.33	-0.11	-0.64	-0.57
YGL154C	0.05	-0.31	0.33	0.34	0.39	0.38	-0.14	-0.3	-0.05	-0.62	-0.39
YGL155W	-0.35	-0.71	-0.41	-0.24	0.24	0.33	-0.38	-0.8	-0.6	-1.33	-1.11
YGL156W	-0.41	-0.33	-0.51	-1.11	-0.43	-0.26	-0.5	-0.76	-0.23	-0.58	-0.74
YGL157W	0.47	0.11	-0.54	-0.79	0.6	0.52	-0.02	-0.42	0.38	-0.18	0.32
YGL159W	-0.63	-0.65	-0.76	-0.62	-0.25	-0.12	-0.3	-0.88	-0.59	-0.56	-1.11
YGL160W	-0.95	-1.09	-0.53	-0.06	-0.25	-0.01	-0.23	-1.17	-0.73	-0.73	-1.23
YGL161C	-0.91	-1.12	-0.43	-0.03	-0.28	0.04	-0.24	-1.04	-0.71	-0.62	-1.22
YGL164C	-0.48	-0.57	-0.7	-0.53	0	-0.07	-0.41	-0.74	-0.71	-0.97	-0.96
YGL166W	-0.23	-0.11	-0.96	-0.95	-0.1	0.08	0.1	-0.74	0.06	0.1	0.49
YGL167C	-0.27	0.12	-1.41	-0.99	0.06	0.1	0.01	-1.18	-0.32	0.26	0.13
YGL172W	-0.63	-0.85	-0.93	-0.18	-0.15	0.08	-0.34	-1.18	-0.65	-0.3	-0.88
YGL173C	-0.61	-0.6	-1.08	-0.24	-0.05	-0.06	-0.34	-1.19	-0.79	-0.32	-1.04
YGL174W	0.1	-0.41	-0.14	-0.23	0.25	0.22	-0.02	-0.32	-0.17	-0.66	-0.35
YGL175C	0.02	-0.47	-0.15	-0.29	0.28	0.17	-0.15	-0.36	-0.17	-0.67	-0.44
YGL176C	0.25	-0.14	-0.07	0.23	0.34	0.54	-0.11	-0.28	0.09	-0.39	-0.29
YGL178W	0.02	0.15	-1.15	-1.58	0.18	0.33	-0.06	-0.62	-0.29	0.22	-0.25
YGL179C	-0.35	-0.06	-2.04	-1.96	-0.03	-0.23	-0.26	-1.3	-0.6	0.13	-0.27
YGL181W	-0.28	-0.44	-1.09	-1.56	0.07	0.03	-0.3	-1.01	-0.4	-0.54	-0.7
YGL185C	-1.12	-1.33	-1.13	-0.9	-0.29	-0.61	-0.46	-0.86	-1.04	-0.93	-1.31
YGL186C	-0.14	-0.32	-0.75	-0.69	0.14	0.17	-0.45	-1	-0.28	-0.56	-0.58
YGL187C	-0.12	0.23	-1.64	-0.9	0.1	0.07	-0.07	-1.12	-0.64	0.07	-0.64
YGL191W	-0.38	-0.12	-1.35	-0.59	-0.02	0.03	-0.21	-0.87	-0.25	0.45	-0.37
YGL192W	0.67	0.64	0.37	0.1	0.36	0.05	0.22	0.45	0.58	0.5	1.12
YGL194C	-0.55	-0.71	-0.76	-0.89	-0.12	-0.08	-0.47	-1.26	-0.44	-0.73	-0.94
YGL194C-A	-0.57	-0.59	-0.8	-0.96	-0.26	-0.28	-0.26	-1.34	-1.02	-1.07	-1.28
YGL195W	-0.35	-0.68	-0.85	-1.46	-0.1	0.01	-0.36	-1.14	-0.65	-0.75	-1.27
YGL196W	-0.77	-1.1	-1.13	-0.99	-0.33	-0.16	-0.4	-1.76	-0.83	-0.96	-1.61
YGL197W	-0.59	-0.72	-1.94	-1.14	-0.15	-0.15	0.03	-1.01	-0.73	-0.51	-0.62
YGL198W	-0.09	0.22	-1.67	-1.39	0.2	0.19	-0.26	-0.92	-0.32	-0.32	-0.41
YGL200C	0.04	0.52	-1.75	-1.4	0.25	0.21	-0.22	-0.86	-0.33	-0.38	-0.5
YGL201C	0.27	0.13	-0.97	-0.92	0.49	0.29	-0.24	-0.76	-0.05	-0.15	-0.34
YGL202W	0.02	0.59	-2.11	-1.44	0.23	0.13	0.04	-1.01	-0.69	-0.13	-0.64
YGL203C	-0.11	-0.31	-1.04	-0.78	0.05	0.08	-0.15	-1.29	-0.72	-0.92	-1.4
YGL206C	0.08	0.63	-1.93	-1.5	-0.14	-0.23	-0.04	-1.2	-1.01	-0.33	-1.15
YGL207W	-0.25	0.18	-0.79	-0.8	0.09	0.12	-0.29	-0.77	-0.28	-0.22	-0.3
YGL208W	-0.9	-0.69	-0.55	-0.37	-0.45	-0.35	-0.31	-0.88	-0.64	-0.56	-1.13
YGL210W	0.12	-0.14	-0.58	-1.1	0.17	0.25	-0.26	-0.75	0.25	-0.33	-0.26
YGL212W	0.12	-0.13	0.07	0.1	0.14	0.35	-0.13	-1.1	-0.47	-0.5	-1.46
YGL213C	0.05	-0.24	0	0	0.07	0.23	-0.2	-1.17	-0.61	-0.6	-1.57
YGL215W	0.1	0.32	-0.52	-0.69	0.2	0.23	-0.2	-0.69	-0.13	-0.12	-0.59
YGL219C	-0.4	-0.13	-0.78	-0.35	0.16	0.03	-0.25	-1.19	-0.52	-0.64	-0.58
YGL220W	-0.75	-0.8	-0.6	0.07	-0.16	0.2	-0.17	-1.09	-0.5	-0.63	-1.11
YGL221C	-0.77	-0.76	-0.45	0.15	-0.21	0.27	-0.08	-0.94	-0.36	-0.55	-1.03
YGL222C	-0.71	-0.54	-0.68	-0.28	-0.23	0.01	-0.27	-1.33	-0.37	-0.37	-0.86
YGL224C	-0.63	-0.88	-0.85	-1.05	-0.51	-0.07	-0.13	-1.31	-0.39	-0.43	-0.77
YGL226C-A	-0.22	-0.35	-0.29	0.46	0.2	0.32	-0.27	-0.74	-0.57	-0.85	-0.99
YGL226W	-0.31	-0.37	-0.31	0.49	0.23	0.32	-0.18	-0.69	-0.43	-0.8	-0.75
YGL227W	-0.75	-0.63	-0.28	0.26	-0.26	0	-0.25	-0.76	-0.61	-0.37	-1.17
YGL228W	-0.35	-0.32	-0.72	-0.53	0.12	-0.14	-0.2	-1.12	-0.69	-0.72	-0.48
YGL231C	-0.67	-0.92	-0.83	-0.87	-0.07	-0.09	-0.19	-1.3	-1.08	-1.26	-1.66
YGL232W	-0.91	-1.15	-0.04	0.21	-0.2	0.13	-0.05	-0.81	-0.7	-1.24	-1.46
YGL233W	-0.29	-0.7	-0.04	-0.11	-0.41	-0.12	-0.26	-1.02	-0.76	-0.56	-1.64
YGL236C	-0.05	-0.37	-0.9	-0.72	0.48	0.65	-0.09	-0.9	-0.22	-1.03	-0.58
YGL238W	-0.12	-0.46	-0.44	-0.99	0	0.34	-0.45	-0.73	-0.08	-0.56	-0.69
YGL240W	-0.04	-0.4	-0.29	-0.5	-0.02	0.29	-0.31	-0.79	-0.08	-0.58	-0.99
YGL241W	-0.56	-1.08	0.03	0.52	-0.37	-0.01	-0.04	-1.05	-0.64	-0.82	-1.75
YGL242C	-0.83	-1.14	0.03	0.5	-0.46	-0.09	-0.09	-1.1	-0.73	-0.99	-1.94
YGL244W	0.03	-0.36	-0.36	-0.94	0.02	0.17	-0.55	-1.36	-0.34	-0.61	-1.34
YGL245W	0.17	0.01	-0.32	-0.49	0.24	0.26	-0.18	-0.94	-0.28	-0.09	-0.63
YGL246C	0.22	0.04	-0.07	-0.45	0.22	0.4	-0.18	-0.61	-0.03	-0.14	-0.36
YGL247W	-0.33	-0.58	-0.56	-1.22	-0.02	0.1	-0.47	-1.28	-0.54	-0.65	-0.99
YGL248W	-0.38	-0.17	-1.01	-0.55	0.08	0.29	-0.45	-1.31	-0.31	-0.23	-0.43
YGL252C	0.14	0.13	-0.62	-1.34	-0.05	-0.08	-0.44	-1.24	-0.28	-0.24	-0.63
YGL254W	-0.26	-0.21	-0.39	-0.41	0.2	0.12	-0.25	-0.57	-0.43	-0.58	-0.73
YGL256W	-0.43	-0.61	-0.63	0.15	-0.04	0.17	-0.27	-0.95	-0.51	-0.69	-1.02
YGL257C	-0.43	-0.61	-0.61	0.19	-0.06	0.16	-0.27	-0.95	-0.5	-0.66	-1.02
YGL258W	0.73	0.06	-1	-1.57	0.73	0.43	-0.35	-0.78	0.58	-0.25	0.11
YGR002C	-0.2	-0.36	-1.2	-1.25	0	0.11	-0.47	-0.77	-0.54	-0.23	-0.89
YGR003W	-0.09	-0.4	-1.11	-1.11	0.03	0.19	-0.43	-0.74	-0.45	-0.3	-0.71
YGR004W	0.04	-0.28	-0.88	-0.86	0.25	0.31	-0.36	-0.71	-0.08	-0.56	-0.69
YGR005C	-0.55	-0.52	-0.6	0.19	-0.16	0.19	-0.24	-0.68	-0.6	-0.51	-1.21
YGR006W	-0.57	-0.49	-0.63	0.22	-0.28	0.23	-0.19	-0.65	-0.53	-0.32	-1.12
YGR007W	-0.57	-0.57	-0.9	-0.41	-0.04	0.2	-0.4	-0.99	-0.34	-0.14	-0.68
YGR008C	0.02	0.44	-1.48	-1.18	0.15	0.16	-0.12	-1.07	-0.22	0.82	0.18
YGR009C	-0.57	-0.51	-0.88	-1.11	-0.17	-0.08	-0.25	-0.86	-0.6	-0.44	-1.05
YGR010W	-1.04	-1.02	-0.82	-0.51	-0.32	-0.21	-0.28	-0.87	-0.64	-0.72	-0.93
YGR012W	0.14	-0.26	-1.04	-1.56	0.22	0.24	-0.33	-1.24	-0.31	-0.41	-1.09
YGR013W	-0.2	-0.48	-0.28	-0.28	0.06	0.22	-0.36	-0.41	-0.58	-0.75	-0.93
YGR015C	-0.24	-0.52	-1.03	-0.95	0.12	0.15	-0.34	-0.93	-0.43	-0.45	-1.08
YGR016W	-0.28	-0.51	-1	-0.9	0.05	0.12	-0.37	-1.08	-0.43	-0.57	-1.15
YGR017W	-0.15	-0.38	-1.17	-0.67	0.26	0.5	-0.21	-0.89	-0.41	-0.66	-0.99
YGR018C	-0.16	-0.33	-1.35	-1.45	0	0.1	-0.47	-1.06	-0.34	-0.31	-0.58
YGR020C	0.24	0.38	-1.17	-0.93	0.53	0.55	-0.12	-0.58	-0.08	0.34	0
YGR021W	0.06	0.02	-1.18	-0.97	0.44	0.55	-0.21	-0.7	-0.18	-0.1	-0.16
YGR024C	0.43	0.36	-0.97	-1.42	0.42	0.48	-0.2	-0.89	0	0.04	-0.02
YGR026W	0.27	0.26	-1.11	-1.39	0.22	0.29	-0.25	-1.04	-0.17	-0.04	-0.31
YGR027C	0.71	0.96	-2.05	-2.44	0.46	0.3	-0.24	-1.02	-0.11	0.07	0.02
YGR028W	-0.36	0.04	-1.07	-0.23	0	0.22	0.05	-0.86	-0.48	-0.06	-0.86
YGR029W	-0.75	-0.95	-1.19	-0.71	-0.1	-0.01	-0.14	-1.1	-0.87	-0.78	-1.5
YGR032W	0.2	0.86	-1.26	-1.85	0.22	-0.25	-0.3	-0.9	-0.39	0.39	-0.19
YGR033C	0.32	0.48	-1.63	-1.74	0.46	0.23	-0.2	-0.88	-0.51	-0.32	-0.3
YGR036C	0.09	0.04	-1.07	-0.78	0.46	0.32	-0.03	-0.37	-0.25	-0.23	-0.65
YGR037C	-0.34	0.03	-1.27	-1.42	0.1	0.14	-0.19	-0.62	-0.3	-0.04	-0.06
YGR042W	-0.92	-0.98	-1.07	-1.2	-0.3	-0.43	-0.34	-1.03	-1.12	-1.01	-1.61
YGR043C	-0.18	-0.13	-1.92	-2.1	0.23	-0.21	-0.22	-1.19	-0.47	-0.43	-0.16
YGR046W	-0.52	-0.51	-1.11	-0.87	-0.02	0.08	-0.16	-1.09	-0.42	-0.36	-0.66
YGR047C	0.24	0	-1.01	-1.07	0.55	0.32	-0.31	-0.95	0.09	-0.79	-0.03
YGR048W	-0.02	-0.09	-0.72	-0.06	0.3	0.28	-0.13	-1.31	-0.33	-0.98	-0.49
YGR053C	-0.01	-0.19	-1.22	-1.85	0.26	-0.19	-0.58	-1.21	-0.18	-0.56	-0.62
YGR054W	0.53	1.38	-1.8	-2	0.55	0.32	-0.34	-0.81	-0.19	0.23	-0.25
YGR057C	0.01	-0.08	-0.85	-1.08	0.38	0.3	-0.25	-0.47	-0.27	-0.35	-0.64
YGR060W	0.25	0.31	-1.58	-1.6	0.45	0.24	0.06	-0.85	-0.64	-0.48	-0.77
YGR062C	-0.05	-0.12	-0.73	-0.31	0.14	0.29	-0.12	-0.97	-0.54	-0.69	-0.78
YGR063C	0.06	-0.19	-0.74	-0.71	0.39	0.43	-0.42	-1	-0.12	-0.66	-0.6
YGR066C	-1.02	-1.18	-1.14	-1.22	-0.28	-0.55	-0.14	-1.08	-0.67	-0.73	-0.81
YGR070W	-0.53	-0.29	-1.5	-0.81	-0.35	-0.03	-0.51	-1.15	-1.09	-0.67	-0.89
YGR071C	0.42	-0.12	0.51	1.32	0.32	0.7	-0.22	-0.35	-0.16	-0.54	-0.6
YGR072W	0.41	-0.08	0.38	1.23	0.38	0.69	-0.14	-0.2	-0.1	-0.54	-0.5
YGR074W	0.66	0.22	-0.33	-0.74	0.37	0.67	-0.14	-1.86	-0.91	-0.23	-1.54
YGR075C	-0.57	-0.9	-0.22	0.38	-0.1	0.13	-0.21	-0.94	-0.94	-1.31	-1.45
YGR077C	-0.41	-0.72	-0.95	-1.02	0.27	0.13	-0.31	-0.87	-0.72	-1.22	-0.92
YGR080W	-0.33	-0.46	-1.21	-1.24	0.18	0.09	-0.22	-1.4	-0.89	-0.98	-1.55
YGR081C	0.72	0.18	-0.32	-0.46	0.61	0.76	-0.21	-0.18	0.47	-0.37	0.26
YGR082W	0.4	0.07	-0.69	-0.91	0.42	0.62	-0.33	-0.6	0.03	-0.8	-0.11
YGR084C	0.26	0.02	-1.3	-1.48	0.48	0.35	-0.3	-0.59	-0.14	-0.31	-0.52
YGR088W	-0.94	-0.39	-1.17	-1.13	-0.34	-0.21	0.2	-0.65	-0.63	-0.38	-0.4
YGR089W	-0.06	-0.38	-1.22	-0.95	0.33	0.27	-0.32	-1.39	-0.8	-0.93	-1.14
YGR092W	0.49	0.76	-0.36	-0.76	0.56	0.5	-0.17	-0.26	0.32	-0.08	0.36
YGR094W	-0.08	-0.08	-0.61	-0.85	0.36	0.45	-0.28	-0.55	-0.05	-0.29	-0.16
YGR095C	0.53	0.03	-1.19	-1.37	0.6	0.47	-0.28	-0.69	-0.07	-0.35	-0.38
YGR096W	0.47	-0.01	-1.22	-1.28	0.55	0.46	-0.27	-0.65	0.07	-0.1	-0.3
YGR097W	0.27	0.39	-1.12	-1.05	0.46	0.3	0.06	-0.57	-0.12	-0.1	-0.26
YGR100W	-0.62	-1.02	-0.36	-0.35	-0.38	-0.18	-0.37	-0.94	-0.89	-0.94	-1.48
YGR101W	-0.05	-0.36	-0.03	-0.08	0.2	0.53	-0.26	-0.48	0.06	-0.3	-0.4
YGR102C	-0.17	-0.47	-0.2	-0.4	0.26	0.3	-0.34	-0.79	-0.29	-0.67	-0.53
YGR103W	0.67	0.38	0.28	-0.09	0.56	0.63	0.08	-0.18	0.43	0.11	0.21
YGR104C	-0.06	-0.18	-0.38	-0.08	0.28	0.4	-0.02	-0.83	-0.35	-0.91	-0.88
YGR105W	-0.13	-0.28	-0.55	-0.31	0.27	0.34	-0.05	-0.99	-0.54	-1.03	-0.95
YGR106C	0	-0.09	-1.13	-1.55	0.32	0.29	-0.33	-1.4	-0.43	-0.35	-0.69
YGR110W	-0.37	-0.46	-1.03	-1.07	-0.07	-0.05	-0.47	-1.44	-0.41	-0.86	-1.07
YGR112W	-0.89	-1.24	-0.75	-0.78	-0.36	-0.2	-0.2	-1.19	-0.88	-1.14	-1.6
YGR113W	-0.3	-0.67	-0.22	-0.54	0.05	0.42	-0.38	-0.7	-0.06	-0.53	-0.55
YGR116W	-0.15	-0.02	-0.63	-0.86	-0.02	0.18	-0.27	-0.85	-0.15	-0.2	-0.52
YGR119C	0.28	0.2	-0.95	-0.99	0.39	0.54	-0.35	-0.95	-0.28	-0.38	-0.69
YGR122W	-0.11	-0.15	-2.05	-2.02	0	-0.08	-0.06	-1.38	-0.77	-0.37	-0.63
YGR124W	0.05	0.37	-1.23	-0.94	0.27	0.41	-0.24	-1.23	-0.35	-0.33	-0.54
YGR125W	0.14	-0.14	-0.71	-0.99	0.17	0.03	-0.27	-0.96	-0.13	-0.65	-0.68
YGR126W	-0.37	-0.64	-0.73	0.19	0.11	0.35	-0.21	-0.39	-0.48	0.14	-0.9
YGR127W	-0.26	-0.21	-0.84	0.22	-0.09	0.35	0.05	-0.92	-0.31	0	-0.79
YGR130C	-0.16	0.44	-1.56	-0.89	0.07	0.16	-0.18	-0.8	-0.2	-0.06	0
YGR132C	-0.15	0.05	-1.34	-0.98	0.11	0.15	-0.23	-1.04	-0.51	-0.4	-0.42
YGR133W	-0.45	-0.44	-0.73	-0.61	-0.01	0.08	-0.33	-0.46	-0.05	0.29	-0.17
YGR134W	-0.4	-0.45	-1.21	-1.18	0.05	0.09	-0.35	-1.23	-0.7	-0.84	-1.07
YGR135W	-0.46	-0.65	-0.75	-0.69	-0.13	0.01	-0.28	-1.47	-0.53	-0.95	-1.11
YGR136W	-0.03	0.28	-0.96	-1.06	0.12	0.23	-0.2	-0.69	0.12	0.21	0.06
YGR141W	-0.14	-0.52	-1.35	-1.77	-0.2	-0.17	-0.31	-1.65	-0.45	-0.73	-1.05
YGR144W	0.54	0.86	-1.22	-1.47	0.59	0.36	-0.23	-1.07	0.07	0.19	0.13
YGR146C	0.25	0.5	-1.48	-1.95	0	-0.26	0.03	-1.1	-0.41	0.54	-0.34
YGR147C	-0.2	-0.28	-1.71	-2.32	0.28	0.08	-0.41	-1.16	-0.44	-0.53	-0.75
YGR150C	-0.12	-0.43	-0.8	-0.73	0.14	0.3	-0.29	-0.96	-0.32	-0.82	-0.88
YGR154C	0.05	0.07	-0.8	-0.66	0.1	0.16	-0.2	-0.52	-0.26	0.19	0.27
YGR155W	0.09	0.28	-1.25	-1.38	0.22	0.04	-0.11	-1.07	-0.64	0.2	-0.44
YGR156W	-0.13	-0.31	-1.23	-1.14	0.38	0.38	-0.35	-0.92	-0.5	-0.36	-0.49
YGR161C	0.2	0.9	-1.49	-2.41	-0.03	-0.31	-0.16	-1.44	-0.4	1.15	0.15
YGR161W-C	-0.23	0.27	-1.42	-1.82	-0.1	-0.27	-0.16	-1.17	-0.36	0.01	0.11
YGR163W	-0.1	-0.31	-0.36	-0.38	0.07	0.07	-0.25	-0.86	-0.44	-0.6	-1.22
YGR165W	-0.14	0.05	-0.16	0.4	0.39	0.45	-0.22	-0.88	-0.08	-0.32	-0.05
YGR166W	0.13	-0.07	-0.15	0.19	0.31	0.42	-0.27	-0.83	-0.39	-0.62	-0.65
YGR167W	-0.23	-0.13	-0.74	-0.54	0.05	0.31	-0.16	-1.27	-0.31	0.1	-0.81
YGR168C	0.05	-0.33	-0.86	-0.84	0.19	0.41	-0.37	-0.98	-0.22	-0.6	-0.97
YGR169C	-1.05	-1.35	-1.16	-1.2	-0.12	-0.1	-0.42	-1.17	-1.09	-1.58	-1.51
YGR170W	-0.17	-0.16	-0.64	-0.92	0.04	-0.07	-0.12	-0.65	-0.3	-0.7	-0.18
YGR171C	-0.5	-0.64	-0.38	-0.06	-0.19	-0.02	-0.08	-0.7	-0.72	-0.78	-0.89
YGR172C	0.18	-0.09	0.04	-0.28	0.09	0.44	-0.22	-0.31	0.24	-0.23	-0.11
YGR173W	0.27	-0.22	0.06	-0.3	0.16	0.53	-0.23	-0.26	0.36	-0.23	-0.11
YGR174C	-0.48	-0.07	-0.41	-0.39	-0.1	-0.04	0.02	-0.58	-0.21	0	-0.67
YGR174W-A	-0.59	-0.16	-0.51	-0.53	-0.22	-0.13	0.05	-0.67	-0.32	-0.09	-0.7
YGR178C	-0.01	-0.28	-0.73	-0.84	0.15	0.25	-0.19	-1.08	-0.37	-0.79	-0.94
YGR179C	-0.1	-0.23	-1.36	-1.71	0.09	0.16	-0.51	-1.42	-0.12	-0.26	-0.47
YGR181W	-0.39	-0.38	-1.22	-0.62	0.17	0.02	-0.12	-1.24	-0.62	-0.89	-0.83
YGR183C	-0.1	0.2	-1.71	-1.11	0.1	-0.05	-0.2	-1.31	-0.63	-0.18	-0.33
YGR184C	-0.12	-0.19	-1.08	-1.47	-0.17	-0.06	-0.23	-1.04	-0.51	-0.44	-0.97
YGR185C	-0.04	0.05	-0.93	-0.91	0.04	0.1	0.01	-0.6	-0.5	-0.13	-0.89
YGR186W	-0.09	-0.12	-0.72	-0.59	0.06	0.15	-0.03	-0.53	-0.43	-0.1	-0.86
YGR187C	0.76	0.55	-1.16	-1.26	0.73	0.7	-0.37	-0.68	0.04	-0.04	-0.18
YGR188C	0.53	0.19	-0.3	-0.37	0.46	0.49	-0.27	-0.4	0.44	-0.24	-0.09
YGR191W	0.46	0.54	-0.99	-1.07	0.41	0.18	-0.13	-0.57	0	-0.17	-0.13
YGR192C	0.97	1.81	-1.03	-1.48	0.59	0.05	-0.06	-1.24	-0.1	1.63	0.88
YGR193C	-0.2	-0.2	-1.43	-1.52	0.2	0.17	-0.25	-1.14	-0.45	-0.68	-0.95
YGR196C	0.39	0.12	-0.96	-1.47	0.51	0.43	-0.47	-0.85	0.14	-0.52	-0.32
YGR197C	0.27	0.26	-1.43	-1.4	0.59	0.4	-0.21	-1.15	-0.33	0.17	-0.19
YGR198W	0.41	0.57	-1.39	-1.6	0.59	0.34	-0.17	-1.07	-0.37	-0.14	-0.36
YGR199W	-0.08	-0.21	-1.07	-1.45	0.18	0.14	-0.36	-1.28	-0.4	-0.33	-0.89
YGR200C	0.44	-0.07	-0.56	-1.11	0.44	0.55	-0.25	-0.83	0.36	-0.39	-0.13
YGR202C	0.19	0.85	-2.36	-2.39	0.45	0.12	-0.1	-1.29	-0.45	-0.06	-0.65
YGR203W	0.87	1.54	-1.72	-2.13	0.82	0.63	-0.19	-0.97	-0.07	0.44	0.6
YGR206W	-0.6	-0.63	-1.79	-1.67	-0.26	-0.12	-0.32	-1.55	-0.86	-0.8	-1.55
YGR209C	-0.91	-0.72	-2	-1.86	-0.63	-0.4	-0.21	-1.83	-0.87	-0.25	-1.4
YGR210C	-0.04	0.35	-2.3	-2.42	-0.05	-0.18	-0.33	-1.89	-1	0.61	-1.18
YGR215W	-0.09	-0.48	-0.92	-1.33	0.32	0.2	-0.25	-1.5	-0.45	-0.48	-1.11
YGR216C	0.28	-0.22	-0.19	-0.13	0.3	0.53	-0.15	-0.45	0.02	-0.71	-0.63
YGR217W	0.3	0.03	0.17	0.16	0.35	0.72	0.08	-0.25	0.32	-0.3	-0.21
YGR218W	0.05	0.4	-1.49	-1.97	-0.1	-0.1	-0.14	-1.34	-0.78	0.09	-1.2
YGR220C	-0.48	-0.76	-0.64	-1.02	-0.15	-0.07	-0.34	-0.84	-0.69	-0.5	-1.11
YGR222W	-0.07	-0.05	-1.33	-1.66	0.15	0.23	-0.26	-1.08	-0.34	-0.17	-0.4
YGR223C	-0.33	-0.41	-0.3	-0.12	0.11	0.13	-0.27	-0.93	-0.43	-0.05	-0.31
YGR224W	-0.07	-0.26	-0.58	-0.6	0.23	0.32	-0.39	-1.04	-0.04	0.08	-0.02
YGR225W	0.38	-0.06	-0.69	-0.88	0.33	0.09	-0.44	-0.77	-0.25	-0.79	-0.81
YGR232W	-0.84	-0.82	-0.74	-0.28	-0.11	-0.3	-0.31	-1.2	-1.06	-0.78	-1.14
YGR233C	0.08	0.14	-1.21	-1.35	0.18	0.06	-0.22	-1.08	-0.39	-0.09	-0.32
YGR235C	0.03	-0.16	-0.88	-1.41	0.04	0.07	-0.37	-1.3	-0.41	-0.48	-1.02
YGR237C	-0.18	0.05	-1	-1.12	0.04	0.08	-0.45	-0.99	-0.33	0.11	-0.44
YGR238C	0.06	-0.14	-0.63	-0.52	0.28	0.13	-0.21	-0.46	-0.02	-0.35	-0.17
YGR240C	0.71	1.32	-2.44	-2.28	0.58	0.14	-0.16	-1.65	-0.79	0.48	-0.98
YGR241C	0.47	1.26	-1.88	-1.99	0.58	0.3	-0.22	-1.48	-0.3	-0.05	0.08
YGR244C	-0.3	-0.14	-1.37	-1.35	-0.2	-0.26	-0.37	-1.19	-0.54	-0.35	-0.78
YGR247W	-0.05	-0.07	-0.85	-0.67	0.2	0.28	-0.33	-0.44	-0.13	-0.43	-0.34
YGR250C	0.15	0.52	-1.31	-1.61	0.09	0.05	-0.17	-1.3	-0.33	0.46	0.01
YGR251W	0.42	0.02	-0.98	-1.04	0.3	0.24	-0.18	-0.7	-0.43	-0.4	-0.54
YGR252W	0.27	0.03	-1.09	-1.04	0.52	0.34	-0.15	-1.68	-0.77	-0.43	-1.33
YGR253C	0.15	0.58	-1.72	-0.84	0.25	0.25	-0.18	-1.71	-0.53	0.18	-0.64
YGR255C	-0.3	0.43	-1.12	-0.44	0.06	0.06	-0.19	-0.7	-0.32	0.01	-0.17
YGR257C	-0.26	-0.04	-1.07	-1.01	0.07	0.15	-0.4	-0.88	-0.41	-0.47	-0.43
YGR258C	0.25	-0.04	-0.78	-0.92	0.62	0.46	-0.17	-0.54	0.07	-0.67	-0.42
YGR261C	0.02	-0.31	-0.26	-0.55	-0.13	0.1	-0.4	-1.06	-0.55	-1.03	-1.19
YGR262C	0.1	-0.26	0.13	0.28	0.24	0.58	-0.05	-0.03	-0.15	-0.22	-0.16
YGR266W	0.9	0.63	-0.84	-1	0.85	0.65	-0.54	-0.88	0.32	0.11	0.52
YGR267C	-0.14	0.19	-1.76	-1.04	0	0.04	-0.23	-1.26	-0.53	-0.14	-0.59
YGR268C	0	0.53	-1.87	-1.68	0.16	0.22	-0.19	-1.42	-0.25	0.43	0.11
YGR270W	0.24	0.83	-2.32	-2.05	0.32	0.28	-0.27	-1.53	-0.43	-0.04	-0.1
YGR271C-A	0.61	-0.14	-0.4	-0.63	0.18	0.39	-0.23	-0.32	-0.05	-0.37	-0.66
YGR271W	-0.18	-0.62	-0.83	-1.39	-0.17	-0.21	-0.54	-1.2	-0.93	-1.15	-1.48
YGR274C	-0.15	-0.43	0.11	0.31	0.04	0.29	-0.26	-0.37	-0.28	-0.63	-0.9
YGR275W	-0.18	-0.5	0.04	0.2	0.05	0.21	-0.23	-0.36	-0.31	-0.66	-0.86
YGR276C	-0.15	-0.65	0.11	0.29	0.06	0.49	-0.31	-0.78	-0.17	-0.99	-0.92
YGR277C	-0.08	-0.53	0.3	0.29	0.28	0.5	-0.16	-0.86	-0.38	-0.74	-0.91
YGR278W	-0.12	-0.4	0.19	0.31	0.23	0.38	-0.27	-0.79	-0.3	-0.68	-0.91
YGR281W	0.24	0.52	-1.04	-1.27	0.13	0.02	-0.23	-0.93	-0.37	-0.03	-0.13
YGR282C	0.4	0.7	-1.5	-1.65	0.43	0.17	-0.09	-0.96	-0.17	-0.19	-0.17
YGR284C	0.31	0.39	-1.17	-1.77	0.3	0.13	-0.33	-1.07	0.13	0.24	-0.14
YGR285C	0.79	0.96	-1.26	-1.54	0.67	0.57	-0.41	-0.68	0.02	-0.11	-0.34
YGR286C	0.36	0.33	-0.49	-0.77	0.46	0.26	-0.38	-0.49	-0.1	-0.82	-0.03
YGR288W	-0.36	-0.01	-1.09	-1.43	0.04	-0.15	-0.11	-0.84	-0.68	-0.29	-0.79
YGR289C	-0.1	0.54	-0.47	-0.95	0.09	0.1	0.06	-0.31	0.18	-0.36	-0.08
YGR292W	0.4	0.49	-0.56	-0.79	0.52	0.51	-0.16	-0.05	0.43	0.21	0.85
YHL002W	0.03	0.43	-0.47	0.18	0.3	0.39	-0.08	-0.64	0.1	0.57	-0.08
YHL004W	0.03	0.28	-1.76	-1.76	0.2	0.26	-0.5	-1.15	-0.4	-0.13	-0.3
YHL006C	-0.01	0.48	-0.99	-1.06	0.36	0.28	-0.25	-0.6	-0.03	0.78	0.24
YHL009C	0.24	0.16	-0.97	-1.01	0.28	0.24	-0.09	-1.05	-0.29	-0.69	-0.71
YHL010C	0.39	0.18	-0.18	-0.5	0.2	0.4	-0.19	-0.55	0.05	-0.57	-0.78
YHL014C	0.03	-0.21	-0.59	-0.71	0.27	0.28	-0.3	-0.52	-0.16	-0.34	-0.66
YHL015W-A	0.19	0.34	-1.1	-0.97	0.46	0.28	-0.23	-0.86	-0.1	0.03	-0.04
YHL016C	0.23	0.38	-1.07	-0.89	0.26	0.11	-0.26	-1.11	-0.42	-0.17	-0.36
YHL017W	0.06	-0.47	-0.11	0.71	0.18	0.52	-0.29	-0.59	-0.34	-0.93	-1
YHL018W	-0.35	-0.5	0.06	1.1	0.13	0.44	-0.1	-0.59	-0.4	-0.75	-0.82
YHL019C	-0.45	-0.57	-0.06	0.96	0.06	0.36	-0.21	-0.74	-0.57	-0.92	-0.96
YHL020C	-0.38	-0.44	-0.76	-0.19	0.05	0.21	-0.44	-0.82	-0.06	-0.22	-0.28
YHL023C	0.25	0.39	-0.74	-0.7	0.41	0.42	-0.11	-0.58	0.06	-0.17	-0.06
YHL026C	0.58	0.77	-0.73	-1.09	0.63	0.26	-0.33	-0.53	-0.21	-0.18	-0.1
YHL027W	0.31	1.13	-2.15	-2.17	0.09	-0.13	-0.11	-1.46	-0.74	-0.16	-0.45
YHL030W	0.04	0.15	-0.33	-0.78	0.37	0.38	-0.38	-0.56	0.33	0.11	0.02
YHL032C	-0.28	-0.12	-1.01	-0.87	-0.01	0.16	-0.24	-0.9	-0.63	-1.05	-1.14
YHL034C	0.02	0.37	-0.93	-0.68	0.15	0.05	-0.21	-0.8	-0.11	-0.06	-0.34
YHL035C	-0.63	-0.53	-0.79	-0.54	-0.36	-0.36	-0.27	-1.14	-0.84	-0.64	-1.13
YHL036W	-0.32	-0.54	-1	-1.28	0.06	-0.19	-0.18	-1.12	-0.14	0.01	-0.22
YHL040C	-0.56	-0.68	-0.96	-0.95	-0.16	-0.1	-0.26	-0.66	-0.78	-0.87	-0.97
YHL042W	-0.63	-0.58	-0.73	-0.48	0	-0.4	-0.24	-0.66	-0.6	-0.3	-0.47
YHR001W-A	-0.49	-0.02	-1.64	-1.16	-0.11	-0.17	-0.09	-1.11	-0.63	-0.18	-0.66
YHR002W	-0.35	-0.07	-1.35	-0.89	-0.05	0.09	-0.13	-1.14	-0.64	-0.73	-1.04
YHR004C	-0.11	0.18	-1.24	-0.92	0.08	0.14	-0.17	-0.84	-0.42	-0.17	-1.02
YHR005C-A	0.52	1.08	-1.42	-1.2	0.68	0.43	-0.01	-0.96	-0.05	-0.16	0.15
YHR006W	0.42	0.87	-0.7	-0.46	0.67	0.52	-0.05	-0.56	0.32	0.35	0.37
YHR007C	0.25	0.43	-1.89	-1.87	0.34	0.12	-0.21	-1.18	-0.68	-0.05	-0.88
YHR008C	-0.11	0.08	-1.08	-0.71	0.04	0.22	0	-0.48	0.07	-0.01	0.05
YHR011W	-0.6	-0.54	-0.78	-0.85	0.12	-0.09	-0.14	-0.68	-0.66	-0.64	-1.05
YHR012W	-0.38	-0.57	-0.58	0.24	-0.11	0.06	-0.16	-0.96	-0.64	-0.71	-1.27
YHR016C	-1.05	-0.95	-0.54	0.05	-0.54	-0.18	-0.22	-0.99	-0.71	-0.75	-1.4
YHR017W	-0.87	-0.91	-0.53	0.02	-0.43	-0.07	-0.24	-0.88	-0.66	-0.86	-1.31
YHR021W-A	0.04	0.51	-1.02	-0.99	0.66	0.44	-0.16	-0.73	-0.39	-0.28	-0.45
YHR024C	-0.61	-0.92	-0.25	0.64	-0.01	0.44	-0.09	-0.58	-0.44	-0.75	-0.48
YHR025W	-0.15	-0.68	0.13	1.05	0.26	0.72	-0.06	-0.27	-0.11	-0.52	-0.13
YHR026W	-0.2	-0.17	-0.62	-0.36	-0.03	0.21	-0.22	-1	-0.17	-0.21	-0.52
YHR027C	-0.5	-0.8	0.11	0.59	-0.39	-0.02	-0.08	-1.08	-0.52	-0.47	-1.17
YHR028C	-0.56	-0.28	-0.3	0.64	-0.3	0	0.18	-0.99	-0.16	-0.44	-0.66
YHR030C	-0.2	0.25	-0.52	-0.44	0.15	0.22	-0.34	-1.02	-0.27	-0.41	-0.28
YHR036W	-0.32	-0.73	-0.87	-1.07	-0.1	-0.05	-0.3	-1.29	-0.78	-1.25	-1.69
YHR037W	-0.48	-0.72	-0.99	-1.07	-0.25	0.11	-0.48	-1.2	-0.36	-0.36	-0.86
YHR038W	-0.65	-0.86	-0.68	-0.15	-0.08	0.03	-0.24	-0.64	-0.67	-0.85	-1.03
YHR039C	-0.24	-0.33	-0.7	0.04	0.24	0.42	-0.24	-1.09	-0.69	-1.13	-1.26
YHR039C-A	0.18	0.41	-1	-0.87	0.34	0.4	-0.29	-0.87	-0.08	-0.22	-0.29
YHR040W	0.51	0.09	-0.16	-0.48	0.54	0.62	-0.19	-0.13	0.59	-0.11	0.4
YHR041C	0.27	0.1	-1.16	-1.19	0.65	0.42	-0.21	-0.88	0.19	-0.08	0.35
YHR042W	0.27	0.09	-1.37	-1.33	0.45	0.24	-0.25	-1.08	-0.12	-0.52	-0.22
YHR043C	-0.16	-0.01	-1.2	-1.18	0.05	0.16	-0.19	-1.09	-0.44	-0.74	-0.69
YHR045W	-0.38	-0.81	-0.57	-0.72	-0.1	0.13	-0.25	-0.84	-0.44	-0.91	-0.92
YHR047C	-0.05	-0.06	-1.72	-1.95	0.18	0	-0.2	-0.96	-0.75	-0.4	-0.83
YHR048W	-0.62	-1.17	-1.04	-1.55	0.17	0.21	-0.46	-1.49	-0.45	0.48	-0.42
YHR050W	-0.32	-0.17	-1.27	-1.46	0.06	0.03	-0.32	-1.05	-0.42	-0.52	-0.73
YHR050W-A	-0.05	-0.26	-0.68	-0.71	-0.01	0.12	-0.18	-0.84	-0.2	0.06	-0.38
YHR051W	-0.2	-0.28	-0.8	-0.54	0.01	0.03	-0.21	-0.92	-0.31	-0.13	-0.48
YHR053C	-0.65	-0.59	-1.72	-1.83	-0.06	-0.58	-0.37	-1.26	-1.03	-0.09	-1.22
YHR055C	-0.65	-0.59	-1.69	-1.79	-0.04	-0.59	-0.37	-1.23	-0.97	-0.09	-1.35
YHR056C	-1.03	-1.32	-0.18	-0.28	-0.3	-0.03	-0.36	-1.05	-0.76	-0.64	-1.36
YHR057C	-0.68	-0.97	-0.21	0.15	-0.23	0.05	-0.38	-1.32	-0.85	-1.13	-1.59
YHR058C	-0.75	-1.02	0.08	0.52	-0.07	0.37	-0.17	-0.68	-0.66	-1.03	-1.15
YHR059W	-0.66	-0.96	0.2	0.56	-0.05	0.33	-0.04	-0.58	-0.65	-1.05	-1.14
YHR060W	-0.77	-1.36	-0.24	0.23	0.06	0.28	-0.34	-0.9	-0.76	-1.69	-1.2
YHR063C	-0.06	-0.11	-0.48	-0.63	0.1	0.14	-0.13	-0.5	-0.26	-0.03	-0.71
YHR068W	-0.03	-0.25	-0.66	-0.2	0.09	0.33	-0.17	-0.76	-0.18	-0.63	-0.68
YHR072W	0.1	-0.43	0.22	0.09	0.29	0.28	0.1	-0.4	-0.08	-0.78	-0.42
YHR072W-A	0.39	0.25	-1.14	-1.73	0.42	0.67	-0.51	-1.05	0.14	-0.35	-0.46
YHR073W	-0.34	-0.4	-0.76	-0.45	0.09	0.18	-0.4	-0.59	-0.44	-0.17	-0.87
YHR074W	-0.44	-0.51	-0.39	-0.72	-0.02	-0.02	-0.28	-1.23	-0.36	-0.45	-0.84
YHR075C	-0.9	-1.44	-0.22	-0.98	-0.42	-0.28	-0.23	-1.55	-0.99	-1.07	-1.85
YHR076W	-0.72	-1.05	0.04	0.26	-0.12	0.17	-0.41	-0.85	-0.6	-1.24	-1.08
YHR077C	0.64	1	-1.25	-1.21	0.48	0.41	-0.37	-0.89	-0.13	-0.29	-0.18
YHR079C	0.48	0.02	-1.03	-1.31	0.36	0.23	-0.47	-1.04	0.08	-0.3	-0.59
YHR080C	-0.31	-0.48	-1.06	-1.16	0.15	0.04	-0.21	-0.57	-0.15	0.01	0.14
YHR083W	-0.16	-0.12	-1.38	-1.71	0.07	0.21	-0.21	-1.11	-0.22	0	-0.32
YHR086W	0.33	0.31	-1.61	-1.84	0.4	0.26	-0.44	-1.21	-0.16	-0.74	-0.72
YHR088W	0.53	-0.03	-0.9	-1.09	0.66	0.78	-0.23	-0.56	0.13	-0.05	0.07
YHR090C	0.29	-0.07	-0.31	-0.22	0.59	0.69	-0.3	-0.81	0.06	0.02	-0.41
YHR091C	-0.62	-0.9	-0.79	-0.26	0.01	0.2	-0.32	-1.01	-0.82	-0.79	-0.81
YHR097C	-0.29	0.07	-1.11	-0.78	-0.06	0	-0.19	-0.91	-0.38	0.01	-0.16
YHR098C	0.26	0.42	-1.15	-0.97	0.51	0.36	-0.3	-0.92	-0.19	-0.55	-0.23
YHR100C	-0.11	-0.87	-0.3	-0.38	-0.11	0.29	-0.27	-0.57	-0.41	-0.96	-0.95
YHR101C	-0.25	-0.76	-0.25	-0.16	0.29	0.47	-0.33	-0.74	-0.14	-0.54	-0.11
YHR102W	-0.13	-0.36	-0.03	0.06	0.29	0.52	-0.35	-0.46	0.13	-0.19	-0.06
YHR103W	0.18	0.28	-0.88	-1	0.12	0.32	-0.46	-1.01	-0.33	-0.03	-0.54
YHR104W	-0.77	-0.68	-1.14	-0.53	-0.42	-0.16	-0.05	-1.05	-0.76	-0.36	-1.17
YHR106W	-0.35	-0.41	0.33	0.82	-0.14	0.21	-0.3	-0.49	-0.27	-0.3	-0.79
YHR107C	-0.16	-0.47	-0.48	-0.22	-0.02	0.27	-0.2	-0.61	-0.66	-0.45	-1.35
YHR108W	-0.22	-0.49	-0.51	-0.27	-0.08	0.17	-0.28	-0.73	-0.65	-0.61	-1.47
YHR111W	-0.38	-0.95	-0.57	-1.19	-0.32	0.04	-0.28	-1.21	-0.56	-0.83	-1.23
YHR113W	-0.56	-0.43	-0.79	-0.14	-0.21	0.14	-0.27	-1.1	-0.78	-0.23	-1.02
YHR114W	-0.2	-0.46	-0.62	-0.55	-0.3	0	-0.33	-1.31	-0.58	-0.95	-1.5
YHR115C	-0.81	-0.95	-0.85	-0.51	-0.07	-0.09	-0.37	-1.41	-0.85	-0.83	-1
YHR116W	-0.64	-0.7	-0.48	-0.35	-0.06	0.12	-0.3	-0.99	-0.18	-0.06	-0.28
YHR117W	-0.34	-0.8	-0.89	-0.61	-0.12	0.17	-0.45	-1.15	-0.29	-0.47	-0.88
YHR118C	0.17	-0.83	0.28	0.51	0.18	0.61	-0.48	-0.69	-0.29	-1.12	-0.67
YHR119W	0.25	-0.63	0.2	0.73	0.36	0.71	-0.43	-0.42	-0.07	-0.92	-0.45
YHR121W	0.22	-0.36	-0.33	-0.64	0.19	0.4	-0.39	-0.8	-0.06	-0.6	-0.64
YHR122W	0.15	-0.31	-0.43	-0.8	0.41	0.62	-0.35	-0.56	0.22	-0.32	-0.27
YHR123W	0.2	-0.31	-0.43	0.04	0.26	0.41	-0.31	-0.87	-0.08	-0.56	-0.58
YHR128W	0.65	0.44	-0.48	-0.95	0.54	0.46	-0.11	-0.4	-0.03	-0.61	-0.32
YHR129C	0.24	-0.35	-0.21	-0.25	0.3	0.41	-0.27	-0.48	-0.13	-0.95	-0.82
YHR131C	-0.79	-0.99	-0.61	-0.19	-0.33	-0.25	-0.17	-1.31	-1.03	-0.97	-1.56
YHR132C	-0.3	-0.21	-0.77	0.3	-0.03	0.16	-0.24	-0.83	-0.75	-0.21	-1.01
YHR132W-A	-0.38	-0.37	-0.78	0.17	-0.1	0.1	-0.35	-0.82	-0.83	-0.22	-1.15
YHR133C	-0.18	-0.3	-0.85	-0.36	0.01	0.31	-0.39	-1.12	-0.78	-0.92	-1.16
YHR134W	-0.04	-0.31	-0.83	-0.43	0	0.23	-0.35	-1.27	-0.76	-1.2	-1.33
YHR135C	-0.31	-0.08	-2.04	-2.1	0.06	-0.05	-0.48	-1.55	-0.56	-0.57	-0.59
YHR136C	-0.13	0.35	-1.66	-1.89	-0.28	-0.29	-0.18	-1.25	-0.39	0.03	0.06
YHR138C	-0.16	0.18	-1.64	-1.5	0.02	-0.05	-0.05	-1.1	-0.46	-0.13	-0.48
YHR143W-A	0.92	0.88	-0.51	-0.7	1.13	1.09	-0.06	-0.32	0.54	-0.11	0.12
YHR146W	0.31	0.44	-0.86	-1.27	0.48	0.4	-0.34	-0.73	0.11	-0.01	0.16
YHR147C	-0.2	-0.49	-0.32	-0.59	0.15	0.35	-0.41	-0.81	-0.04	-0.63	-0.46
YHR148W	0.29	-0.28	-0.21	-0.59	0.33	0.61	-0.28	-0.36	0.51	-0.39	-0.11
YHR150W	0.41	0.32	-0.59	-0.85	0.71	0.24	-0.2	-0.53	0.02	-0.24	0.16
YHR151C	0.29	-0.1	-0.87	-1.65	0.62	0.31	-0.3	-0.6	0.06	-1.1	0.14
YHR155W	-0.52	-1.16	-0.43	-1.03	-0.07	-0.08	-0.38	-1.04	-0.59	-0.99	-1.19
YHR156C	-0.88	-0.85	-1.15	-1.22	-0.33	-0.33	-0.12	-0.54	-0.81	-0.5	-0.89
YHR157W	-0.8	-0.88	-1.05	-0.93	-0.24	-0.39	-0.07	-0.44	-0.66	-0.45	-0.73
YHR158C	-0.71	-1.25	0.24	0.26	-0.48	-0.1	-0.25	-0.74	-0.57	-0.77	-1.53
YHR159W	-0.75	-1.26	0.3	0.25	-0.53	-0.13	-0.22	-0.68	-0.54	-0.76	-1.39
YHR163W	-0.2	-0.63	-1.81	-2.54	-0.09	0.01	-0.3	-1.63	-0.52	-1.01	-1.13
YHR164C	-0.14	-0.82	-0.82	-0.95	-0.08	0.02	-0.4	-1.12	-0.5	-1.15	-1.43
YHR165C	-0.44	-0.7	-0.39	-0.57	0.03	0.31	-0.3	-1.72	-0.73	-0.36	-1.53
YHR166C	-0.12	-0.43	-0.34	-0.27	0.13	0.42	-0.3	-0.69	-0.2	-0.53	-0.68
YHR167W	-0.06	-0.38	-0.39	-0.32	0.16	0.44	-0.34	-0.71	-0.25	-0.69	-0.75
YHR170W	1.02	0.35	-0.33	-0.98	0.85	0.8	-0.17	-0.48	0.69	-0.41	0.13
YHR171W	-0.1	-0.38	-0.87	-1.57	0.06	-0.25	-0.5	-1.11	-0.16	-0.69	-0.93
YHR175W	0.01	0.28	-0.58	-1.01	0.08	0.01	-0.45	-0.85	0.07	0.03	0.27
YHR176W	-0.4	-0.4	-0.73	-1.32	0.03	-0.31	-0.35	-0.96	-0.28	-0.33	-0.45
YHR182W	-0.87	-1.23	-0.75	-1.06	0.01	-0.05	-0.04	-1	-0.89	-1.36	-1.26
YHR183W	-0.01	-0.07	-0.72	-1.39	0.26	0.3	-0.31	-0.56	0.31	-0.07	-0.01
YHR186C	-0.12	-0.7	-0.74	-1.17	-0.04	0.21	-0.5	-1	-0.24	-0.59	-1.01
YHR187W	-0.08	-0.72	-0.66	-1.26	-0.07	0.23	-0.44	-0.84	-0.13	-0.59	-0.75
YHR188C	-0.6	-0.99	-0.44	0.22	-0.44	0	-0.21	-0.88	-0.65	-0.7	-1.3
YHR189W	-0.62	-1	-0.47	0.2	-0.43	-0.01	-0.21	-0.91	-0.67	-0.71	-1.3
YHR190W	-0.74	-0.66	-0.69	0.21	-0.28	0.14	-0.07	-0.73	-0.36	-0.31	-0.6
YHR191C	-0.46	-0.69	-0.88	-0.32	0.06	0.16	-0.15	-1.05	-0.87	-0.91	-1.46
YHR192W	-0.45	-0.73	-0.84	-0.19	0	0.2	-0.16	-1.08	-0.96	-0.8	-1.45
YHR198C	-0.69	-0.38	-0.89	-0.4	-0.4	-0.27	-0.27	-1.49	-0.8	-0.65	-1.47
YHR199C-A	-0.84	-1.09	-0.82	-0.53	-0.48	0.01	-0.25	-1.23	-0.39	-0.41	-0.89
YHR200W	-0.74	-0.83	-0.78	-0.42	-0.38	0.05	-0.22	-1.25	-0.41	-0.44	-0.89
YHR201C	-0.11	-0.41	-0.2	0.2	0.02	0.33	-0.2	-0.94	-0.5	-0.91	-1.18
YHR204W	-0.2	-0.53	-0.59	-0.65	0.36	0.12	-0.04	-0.51	-0.28	-0.89	-0.17
YHR205W	0.28	0.27	-0.62	-1.19	0.48	0.4	-0.63	-0.6	-0.26	-0.66	0.12
YHR206W	0.22	0.2	-1.22	-1.49	0.56	0.23	-0.18	-0.73	-0.26	-0.51	-0.14
YHR207C	-0.59	-0.88	-0.84	-0.84	0.21	0.08	0.06	-0.91	-0.51	-0.62	-1.04
YHR208W	-0.45	-1.25	-1.11	-1.62	-0.07	0.06	0.09	-1.15	-0.18	-0.65	-0.91
YHR209W	-2.03	-2.27	-1.27	-1.67	-0.72	-0.69	-0.27	-1.18	-1.4	-1.9	-1.88
YHR211W	-0.2	-0.38	-1.01	-1.03	0.15	0.05	-0.49	-0.83	-0.49	-1.15	-1.05
YIL001W	-0.4	-0.19	-0.77	-0.88	-0.12	0.02	-0.2	-0.83	-0.42	-0.25	-0.99
YIL002C	-0.55	-0.44	-0.74	-0.56	0	0.1	-0.14	-0.92	-0.4	-0.42	-1.14
YIL002W-A	-0.15	-0.19	-0.63	-0.56	-0.04	0.09	-0.29	-0.7	-0.29	-0.16	-0.68
YIL006W	-0.99	-1.22	-0.28	-0.05	-0.29	-0.18	-0.2	-0.88	-0.57	-0.61	-0.99
YIL007C	-0.82	-0.94	-0.41	0.15	-0.1	-0.09	-0.2	-0.84	-0.58	-0.8	-1.13
YIL010W	-0.77	-0.69	-0.42	0.14	-0.14	-0.17	-0.45	-0.74	-0.67	-0.83	-1
YIL014W	-0.33	-0.33	-1.47	-1.28	0.04	-0.08	-0.19	-1.22	-0.85	-0.77	-0.96
YIL016W	0.05	-0.24	-0.25	0.14	0.39	0.41	-0.35	-0.49	-0.09	-0.57	0.16
YIL017C	-0.52	-0.8	-0.14	-0.26	0.02	-0.09	-0.05	-0.69	-0.31	-0.42	-0.81
YIL021W	0.37	0.29	-0.68	-1.05	0.34	0.46	-0.53	-0.93	0.07	-0.84	-0.35
YIL023C	0.12	0.3	-0.22	-0.17	0.56	0.51	-0.19	-0.48	-0.02	-0.24	-0.6
YIL024C	-0.2	-0.14	-0.29	-0.95	-0.01	-0.39	-0.42	-0.91	-0.05	-0.23	-0.14
YIL026C	0.61	0.26	0.03	-0.62	0.53	0.34	-0.4	-0.35	0.7	-0.36	0.36
YIL027C	-0.08	-0.3	-0.66	-0.59	0.22	0.24	-0.35	-0.82	-0.14	-0.61	-0.72
YIL029C	0.08	-0.15	-0.51	-1.06	0	0.18	-0.31	-1.16	-0.16	-0.72	-0.76
YIL030C	-0.05	-0.16	-0.81	-0.66	0.2	0.16	-0.34	-1.29	-0.33	-0.36	-0.33
YIL031W	0.29	0.59	-1.63	-1.52	0.22	-0.02	-0.33	-1.43	-0.43	-0.4	-0.64
YIL034C	-0.54	-0.54	-0.68	1	-0.09	0	-0.15	-0.9	-0.84	-0.75	-1.24
YIL035C	-0.22	-0.17	-0.69	-0.47	0.03	0.22	-0.36	-0.94	-0.43	-0.62	-0.85
YIL036W	-0.24	0.1	-0.75	0.32	0.06	0.14	-0.15	-1.12	-0.46	0.01	-0.63
YIL038C	-0.39	-0.89	-0.79	-1.12	-0.25	-0.11	-0.28	-1.02	-0.63	-1.07	-1.42
YIL041W	-0.74	-0.91	-0.83	-0.59	-0.35	-0.06	-0.26	-1.05	-0.57	-0.59	-1.11
YIL042C	-0.73	-1.12	-0.62	-0.37	-0.38	-0.02	-0.24	-1.02	-0.53	-0.62	-1.09
YIL044C	-0.86	-1.22	-0.85	-1.06	-0.55	-0.17	-0.31	-1.35	-0.77	-0.81	-1.51
YIL045W	-1.57	-1.36	-1.57	-0.99	-0.76	-0.53	-0.13	-1.49	-1.23	-0.54	-1.67
YIL048W	-0.63	-0.86	-1.03	-0.7	-0.14	0.13	-0.28	-1.31	-0.67	-0.81	-1.14
YIL049W	-0.42	-0.54	-1.39	-0.8	0.03	0.06	-0.15	-1.47	-0.97	-1.38	-1.62
YIL051C	0.19	0.04	-1.33	-1.22	0.15	0.28	-0.24	-0.97	-0.2	-0.23	-0.17
YIL053W	1.07	1.9	-1.12	-1.36	0.66	0.4	0.03	-0.79	-0.18	0.8	0.22
YIL056W	0.65	1.19	-1.1	-1.41	0.56	0.36	-0.04	-0.99	-0.04	0.79	0.31
YIL062C	-0.08	0.09	-0.85	-0.18	0.22	0.33	-0.23	-1.02	-0.04	-0.41	-0.27
YIL063C	-0.06	-0.23	-0.52	0.43	0.27	0.28	-0.18	-0.73	-0.36	-0.63	-0.71
YIL067C	-0.07	-0.45	0.12	0.13	0.09	0.08	-0.08	-0.32	-0.31	-0.53	-0.89
YIL068C	-0.04	-0.38	0.02	0.12	0.06	0.21	-0.19	-0.57	-0.17	-0.9	-0.82
YIL070C	0.19	-0.09	-0.52	-0.74	0.35	0.26	-0.42	-0.57	-0.13	-0.4	-0.54
YIL071C	-0.57	-0.39	0.19	0.71	0	0.06	-0.03	-0.23	-0.44	-0.41	-0.83
YIL074C	-0.16	-0.33	-1.07	-1.12	0.18	0.26	-0.35	-1.31	-0.35	-0.03	-0.37
YIL075C	-0.58	-0.29	-0.94	0.09	-0.17	0.13	-0.08	-1.2	-0.34	-0.11	-0.61
YIL077C	-0.26	0.08	-1.12	-0.59	0.03	0.21	-0.12	-1.16	-0.3	-0.08	-0.42
YIL084C	-0.09	-0.18	0	0.49	-0.03	0.42	-0.34	-0.74	-0.34	-0.62	-0.95
YIL085C	0.43	0.22	0	0.39	0.32	0.59	-0.36	-0.82	-0.21	-0.36	-0.57
YIL087C	-1.16	-0.98	-0.52	0.22	-0.69	-0.33	-0.18	-1.12	-0.96	-0.63	-1.55
YIL092W	0.08	-0.1	0.05	0.58	0.51	0.59	-0.13	-0.39	-0.05	-0.54	-0.49
YIL093C	-0.17	-0.32	0.05	0.54	0.43	0.59	-0.16	-0.53	-0.12	-0.6	-0.49
YIL095W	-1.15	-1.47	-0.01	0.19	-0.32	-0.07	-0.13	-1	-0.6	-1.17	-1.08
YIL097W	-0.92	-1.14	-0.18	0.69	-0.35	-0.23	-0.2	-0.79	-1.01	-1.13	-1.68
YIL098C	-0.92	-1.1	-0.28	0.62	-0.35	-0.22	-0.24	-0.82	-1.04	-1.1	-1.66
YIL101C	0.13	0.76	-1.57	-1.78	-0.03	-0.31	-0.08	-1.09	-0.14	0.64	0.4
YIL102C-A	-0.63	-0.57	-0.62	-0.65	-0.02	0.19	-0.51	-1.12	-0.37	-0.35	-0.35
YIL105C	-0.56	-0.66	-0.47	-0.32	-0.19	0.03	-0.42	-0.99	-0.29	-0.43	-0.41
YIL107C	0.16	1.04	-2.28	-1.81	0.29	0.02	-0.16	-1.55	-0.78	0.35	-0.66
YIL108W	-0.73	-0.43	-1.64	-0.92	-0.16	-0.28	-0.06	-1.37	-1.02	-0.68	-1.33
YIL111W	0.1	0.26	-1.71	-1.43	0.1	0.04	-0.19	-1.33	-0.6	0.2	-0.52
YIL112W	-0.5	-0.74	-1.37	-1.64	0.04	0.01	-0.46	-1.34	-0.52	-0.62	-1.05
YIL113W	0.42	0.09	-0.54	-1.09	0.49	0.29	-0.15	-0.55	0.38	0.04	0.59
YIL115C	-0.06	-0.37	-0.96	-1.27	0.24	0.31	-0.33	-1.07	-0.35	-0.85	-0.74
YIL120W	-0.93	-0.98	-0.72	-0.63	-0.18	-0.14	-0.27	-0.89	-0.46	-1.01	-0.73
YIL124W	-0.34	-0.17	-0.84	0.33	0.06	0.34	-0.24	-0.84	-0.25	-0.53	-0.55
YIL125W	-0.46	-0.43	-1.26	-0.48	-0.17	-0.07	-0.26	-1.4	-0.7	-0.44	-0.73
YIL126W	0.41	0.58	-1.31	-1.66	0.56	0.41	-0.31	-1.16	0.13	-0.4	0.31
YIL129C	-1.18	-1.31	-0.69	-0.61	-0.17	-0.22	-0.22	-1.52	-0.79	-0.88	-1.05
YIL130W	0.5	0.79	-1.12	-0.96	0.54	0.28	-0.25	-1.07	-0.14	-0.29	-0.19
YIL135C	-0.17	0.13	-0.77	-0.19	0.01	0.26	-0.24	-1.21	0.02	-0.06	-0.11
YIL137C	-0.41	-0.91	-0.36	0.83	-0.23	0.06	0.01	-1.02	-1.04	-1.26	-1.76
YIL138C	-0.7	-0.77	-0.62	-0.66	-0.24	0.11	-0.3	-1.76	-0.55	-0.68	-1.4
YIL142W	-0.35	-0.63	-0.19	-0.4	-0.17	0.12	-0.13	-1	-0.19	-0.51	-0.77
YIL143C	-0.4	-0.72	-0.15	-0.44	-0.27	0.04	-0.11	-0.98	-0.19	-0.39	-0.79
YIL145C	0.45	0.56	-1.06	-1.14	0.56	0.4	-0.46	-0.81	0.05	0.22	-0.11
YIL146C	-0.44	-0.31	-0.63	-0.48	-0.38	-0.27	-0.48	-0.95	-0.66	-1.22	-1.07
YIL147C	0.24	-0.08	-0.36	-0.49	0.3	0.19	-0.43	-0.83	-0.3	-0.95	-0.62
YIL148W	0.58	0.92	-0.57	-0.86	0.68	0.52	-0.03	-0.37	0.56	0.67	0.86
YIL151C	-0.31	-0.71	-0.24	-0.38	0.12	0.17	-0.3	-0.65	-0.29	-0.95	-0.76
YIL152W	-0.95	-1.17	-0.23	0.54	-0.28	0.02	-0.2	-1.07	-0.73	-1.25	-1.4
YIL153W	-0.81	-0.69	-0.35	1.11	-0.21	0.15	-0.1	-0.89	-0.53	-0.63	-1.13
YIL154C	-0.91	-0.76	-0.43	1.1	-0.24	0.11	-0.13	-0.9	-0.57	-0.65	-1.13
YIL155C	-1.07	-0.65	-1.27	-0.6	-0.46	-0.12	-0.49	-1.19	-0.72	-0.38	-0.85
YIL156W	-0.82	-1.14	-0.44	0.95	-0.4	-0.18	-0.01	-1.36	-1.37	-1.33	-1.81
YIL161W	0.24	-0.03	-0.71	-0.86	0.24	0.34	-0.55	-0.89	-0.05	-0.77	-0.62
YIL164C	-0.33	-0.35	-0.56	0.05	0.23	0.17	-0.16	-0.75	-0.55	-0.39	-0.83
YIL167W	-1.6	-1.57	-1.48	-1.52	-0.42	-0.57	-0.18	-1.27	-1.22	-1.31	-1.51
YIL173W	-0.32	-0.64	-0.72	-1.33	-0.19	-0.18	-0.46	-0.54	-0.08	-0.53	-0.35
YIR001C	-0.13	-0.11	-0.76	-0.54	0.26	0.17	-0.2	-0.49	-0.49	-0.17	-0.65
YIR002C	-0.88	-0.91	-0.2	0.13	-0.14	0.13	-0.24	-0.54	-0.37	-0.33	-0.67
YIR003W	-0.74	-0.54	-0.3	0.54	-0.12	0.03	-0.06	-0.61	-0.57	-0.54	-0.66
YIR004W	0.04	-0.12	-0.06	0.19	0.15	0.43	-0.32	-0.61	0.14	-0.55	-0.62
YIR005W	-0.41	-0.66	-0.57	-0.13	-0.18	-0.12	-0.33	-0.93	-0.72	-0.97	-1.15
YIR006C	-0.69	-0.36	-0.6	0.23	-0.14	-0.08	-0.14	-0.75	-0.17	-0.15	-0.58
YIR008C	-0.29	-0.54	0.15	0.95	0.23	0.39	-0.13	-0.58	-0.32	-0.73	-0.67
YIR009W	-0.23	-0.49	0.25	1.02	0.22	0.39	-0.12	-0.45	-0.28	-0.61	-0.57
YIR010W	-0.03	-0.26	0.21	0.16	0.27	0.43	-0.19	-0.76	-0.03	-0.18	-0.73
YIR011C	0.17	-0.05	-0.66	-0.94	0.36	0.48	-0.37	-0.48	0.23	-0.4	-0.37
YIR012W	0.23	0.02	-0.41	-0.8	0.41	0.59	-0.34	-0.4	0.39	-0.38	-0.23
YIR014W	0.16	0.23	-0.82	-0.99	0.54	0.45	-0.1	-0.78	0.53	-0.11	0.25
YIR015W	0.33	0.99	-0.96	-0.82	0.52	0.64	-0.12	-0.65	-0.06	-0.23	-0.11
YIR018W	-0.19	0	-1.55	-1.52	0.14	-0.08	-0.09	-1.25	-0.55	-0.48	-0.21
YIR021W	0.01	-0.53	-0.06	0.23	0.24	0.61	-0.42	-0.46	-0.4	-0.98	-0.75
YIR022W	-0.27	-0.59	0.09	0.52	0.31	0.38	-0.21	-0.76	0	-1.18	-0.85
YIR023W	0.06	-0.21	-0.06	-0.33	0.23	0.36	-0.3	-0.99	-0.07	-0.44	-0.62
YIR024C	-0.69	-1	-0.18	0.28	-0.14	-0.01	-0.1	-0.8	-0.58	-1.01	-1.16
YIR025W	-0.68	-0.94	-0.04	0.26	-0.13	0.17	-0.01	-0.48	-0.5	-0.68	-0.99
YIR031C	-0.14	-0.2	-0.59	-0.35	0.12	0.11	-0.27	-0.95	-0.22	-0.26	-0.49
YIR033W	-0.16	0.18	-0.9	-1.15	0.18	0.09	-0.31	-0.87	-0.28	-0.81	-0.18
YIR036C	-0.35	-0.07	-0.14	0.6	0.1	0.18	-0.08	-0.53	0.03	0.06	-0.33
YIR037W	-0.35	-0.12	-0.27	0.35	-0.07	0.05	-0.1	-0.62	-0.22	-0.19	-0.59
YIR038C	-0.45	-0.83	-0.27	-0.4	-0.21	-0.27	-0.39	-1.02	-0.41	-1.04	-1.17
YJL001W	-0.3	-0.01	-1.05	0.09	0.04	0.09	-0.24	-1.25	-0.7	-0.21	-0.7
YJL003W	-0.68	-0.58	-0.47	-0.12	-0.25	-0.13	0.02	-0.96	-0.62	-0.51	-0.96
YJL004C	-0.34	-0.64	-0.41	-0.73	-0.21	-0.11	-0.22	-1.26	-0.74	-0.77	-1.15
YJL005W	-0.36	-0.26	-1.11	-0.53	0.18	0.26	-0.03	-0.98	-0.51	-0.2	-0.71
YJL006C	0.55	0.68	-0.86	-1.05	0.56	0.48	-0.29	-0.62	0.21	0.27	0.29
YJL008C	0.05	-0.08	-0.56	-0.66	0.08	0.18	-0.18	-0.86	-0.26	-0.25	-0.74
YJL012C	-0.56	-0.49	-1.42	-1.63	-0.12	0.05	-0.09	-1.19	-0.31	-0.41	-0.65
YJL014W	-0.07	-0.69	-1.08	-1.57	-0.01	0.07	-0.36	-1.18	-0.27	-0.7	-0.98
YJL016W	-0.29	0.17	-1.39	-1.2	-0.02	0.13	-0.27	-1.04	-0.64	0.08	-0.6
YJL020C	-0.87	-0.82	-0.95	-0.16	-0.09	-0.15	-0.09	-1.11	-0.9	-0.81	-0.95
YJL023C	-0.88	-0.94	-0.23	0.18	-0.14	0.03	-0.18	-0.77	-0.64	-1.18	-1.39
YJL024C	-0.15	-0.01	-0.42	-0.31	0.19	0.42	-0.12	-0.56	-0.28	-0.62	-0.33
YJL028W	0.27	0.69	-0.19	-0.87	0.47	0.23	-0.25	0.12	0.47	0.01	1.18
YJL029C	0.18	0.37	-0.7	-0.35	0.31	0.42	0.02	-0.8	-0.55	-0.58	-0.45
YJL030W	-0.52	-0.72	-0.65	0.28	-0.17	0.05	-0.23	-1.08	-0.88	-0.99	-1.29
YJL031C	-0.47	-0.68	-0.69	0.25	-0.21	0.02	-0.2	-1.18	-1.1	-1.2	-1.56
YJL034W	-0.41	-0.24	-2.01	-2.46	-0.32	-0.25	-0.17	-1.87	-0.56	-0.31	-0.69
YJL035C	-0.61	-0.56	-2.09	-2.15	-0.35	-0.26	-0.16	-1.84	-0.75	-0.72	-0.96
YJL036W	-0.6	-0.43	-0.47	-0.23	-0.15	0.06	-0.15	-0.79	-0.41	-0.37	-0.47
YJL039C	0.12	0.45	-1.02	-1.18	0.42	0.42	-0.67	-0.64	-0.08	-0.01	-0.09
YJL041W	0.06	-0.39	-0.81	-1.16	0.25	0.13	-0.54	-0.79	-0.36	-1.2	-1.03
YJL042W	0	0.42	-0.93	-1.17	0.06	0.02	-0.1	-0.56	-0.29	0.72	0.01
YJL044C	0.4	0.72	-1.34	-1.51	0.5	0.32	-0.25	-0.79	0.11	0.1	-0.27
YJL045W	0.56	0.59	-0.57	-1.04	0.6	-0.04	-0.2	-0.49	0.41	0.13	0.44
YJL046W	-0.34	-0.59	-0.29	0.05	0	0.26	-0.26	-0.66	-0.51	-0.4	-0.96
YJL047C	-0.35	-0.72	-0.41	-0.01	0.03	0.29	-0.26	-0.69	-0.49	-0.54	-1
YJL049W	-0.42	-0.8	-0.74	-1	-0.23	0.03	-0.18	-1.09	-0.61	-0.67	-1.27
YJL053W	-0.05	0.13	-1.18	-1.37	-0.2	-0.04	-0.18	-1.11	-0.41	-0.1	-1.09
YJL054W	-0.49	-0.48	-0.81	-0.04	-0.26	0.18	-0.23	-0.89	-0.53	-0.79	-1.28
YJL055W	-0.25	-0.03	-0.82	-0.64	-0.16	0.04	-0.19	-1.04	-0.46	-0.4	-0.63
YJL056C	-0.33	-0.37	-0.61	-0.65	-0.25	0.07	-0.26	-1.04	-0.3	-0.29	-0.58
YJL057C	-1.24	-1.21	-0.64	0.43	-0.37	-0.09	-0.01	-0.74	-1.02	-0.82	-1.9
YJL058C	-0.73	-1.3	-0.65	-0.08	-0.07	0.27	-0.24	-0.88	-0.6	-0.85	-1.13
YJL059W	-0.64	-1.01	-0.56	-0.31	-0.41	-0.15	-0.32	-1.25	-1.15	-0.76	-1.89
YJL060W	-0.83	-1.32	-0.75	-0.77	-0.45	-0.22	-0.35	-1.18	-1	-0.49	-1.31
YJL062W-A	-0.4	-0.9	-0.73	-0.38	-0.23	0	-0.19	-1.34	-0.72	-0.92	-1.24
YJL063C	-0.38	-0.86	-0.78	-0.43	-0.17	0.02	-0.2	-1.43	-0.73	-1.05	-1.26
YJL066C	-0.87	-0.71	-0.04	1.61	-0.27	0.11	0.06	-1	-0.81	-0.49	-1.36
YJL068C	-1.21	-1.35	-0.15	1.25	-0.69	-0.23	-0.02	-0.99	-0.91	-0.65	-1.75
YJL070C	-0.46	-0.7	0.01	0.22	-0.05	0.06	-0.21	-0.83	-0.49	-0.79	-1.1
YJL073W	0.65	0.65	0.97	0.82	0.46	0.52	0.3	0.81	0.8	-0.13	0.63
YJL074C	0.59	0.2	0.31	0.18	0.45	0.51	-0.24	0.12	0.6	-0.34	0.04
YJL078C	-0.01	0.19	-0.9	-0.91	0.18	-0.01	-0.3	-0.41	-0.2	0	0.23
YJL080C	0.37	0.34	-0.3	-0.44	0.47	0.46	-0.33	-0.57	0.1	-0.48	-0.2
YJL081C	0.12	0.11	0.12	0.17	0.38	0.38	-0.4	-0.2	-0.02	-0.38	-0.35
YJL082W	0.09	0.41	-1.26	-0.62	0.27	0.07	-0.09	-1	-0.27	0.06	-0.36
YJL083W	-0.41	-0.68	-1.09	-1.12	0	0.07	-0.42	-1.06	-0.42	-1.09	-0.76
YJL085W	-0.37	-1.14	-0.19	-0.4	-0.13	0.09	-0.35	-0.76	-0.49	-1.22	-1.42
YJL087C	-0.09	-0.87	-0.13	-0.32	0.05	0.24	-0.26	-0.63	-0.23	-1	-1.09
YJL090C	0.35	0.38	-1.39	-1.56	0.23	-0.04	-0.38	-1.51	-0.39	-0.57	-0.98
YJL091C	0.26	-0.03	-0.25	-0.25	0.11	0.21	-0.31	-0.81	0.05	-0.6	-0.52
YJL093C	-0.65	-0.62	-0.7	-0.87	-0.25	-0.17	-0.36	-0.9	-0.68	-0.84	-0.86
YJL094C	-0.6	-0.66	-1.36	-1.26	-0.3	-0.16	-0.33	-1.43	-0.98	-0.38	-1.63
YJL095W	-0.4	-0.81	-0.3	-0.34	0.06	0.26	-0.35	-0.83	-0.22	-0.87	-1
YJL096W	-0.53	-0.74	-0.47	-0.95	-0.15	0.01	-0.33	-0.77	-0.2	-0.33	-0.74
YJL097W	0.22	0.09	0.21	0.17	0.52	0.4	-0.38	-0.16	-0.1	-0.36	-0.12
YJL099W	-0.21	-0.51	-0.08	0.12	0.07	0.28	-0.32	-0.58	-0.4	-0.35	-1.11
YJL101C	-0.48	0.15	-2.25	-2.12	-0.29	-0.23	-0.3	-1.63	-0.83	-0.3	-0.78
YJL102W	-0.45	-0.48	-0.62	-0.5	0.05	0.16	-0.16	-0.63	0.01	-0.4	-0.13
YJL103C	-0.52	-0.47	-0.85	-0.93	-0.09	-0.11	-0.25	-1.01	-0.34	-0.71	-0.66
YJL104W	0.54	0.34	-0.04	-0.6	0.64	0.62	-0.22	-0.23	0.41	-0.14	0.52
YJL110C	0.83	0.78	-0.3	-0.78	0.74	0.52	-0.36	-0.94	0.75	0.18	0.34
YJL111W	-0.24	-0.13	-1.53	-1.73	0.09	0.02	-0.24	-1.19	-0.68	-0.87	-0.81
YJL112W	0.3	0.33	-0.34	-0.49	0.61	0.51	-0.01	-0.37	0.28	-0.01	0.16
YJL113W	-0.45	-0.8	0.36	0.32	-0.01	0.12	0.29	0.02	-0.36	-0.84	-0.52
YJL117W	0.22	0.36	-1.28	-1.34	0.18	0.32	-0.25	-0.74	-0.09	0.26	-0.31
YJL123C	0.56	0.61	-0.41	-0.41	0.57	0.58	-0.17	-0.51	0.26	-0.44	0.23
YJL124C	0.03	-0.37	-0.43	-0.6	0.35	0.36	-0.36	-0.74	-0.29	-0.98	-0.63
YJL128C	-0.47	-0.62	-0.85	-0.03	-0.16	0.06	-0.3	-1.33	-0.64	-0.62	-1.02
YJL129C	0.2	0.25	-0.6	-0.46	0.35	0.38	-0.33	-0.72	-0.14	-0.05	-0.2
YJL131C	-0.22	-0.37	-0.5	-1.05	-0.06	-0.14	-0.26	-0.77	-0.44	-0.38	-0.87
YJL132W	0.05	0.03	-1.17	-1.26	0.07	-0.03	-0.28	-1.28	-0.37	-0.3	-0.92
YJL133W	0.53	1.07	-2.25	-2.09	0.52	0.17	-0.2	-1.51	-0.51	-0.05	-0.66
YJL138C	0.53	0.53	-1.64	-2.12	0.55	0.56	-0.2	-1.1	0.27	-0.12	-0.16
YJL139C	-1.19	-1.12	-1.74	-1.65	-0.52	-0.47	-0.34	-1.58	-1.4	-1.19	-2.09
YJL140W	-0.4	0.29	-1.75	-1	0.26	0.18	-0.11	-1.15	-0.64	-0.11	-0.41
YJL143W	-0.29	-0.08	-1.72	-1.61	0.01	0.19	-0.46	-1.18	-0.51	-0.38	-0.47
YJL144W	-0.52	-0.18	-1.25	-1.51	-0.29	0.01	-0.11	-0.99	-0.17	0.16	-0.28
YJL145W	-0.09	-0.63	-1.64	-1.46	0.06	0.41	-0.4	-1.32	-0.51	-0.88	-1.3
YJL147C	-0.28	-0.91	-0.58	-0.27	0.11	0.06	-0.14	-0.83	-1.01	-1.23	-1.52
YJL149W	0.16	0.14	-1.74	-1.88	0.42	0.29	-0.25	-1.45	-0.29	0	-0.21
YJL154C	-0.06	0.08	-1.1	-1.08	0.23	0.31	-0.15	-0.8	-0.19	-0.48	-0.51
YJL155C	-0.16	0.04	-0.93	-0.72	-0.02	-0.13	-0.28	-0.98	-0.43	-0.22	-0.86
YJL156C	0.39	-0.04	-0.91	-1.02	0.24	0.36	-0.59	-1.13	-0.31	-0.89	-0.66
YJL160C	-0.58	-0.43	-1.51	-1.22	-0.15	-0.51	-0.4	-1.04	-0.86	-0.86	-0.8
YJL161W	-0.93	-0.65	-1.22	-0.77	-0.37	-0.32	-0.07	-1.26	-0.85	-0.59	-1.15
YJL164C	-0.35	0.03	-2.25	-1.31	0.08	0.16	-0.12	-1.14	-0.54	0.16	-0.66
YJL165C	-0.25	0.07	-1.53	-0.55	-0.08	0.08	0.02	-1.45	-0.58	0.07	-0.68
YJL166W	-0.42	-0.11	-1.68	-1.33	-0.28	0.05	-0.12	-1.47	-0.24	0.07	-0.09
YJL167W	-0.87	-0.58	-1.36	-0.23	-0.41	-0.33	-0.08	-1.66	-0.94	-0.8	-1.38
YJL171C	-0.13	0.16	-1.34	-1.27	0.06	0.02	-0.15	-1.27	-0.47	0.23	-0.63
YJL172W	-0.86	-1.2	-1.48	-1.18	-0.17	-0.17	-0.23	-1.62	-0.63	-0.99	-1.06
YJL173C	0	-0.56	-0.8	-0.62	0.08	0.1	-0.4	-1.06	-0.3	-0.95	-0.76
YJL174W	-0.24	-0.1	-1.12	-0.5	0.22	0.05	-0.21	-1.32	-0.73	-0.94	-0.99
YJL179W	0.14	-0.01	-0.33	-0.08	0.52	0.52	-0.24	-0.98	-0.24	-0.45	-0.71
YJL180C	0	-0.28	-0.52	-0.29	0.51	0.4	-0.28	-0.98	-0.26	-0.69	-0.83
YJL181W	0.41	-0.05	-0.53	-0.96	0.55	0.31	-0.38	-0.53	0.35	-0.67	-0.27
YJL183W	0.19	-0.34	-0.45	-0.8	0.42	0.68	-0.35	-1.34	-0.16	-0.53	-1.01
YJL184W	0.02	-0.03	-0.27	-0.02	0.6	0.35	-0.07	-0.55	-0.12	-0.56	-0.17
YJL185C	0.16	-0.16	-0.07	-1.16	0.31	0.18	-0.28	-1	0.12	-0.68	-0.12
YJL197W	0.07	-0.3	0.11	0.02	0.19	0.49	-0.12	-0.47	0	-0.34	-0.63
YJL201W	-0.11	-0.32	-0.3	-0.48	0.15	0.47	-0.48	-0.94	0.17	-0.32	-0.4
YJL206C	-1.33	-1.74	-0.38	-0.01	-0.39	-0.16	-0.09	-1.09	-1.2	-1.79	-1.75
YJL207C	0.25	-0.05	-0.09	-0.41	0.27	0.56	-0.17	-0.81	-0.02	-0.64	-0.61
YJL209W	0.25	0.04	-1.02	-1.03	0.33	0.3	-0.34	-1.03	-0.16	-0.51	-0.46
YJL210W	-0.75	-0.48	-1.14	-0.71	-0.36	0.07	-0.11	-0.61	-0.38	-0.11	-0.05
YJL222W	-0.45	-0.58	-0.83	-1.37	-0.1	-0.06	-0.33	-0.71	-0.31	-0.66	-0.43
YJR004C	-0.19	-0.57	-0.73	-0.77	0.25	0.16	-0.22	-0.35	-0.27	-0.36	-0.6
YJR005W	-0.35	-0.78	-0.64	-0.55	0.13	0.08	-0.24	-0.24	-0.37	-0.29	-0.65
YJR007W	0.23	0.21	-0.62	-0.61	0.41	0.55	-0.28	-0.48	0.03	-0.15	-0.12
YJR008W	-0.61	-0.54	-0.49	-0.41	-0.33	-0.17	-0.34	-0.52	-0.46	-0.23	-0.42
YJR010C-A	-0.52	-0.6	-0.75	-0.42	-0.13	0.22	-0.19	-0.87	-0.6	-0.51	-1
YJR011C	-0.73	-1.23	-0.82	-0.68	-0.08	0.1	-0.07	-1.08	-0.95	-1.1	-1.28
YJR012C	-0.81	-1.27	-0.86	-0.5	-0.03	0.25	-0.08	-1.14	-0.92	-1.23	-1.5
YJR013W	-0.78	-1.17	-0.79	-0.48	-0.03	0.32	-0.07	-1.13	-0.8	-1.25	-1.4
YJR014W	0.27	0.02	-0.38	-0.2	0.49	0.86	-0.15	-0.36	-0.15	-0.33	-0.68
YJR015W	-0.4	-0.91	-0.73	-0.68	-0.17	0.15	-0.36	-1.18	-0.39	-0.68	-0.86
YJR016C	0.06	-0.05	-1.22	-1.17	0.21	0.4	-0.11	-1.01	-0.16	-0.17	-0.29
YJR017C	-0.66	-0.7	-0.98	-0.75	-0.21	0.25	0.03	-0.93	-0.24	-0.21	-0.62
YJR019C	-0.94	-1.06	-0.42	0.02	-0.42	0.2	-0.44	-0.82	-0.58	-0.86	-0.84
YJR021C	-0.38	-0.41	-0.33	0.03	0.03	0.23	-0.3	-0.98	-0.42	-0.93	-1.2
YJR022W	-0.36	-0.35	-0.25	0.01	0.02	0.19	-0.33	-0.92	-0.39	-0.95	-1.23
YJR033C	-0.79	-1.15	0.19	0.49	-0.46	-0.15	-0.16	-0.82	-0.92	-0.69	-1.6
YJR034W	-0.77	-1.12	0.21	0.49	-0.32	-0.03	-0.14	-0.83	-0.83	-0.7	-1.51
YJR035W	-0.65	-1.09	-0.07	0.39	-0.46	0.03	-0.12	-0.87	-0.75	-0.76	-1.65
YJR036C	-0.72	-0.53	-0.38	-0.24	-0.13	-0.27	-0.21	-0.63	-0.28	-0.35	-0.68
YJR039W	-1.02	-1.17	-0.55	-0.63	-0.44	-0.2	-0.29	-0.72	-0.67	-0.7	-0.74
YJR040W	-0.4	-0.87	-0.37	-0.38	-0.41	-0.17	-0.2	-0.65	-0.77	-0.46	-1.51
YJR041C	0.42	-0.34	-0.02	-0.59	0.23	0.6	-0.31	-0.4	-0.04	-0.56	-0.52
YJR042W	0.28	-0.27	-0.13	-0.43	0.17	0.38	-0.38	-0.66	-0.36	-0.97	-0.88
YJR045C	-0.35	0.01	-1.5	-2.01	-0.19	0.04	-0.13	-1.05	-0.37	0.25	0.07
YJR046W	-0.55	-0.29	-1.5	-1.86	0.04	0.02	-0.14	-1.16	-0.48	0.03	-0.27
YJR047C	0.34	0.31	-2.25	-2.05	0.45	-0.19	-0.1	-1.6	-1.03	-0.96	-1.37
YJR049C	-0.27	-0.26	-0.98	-0.55	-0.06	0.2	-0.3	-0.94	-0.37	-0.38	-0.87
YJR050W	-0.15	-0.24	-0.99	-0.56	0.05	0.22	-0.26	-0.85	-0.4	-0.6	-0.98
YJR051W	0.26	0.32	-0.52	-0.28	0.16	0.49	-0.21	-0.76	-0.13	-0.12	-0.71
YJR052W	-0.56	-0.54	-1.31	-1.11	0.03	0.09	-0.21	-1.17	-0.62	-0.88	-0.86
YJR053W	0.52	0.14	-0.15	-0.41	0.63	0.64	-0.07	-0.26	0.45	-0.15	-0.11
YJR055W	0.65	0.44	-0.62	-0.86	0.72	0.6	-0.25	-0.56	0.43	-0.08	0.39
YJR057W	-0.04	-0.21	-0.88	-0.74	0.18	0.32	-0.17	-0.81	-0.21	-0.37	-0.79
YJR059W	-0.76	-0.29	-2.07	-1.77	-0.24	-0.11	0.01	-1.39	-0.66	-0.41	-0.51
YJR062C	-0.5	-0.41	-1.02	-0.96	0.05	-0.02	-0.22	-1.03	-0.8	-0.63	-0.62
YJR064W	0.24	-0.13	-0.4	-0.37	0.38	0.37	-0.37	-0.75	-0.18	-0.37	-0.17
YJR065C	-0.32	-0.26	-0.53	-0.37	-0.17	0.06	-0.27	-0.92	-0.29	-0.39	-0.66
YJR066W	-0.5	-0.65	-0.47	-0.46	-0.2	0.05	-0.34	-0.97	-0.34	-0.52	-0.72
YJR067C	0.01	-0.74	-0.21	-0.21	0	0.49	-0.46	-0.55	-0.28	-1.01	-0.75
YJR068W	0	-0.73	-0.27	-0.31	-0.03	0.48	-0.39	-0.51	-0.24	-0.95	-0.83
YJR072C	0.11	-0.64	-0.41	0.05	0.26	0.57	-0.17	-0.54	0.02	-1.02	-0.62
YJR073C	-0.66	-0.7	-0.26	-0.14	-0.25	-0.14	0.04	-0.35	-0.08	-0.1	-0.27
YJR074W	-0.72	-0.86	-0.23	0.06	-0.2	0.17	-0.12	-0.38	-0.25	-0.59	-0.46
YJR075W	-0.29	-0.67	-0.58	-0.08	-0.03	0.31	-0.18	-0.53	-0.37	-0.62	-0.84
YJR076C	0.24	0.26	-0.41	-0.68	0.49	0.53	-0.12	-0.44	0.22	0.28	0.25
YJR080C	-0.78	-1.02	-0.28	0.04	-0.33	0.03	-0.14	-0.75	-0.74	-0.82	-1.28
YJR083C	-0.63	-0.78	-0.29	0.33	-0.21	0.1	-0.3	-1.03	-0.71	-0.93	-1.56
YJR084W	-0.49	-0.71	-0.28	0.32	-0.11	0.11	-0.22	-1.16	-0.71	-1.13	-1.47
YJR085C	-0.62	-0.42	-0.87	-0.42	-0.19	0.05	-0.33	-0.86	-0.4	-0.08	-0.4
YJR088C	-0.62	-0.95	-0.58	-0.65	-0.13	0.18	-0.28	-1.24	-0.51	-0.68	-1.21
YJR089W	-0.74	-1.14	-0.45	-0.35	-0.04	0.17	-0.34	-1.34	-0.67	-1.15	-1.23
YJR090C	-0.08	-0.39	-0.83	-0.98	0.01	-0.04	-0.41	-1.14	-0.49	-0.43	-0.84
YJR091C	-0.5	-0.29	-1.09	-0.33	-0.11	0.08	-0.02	-0.97	-0.27	-0.15	-0.18
YJR093C	-0.42	-0.74	-0.78	-1.16	0.04	0.01	-0.34	-1.16	-0.41	-0.76	-1.01
YJR096W	-0.57	-0.4	-0.81	-0.57	0.11	0.11	-0.06	-0.92	-0.44	-0.82	-0.94
YJR097W	0.37	0.13	-0.47	-0.92	0.43	0.48	-0.2	-0.22	0.43	-0.3	0.34
YJR100C	-0.93	-0.91	-0.97	-0.46	-0.17	-0.06	-0.11	-1.12	-0.77	-0.93	-1.16
YJR101W	-0.25	0.09	-1.46	-1.07	0.23	0.28	-0.21	-1.19	-0.57	-0.41	-0.86
YJR102C	-1.12	-1.57	-1.06	-0.83	-0.26	-0.2	-0.22	-1.49	-1.44	-1.87	-1.98
YJR103W	-0.57	-0.31	-1.66	-1.5	0.04	0.06	-0.31	-1.51	-1.03	0.01	-1.24
YJR106W	-0.95	-0.8	-1.3	-0.93	-0.33	-0.27	-0.27	-1.17	-0.81	-0.32	-1.21
YJR108W	-0.58	-0.55	-0.85	-0.12	-0.28	-0.03	-0.37	-1.25	-0.63	-0.6	-1.19
YJR109C	-0.38	-0.49	-1.53	-1.55	-0.32	-0.31	-0.03	-1.43	-0.84	-0.58	-0.97
YJR111C	0.34	-0.05	-1	-0.48	0.34	0.46	-0.04	-0.99	-0.25	-0.72	-0.75
YJR112W	0.53	0.05	-0.55	-0.31	0.66	0.77	-0.15	-0.51	0.21	-0.48	-0.25
YJR113C	0.27	0.84	-1.1	-1.05	0.4	0.31	-0.25	-0.92	-0.11	0.58	0.3
YJR116W	-0.09	0.08	-1.81	-1.6	0.24	0.13	-0.39	-1.31	-0.7	-0.61	-0.83
YJR117W	0.15	0.55	-1.58	-1.51	0.41	0.28	-0.13	-1.04	-0.19	-0.03	-0.3
YJR118C	-0.19	-0.44	-1.02	-0.78	0.09	0.13	-0.31	-1.08	-0.48	-0.97	-1.52
YJR121W	-0.14	0.36	-1.9	-1.25	-0.05	-0.15	-0.01	-1.26	-0.85	-0.08	-0.71
YJR122W	-0.62	-0.75	-0.96	-0.49	-0.01	0.03	-0.15	-1.07	-0.78	-0.9	-0.89
YJR125C	-0.35	-0.55	-0.48	-0.32	-0.08	-0.11	-0.32	-1.04	-0.64	-0.57	-1.2
YJR126C	-0.9	-0.9	-0.93	-0.77	-0.26	-0.25	-0.51	-1	-0.72	-0.52	-1.19
YJR127C	0.53	0.97	-1.13	-1.7	0.42	0.02	-0.19	-0.91	-0.05	0.43	0.72
YJR129C	-0.15	-0.66	-0.92	-1.16	-0.02	0.13	-0.42	-0.96	-0.59	-0.92	-0.9
YJR130C	-0.49	-0.65	-0.88	-0.62	-0.01	0.2	-0.1	-0.84	-0.43	-0.61	-0.94
YJR132W	0.09	-0.74	-0.88	-1.21	0.09	0.26	-0.34	-0.98	0.02	-0.35	-0.71
YJR133W	-0.06	-0.38	0.1	0.32	0.26	-0.02	-0.26	-0.24	-0.15	-0.56	-0.48
YJR134C	-0.25	-0.36	-0.3	-0.38	0.12	0.25	-0.2	-0.74	-0.04	-0.23	-0.55
YJR135C	-0.34	-0.58	-0.15	0.03	0	0.27	-0.23	-0.56	-0.51	-0.46	-0.62
YJR135W-A	-0.38	-0.75	-0.42	-0.2	-0.04	0.1	-0.28	-0.89	-0.75	-0.83	-1.04
YJR136C	-0.37	-0.78	-0.49	-0.2	-0.02	0.21	-0.27	-0.75	-0.35	-0.6	-1.03
YJR137C	-0.5	-0.51	-1.77	-1.66	-0.37	-0.43	-0.28	-1.57	-1.15	-1.02	-1.39
YJR138W	-0.04	0.01	-1.67	-1.91	0.27	-0.03	-0.43	-1.57	-0.25	0.03	-0.6
YJR139C	-0.31	-0.39	-0.82	-1.03	-0.02	0.18	-0.37	-0.82	-0.07	-0.21	-0.34
YJR140C	-0.3	-0.78	0.18	1.19	0.17	0.48	-0.21	-0.38	-0.2	-0.78	-0.92
YJR141W	-0.33	-0.8	0.27	1.16	0.16	0.52	-0.22	-0.32	-0.16	-0.88	-0.94
YJR142W	-1.22	-1.73	0.21	1.06	-0.49	-0.03	0.04	-0.75	-0.86	-1.33	-1.76
YJR152W	0.52	0.63	0.36	0.19	0.42	0.37	-0.13	-0.06	0.24	0	0.04
YJR156C	-1.32	-1.09	-0.72	-1.1	-0.26	-1.1	-0.57	-0.49	-0.84	-1.22	-0.72
YKL002W	-0.35	-0.46	-0.27	-0.31	-0.11	0.06	-0.01	-0.63	-0.38	-0.37	-0.99
YKL003C	-0.36	-0.33	-0.32	-0.28	-0.08	0.05	-0.07	-0.61	-0.41	-0.29	-0.74
YKL005C	-0.04	0.15	-1.29	-0.37	0.44	0.33	-0.09	-0.8	-0.29	-0.64	-0.49
YKL006C-A	0.31	0.11	-1.2	-0.98	0.49	0.47	-0.22	-1.14	-0.26	-1.12	-0.69
YKL007W	-0.36	-0.02	-1.19	-0.31	0.13	0.06	-0.14	-1.06	-0.64	-0.59	-0.5
YKL012W	-0.59	-0.8	-0.07	0.41	-0.08	0.2	0.05	-0.6	-0.23	-0.2	-0.54
YKL013C	-0.48	-0.67	0.01	0.43	-0.06	0.14	0.14	-0.58	-0.16	-0.07	-0.64
YKL016C	-0.1	0.47	-1.63	-0.58	0.13	0.12	-0.11	-1.4	-0.79	0.09	-0.75
YKL017C	-1.32	-1.14	-1.15	-0.33	-0.45	-0.22	-0.04	-1.21	-1.08	-0.71	-1.73
YKL018C-A	-0.59	-0.76	-0.31	0.37	0.09	0.35	-0.12	-0.87	-0.38	-0.85	-1.23
YKL018W	-0.52	-0.69	-0.31	0.54	0.11	0.32	-0.15	-0.8	-0.43	-0.74	-1.14
YKL019W	-0.78	-0.89	-0.63	0.1	-0.09	-0.19	-0.14	-0.98	-1.14	-1.23	-1.22
YKL020C	-0.54	-0.48	-0.39	0.69	-0.03	0.14	-0.07	-0.69	-0.46	-0.38	-0.52
YKL023W	-0.87	-0.95	-1.23	-1.17	-0.11	-0.19	-0.26	-1.23	-1.02	-1.29	-1.01
YKL025C	-0.68	-0.88	-0.63	-1.08	-0.37	-0.14	-0.28	-1.63	-0.45	-0.82	-1.34
YKL026C	-1.62	-1.41	-1.16	-0.88	-0.7	-0.58	-0.2	-1.33	-1.09	-0.79	-1.68
YKL027W	0.45	0.49	-0.96	-0.93	0.47	0.54	-0.25	-0.91	-0.04	-0.24	-0.7
YKL028W	0.26	0.53	-1.29	-1.38	0.53	0.33	-0.26	-0.93	-0.09	-0.06	-0.14
YKL032C	0.15	0.52	-1.31	-1.83	0.24	0.19	-0.1	-0.89	-0.45	0.19	0.3
YKL033W	-0.03	-0.44	-0.72	-0.7	0.2	0.27	-0.18	-1.14	-0.75	-0.82	-1.44
YKL033W-A	-0.31	-0.64	-0.89	-1.13	-0.05	0.1	-0.31	-1.02	-0.59	-0.58	-1.13
YKL034W	-0.48	-0.46	-1.47	-1.58	-0.22	-0.21	-0.28	-1.13	-0.79	-0.53	-0.8
YKL035W	-0.31	-0.05	-1.54	-1.41	-0.19	-0.08	-0.09	-0.9	-0.77	0.39	-0.28
YKL038W	-0.54	-0.45	-0.86	-0.26	-0.01	-0.03	-0.29	-0.97	-0.76	-0.55	-1.22
YKL039W	0.07	0.24	-1.5	-1.14	0.07	-0.01	-0.15	-1.27	-0.32	0.04	-0.5
YKL040C	-0.16	-0.29	-1.55	-1.59	-0.03	0.02	-0.23	-1.51	-0.48	-0.49	-0.95
YKL041W	-0.54	-0.87	-0.93	-0.67	-0.1	-0.09	-0.21	-1.47	-0.79	-0.9	-1.53
YKL046C	-0.02	0.16	-0.99	-1.13	0.3	0.05	-0.39	-0.64	-0.39	-0.22	-0.63
YKL047W	-0.17	-0.37	-0.44	-0.8	0.1	0.3	-0.4	-0.74	-0.18	-0.23	-0.61
YKL048C	-0.16	-0.53	-0.29	-0.62	0.21	0.38	-0.39	-0.69	-0.21	-0.3	-0.46
YKL053C-A	-0.1	0.29	-1.26	-1.01	0.26	0.21	-0.17	-1	-0.07	0.73	-0.16
YKL054C	0.3	1.09	-2.67	-2.17	0.15	-0.08	0.1	-1.43	-0.53	-0.09	-0.46
YKL057C	0.29	0.6	-1.08	-1.26	0.58	0.53	-0.44	-0.96	-0.13	-0.17	-0.18
YKL058W	0.32	0.8	-1.47	-1.36	0.4	0.24	-0.15	-1.16	-0.37	-0.03	-0.62
YKL060C	0.82	1.63	-1.63	-1.89	0.32	-0.06	-0.1	-1.69	-0.39	1.25	-0.01
YKL064W	-0.42	0.03	-1.4	-0.34	0.11	0.15	-0.04	-1.45	-0.68	-0.27	-0.96
YKL067W	-0.4	-0.13	-1.85	-1.16	-0.11	-0.1	-0.26	-1.41	-1	-0.65	-1.28
YKL068W	0.02	-0.03	-1.4	-1.87	0.31	0.13	-0.5	-1.25	-0.11	-0.27	-0.66
YKL069W	-0.03	0.01	-0.97	-0.99	0.39	0.38	-0.39	-1.04	-0.44	-0.32	-0.68
YKL072W	-0.17	-0.87	-1.35	-1.95	0.07	-0.05	-0.53	-1.27	-0.53	-1.09	-1.17
YKL073W	0.21	-0.38	-0.47	-0.07	-0.03	0.34	-0.25	-0.82	-0.17	-0.86	-1.07
YKL074C	0.36	-0.07	-0.64	-0.44	0.11	0.43	-0.37	-0.87	-0.25	-0.99	-0.97
YKL075C	0.2	0.13	-0.41	-0.55	0.33	0.15	-0.48	-0.57	-0.15	-0.52	-0.48
YKL077W	0.11	0.06	-0.9	-0.72	0.09	0.08	-0.26	-0.76	-0.32	-0.23	-0.47
YKL079W	0.31	0.28	-0.2	0.15	0.31	0.73	-0.07	-0.46	-0.02	-0.43	-0.38
YKL080W	0.03	0.05	-1.51	-1.17	0.11	-0.06	-0.4	-1.45	-0.53	-0.32	-0.83
YKL084W	0.18	0.18	-1.04	-0.88	0.27	0.38	-0.36	-0.79	-0.04	0.07	-0.42
YKL085W	-0.13	0.05	-1.99	-1.34	-0.09	0.11	-0.06	-1.69	-0.48	-0.09	-0.46
YKL086W	-0.07	0.43	-0.87	-1.04	0.42	0.24	-0.22	-0.65	0.19	0.07	0.34
YKL087C	-0.23	0.12	-1.54	-1.09	0.26	0.25	-0.11	-1.14	-0.32	-0.16	-0.15
YKL088W	-0.25	-0.49	-0.68	-0.03	-0.16	0.02	-0.38	-0.89	-0.83	-0.38	-1.43
YKL090W	-0.33	-0.82	-0.35	0.72	-0.21	0.12	-0.25	-1.15	-0.99	-1.35	-1.8
YKL091C	-1.17	-0.65	-0.92	0.56	-0.52	-0.13	-0.02	-1.11	-0.92	-0.4	-1.47
YKL092C	-0.23	-0.49	-0.04	1.11	0.02	0.22	-0.19	-0.49	-0.49	-0.63	-0.95
YKL093W	0.26	0.61	-0.36	-0.54	0.59	0.31	-0.27	-0.19	0.31	0.06	0.44
YKL094W	0.39	0.38	-0.73	-1.13	0.36	0.48	-0.25	-0.74	0.45	-0.03	0.31
YKL098W	0.03	-0.26	-0.45	-0.79	0.28	0.34	-0.23	-0.83	-0.12	-1.19	-0.37
YKL099C	0.44	0.24	-0.39	-0.81	0.56	0.64	-0.25	-0.48	0.57	-0.33	0.07
YKL100C	-0.09	0.03	-1.02	-0.88	-0.09	0	-0.28	-0.95	-0.4	-0.58	-0.92
YKL103C	-0.58	-0.32	-1.14	-1.2	-0.15	-0.48	-0.35	-1.22	-0.54	-0.3	-0.4
YKL104C	0.34	0.76	-1.07	-0.91	0.49	0.4	-0.15	-0.58	0.01	0.17	0.33
YKL105C	-0.07	-0.08	-0.19	-0.32	0.12	0.31	-0.35	-0.73	0	-0.37	-0.59
YKL106C-A	0.05	-0.19	-0.35	-0.62	0.07	0.18	-0.23	-0.37	0.03	-0.36	-0.02
YKL106W	-0.06	-0.19	-0.57	-0.8	0	0.17	-0.4	-0.56	-0.07	-0.66	-0.28
YKL113C	1.27	1	-0.08	-0.38	1.06	0.83	0.03	-0.06	0.67	0.41	0.95
YKL114C	-0.13	-0.3	-0.58	-0.52	0.2	0.24	-0.24	-0.73	-0.37	-1.03	-0.83
YKL116C	-0.12	-0.28	-0.49	-0.1	0.3	0.48	-0.32	-0.75	-0.31	-0.75	-0.81
YKL117W	-0.63	0.05	-0.97	-0.3	0.01	0.08	-0.09	-0.99	-0.33	0.18	-0.15
YKL119C	-0.54	-0.12	-0.42	0.19	0.02	0.24	-0.22	-0.69	-0.22	-0.43	-0.54
YKL122C	-0.24	-0.24	-1.11	-1.29	-0.04	0.11	-0.39	-0.76	-0.53	-0.39	-0.68
YKL124W	-0.49	-0.17	-0.85	-0.45	-0.1	0	-0.38	-1.16	-0.67	-0.32	-0.79
YKL125W	0	-0.17	-0.71	-1.18	0.18	0.41	-0.63	-0.85	0.12	-0.53	-0.4
YKL126W	-1.01	-1.28	-0.97	-0.6	-0.6	-0.42	-0.25	-1.51	-1.09	-1.21	-1.45
YKL128C	-0.36	-0.47	-1.1	-0.28	-0.16	0.09	-0.28	-1	-0.77	-0.63	-1.1
YKL129C	-0.42	-0.7	-0.78	-1.26	-0.3	-0.07	-0.13	-1.26	-0.57	-0.43	-1.14
YKL132C	-0.64	-1.13	-1.08	-0.98	0	-0.03	-0.3	-0.93	-0.64	-1.02	-0.97
YKL133C	-0.66	-1.28	-0.43	-0.98	-0.5	-0.4	-0.32	-1.6	-1.11	-1.78	-2.15
YKL134C	-0.1	-0.6	-0.53	-0.89	0.05	0.18	-0.14	-0.64	-0.21	-0.43	-0.75
YKL135C	-0.53	-0.97	-0.79	-0.94	-0.18	-0.05	-0.33	-1.43	-0.84	-0.94	-1.66
YKL137W	-0.68	-0.92	-0.45	0.38	-0.39	0	-0.1	-1.24	-0.96	-0.81	-1.66
YKL138C	-0.75	-0.95	-0.45	0.33	-0.38	0.01	-0.08	-1.2	-0.98	-0.74	-1.66
YKL138C-A	-1.01	-1.53	-0.62	0.34	-0.26	0.02	-0.28	-1.14	-1.14	-1.24	-1.73
YKL140W	-0.56	-0.49	-1.27	-0.44	-0.17	-0.12	0.01	-1.54	-1.11	-0.59	-1.72
YKL141W	-0.79	-0.74	-1.49	-1.03	-0.38	-0.12	-0.08	-1.1	-0.9	-0.16	-1.13
YKL142W	-0.05	0.53	-1.81	-1.27	0.05	0.06	-0.1	-1.22	-0.5	0.3	-0.43
YKL145W	-0.43	-0.2	-0.89	0.34	-0.06	0.04	-0.28	-1.13	-0.52	-0.19	-0.95
YKL148C	-0.71	-0.33	-1.74	-0.63	-0.18	-0.1	-0.11	-1.32	-0.81	-0.33	-0.63
YKL150W	-0.89	-0.63	-1.84	-0.87	-0.45	-0.2	-0.23	-1.31	-1.12	-0.04	-0.81
YKL154W	0.07	-0.02	-0.6	-0.27	0.41	0.47	-0.22	-0.8	-0.25	-0.56	-0.68
YKL155C	0.17	0.06	-0.5	-0.31	0.46	0.39	-0.32	-0.75	-0.35	-0.54	-0.66
YKL157W	-0.66	-1.11	-0.62	0.05	-0.07	0.03	-0.15	-1.61	-0.98	-1.49	-1.72
YKL159C	-0.58	-0.81	-0.42	0.26	-0.13	0.05	-0.08	-1.24	-0.9	-0.89	-1.62
YKL160W	-0.18	-0.28	-1.1	-0.78	0.18	0.46	-0.19	-1.54	-0.37	-0.84	-0.81
YKL162C	-0.22	-0.99	-0.31	-0.81	0.02	0.01	-0.49	-1.07	-0.31	-1.11	-0.9
YKL167C	-0.32	-0.66	-0.81	-0.94	0.02	-0.04	-0.31	-1.16	-0.52	-0.91	-1.01
YKL168C	-0.5	-0.34	-0.73	-0.17	-0.24	-0.07	-0.27	-0.89	-0.58	-0.5	-0.84
YKL170W	-0.06	-0.24	-0.54	-0.48	0.01	0.15	-0.34	-1.11	-0.32	-0.56	-0.66
YKL171W	0.01	-0.53	-0.39	-0.43	-0.04	0.11	-0.12	-0.38	-0.01	-0.05	0.16
YKL172W	1.1	0.33	-0.48	-0.96	0.81	0.74	-0.33	-0.61	0.52	-0.26	-0.07
YKL173W	-0.34	-0.64	-0.59	-0.44	-0.04	0.14	-0.33	-0.74	-0.33	-0.58	-0.95
YKL174C	-0.3	-0.57	-0.54	-0.44	-0.04	0.13	-0.29	-0.72	-0.31	-0.51	-0.98
YKL176C	-0.05	-0.04	-0.67	-0.64	0.31	0.36	-0.22	-0.83	-0.17	-0.58	-0.52
YKL179C	-0.11	-0.11	-1.05	-0.85	0.09	-0.13	-0.3	-1.18	-0.49	-0.49	-0.87
YKL181W	0.42	-0.03	-0.44	-0.6	0.46	0.32	-0.17	-0.28	0.25	-0.21	-0.03
YKL182W	0.06	0.5	-1.38	-1.53	0.13	0.1	-0.24	-1.31	-0.66	-0.41	-0.62
YKL183W	0.14	0.1	-1.26	-1.27	0.44	0.23	-0.26	-0.9	-0.1	-0.5	-0.46
YKL184W	0.18	0.32	-1.35	-1.51	0.31	0.15	-0.28	-0.97	-0.44	-0.22	-0.59
YKL186C	0.32	0.44	-1.16	-1.17	0.45	0.33	-0.48	-0.65	0.22	0.02	0.11
YKL188C	-1.14	-1.35	-0.22	-0.16	-0.19	-0.33	-0.39	-1.04	-1.1	-1.23	-1.8
YKL190W	0.04	0.45	-0.99	-0.65	0.3	0.27	-0.32	-0.68	0.29	0.26	0.2
YKL193C	-0.77	-0.38	-0.86	0.01	-0.24	-0.06	0.03	-0.57	-0.44	0.26	-1.01
YKL194C	-0.39	-0.28	-0.62	-0.34	-0.15	0.06	-0.1	-0.9	-0.37	-0.53	-1.15
YKL195W	-0.7	-0.85	-0.47	0.58	-0.34	-0.01	0.03	-0.94	-0.46	-0.42	-0.95
YKL196C	-0.67	-0.82	-0.51	0.62	-0.23	0.06	-0.03	-1.04	-0.56	-0.61	-0.92
YKL197C	-1.18	-1.4	-0.65	-0.23	-0.37	-0.21	-0.04	-1.28	-0.96	-1.66	-1.51
YKL201C	-0.73	-0.62	-1.92	-1.7	-0.25	-0.11	-0.35	-1.48	-0.9	-0.42	-1.14
YKL203C	-0.43	-0.72	-0.8	-1.31	-0.02	0	-0.43	-1.27	-0.51	-0.92	-1.28
YKL204W	-0.3	-0.61	-0.08	-0.05	-0.26	0.11	-0.2	-1.07	0.03	-0.08	-0.65
YKL205W	0.36	0.28	0.19	0.86	0.43	0.69	-0.1	-0.17	0.07	-0.15	-0.12
YKL206C	-0.08	-0.08	-0.21	0.62	0.23	0.47	-0.21	-0.5	-0.33	-0.72	-0.64
YKL207W	-0.83	-0.91	-0.56	-0.23	-0.34	-0.08	-0.23	-1.07	-0.55	-0.43	-1.11
YKL208W	-0.92	-1.05	-0.88	-0.46	-0.08	-0.02	-0.2	-1.16	-0.66	-1.04	-0.89
YKL210W	-0.63	-0.67	-1.54	-1.07	-0.29	-0.12	-0.31	-1.62	-0.7	-0.8	-1.01
YKL212W	-0.38	-0.25	-0.75	0.6	-0.14	0.07	-0.04	-0.99	-0.7	-0.47	-1.02
YKL213C	-0.23	-0.25	-0.57	0.67	-0.18	0.08	-0.1	-0.97	-0.65	-0.44	-1.05
YKL215C	-1.09	-1.27	0.02	1.14	-0.17	0.24	-0.31	-0.7	-0.77	-0.57	-1.2
YKL219W	-1.34	-1.39	-0.81	-0.75	-0.47	-0.52	-0.12	-0.88	-0.97	-0.78	-1.42
YKR001C	0.05	0.35	-0.91	-1.09	0.04	0.15	-0.06	-0.62	-0.3	-0.3	-0.68
YKR002W	-0.12	-0.09	-0.76	-0.95	0.1	0.12	-0.2	-0.82	-0.34	-0.6	-0.7
YKR003W	-0.22	-0.04	-0.71	-0.28	0.19	0.29	-0.08	-0.51	-0.21	-0.25	-0.31
YKR004C	-0.44	-0.79	-0.81	-0.57	0.11	0.31	-0.54	-0.99	-0.27	-1.13	-0.73
YKR006C	-0.81	-0.82	-0.99	-0.41	-0.06	0.04	-0.31	-0.96	-0.81	-0.54	-1
YKR007W	-0.76	-0.82	-0.8	-0.25	0.03	0.17	-0.25	-0.88	-0.65	-0.39	-0.86
YKR008W	-0.08	0.16	-0.49	-0.57	0.04	0.35	-0.29	-0.72	-0.06	-0.03	-0.46
YKR010C	0.49	0.19	-0.73	-0.78	0.47	0.51	-0.41	-0.82	0.17	-0.11	-0.49
YKR011C	-0.1	0.05	-1.11	-0.73	0.16	0	-0.02	-0.88	-0.26	-0.13	-0.31
YKR014C	-0.85	-0.96	-0.25	-0.28	-0.33	-0.13	-0.1	-1.07	-0.63	-0.86	-1.23
YKR016W	-0.03	0.29	-0.76	-0.8	0.18	0.04	-0.24	-0.15	-0.02	0.33	-0.17
YKR017C	-0.68	-0.79	0.35	0.98	-0.2	0.04	-0.23	-0.41	-0.64	-0.38	-1.29
YKR018C	-1.02	-0.9	-0.19	0.72	-0.37	0.05	-0.22	-0.55	-0.59	-0.39	-1.33
YKR019C	-0.63	-1.21	-0.29	0.23	-0.16	0.22	-0.23	-0.75	-0.6	-0.84	-1.12
YKR020W	-0.82	-1.36	-0.39	0.13	-0.2	0.11	-0.19	-0.87	-0.6	-0.97	-1.13
YKR021W	-0.46	-0.46	0.25	0.95	-0.18	0.17	-0.14	-0.43	-0.07	-0.12	-0.51
YKR022C	-0.46	-1.09	0.64	0.57	-0.23	0.24	-0.22	-0.47	-0.19	-0.61	-0.86
YKR023W	-0.38	-1.06	0.71	0.65	-0.1	0.27	-0.23	-0.42	-0.16	-0.57	-0.86
YKR026C	0.42	-0.15	-0.49	-0.11	0.56	0.66	-0.16	-0.74	-0.06	-0.7	-0.7
YKR028W	-0.28	-0.2	-1.17	-0.84	0.1	-0.01	-0.5	-1.05	-0.74	-0.88	-1.07
YKR029C	-0.04	-0.19	-0.25	-0.83	-0.04	-0.06	-0.18	-1.64	-0.28	-0.25	-1.05
YKR030W	-0.42	-0.41	-0.86	-1.05	0.07	-0.08	-0.35	-1.16	-0.38	-0.87	-0.64
YKR031C	-0.27	-0.3	0.01	-0.28	0.08	0.16	-0.4	-0.86	0.24	-0.13	-0.02
YKR034W	0.57	0.6	0.87	0.49	0.53	0.19	0.06	0.24	0.74	0.14	0.81
YKR035W-A	-0.24	-0.29	-0.39	-0.28	0.1	-0.01	-0.23	-0.57	-0.37	-0.48	-0.41
YKR037C	-0.04	-0.03	0.07	0.05	0.3	0.54	-0.14	-0.27	0.41	-0.31	0.03
YKR038C	0.11	0.37	-0.67	-0.73	0.49	0.23	-0.34	-0.84	-0.17	-0.39	-0.07
YKR039W	-0.32	-0.08	-1.28	-1.32	-0.06	-0.13	-0.4	-1.25	-0.78	-1.13	-0.94
YKR045C	-0.37	-0.76	-0.23	0.67	0.07	0.22	-0.16	-1.19	-0.78	-0.99	-1.72
YKR046C	-0.84	-1	-0.35	0.63	-0.46	0.08	-0.31	-1.18	-0.5	-0.39	-0.89
YKR048C	-0.6	-0.58	-0.59	-0.38	-0.35	0.11	-0.21	-1.03	-0.36	-0.65	-1.02
YKR051W	-0.58	-0.8	-0.26	-0.08	-0.12	-0.02	-0.44	-0.8	-0.77	-0.92	-1.12
YKR054C	0.01	-0.65	-0.12	-0.98	0.18	0.39	-0.52	-0.94	0.07	-0.7	-0.51
YKR055W	0.02	-0.64	-0.11	-1.07	0.16	0.35	-0.62	-0.81	0.19	-0.54	-0.46
YKR057W	0.98	0.8	-0.73	-0.97	0.83	0.67	-0.31	-0.81	0.37	-0.2	0.19
YKR058W	-0.3	-0.18	-1.26	-1.18	0.08	0.11	-0.16	-0.92	-0.37	-0.16	-0.46
YKR059W	0.55	0.34	-0.17	-0.34	0.73	0.84	-0.36	-0.61	0.23	-0.36	0.05
YKR061W	-0.64	-0.82	-1.09	-1.06	-0.06	0.17	-0.13	-1.38	-0.68	-0.76	-1.43
YKR062W	-0.12	-0.31	-1.74	-2.35	-0.06	-0.03	-0.34	-1.38	-0.5	-0.24	-0.86
[truncated: 1,389 more rows]
