# Supplementary material for: The extra-terminal domain drives the role of BET proteins in transcription
Source: Nucleic Acids Res. 2026 Jul 16;54(13):gkag717. doi: 10.1093/nar/gkag717 (PMC13373324; doi:10.1093/nar/gkag717)
Supplement: gkag717_Supplemental_Files [file gkag717_supplemental_files.zip › TableS5.xlsx]

## Sheet: Supplementary Table 5A
Supplementary Table 5	Description
A	Index describing data contained in Supplementary Table 5.
B	Proteins detected in chromatin-enriched fractions by quantitative mass spectrometry. Significance was determined by a two-tailed Welch’s t-test.
C	Nuclear proteins reliably dected in chromatin-enriched fractions by quantitative mass spectrometry used in subsequent analyses. Significance was determined by a two-tailed Welch’s t-test.
D	Proteins detected in whole cell extracts by quantitative mass spectrometry. Significance was determined by a two-tailed Welch’s t-test.
E	Proteins quantified in chromatin-enriched fractions by parallel reaction monitoring mass spectrometry (PRM-MS). Significance was determined by a two-tailed Welch’s t-test.
F	Proteins quantified in whole cell extracts by parallel reaction monitoring mass spectrometry (PRM-MS). Significance was determined by a two-tailed Welch’s t-test.

## Sheet: Supplementary Table 5B
Identifier	Gene	DMSO Rep A	DMSO Rep B	DMSO Rep C	DMSO Rep D	DMSO Rep E	DMSO Sample Count	DMSO Mean	DMSO Standard Deviation	DMSO Relative Standard Deviation	IAA Rep A	IAA Rep B	IAA Rep C	IAA Rep D	IAA Rep E	IAA Sample Count	IAA Mean	IAA Standard Deviation	IAA Relative Standard Deviation	log2 (IAA/DMSO)	Welch's t-test	-log10 t-test p-value
YL001_YEAST	YLR001C	26268.9	22087.8	N/A	29511.5	14539.2	4	23101.8	6466.87	0.279929	6913.76	19964.8	11359.3	9169.98	N/A	4	11852	5704.96	0.481352	-0.962883	0.0407468	1.38991
LRG1_YEAST	LRG1	86579.2	111573	71328.6	96352.8	81432.3	5	89453.2	15313.3	0.171188	55855.7	78522.8	62858	61877.8	57243.6	5	63271.6	9028.36	0.142692	-0.499575	0.0147922	1.82997
ROY1_YEAST	ROY1	141782	166202	108640	120504	138758	5	135177	22014.3	0.162855	98719.5	119829	93562.1	89806.5	79033.3	5	96190.1	15059.9	0.156564	-0.490892	0.01351	1.86934
ATG19_YEAST	ATG19	437770	331688	360909	417701	326482	5	374910	50477.4	0.134639	320054	227509	267700	258985	264031	5	267656	33337.9	0.124555	-0.486165	0.00553835	2.25662
RRP42_YEAST	RRP42	260849	208789	218638	221573	179709	5	217912	29155.7	0.133796	209284	163157	154281	137595	168195	5	166502	26595.7	0.159732	-0.3882	0.0196776	1.70603
TRM3_YEAST	TRM3	736985	719901	550102	664941	550140	5	644414	90099.1	0.139816	555608	555236	458369	406406	488339	5	492792	64250.3	0.13038	-0.38701	0.0175091	1.75674
CTR86_YEAST	CTR86	291117	347235	294949	287970	343285	5	312911	29666.4	0.0948077	270425	299537	197526	221817	213872	5	240635	42678	0.177356	-0.378904	0.0166892	1.77757
NAA35_YEAST	MAK10	181477	172384	170755	142221	165226	5	166413	14731.7	0.0885251	153828	120755	120155	130285	124457	5	129896	13972.5	0.107567	-0.357408	0.00385495	2.41398
SFB3_YEAST	SFB3	1117320	1128430	948456	1078940	1010850	5	1.0568e+06	76048.6	0.0719612	848497	873678	754392	790990	863840	5	826279	51391.1	0.0621958	-0.355	0.000793379	3.10052
CAPZA_YEAST	CAP1	1348640	1469000	1145840	1215000	1122210	5	1260138	146272	0.116076	962344	1177270	873947	994090	939331	5	989396	113892	0.115113	-0.348961	0.0123865	1.90705
SFGH_YEAST	YJL068C	698952	905219	693716	859716	715961	5	774713	100012	0.129095	N/A	573448	N/A	591523	661999	3	608990	46788.3	0.0768293	-0.347243	0.0197956	1.70343
USO1_YEAST	USO1	190228	223895	N/A	230320	201969	4	211603	18718.3	0.0884595	N/A	198813	150650	177529	143995	4	167747	25280.1	0.150704	-0.335075	0.0345249	1.46187
EMW1_YEAST	EMW1	525424	611317	467599	497076	539333	5	528150	54039.9	0.102319	411807	526624	400358	378682	409825	5	425459	58058.8	0.136462	-0.311926	0.0201531	1.69566
GEA2_YEAST	GEA2	253099	293038	249021	250465	282242	5	265573	20554.8	0.077398	214813	247573	209747	194600	203382	5	214023	20217.5	0.0944643	-0.311343	0.00396276	2.402
DPOD_YEAST	POL3	223068	225928	206673	243194	237282	5	227229	14120	0.06214	149354	208444	183504	208314	166513	5	183226	25942.6	0.141588	-0.310524	0.0151069	1.82083
PREP_YEAST	CYM1	226671	242970	210499	236177	225031	5	228270	12323.4	0.0539863	166909	210089	181619	174243	189944	5	184561	16638.5	0.0901521	-0.306643	0.00187402	2.72723
WDR6_YEAST	RTT10	233727	303573	224283	261161	236920	5	251933	31910.9	0.126664	196811	258350	187319	200545	182949	5	205195	30544.2	0.148855	-0.296045	0.0455943	1.34109
DOA10_YEAST	SSM4	611894	648468	578055	546507	514618	5	579908	52691.1	0.0908611	372504	530417	419675	572838	473861	5	473859	80938.9	0.170808	-0.291367	0.0443792	1.35282
KEL3_YEAST	KEL3	253452	284897	255946	261756	264813	5	264173	12433.4	0.0470655	222791	275734	193003	190823	198059	5	216082	35703.1	0.16523	-0.289903	0.0364253	1.4386
SNF1_YEAST	SNF1	1150050	1053050	1067690	1136910	1186740	5	1118888	56691.3	0.0506676	782741	786536	932093	976104	1133710	5	922237	146282	0.158616	-0.278856	0.0364524	1.43827
XRN2_YEAST	RAT1	371374	303532	391855	370028	404975	5	368353	39074.3	0.106079	339682	242429	318215	297034	321582	5	303788	37495.6	0.123427	-0.278021	0.0285861	1.54384
KIN1_YEAST	KIN1	354947	323460	298698	326914	301611	5	321126	22730.3	0.070783	267071	273424	258874	254340	273129	5	265368	8541.39	0.032187	-0.275147	0.0034445	2.46287
TRM1_YEAST	TRM1	643378	702636	577601	631183	611981	5	633356	46017.4	0.0726564	517348	635118	455495	516129	498341	5	524486	66715	0.127201	-0.272111	0.0194952	1.71007
ETT1_YEAST	ETT1	514475	536951	569025	607225	622711	5	570077	45662.7	0.0800991	391999	458242	482762	503744	529808	5	473311	52550.3	0.111027	-0.268369	0.0148375	1.82864
RIM2_YEAST	RIM2	450947	532675	441749	509533	439935	5	474968	43106.4	0.0907565	317574	457747	424147	395771	377742	5	394596	52628.7	0.133374	-0.267453	0.030627	1.5139
ELO3_YEAST	ELO3	543571	671350	545091	676099	538589	5	594940	71979.9	0.120987	501320	548641	491694	465598	466381	5	494727	33953.6	0.068631	-0.266112	0.0323001	1.4908
BUR1_YEAST	SGV1	929115	785546	758566	784544	743532	5	800261	74201.7	0.0927219	691043	643478	713854	643165	637570	5	665822	34474.4	0.0517772	-0.265333	0.011575	1.93648
TSR1_YEAST	TSR1	488209	520308	482673	497277	495033	5	496700	14398.8	0.028989	455494	456665	415652	394884	344706	5	413480	46665.1	0.112859	-0.264557	0.0137311	1.86229
AGM1_YEAST	PCM1	1053810	1236520	1127730	1134990	1056570	5	1121924	74577.7	0.066473	939497	1081930	923267	903549	829232	5	935495	92088.4	0.0984382	-0.262173	0.00842026	2.07467
NMD2_YEAST	NMD2	787231	678205	615188	736243	670743	5	697522	65985.2	0.0945994	700902	548291	532599	523935	609764	5	583098	73910.1	0.126754	-0.2585	0.0328358	1.48365
TPA1_YEAST	TPA1	743841	734931	878971	783820	729506	5	774214	62311.3	0.0804833	596257	729019	733389	581700	605388	5	649151	75394.9	0.116144	-0.254179	0.0219593	1.65838
CHS2_YEAST	CHS2	491376	475807	541964	543694	506676	5	511903	30273.5	0.059139	435614	388695	520444	415314	386919	5	429397	54743.9	0.12749	-0.253559	0.0244968	1.61089
TAF2_YEAST	TAF2	327753	327372	306923	349109	327144	5	327660	14920.1	0.0455354	287823	306604	256395	N/A	248603	4	274856	27117.7	0.0986614	-0.253523	0.0211638	1.67441
MON2_YEAST	MON2	173630	209915	186548	176001	202669	5	189753	16067.6	0.0846765	171088	177289	148972	153026	148328	5	159741	13490.8	0.0844544	-0.248389	0.0131374	1.88149
TAF6_YEAST	TAF6	808711	882914	758183	921495	946026	5	863466	78492.6	0.0909041	666838	649952	724805	744653	849838	5	727217	78995.6	0.108627	-0.247753	0.0256167	1.59148
TMA64_YEAST	TMA64	303338	255113	325733	263935	331677	5	295959	35038	0.118388	261408	250057	265555	219456	252418	5	249779	18101.4	0.0724697	-0.244747	0.0397142	1.40105
PAP_YEAST	PAP1	261581	236542	246265	248875	217838	5	242220	16295.9	0.0672771	220774	187964	215798	196205	201476	5	204443	13636.9	0.0667027	-0.244618	0.00434867	2.36164
DGAT2_YEAST	DGA1	148780	152851	162955	149327	127708	5	148324	12852.9	0.0866544	125309	133753	117540	123557	128518	5	125735	6002.43	0.0477386	-0.238363	0.0131244	1.88192
YL032_YEAST	YLL032C	894535	792449	873292	877591	892429	5	866059	42160.4	0.0486807	708387	694135	776985	738079	753941	5	734305	33566.2	0.0457116	-0.238085	0.000705541	3.15148
KIN4_YEAST	KIN4	235755	202198	222682	212371	198488	5	214299	15254.3	0.0711824	193794	192867	171989	N/A	169177	4	181957	13188.8	0.0724831	-0.236028	0.0115182	1.93862
NCL1_YEAST	NCL1	1181690	1151210	1095070	1139050	1150230	5	1143450	31338.7	0.0274072	1029960	965343	926689	945248	1026700	5	978788	47260.3	0.0482845	-0.224325	0.000347131	3.45951
ARP8_YEAST	ARP8	530481	512937	532506	546286	533698	5	531182	11933	0.022465	483446	399817	460406	411750	528640	5	456812	52821.8	0.115631	-0.217605	0.0327719	1.4845
MCM6_YEAST	MCM6	465681	571243	518742	551640	545105	5	530482	40804.3	0.0769192	384236	535709	451050	455753	456394	5	456628	53680.4	0.117558	-0.216284	0.0420701	1.37603
PRS7_YEAST	RPT1	1723560	2009280	1659190	1758440	1687820	5	1767658	140134	0.0792767	1327260	1656390	1590080	1530160	1512960	5	1523370	123246	0.0809034	-0.214573	0.0194228	1.71169
ETFD_YEAST	CIR2	414059	385829	383697	413076	339686	5	387269	30260	0.0781369	309168	339806	374985	339144	306421	5	333905	27915.6	0.0836035	-0.213901	0.0200774	1.69729
TCPE_YEAST	CCT5	1183130	1311320	1170000	1379100	1143590	5	1237428	102264	0.082642	1048180	1160110	1116890	988196	1024700	5	1.06762e+06	69839.4	0.0654162	-0.212953	0.0179578	1.74575
ECM25_YEAST	ECM25	133809	115762	102298	118986	110937	5	116358	11606.8	0.0997503	111977	96750.1	93969.5	105593	93940.3	5	100446	8021.6	0.0798599	-0.212156	0.0391952	1.40677
SRP68_YEAST	SRP68	590186	565805	558656	491802	598259	5	560942	42002.9	0.0748793	539733	495723	472979	467319	445541	5	484259	35784.3	0.073895	-0.212072	0.0149552	1.82521
GSHR_YEAST	GLR1	1026920	1132610	916710	1037530	922072	5	1.00717e+06	90099.5	0.0894582	875991	988469	801955	865862	824584	5	871372	72061.2	0.0826985	-0.208944	0.0313363	1.50395
SCH9_YEAST	SCH9	430655	469852	419586	418832	427167	5	433218	21083.3	0.0486667	380158	405193	375226	352796	362112	5	375097	19983.4	0.0532753	-0.207831	0.00208717	2.68044
CD123_YEAST	CDC123	150746	159397	154239	170943	162263	5	159518	7792.56	0.0488508	134656	155414	112036	152857	135740	5	138141	17423.4	0.126128	-0.207578	0.0495344	1.30509
PSA2_YEAST	PRE8	N/A	691897	642651	726200	766847	4	706899	52659.8	0.0744941	556523	661163	606660	636137	608627	5	613822	39053.1	0.0636229	-0.203683	0.0289869	1.5378
PBP2_YEAST	PBP2	694698	631363	692292	638493	667132	5	664796	29433.1	0.0442739	599865	597074	596759	600700	495267	5	577933	46243.4	0.0800152	-0.202009	0.0099271	2.00318
EFM1_YEAST	EFM1	684347	668077	634449	598886	622199	5	641592	34570.1	0.0538817	571948	580417	516889	542248	580375	5	558375	27996.6	0.0501394	-0.20042	0.00336807	2.47262
RPN5_YEAST	RPN5	903134	929636	828570	1017880	848947	5	905633	74722.5	0.0825085	794867	750103	769649	857978	780797	5	790679	41027.5	0.051889	-0.195835	0.0225571	1.64672
DOP1_YEAST	DOP1	490191	574078	488473	564080	526862	5	528737	40048.2	0.0757432	445200	518201	439018	457622	456258	5	463260	31674.8	0.0683737	-0.190728	0.0220714	1.65617
LCB2_YEAST	LCB2	432690	450408	438738	408050	467884	5	439554	22139.8	0.0503688	377212	414346	382123	370770	391182	5	387127	16942.7	0.0437652	-0.183235	0.00344913	2.46229
IF2P_YEAST	FUN12	8275700	7582960	8968680	8710620	9409400	5	8589472	696828	0.0811258	7752220	6784690	7778130	7514410	8022700	5	7570430	474674	0.062701	-0.182194	0.0303016	1.51853
PSA7_YEAST	PRE10	2707650	3268190	3048230	3167450	3119960	5	3062296	213744	0.0697987	2578430	2973000	2581610	2727740	2677290	5	2707614	161493	0.059644	-0.177592	0.0196583	1.70645
YBT1_YEAST	YBT1	907040	935288	767603	965491	822761	5	879637	82166.5	0.0934096	783422	822297	741229	764647	784037	5	779126	29799.9	0.0382478	-0.17505	0.0496315	1.30424
2ABA_YEAST	CDC55	656471	650558	586853	572897	530076	5	599371	53711.9	0.0896138	535382	523624	498850	523299	573357	5	530902	27205.7	0.0512443	-0.175003	0.0443957	1.35266
IF2G_YEAST	GCD11	6188610	5776110	6011470	5458460	5395680	5	5766066	343029	0.0594909	5724090	5050460	5097290	4861310	4900270	5	5126684	348301	0.0679389	-0.169561	0.0191615	1.71757
NPT1_YEAST	NPT1	816788	871951	721481	783951	767615	5	792357	56210.1	0.0709404	756481	775377	636294	693872	684833	5	709371	56477.3	0.0796159	-0.15961	0.0482547	1.31646
RRP41_YEAST	SKI6	672378	625351	724798	708712	647495	5	675747	41358.1	0.0612036	579312	677096	574823	574809	621634	5	605535	44595.7	0.0736468	-0.158273	0.032701	1.48544
TCB2_YEAST	TCB2	1452620	1498140	1422810	1437470	1302320	5	1422672	72965.6	0.0512877	1393160	1376480	1271730	1129760	1210130	5	1276252	111317	0.0872215	-0.15669	0.0439529	1.35701
ELP3_YEAST	ELP3	1689400	1490470	1498890	1404420	1406320	5	1497900	116032	0.0774632	1439220	1230330	1308730	1328800	1421570	5	1345730	85826.7	0.063777	-0.154552	0.0487536	1.31199
RTF1_YEAST	RTF1	373731	380296	359570	359934	385172	5	371741	11673.5	0.0314022	322201	350104	315322	350964	332695	5	334257	16097.9	0.0481603	-0.153338	0.00361011	2.44248
RPN1_YEAST	RPN1	1683370	2010650	1816730	1811610	1851650	5	1834802	117263	0.0639105	1514660	1708750	1671670	1675510	1680280	5	1650174	77145.2	0.0467498	-0.153006	0.0219748	1.65808
REP1_YEAST	REP1	427957	387281	434877	444180	462649	5	431389	27884.8	0.0646397	392169	390169	390884	377032	392191	5	388489	6462.75	0.0166356	-0.151115	0.0244325	1.61203
CDC53_YEAST	CDC53	293793	313653	293569	267055	282563	5	290127	17090.1	0.0589058	274369	261989	244195	258672	272347	5	262314	12120.8	0.046207	-0.145386	0.0201565	1.69559
VID27_YEAST	VID27	627752	620207	641666	618880	653067	5	632314	14714	0.0232701	544969	587070	564625	600591	570261	5	573503	21338.6	0.0372074	-0.140841	0.0013796	2.86025
MAM33_YEAST	MAM33	1059810	1044360	1046330	1171110	1056750	5	1075672	53757.4	0.0499757	892833	1005170	1007090	975045	1007160	5	977460	49232.7	0.050368	-0.138129	0.0168941	1.77227
ECM30_YEAST	ECM30	302665	289927	271052	266312	290900	5	284171	15095.5	0.053121	270060	234991	268422	249554	270359	5	258677	15852.9	0.0612846	-0.135607	0.0314761	1.50202
YG4I_YEAST	YGR210C	817207	749858	835233	831648	809407	5	808671	34517.6	0.0426844	782538	695830	755648	713640	749665	5	739464	34612.7	0.0468078	-0.129072	0.0132794	1.87682
TCPB_YEAST	CCT2	1012400	1059420	949559	1019660	974639	5	1.00314e+06	42453.9	0.0423212	937714	965154	896596	889002	907257	5	919145	31701.8	0.0344906	-0.126153	0.00858595	2.06621
EIF3B_YEAST	PRT1	2088720	2054030	1882180	2041520	1893780	5	1992046	96646.7	0.0485163	1991880	1900980	1717420	1712180	1812880	5	1827068	120467	0.0659346	-0.124721	0.0453648	1.34328
DRI1_YEAST	NRP1	1081260	999312	1125730	1126660	1066540	5	1.0799e+06	52349	0.0484757	1016000	1018500	945692	1064730	917865	5	992557	59596.1	0.060043	-0.121676	0.0396643	1.4016
AP1S1_YEAST	APS1	510217	532310	520847	468582	508466	5	508084	24056.7	0.0473478	460996	470780	463369	489688	468049	5	470576	11351.4	0.0241222	-0.110639	0.0211695	1.67429
KPC1_YEAST	PKC1	712665	663982	702763	663218	638539	5	676233	30706.1	0.0454075	649300	592570	666629	613948	617418	5	627973	29625.2	0.0471759	-0.106819	0.035336	1.45178
NOT1_YEAST	CDC39	669578	614979	647297	659944	669320	5	652224	22718.4	0.0348322	601426	583284	626175	599371	634033	5	608858	20814.2	0.0341857	-0.0992613	0.0137891	1.86046
ELP2_YEAST	ELP2	925865	946077	925786	922407	972593	5	938546	21213.2	0.0226023	869539	889617	873252	909153	847679	5	877848	23015.4	0.026218	-0.0964557	0.00253021	2.59684
TCPZ_YEAST	CCT6	1070660	1135820	1071810	1087190	1071040	5	1087304	27997.4	0.0257494	1003080	1043130	1085220	1019720	941307	5	1.01849e+06	53047.7	0.0520845	-0.0943216	0.0421828	1.37486
COPB_YEAST	SEC26	2833530	2876760	2855760	2881680	2921120	5	2873770	32623.4	0.0113521	2689420	2620960	2845380	2741680	2691510	5	2717790	83248.9	0.0306311	-0.0805106	0.010559	1.97638
COPG_YEAST	SEC21	3343460	3409750	3246700	3129160	3355710	5	3296956	110700	0.0335765	3226660	3098450	3042610	3122180	3226700	5	3143320	81394.9	0.0258946	-0.0688455	0.0394378	1.40409
RT04_YEAST	MRP4	444821	424603	468417	417510	459992	5	443069	21944.4	0.0495283	492405	493707	473402	494911	435551	5	477995	25314.3	0.0529593	0.109466	0.0486973	1.3125
YHM2_YEAST	YHM2	1553420	1425950	1620900	1593860	1492570	5	1537340	78815.3	0.0512673	1537380	1678320	1741440	1643640	1713300	5	1662816	79171.7	0.047613	0.113192	0.036285	1.44027
HRR25_YEAST	HRR25	2013420	1768950	1900560	1702070	1915120	5	1860024	123949	0.0666382	1993300	1907390	2029310	2160470	2211560	5	2060406	124242	0.0602998	0.147607	0.0340088	1.46841
PSS_YEAST	CHO1	1684820	1617800	1932820	1650340	1832430	5	1743642	133859	0.0767699	1734710	1977610	2181400	1982160	2036010	5	1982378	161128	0.0812799	0.185128	0.0351755	1.45376
LYP1_YEAST	LYP1	449565	424053	493386	438200	473288	5	455698	27726.3	0.0608436	560610	487985	565077	530052	466675	5	522080	43672.2	0.0836504	0.196191	0.0248831	1.6041
CLC1_YEAST	CLC1	675132	N/A	N/A	N/A	657660	2	666396	12354.6	0.0185394	753790	N/A	779319	N/A	N/A	2	766554	18051.7	0.0235492	0.202009	0.0310441	1.50802
RSN1_YEAST	RSN1	2036190	1689420	2033400	1865590	1847640	5	1894448	145309	0.0767025	2365410	1781040	2456220	2251920	2362630	5	2243444	268442	0.119656	0.243938	0.0421286	1.37542
RS31_YEAST	RPS31	40101700	32371300	41682600	37549900	37226000	5	37786300	3.54381e+06	0.0937855	46891600	35137600	49117900	50948100	46886700	5	45796380	6.19618e+06	0.135298	0.27737	0.0437272	1.35925
YL108_YEAST	YLR108C	457820	363942	442565	328767	497596	5	418138	69658.6	0.166592	510530	492250	489248	485758	580796	5	511716	39783.8	0.0777458	0.291365	0.0381259	1.41878
GBLP_YEAST	ASC1	84052400	63204100	94284000	102966000	98171500	5	88535600	1.57791e+07	0.178223	110247000	100035000	118567000	109885000	106721000	5	109091000	6.69682e+06	0.0613874	0.301203	0.0405052	1.39249
RL24A_YEAST	RPL24A	2088460	1705200	2434570	2575530	2538430	5	2268438	368928	0.162635	2866650	2382050	3075480	2889890	2922970	5	2827408	261944	0.0926447	0.317781	0.0271687	1.56593
NRD1_YEAST	NRD1	N/A	215449	266392	252371	274119	4	252083	26028.6	0.103254	327685	307351	324455	296338	321010	5	315368	13158	0.0417226	0.323138	0.0101103	1.99524
RS29B_YEAST	RPS29B	2668060	1844770	2809540	2503760	2559110	5	2477048	372243	0.150277	2867260	2942750	3380760	3450570	2875720	5	3103412	287604	0.0926735	0.325233	0.0189521	1.72234
ERG24_YEAST	ERG24	2017660	1774590	2577450	2403480	2669420	5	2288520	380549	0.166286	2779450	2273500	3159060	3158860	3177310	5	2909636	392935	0.135046	0.346424	0.0347919	1.45852
PNS1_YEAST	PNS1	1000840	705034	916978	764250	769849	5	831390	122780	0.14768	1152300	848516	1207180	1035520	1049030	5	1.05851e+06	137491	0.129891	0.348436	0.0251624	1.59925
RS12_YEAST	RPS12	29237600	24950000	36270000	29895500	36366400	5	31343900	4.9221e+06	0.157035	40762800	31836700	43754400	40694500	44372200	5	40284120	5.01278e+06	0.124436	0.362027	0.0216336	1.66487
RS10A_YEAST	RPS10A	60319800	49427800	75517400	68807200	72391100	5	65292660	1.05322e+07	0.161307	83460000	75096000	98229500	81545200	87238400	5	85113820	8.5493e+06	0.100445	0.382473	0.0120713	1.91825
RS22A_YEAST	RPS22A	41803200	33720700	51067000	43112000	48230300	5	43586640	6.67574e+06	0.15316	62121500	42960700	65182000	55634000	59649100	5	57109460	8.64726e+06	0.151416	0.389844	0.0258829	1.58699
RS29A_YEAST	RPS29A	7312600	5158140	6176350	7042690	7280150	5	6593986	925289	0.140323	9927060	7122900	7309650	9492350	10285900	5	8827572	1.49896e+06	0.169804	0.420866	0.0265722	1.57557
RL43A_YEAST	RPL43A	28639700	19035400	30956700	25598300	30528900	5	26951800	4.9037e+06	0.181943	37975900	29769800	38894100	40556300	37385100	5	36916240	4.17062e+06	0.112975	0.453874	0.00889556	2.05083
PP2B1_YEAST	CNA1	251878	233252	284009	226336	N/A	4	248869	25790.8	0.103632	324919	N/A	319672	393570	338982	4	344286	33852.5	0.0983267	0.468221	0.00492956	2.30719
RLA3_YEAST	RPP1B	13027700	11074200	18402700	16558900	20517600	5	15916220	3.85866e+06	0.242436	23331500	18594100	24174500	23055400	22442400	5	22319580	2.17373e+06	0.0973912	0.487812	0.0166365	1.77894
RL14B_YEAST	RPL14B	26789600	21109200	36647400	30121400	37359400	5	30405400	6.83547e+06	0.224811	44095400	33680000	48454100	44183300	44779800	5	43038520	5.53105e+06	0.128514	0.501301	0.0130964	1.88285
RS26A_YEAST	RPS26A	60420000	44889800	84268400	63244200	80949700	5	66754420	1.61149e+07	0.241405	104048000	76313300	107487000	98699000	98199800	5	96949420	1.21645e+07	0.125473	0.538369	0.0112939	1.94716
RL38_YEAST	RPL38	26515200	20426800	41908700	31677100	40309100	5	32167380	9.09958e+06	0.282882	52789100	32933800	55458500	48715700	50236000	5	48026620	8.8185e+06	0.183617	0.578236	0.0232712	1.63318
RS28A_YEAST	RPS28A	29993100	19005900	29144000	27862200	27587300	5	26718500	4.42021e+06	0.165436	37028700	24416100	52735100	49653100	43324300	5	41431460	1.12678e+07	0.271963	0.632888	0.0401742	1.39605
YC21B_YEAST	TY2B-C	1917930	1443310	2128870	1932990	2103000	5	1905220	275422	0.144562	3504620	1842590	3402440	3073420	3193760	5	3003366	670648	0.223299	0.656623	0.0177772	1.75014
RL23A_YEAST	RPL23A	24361200	19942700	24720500	20284300	20314400	5	21924620	2.39611e+06	0.109288	35707000	43717900	43427500	35087500	28640100	5	37316000	6.34746e+06	0.1701	0.767243	0.00361326	2.4421
NOP16_YEAST	NOP16	897463	380221	1437670	474980	1354040	5	908875	486227	0.534977	1767520	1145510	1667380	1813660	1396090	5	1558032	281775	0.180853	0.777571	0.0391911	1.40681
RL14A_YEAST	RPL14A	1973360	1547900	2720900	2591460	3185120	5	2403748	644995	0.268329	3486930	4432170	4546360	4503080	4444810	5	4282670	447201	0.104421	0.833225	0.00100173	2.99925
PDR12_YEAST	PDR12	1559400	870796	1266550	1301680	1147940	5	1.22927e+06	250368	0.203672	2657580	1488680	2799870	2657510	2161310	5	2352990	540597	0.229749	0.93669	0.00639766	2.19398
RS15_YEAST	RPS15	594724	484981	851632	1007760	525899	5	692999	226435	0.326746	1361970	1657040	2450640	1406790	1248240	5	1624936	485143	0.298562	1.22946	0.00901745	2.04492
SSO1_YEAST	SSO1	3344120	2252030	3165000	3132100	3329300	5	3044510	453069	0.148815	3596920	3449600	3777780	3703070	3461310	5	3597736	144972	0.0402955	0.240879	0.0500489	1.30061
IMB2_YEAST	KAP104	609644	781846	608881	686011	652772	5	667831	71445	0.106981	582363	600882	568393	552447	598712	5	580559	20518.9	0.0353434	-0.202039	0.0502085	1.29922
COPB2_YEAST	SEC27	2929840	3198640	3170670	3067800	3177430	5	3108876	112157	0.0360764	2856040	2961340	3054730	2993650	2971590	5	2967470	72060.6	0.0242835	-0.0671596	0.0503922	1.29764
IF5_YEAST	TIF5	730734	707450	641795	825142	716815	5	724387	65873.9	0.0909374	687445	667133	581189	627874	650668	5	642862	40822.4	0.063501	-0.172252	0.052634	1.27873
SPT6_YEAST	SPT6	760036	894574	716386	738986	627589	5	747514	96445.7	0.129022	566941	771360	615661	489701	570853	5	602903	104494	0.173317	-0.310175	0.052766	1.27765
TCPQ_YEAST	CCT8	2774760	3547020	3233100	3260820	3312910	5	3225722	280841	0.0870631	2225430	3141410	2840020	2943400	2714560	5	2772964	343694	0.123945	-0.218193	0.0532544	1.27364
RS21A_YEAST	RPS21A	12462700	8950340	11958300	11183800	12534500	5	11417928	1.48105e+06	0.129713	14182600	10260700	15669100	15829600	16390900	5	14466580	2.48882e+06	0.172039	0.341423	0.0534387	1.27214
ILV6_YEAST	ILV6	1425710	1347440	1379500	1460040	1436580	5	1409854	45555.5	0.0323122	1457730	1660520	1717310	1541830	1425050	5	1560488	126343	0.0809638	0.146451	0.0537456	1.26966
YO11B_YEAST	TY1B-OL	47963900	36642300	58111600	57386700	54873300	5	50995560	8.9684e+06	0.175866	82179100	40378000	86836400	78580200	79465600	5	73487860	1.8786e+07	0.255634	0.527134	0.0540515	1.26719
YJ11B_YEAST	TY1B-JR1	76364700	55972800	100164000	81911500	103430000	5	83568600	1.92747e+07	0.230645	149101000	62111800	149074000	140028000	138433000	5	127749560	3.70264e+07	0.289836	0.612285	0.0556377	1.25463
RL24B_YEAST	RPL24B	21713900	17949800	28754000	27418300	31051400	5	25377480	5.39332e+06	0.212524	37215200	24344900	36256000	33247800	32887800	5	32790340	5.07776e+06	0.154855	0.369722	0.0557443	1.2538
CLPX_YEAST	MCX1	432307	389034	369296	438816	336931	5	393277	42910.1	0.109109	325625	159680	334512	346074	330873	5	299353	78439.9	0.262032	-0.393698	0.0557995	1.25337
MNN5_YEAST	MNN5	950384	899034	855434	925340	905098	5	907058	35159.1	0.0387616	850796	732713	866403	888420	833760	5	834418	60315.5	0.0722845	-0.120424	0.0560391	1.25151
YBP2_YEAST	YBP2	139592	167542	154930	139843	174625	5	155306	15883.3	0.102271	140251	157602	119033	114751	127448	5	131817	17390.8	0.131932	-0.236581	0.0565566	1.24752
LSB3_YEAST	LSB3	1755730	1696370	1691360	1497020	1711690	5	1670434	100200	0.0599846	1563920	1634450	1510580	1315730	1546830	5	1514302	119792	0.0791069	-0.14157	0.0568332	1.2454
TIM50_YEAST	TIM50	333149	368788	281627	396299	355679	5	347108	43144.7	0.124297	226746	375932	226410	249517	273889	5	270499	62100.8	0.229579	-0.359764	0.0571847	1.24272
SMC3_YEAST	SMC3	617643	548463	615300	598274	577372	5	591410	28928.9	0.0489151	530025	486513	543716	569646	585669	5	543114	38373.9	0.0706554	-0.122905	0.0572563	1.24218
GPN1_YEAST	NPA3	1106750	1243460	1182830	1195120	1214530	5	1188538	51130.2	0.0430194	966675	1269380	1001890	984347	938570	5	1.03217e+06	134651	0.130454	-0.203504	0.0582975	1.23435
RS18A_YEAST	RPS18A	81087700	69714300	96890200	89811800	91503600	5	85801520	1.06369e+07	0.123971	113934000	92754000	109006000	96345800	90344100	5	100476780	1.0407e+07	0.103576	0.227787	0.0585396	1.23255
IMP3_YEAST	IMP3	1923050	1725010	1886820	1942850	1732450	5	1842036	105400	0.0572192	1672380	1687420	1682410	1787830	1763160	5	1718640	52906.9	0.0307842	-0.100034	0.0586237	1.23193
RL4A_YEAST	RPL4A	150690000	105847000	165382000	156728000	171036000	5	149936600	2.5857e+07	0.172453	210082000	138625000	201012000	194836000	193787000	5	187668400	2.81713e+07	0.150112	0.323833	0.0586468	1.23176
PSB3_YEAST	PUP3	1075590	1163810	963448	1106910	1010760	5	1.0641e+06	78871.4	0.07412	899074	1113840	875735	833747	928584	5	930196	108357	0.116488	-0.194032	0.0590121	1.22906
ZPR1_YEAST	ZPR1	787581	928459	706201	775688	727046	5	784995	86950.9	0.110766	635623	843677	544321	548084	598696	5	634080	123123	0.194176	-0.308018	0.0591707	1.22789
RPD3_YEAST	RPD3	757270	772637	782173	842656	796235	5	790194	32578.1	0.041228	644527	809322	711580	733857	702461	5	720349	59675.2	0.082842	-0.13351	0.0600231	1.22168
DHR2_YEAST	DHR2	538514	447627	521007	391806	455004	5	470792	59440.1	0.126256	426164	355565	404659	397882	425693	5	401993	28833.5	0.0717266	-0.22792	0.060344	1.21937
HFA1_YEAST	HFA1	190961	160034	139301	207416	159071	5	171357	27346.4	0.159588	130171	161057	150958	128338	125590	5	139223	15817	0.11361	-0.299606	0.0605218	1.21809
BRR2_YEAST	BRR2	127943	118749	132320	109280	128635	5	123385	9335.63	0.0756623	110752	108807	110604	118198	115114	5	112695	3853.53	0.0341943	-0.130748	0.0610972	1.21398
ERG4_YEAST	ERG4	2689520	2758550	3193610	2572030	2631990	5	2769140	247128	0.0892435	2671110	2982160	3479840	3391720	3532980	5	3211562	371636	0.115718	0.213837	0.0624089	1.20475
TCPG_YEAST	CCT3	1262010	1479710	1207620	1383970	1266590	5	1319980	110050	0.0833726	1052090	1434640	988365	1043490	947071	5	1.09313e+06	195631	0.178964	-0.27205	0.0624729	1.20431
RPB1_YEAST	RPO21	881145	1008120	939071	865209	959077	5	930524	58339.1	0.0626949	992260	1013230	1007450	993819	977143	5	996780	14135.6	0.0141813	0.0992317	0.0625426	1.20382
RL5_YEAST	RPL5	117493000	88571800	116712000	117485000	124722000	5	112996760	1.40377e+07	0.124231	145507000	102640000	146482000	137538000	151447000	5	136722800	1.96946e+07	0.144048	0.274972	0.0631209	1.19983
PRS4_YEAST	RPT2	1408160	1731290	1411520	1675410	1497750	5	1544826	150404	0.0973597	1176630	1596440	1243490	1342060	1305090	5	1332742	160254	0.120244	-0.213047	0.0631416	1.19968
DAP2_YEAST	DAP2	87889.2	93310	108697	107612	99198	5	99341.2	8992.79	0.0905243	61611.8	76227.8	87986.3	87167.6	99774	5	82553.5	14369.4	0.174062	-0.267063	0.0639818	1.19394
DPOLA_YEAST	POL1	288319	286773	307006	288510	300491	5	294220	9023.45	0.0306691	286630	290928	263421	237986	273072	5	270407	21162	0.0782598	-0.12176	0.0646037	1.18974
UTP10_YEAST	UTP10	4003570	3756530	3787330	3650430	3820440	5	3803660	128659	0.0338251	3762430	3284440	3531540	3689900	3643630	5	3582388	186469	0.0520517	-0.0864667	0.0646898	1.18916
RPN9_YEAST	RPN9	416692	445127	433991	401100	447852	5	428952	19813.3	0.0461901	410138	421704	407038	398192	394720	5	406358	10634.6	0.0261704	-0.0780648	0.0648187	1.1883
HSL7_YEAST	HSL7	100132	94773.3	79848.9	108196	76267.3	5	91843.5	13520.1	0.147208	72246.7	70889	72620.2	83889.3	83713.7	5	76671.8	6540.61	0.0853066	-0.260482	0.0663632	1.17807
BCP1_YEAST	BCP1	361875	346232	356046	335923	367379	5	353491	12560.1	0.0355316	310848	321569	308034	351738	351956	5	328829	21611	0.065721	-0.104336	0.0665522	1.17684
TAT1_YEAST	TAT1	2290830	1676200	2300750	1759970	1820000	5	1969550	302183	0.153427	2842640	2016840	2938340	2298050	2189980	5	2457170	409485	0.166649	0.319132	0.0674733	1.17087
LCB4_YEAST	LCB4	167487	141167	258592	N/A	236782	4	201007	55678.5	0.276998	286110	N/A	272607	N/A	275694	3	278137	7075.23	0.0254379	0.46855	0.0680248	1.16733
RL21A_YEAST	RPL21A	32245100	28612100	39535700	36563800	41182700	5	35627880	5.18815e+06	0.14562	43712100	36504200	43393300	39360900	45621000	5	41718300	3.69987e+06	0.0886869	0.227674	0.0686732	1.16321
RS8A_YEAST	RPS8A	85430400	64342100	100289000	88453000	110944000	5	89891700	1.75076e+07	0.194763	118215000	85522000	115984000	114776000	123509000	5	111601200	1.49579e+07	0.13403	0.312093	0.0689104	1.16172
HSP82_YEAST	HSP82	2441730	2778470	2215570	2701130	2316440	5	2490668	242669	0.0974314	2254060	2332290	2211370	2107460	2218350	5	2224706	81241.7	0.0365179	-0.162918	0.0689391	1.16153
ASPG1_YEAST	ASP1	913977	1036670	816109	899367	875420	5	908309	80887.5	0.0890529	814516	934937	774015	762914	703123	5	797901	86360.3	0.108234	-0.186973	0.0705547	1.15147
MTR4_YEAST	MTR4	1271250	1157370	1242700	1192720	1189420	5	1210692	45581	0.0376487	1182380	957220	1085340	1165760	1154750	5	1109090	92596.3	0.0834885	-0.126455	0.0712755	1.14706
AP3M_YEAST	APM3	459584	522543	503241	525295	519177	5	505968	27302.3	0.0539604	365565	530363	463700	409988	420952	5	438114	62276.6	0.142147	-0.207741	0.0713279	1.14674
CDC48_YEAST	CDC48	4689540	4862910	4576420	4550180	4742480	5	4684306	127417	0.0272008	4498730	4489110	4400460	4704250	4540090	5	4526528	111619	0.0246588	-0.0494304	0.0714125	1.14623
ADT2_YEAST	PET9	9185410	5716320	9149590	8564910	8623460	5	8247938	1.44416e+06	0.175094	7987090	8776160	12142400	12084700	13085100	5	10815090	2.27384e+06	0.210247	0.39094	0.0718602	1.14351
NCE2_YEAST	NCE102	14811800	9733080	17860900	13468800	11923100	5	13559536	3.05769e+06	0.225501	20923300	10648000	25479000	22103100	19247400	5	19680160	5.54098e+06	0.281552	0.537434	0.0721451	1.14179
IF4E_YEAST	CDC33	2490450	2324750	2952570	3084780	2724330	5	2715376	314635	0.115872	2131010	2559190	2372300	2315340	2474260	5	2370420	163379	0.0689243	-0.196009	0.0724066	1.14022
RRP8_YEAST	RRP8	310248	275527	318320	290180	327803	5	304416	21281	0.0699077	397407	312003	337077	337368	324063	5	341584	32925.4	0.0963903	0.166196	0.0726151	1.13897
RL37A_YEAST	RPL37A	7850200	4740500	10451200	7821070	11653000	5	8503194	2.68168e+06	0.315373	12368600	9964770	12512200	11303400	10830800	5	11395954	1.06868e+06	0.093777	0.422445	0.0727111	1.1384
RRP40_YEAST	RRP40	201328	210709	202318	N/A	198070	4	203106	5383.59	0.0265063	214739	205180	221987	210062	N/A	4	212992	7154.82	0.033592	0.0685646	0.0727548	1.13814
COPE_YEAST	SEC28	1377450	1365320	1364350	1520250	1422360	5	1409946	66044.6	0.0468419	1167780	1418640	1373250	1278750	1239680	5	1295620	101140	0.0780631	-0.121997	0.0727593	1.13811
RL15A_YEAST	RPL15A	51379300	39000600	59002100	60462400	58473100	5	53663500	8.91734e+06	0.166172	66561800	55092000	67662400	66071200	62241500	5	63525780	5.13776e+06	0.0808767	0.243401	0.0730569	1.13634
SXM1_YEAST	SXM1	1205650	1490280	1028830	1193110	1095300	5	1202634	176471	0.146737	1008470	1294780	763989	756931	865639	5	937962	223920	0.23873	-0.358597	0.0734766	1.13385
SPC29_YEAST	SPC29	1029990	919669	1116630	1171950	1263480	5	1.10034e+06	131908	0.119879	1005580	625895	945848	1020680	939394	5	907479	161415	0.177871	-0.278018	0.0737469	1.13226
TREA_YEAST	NTH1	189430	206444	133266	181172	151995	5	172461	29469.4	0.170875	138026	176444	127911	116008	131016	5	137881	22978.7	0.166656	-0.32285	0.0743935	1.12846
SSH1_YEAST	SSH1	2079070	2270690	1838290	2380330	2016140	5	2116904	213456	0.100834	1794860	1972640	1716830	1846110	2064000	5	1878888	139153	0.0740611	-0.172077	0.0758071	1.12029
ASK10_YEAST	ASK10	291617	194612	363588	275902	309991	5	287142	61388.6	0.213792	392283	N/A	443491	358349	298749	4	373218	60741.2	0.16275	0.378254	0.075994	1.11922
FRA1_YEAST	FRA1	803367	770514	693462	779218	735444	5	756401	42796.4	0.0565789	703264	773888	662372	668601	692558	5	700137	44517.3	0.0635837	-0.111515	0.0760395	1.11896
STH1_YEAST	STH1	645142	733214	629689	699015	713697	5	684151	44690.3	0.0653222	543609	724355	493604	513375	635335	5	582056	96315.5	0.165475	-0.233159	0.0779571	1.10814
VDAC1_YEAST	POR1	51425400	22023500	46388000	31088300	30580100	5	36301060	1.21885e+07	0.335763	54815800	29888500	60577200	58351800	57106300	5	52147920	1.26167e+07	0.241941	0.522598	0.0781102	1.10729
TRPE_YEAST	TRP2	666693	665748	646782	656166	696520	5	666382	18690.4	0.0280476	595249	695720	557997	624185	578635	5	610357	53512.1	0.0876733	-0.126695	0.0785094	1.10508
FMP27_YEAST	FMP27	179717	158814	227455	233889	205824	5	201140	31770.1	0.15795	266404	216291	261709	223146	220065	5	237523	24399.6	0.102725	0.239869	0.0791015	1.10182
YMC1_YEAST	YMC1	420703	358226	414721	325424	359158	5	375646	40787.7	0.10858	392233	452980	389014	438054	434200	5	421296	28887.7	0.0685687	0.16546	0.079288	1.10079
CDC31_YEAST	CDC31	2052400	2002720	2432840	2701050	2707330	5	2379268	340099	0.142943	2002190	1783280	2089700	2073970	2163270	5	2022482	145447	0.0719153	-0.234391	0.0793156	1.10064
2A5D_YEAST	RTS1	369312	297489	261925	343368	270544	5	308528	46489.3	0.150681	280398	281095	271347	218751	239987	5	258316	27738.3	0.107381	-0.256265	0.0796518	1.0988
AATM_YEAST	AAT1	866495	801594	812908	902418	754817	5	827646	57663	0.069671	804236	803254	749888	744938	719819	5	764427	37660.9	0.0492668	-0.114636	0.079891	1.0975
KTR1_YEAST	KTR1	2121080	1764400	2625540	2167510	2108500	5	2157406	307171	0.14238	2277910	2053440	3063480	2972530	3012060	5	2675884	473567	0.176976	0.310718	0.0798966	1.09747
HS104_YEAST	HSP104	3498760	3468520	3088680	3210180	3220980	5	3297424	178073	0.0540035	3233800	3332900	2861070	2898320	2823490	5	3029916	235482	0.0777188	-0.122062	0.079952	1.09717
RHO5_YEAST	RHO5	1100600	878972	865814	964696	884710	5	938958	98338.4	0.104731	961529	1050290	1047580	1025840	1199720	5	1.05699e+06	87447.7	0.0827326	0.170831	0.0803058	1.09525
MSN5_YEAST	MSN5	460389	546574	492138	475371	516833	5	498261	34186.2	0.0686111	424444	524631	414634	453926	395933	5	442714	50365.8	0.113766	-0.170528	0.0804253	1.09461
MSS4_YEAST	MSS4	254606	240124	234028	274978	223428	5	245433	19997.1	0.0814767	161543	159468	229488	232855	235288	5	203728	39517.4	0.193971	-0.268681	0.0804647	1.09439
ELO2_YEAST	ELO2	344344	355759	283026	391762	292232	5	333425	45437.2	0.136274	330688	220931	247361	257780	317550	5	274862	47157.9	0.171569	-0.278653	0.0806072	1.09363
NUM1_YEAST	NUM1	1387120	1018810	1499110	1389570	1420900	5	1343102	186851	0.139119	2021410	1246170	1717610	1650460	1601340	5	1647398	277457	0.168421	0.29462	0.0813641	1.08957
MKT1_YEAST	MKT1	640548	614559	651985	741025	683607	5	666345	48550.4	0.0728608	554933	533112	637261	653595	629212	5	601623	53865.6	0.0895339	-0.14741	0.0814339	1.08919
IMB3_YEAST	PSE1	1194230	1291170	981842	1085730	1187060	5	1.14801e+06	117948	0.102741	1019550	1216980	891513	832881	920007	5	976186	150602	0.154276	-0.233902	0.0815137	1.08877
PLB2_YEAST	PLB2	322793	303542	510491	452725	430640	5	404038	88190.9	0.218274	407350	423754	630886	625405	555533	5	528586	107533	0.203435	0.387645	0.0815671	1.08848
HXT6_YEAST	HXT6	33011600	19622800	28365000	28903000	24310300	5	26842540	5.07833e+06	0.189189	38664500	22526800	37970900	42335700	34336300	5	35166840	7.61494e+06	0.216538	0.389695	0.0816474	1.08806
RSC2_YEAST	RSC2	397806	356519	340449	402973	380865	5	375722	26784.8	0.0712889	350139	353563	358805	319625	353936	5	347214	15728.6	0.0452995	-0.113844	0.082586	1.08309
RRP4_YEAST	RRP4	1104230	776279	718673	859036	716665	5	834977	161281	0.193156	732268	692773	625087	604325	692798	5	669450	53020.1	0.0791995	-0.318759	0.0827293	1.08234
SYV_YEAST	VAS1	1908130	2124480	1775490	1967050	1722170	5	1899464	159748	0.0841017	1766260	1971950	1552710	1565100	1554520	5	1682108	185609	0.110343	-0.175322	0.0832461	1.07964
DCK1_YEAST	DCK1	151756	146439	139480	131784	138007	5	141493	7750.18	0.0547742	148662	126049	113169	127506	123122	5	127702	12983.4	0.10167	-0.147956	0.0836797	1.07738
LCF3_YEAST	FAA3	915165	680034	722125	810813	651182	5	755864	107521	0.142249	693955	555077	N/A	639850	670214	4	639774	60651.4	0.0948012	-0.240564	0.083883	1.07633
PHO88_YEAST	PHO88	3627020	3084000	4726000	3599920	3410320	5	3689452	618634	0.167676	3665900	4036890	5395830	4856650	4545360	5	4500126	678594	0.150795	0.286559	0.0841183	1.07511
ERF1_YEAST	SUP45	5112880	4415170	5038540	5115440	5218540	5	4980114	322243	0.0647059	5427820	5394800	5485880	5047060	5229520	5	5317016	178448	0.0335617	0.094438	0.0849959	1.0706
YM13B_YEAST	TY1B-MR1	5324550	3723840	6123070	6051300	6346520	5	5513856	1.0716e+06	0.194347	9028640	4026440	9026260	7930890	8413550	5	7685156	2.09646e+06	0.272794	0.479013	0.085149	1.06982
ARO9_YEAST	ARO9	595065	660295	557063	597414	579051	5	597778	38484.7	0.0643796	560577	562946	590460	520082	548820	5	556577	25478.8	0.0457777	-0.103028	0.086463	1.06317
EUG1_YEAST	EUG1	59773.6	74209	N/A	74809.3	73036.7	4	70457.2	7160.31	0.101626	66571.7	59015.8	54886	70327.4	50948	5	60349.8	8035.72	0.133152	-0.223398	0.0873782	1.0586
RMD1_YEAST	RMD1	451081	380513	441095	380930	485091	5	427742	45918	0.10735	405286	415035	382974	349877	327830	5	376200	36853.1	0.0979613	-0.185239	0.0876906	1.05705
PDR16_YEAST	PDR16	337629	382728	197622	283803	209832	5	282323	79955.2	0.283205	185045	304871	159743	159954	156921	5	193307	63398.9	0.32797	-0.546453	0.0887863	1.05165
ISW2_YEAST	ISW2	261263	266496	271262	235283	272239	5	261309	15188.7	0.0581255	214475	235375	267842	229735	248723	5	239230	20165.5	0.0842934	-0.127356	0.0890062	1.05058
TMEDA_YEAST	ERV25	1084740	1065580	1443430	1111400	1249880	5	1191006	158544	0.133118	1184000	1168840	1608010	1754840	1722680	5	1487674	289378	0.194517	0.320878	0.0895459	1.04795
YB8B_YEAST	YBR287W	1266970	1005500	1402250	1056090	1200810	5	1186324	160465	0.135262	1276270	1116240	1751480	1574670	1535890	5	1450910	252677	0.174151	0.29046	0.0899948	1.04578
COPA_YEAST	COP1	2989580	3004210	3138970	3198420	3049900	5	3076216	89798.5	0.0291912	2953890	2811220	3061470	2965920	3023540	5	2963208	95511.7	0.0322325	-0.0539969	0.0902	1.04479
RPN2_YEAST	RPN2	979426	1161970	1115690	1135980	1181190	5	1.11485e+06	79699.6	0.071489	990957	1036820	1044450	1016230	1086030	5	1.0349e+06	35315.4	0.0341246	-0.107363	0.0902947	1.04434
NOP9_YEAST	NOP9	1057430	957675	941668	883633	1008810	5	969843	66264.6	0.068325	936579	741247	884137	837706	968082	5	873550	89176.7	0.102085	-0.150861	0.0916409	1.03791
SAD1_YEAST	SAD1	613126	699103	501369	688014	463161	5	592955	107174	0.180745	472999	630638	402526	441584	406225	5	470794	93858.8	0.199363	-0.332824	0.0921173	1.03566
LAM4_YEAST	LAM4	508293	416691	507594	474077	460659	5	473463	37965.2	0.0801863	352726	452339	383595	495277	369772	5	410742	60534.8	0.147379	-0.205019	0.0921386	1.03556
AIM9_YEAST	AIM9	368483	324463	312068	372124	395698	5	354567	35021.7	0.0987731	313055	294230	298913	N/A	352532	4	314682	26471.5	0.0841212	-0.172162	0.0928671	1.03214
ATP11_YEAST	ATP11	344551	300207	316989	381122	319431	5	332460	31478.3	0.0946831	252049	288046	N/A	N/A	N/A	2	270048	25453.7	0.0942565	-0.299968	0.092914	1.03192
PRTD_YEAST	PRD1	409426	477395	344982	413266	382030	5	405420	48625.7	0.119939	330445	446791	315937	305920	276296	5	335078	65523.2	0.195546	-0.27492	0.0931004	1.03105
XPO1_YEAST	CRM1	589540	701581	569159	659562	683139	5	640596	58306.8	0.0910196	577340	656919	529360	528665	576429	5	573743	52297.9	0.0911522	-0.159012	0.0931633	1.03076
AP1G1_YEAST	APL4	492908	578967	598933	509120	558661	5	547718	45313.3	0.082731	495272	549325	518051	367020	437217	5	473377	72219.5	0.152562	-0.210443	0.0938836	1.02741
KTR3_YEAST	KTR3	3304020	2455730	3604110	3051970	3271050	5	3137376	428782	0.136669	3174920	3135380	3934190	4134410	4133720	5	3702524	506494	0.136797	0.238951	0.0943502	1.02526
DFM1_YEAST	DFM1	522772	433796	675401	465903	495881	5	518751	93659.9	0.180549	533009	570822	692816	645935	639837	5	616484	63820.8	0.103524	0.249022	0.0948432	1.02299
TCPD_YEAST	CCT4	4276170	4879520	4553050	4562950	4653850	5	4585108	217005	0.0473283	3677470	4775100	4278450	4215090	3904000	5	4170022	416318	0.0998359	-0.136901	0.0952283	1.02123
TRM82_YEAST	TRM82	914581	925179	750330	859668	843143	5	858580	69873.3	0.0813823	713656	935063	706513	710464	695845	5	752308	102384	0.136093	-0.190629	0.0963778	1.01602
PUF3_YEAST	PUF3	1327820	1429710	1631600	1743630	1703370	5	1567226	180294	0.11504	1374730	1284410	1468200	1442890	1389340	5	1391914	71198.9	0.0511518	-0.171143	0.0967088	1.01453
BMT5_YEAST	BMT5	290056	226620	284274	357950	318277	5	295435	48267.2	0.163376	N/A	268765	224684	N/A	244637	3	246029	22073.4	0.0897189	-0.264016	0.0974282	1.01132
YCP4_YEAST	YCP4	5757120	4226110	4682920	4075740	3792710	5	4506920	769552	0.170749	5557640	4866730	5767710	5530910	4699220	5	5284442	470611	0.089056	0.229609	0.097644	1.01035
SFB2_YEAST	SFB2	733908	683148	641655	650282	644325	5	670664	39071.6	0.058258	689635	576137	598116	590685	644199	5	619754	46627.7	0.0752357	-0.113893	0.0993448	1.00285
FMP52_YEAST	FMP52	1114770	1059120	1124200	964967	1126280	5	1.07787e+06	68830	0.0638575	1221920	1114170	1178020	1170220	1078010	5	1152468	56573.7	0.0490892	0.096547	0.0994487	1.0024
RS3A2_YEAST	RPS1B	71454400	50224200	73507500	70332200	82593400	5	69622340	1.1869e+07	0.170477	92675000	64151800	84555500	85868600	88404800	5	83131140	1.10525e+07	0.132953	0.255839	0.0997338	1.00116
GET4_YEAST	GET4	444240	477836	382329	434418	385911	5	424947	40617.9	0.0955836	370577	443323	364040	314916	377207	5	374013	45874.3	0.122654	-0.184195	0.100658	0.99715
RL28_YEAST	RPL28	38004200	27635300	47991500	47143700	50365400	5	42228020	9.41258e+06	0.222899	60730100	35515100	63164100	53508400	58656800	5	54314900	1.1095e+07	0.204272	0.363147	0.101289	0.994436
SMC4_YEAST	SMC4	189755	182145	216786	208408	162949	5	192009	21387.4	0.111388	143573	169024	193258	170793	168210	5	168972	17598.4	0.10415	-0.18439	0.101326	0.994278
YPP1_YEAST	YPP1	1401000	1254530	1241490	1305790	1250080	5	1290578	66658.8	0.0516504	1227050	1066370	1254310	1272580	1193890	5	1202840	81858.3	0.0680542	-0.101573	0.101689	0.992726
MCM3_YEAST	MCM3	478604	429687	434489	478386	431306	5	450494	25619.4	0.0568694	396912	325225	361708	350304	497666	5	386363	67352.8	0.174325	-0.221552	0.10176	0.992423
RS23A_YEAST	RPS23A	36632900	30359900	42537800	40355600	46884300	5	39354100	6.24787e+06	0.15876	53850700	34574500	49737500	47779700	51501200	5	47488720	7.558e+06	0.159154	0.271071	0.102023	0.991303
PKH3_YEAST	PKH3	1368790	1058750	1360180	1189500	1262690	5	1247982	129062	0.103417	1435700	1277850	1410350	1474940	1295610	5	1378890	87446.2	0.0634178	0.14391	0.102321	0.990036
TCPA_YEAST	TCP1	930998	1003110	819288	989630	866315	5	921868	78873.5	0.0855583	832556	989890	775380	668670	729531	5	799205	122408	0.153162	-0.205994	0.102656	0.988614
AFG2_YEAST	AFG2	568590	542932	639307	588740	595487	5	587011	35679.1	0.060781	416715	543976	591040	567202	461399	5	516066	73949.4	0.143294	-0.185831	0.103506	0.985033
RRM3_YEAST	RRM3	617110	566870	471501	446591	493849	5	519184	70796.8	0.136362	512152	428504	432477	439917	443397	5	451289	34528.8	0.0765115	-0.202194	0.103872	0.983502
EIF3A_YEAST	RPG1	2059350	2007760	1871590	2019830	1928650	5	1977436	75845.5	0.0383555	2080130	1860510	1745940	1627210	1767670	5	1816292	169286	0.0932043	-0.122635	0.104067	0.982689
RLA0_YEAST	RPP0	85239700	61202700	98388200	87156000	104532000	5	87303720	1.66225e+07	0.190398	123313000	74950800	110769000	116998000	114460000	5	108098160	1.90857e+07	0.176559	0.308227	0.104194	0.982155
CNM67_YEAST	CNM67	984572	855566	1180680	1366860	1394130	5	1.15636e+06	235279	0.203465	820986	738388	960404	1064800	1040870	5	925090	141303	0.152745	-0.321928	0.104385	0.981361
SAM3_YEAST	SAM3	648504	460187	784817	544706	662980	5	620239	123525	0.199157	761167	601908	810411	789873	757270	5	744126	82425.1	0.110768	0.262723	0.104538	0.980727
RS14A_YEAST	RPS14A	82082900	65146400	98823700	94062300	92960400	5	86615140	1.34742e+07	0.155564	108267000	84253900	114486000	96048700	103127000	5	101236520	1.16605e+07	0.115181	0.225039	0.104639	0.980308
QCR1_YEAST	COR1	2665950	1779720	2635050	2763530	2896050	5	2548060	441400	0.17323	2747980	2409740	3175560	3629810	3812480	5	3155114	587202	0.186111	0.308293	0.10468	0.980137
YG3A_YEAST	YGR130C	3162090	2186810	3661650	2818220	3067920	5	2979338	538715	0.180817	5205440	2364980	4716300	4013680	3777930	5	4015666	1.08256e+06	0.269584	0.430647	0.104885	0.979287
SDS23_YEAST	SDS23	524608	564126	444485	465915	488142	5	497455	47617.3	0.0957218	463072	517103	431240	383575	399993	5	438997	53228.8	0.121251	-0.180357	0.10505	0.978603
GFA1_YEAST	GFA1	2342880	2741740	2249460	2466360	2251560	5	2410400	205310	0.0851767	1779230	2568370	2082640	2150280	2006230	5	2117350	288262	0.136143	-0.187013	0.105189	0.97803
SEC72_YEAST	SEC72	1043610	902370	1529630	1325210	1294870	5	1219138	247257	0.202813	1040280	1570970	1670360	1746890	1591540	5	1524008	279219	0.183214	0.322009	0.10553	0.976625
RAP1_YEAST	RAP1	158272	188255	114680	165337	100003	5	145309	36756.9	0.252956	100126	125307	93780.8	106218	128440	5	110774	15380.2	0.138843	-0.391504	0.106478	0.972742
RL11A_YEAST	RPL11A	48424500	38777500	63860400	57482000	72838900	5	56276660	1.32396e+07	0.23526	75579100	55816000	72172700	68140100	74287700	5	69199120	7.99483e+06	0.115534	0.298217	0.10666	0.972
FBRL_YEAST	NOP1	9948790	7855510	8925730	9836470	7807220	5	8874744	1.03193e+06	0.116277	7619660	8409640	8633190	7664450	6918590	5	7849106	685855	0.08738	-0.177177	0.106886	0.971077
RM04_YEAST	MRPL4	3331170	2340150	3277930	3432380	3202200	5	3116766	442150	0.141862	3818060	N/A	3528480	3360450	3439520	4	3.53663e+06	199782	0.0564895	0.182324	0.108563	0.96432
MSS51_YEAST	MSS51	513770	551005	435056	503053	513311	5	503239	42257.8	0.0839717	384146	523749	428762	415975	480565	5	446639	55367.3	0.123964	-0.172133	0.109324	0.961284
GLRX2_YEAST	GRX2	649844	507896	867281	N/A	756328	4	695337	153284	0.220446	908383	715203	1050100	861365	832503	5	873511	121748	0.139378	0.329113	0.109415	0.960923
HXT3_YEAST	HXT3	20094000	14834600	17015000	15885300	13870600	5	16339900	2.40411e+06	0.147132	23324800	15865100	22001900	20244800	16703900	5	19628100	3.25546e+06	0.165857	0.264521	0.109993	0.958636
SPT3_YEAST	SPT3	221071	180497	221988	207872	237342	5	213754	21321.1	0.099746	171968	205561	177439	211199	192471	5	191728	17070.9	0.089037	-0.156893	0.110796	0.955476
NOL10_YEAST	ENP2	842622	708092	1104540	904481	942606	5	900468	144734	0.160732	1173770	834868	1135230	1093140	1052580	5	1.05792e+06	132683	0.125419	0.23248	0.111	0.954677
UTP17_YEAST	NAN1	3594200	3295020	3349800	3231630	3447900	5	3383710	141925	0.0419435	3329760	2704500	3176630	3321130	3175340	5	3141472	255469	0.0813213	-0.107165	0.111253	0.953687
RS24A_YEAST	RPS24A	52149600	43031500	77552300	58042900	74370500	5	61029360	1.46858e+07	0.240634	88087700	59958900	90581200	78218200	67302700	5	76829740	1.3164e+07	0.17134	0.332161	0.111442	0.952951
SIR3_YEAST	SIR3	380820	326942	402414	424835	484488	5	403900	57857.9	0.143248	339871	317249	319357	401067	364844	5	348478	35109.9	0.100752	-0.212932	0.112365	0.94937
WTM1_YEAST	WTM1	1540040	1938660	1313770	1547610	1352580	5	1538532	247630	0.160952	1264270	1526250	1202770	1295480	1247020	5	1307158	126975	0.0971381	-0.235121	0.112628	0.948352
RPOM_YEAST	RPO41	143186	132014	116670	N/A	112416	4	126072	14178.4	0.112463	118635	103101	94860	118716	N/A	4	108828	11858.2	0.108963	-0.212192	0.112851	0.947493
SYWC_YEAST	WRS1	760283	900554	600281	934724	732934	5	785755	135287	0.172174	654746	777587	595362	639235	630224	5	659431	69549.5	0.105469	-0.252859	0.112898	0.947314
RS21B_YEAST	RPS21B	12026000	8908260	13556800	10436000	13104300	5	11606272	1.92832e+06	0.166144	14249600	8435810	18250200	19988100	18391500	5	15863042	4.66033e+06	0.293785	0.450765	0.114169	0.942453
AAP1_YEAST	AAP1	947004	1056020	832927	905642	871040	5	922527	85708.3	0.0929061	835501	974945	790809	750484	767260	5	823800	90335.7	0.109657	-0.163297	0.114298	0.94196
PPID_YEAST	CPR6	905007	880303	1000560	1145830	1082520	5	1002844	113343	0.113022	921015	1304240	1211530	1122300	1182890	5	1148395	143044	0.12456	0.195522	0.114341	0.941798
GLYM_YEAST	SHM1	2600660	2460630	2809470	2958910	2897010	5	2745336	208998	0.0761284	3106740	2640000	2959240	3492330	3021940	5	3044050	306522	0.100695	0.149009	0.114462	0.941338
SPF1_YEAST	SPF1	1364130	1766130	1577760	1718340	1400600	5	1565392	181318	0.115829	1173670	1585870	1364650	1329100	1436860	5	1378030	150827	0.109451	-0.183917	0.114821	0.939977
YPR1_YEAST	YPR1	1467030	1474020	1384000	1346040	1251200	5	1384458	92294.8	0.0666649	1680120	1659280	1410450	1740200	1305320	5	1559074	189724	0.12169	0.171368	0.11544	0.937645
SYEC_YEAST	GUS1	3373310	3510730	3283850	3898170	3347560	5	3482724	246562	0.0707957	3122770	3635870	3110120	3163550	3007770	5	3208016	245960	0.0766704	-0.118535	0.115778	0.936374
HSL1_YEAST	HSL1	351031	364197	505209	360880	510769	5	418417	81934.3	0.19582	487790	498090	512451	468836	489395	5	491312	15922.1	0.0324072	0.231698	0.117569	0.929707
SEC8_YEAST	SEC8	364599	325144	354917	337627	378716	5	352201	21263.9	0.0603744	362859	238374	295346	338248	311790	5	309323	47270.4	0.152819	-0.187281	0.117753	0.929029
MUP1_YEAST	MUP1	222978	254125	205910	238535	N/A	4	230387	20687.4	0.0897939	242496	200565	200136	190688	192144	5	205206	21325.9	0.103924	-0.166988	0.118793	0.925208
FIMB_YEAST	SAC6	1404250	1689750	1306300	1518080	1436040	5	1470884	143937	0.0978577	1347120	1534980	1220110	1269080	1220690	5	1318396	131693	0.0998889	-0.1579	0.118933	0.924696
MTC1_YEAST	MTC1	301028	364928	286483	339297	320409	5	322429	31003.6	0.0961564	236749	377973	252484	232593	215828	5	263125	65513.7	0.248983	-0.293231	0.119585	0.922323
GCH1_YEAST	FOL2	933361	925537	1005530	827094	935795	5	925463	63750.1	0.0688846	767852	925928	958650	748227	705181	5	821168	113459	0.138168	-0.172499	0.120987	0.917262
UBP15_YEAST	UBP15	508577	512234	475880	514794	469945	5	496286	21553.5	0.0434295	493495	430504	445688	476837	494193	5	468143	28800.3	0.0615203	-0.0842212	0.121335	0.916015
MCM4_YEAST	MCM4	726144	820253	806792	858619	833476	5	809057	50144.1	0.0619785	645246	722979	788059	803211	769454	5	745790	63783.3	0.0855246	-0.117472	0.121476	0.915509
COX2_YEAST	COX2	2778380	1305730	2203020	2136670	2133190	5	2111398	525232	0.24876	2584070	1748410	2746270	3447910	3591020	5	2823536	741297	0.262542	0.419304	0.121865	0.914119
ALE1_YEAST	ALE1	914722	776606	1021570	800366	909699	5	884593	98813.1	0.111705	966828	807633	1133580	1087030	1059660	5	1.01095e+06	128922	0.127526	0.192621	0.122697	0.911165
KPYK2_YEAST	PYK2	6667520	7010000	2167780	11035300	1849520	5	5746024	3.82132e+06	0.665036	2294040	3229710	1802920	1564480	3200680	5	2418366	773571	0.319873	-1.24853	0.123565	0.908106
CHS1_YEAST	CHS1	1099680	785625	1367720	927775	1146560	5	1065472	221571	0.207955	1394370	855088	1518410	1525640	1409730	5	1.34065e+06	278050	0.2074	0.331437	0.123636	0.907855
YP014_YEAST	YPL014W	N/A	62350.5	57059	78151.9	57054.4	4	63653.9	9982.27	0.156821	69240.9	79191	80126.4	69246.8	N/A	4	74451.3	6025.13	0.0809272	0.226047	0.124048	0.906409
DCA13_YEAST	SOF1	2481210	2112980	2498590	2341440	2582160	5	2403276	183884	0.0765139	2654520	2389230	2602040	2664430	2553910	5	2572826	111785	0.0434485	0.0983515	0.124066	0.906348
COPD_YEAST	RET2	1472100	1432120	1578080	1568090	1597330	5	1529544	72848.7	0.0476277	1370100	1345300	1498550	1532510	1478100	5	1444912	82418.6	0.0570405	-0.08212	0.124238	0.905747
NADE_YEAST	QNS1	228475	254265	220910	222805	222756	5	229842	13945.1	0.0606725	179986	256958	193288	194398	186616	5	202249	31124.9	0.153894	-0.18451	0.124478	0.904907
AAKG_YEAST	SNF4	986103	888771	984570	1029910	1141690	5	1.00621e+06	91625.6	0.0910602	822428	955018	846566	963024	989050	5	915217	75239.1	0.082209	-0.136744	0.125898	0.899979
ARP4_YEAST	ARP4	638656	653448	644562	590744	599433	5	625369	28306	0.0452629	542994	656825	568754	596480	495731	5	572157	60131.7	0.105096	-0.128296	0.126287	0.898641
HXT2_YEAST	HXT2	8793430	6786860	7927450	6857810	6204040	5	7313918	1.03477e+06	0.14148	9879750	7186400	9180790	9157820	7291250	5	8539202	1.22258e+06	0.143173	0.223457	0.126559	0.897706
NCBP2_YEAST	CBC2	960567	808133	1005320	958666	1151940	5	976925	123012	0.125918	746827	815815	898261	973847	870558	5	861062	85573.5	0.0993814	-0.182132	0.126628	0.89747
CEX1_YEAST	CEX1	652865	612545	577178	670487	550814	5	612778	50110.5	0.081776	543443	524131	601158	585907	578822	5	566692	31844.2	0.0561931	-0.112799	0.127608	0.894121
ACO1_YEAST	OLE1	2414680	1772910	3625310	2304980	2635750	5	2550726	679312	0.266321	2813720	2172890	4779080	3881640	3825540	5	3494574	1.01486e+06	0.290409	0.454209	0.127678	0.893885
TFC7_YEAST	TFC7	583972	617258	504862	559403	525648	5	558229	44883.4	0.0804032	435924	586111	478223	533676	474595	5	501706	58651.5	0.116904	-0.154014	0.127959	0.89293
EIF3C_YEAST	NIP1	2544160	2511860	2159320	2356460	2300960	5	2374552	157867	0.066483	2510470	2200780	2087690	2017050	2102810	5	2183760	194038	0.0888552	-0.120841	0.128056	0.892601
RPN8_YEAST	RPN8	803030	920496	821962	929529	890573	5	873118	57577.8	0.0659451	724320	874403	788763	866732	788829	5	808609	62443.7	0.0772236	-0.110734	0.128138	0.892321
CAPZB_YEAST	CAP2	744557	877913	650050	734316	715904	5	744548	83128.3	0.111649	597374	848243	584413	587646	520885	5	627712	126931	0.202213	-0.246262	0.129406	0.888046
IMB4_YEAST	KAP123	2798610	3246660	2618460	2869100	2875760	5	2881718	228905	0.0794333	2678270	3079990	2304060	2434990	2461580	5	2591778	304199	0.117371	-0.152987	0.129871	0.886489
HSP60_YEAST	HSP60	3582780	4078990	3486550	4241250	3611540	5	3800222	336708	0.0886022	3371940	3750950	3408820	3566080	3437770	5	3507112	154657	0.0440981	-0.1158	0.130697	0.883733
GCN1_YEAST	GCN1	1429240	1645270	1376000	1540390	1510570	5	1500294	103958	0.0692917	1431260	1582230	1247460	1285790	1299500	5	1369248	137722	0.100582	-0.131861	0.130734	0.883612
PHB2_YEAST	PHB2	2154660	1355110	2611430	1967700	2439680	5	2105716	487886	0.231696	2511330	1657950	3042760	3401530	3133540	5	2749422	690441	0.251122	0.384817	0.131262	0.881861
ECM29_YEAST	ECM29	320946	371789	331592	356552	314145	5	339005	24401.8	0.0719806	278854	380561	279535	266614	284808	5	298074	46591.1	0.156307	-0.185633	0.132145	0.87895
SEC4_YEAST	SEC4	1873250	1949300	1518630	1937670	1591290	5	1774028	203694	0.11482	1383920	1949910	1425120	1504340	1450020	5	1542662	231796	0.150257	-0.201607	0.132777	0.876877
UCRI_YEAST	RIP1	1600610	975703	1596510	1670810	1729980	5	1.51472e+06	306312	0.202223	1825750	1298960	2098520	1995220	2018220	5	1847334	322237	0.174434	0.286391	0.132991	0.876179
MIC10_YEAST	MIC10	784474	631052	1042450	1145770	923952	5	905540	204202	0.225504	880721	1139900	1278650	1064180	1110220	5	1.09473e+06	143910	0.131456	0.273731	0.133084	0.875874
CCA1_YEAST	CCA1	347388	360409	301465	287869	340770	5	327580	31237.1	0.0953572	198676	409025	204266	236112	212765	5	252169	88840.5	0.352305	-0.377458	0.133665	0.873982
PUR91_YEAST	ADE16	1048840	1157360	920715	954725	915474	5	999423	103231	0.10329	899183	1082940	777179	824556	815675	5	879907	121795	0.138419	-0.183745	0.133706	0.873849
YHP7_YEAST	YHR097C	667010	462694	711434	565028	747449	5	630723	116195	0.184226	869453	594189	767690	753631	738047	5	744602	98576.6	0.132388	0.239463	0.134244	0.872104
RL3_YEAST	RPL3	21805100	15825400	23174500	23994600	22576400	5	21475200	3.25871e+06	0.151743	27207900	20224500	26469400	24114800	25249500	5	24653220	2.74244e+06	0.111241	0.199105	0.134876	0.870066
RRP44_YEAST	DIS3	1315120	1091030	1557230	1318430	1614210	5	1379204	210811	0.15285	1834790	1338680	1697160	1594700	1487720	5	1590610	190426	0.119719	0.205744	0.135067	0.869451
SUR7_YEAST	SUR7	7437550	5651300	7715230	6518120	6314720	5	6727384	844425	0.125521	9045650	5859540	8903440	8616760	7281940	5	7941466	1.35739e+06	0.170924	0.23936	0.135242	0.868889
PRS6A_YEAST	RPT5	1262150	1364000	1343050	1372980	1384710	5	1345378	48959.1	0.0363906	953466	1292640	1285980	1356290	1169660	5	1.21161e+06	159238	0.131427	-0.15109	0.135602	0.867733
SEC62_YEAST	SEC62	721058	642035	946949	728525	731647	5	754043	114017	0.151207	792740	669545	1141380	1026020	978774	5	921692	188820	0.204863	0.289638	0.135786	0.867146
AVL9_YEAST	AVL9	274874	299981	222029	242079	249855	5	257764	30251.4	0.117361	233637	271402	190339	222167	213992	5	226307	29790	0.131635	-0.187765	0.136181	0.865884
UTP8_YEAST	UTP8	1740900	1570810	1653440	1756680	1777170	5	1699800	86166	0.0506919	1570550	1316770	1610920	1647040	1699420	5	1568940	148727	0.0947948	-0.115575	0.136382	0.865242
AB140_YEAST	ABP140	417663	441708	358839	424406	397528	5	408029	31722.3	0.0777453	394791	426676	322159	347306	230878	5	344362	75330.8	0.218755	-0.244745	0.137927	0.860352
RL30_YEAST	RPL30	98320800	64087900	110449000	103032000	108830000	5	96943940	1.89878e+07	0.195864	132684000	66576900	141819000	141759000	150040000	5	126575780	3.40978e+07	0.269386	0.384779	0.138397	0.858874
RL1A_YEAST	RPL1A	70942400	58938600	78362700	78186900	85721700	5	74430460	1.01147e+07	0.135895	86410900	67107200	94295100	84905700	95054800	5	85554740	1.12707e+07	0.131736	0.200955	0.139538	0.855308
YPK1_YEAST	YPK1	751658	763517	739335	662126	801953	5	743718	51290.4	0.0689649	641915	815199	670465	595267	615399	5	667649	87192.9	0.130597	-0.155665	0.140048	0.853723
IML2_YEAST	IML2	119296	126554	114113	151249	130466	5	128336	14289.3	0.111343	114674	111983	109517	125291	120048	5	116303	6367.4	0.0547485	-0.142038	0.140446	0.85249
RL20A_YEAST	RPL20A	48788100	33526100	60267400	61781000	63922400	5	53657000	1.26889e+07	0.236482	67721200	46331100	72426800	71438700	72093700	5	66002300	1.11562e+07	0.169028	0.29875	0.141555	0.849074
ODO1_YEAST	KGD1	1032000	1013580	967199	1185160	950552	5	1.0297e+06	93010.4	0.0903278	924996	1012340	995368	926593	888986	5	949657	52057	0.0548167	-0.116744	0.141895	0.848032
RFS1_YEAST	RFS1	1052370	821870	817025	847976	752998	5	858448	113896	0.132676	927279	1078080	1042270	938317	845480	5	966285	93767.5	0.0970391	0.170719	0.142191	0.847129
EIS1_YEAST	EIS1	14708700	9167030	14978700	11941400	11761500	5	12511466	2.39728e+06	0.191606	21592300	8958780	20230500	17397500	15331700	5	16702156	4.967e+06	0.297387	0.416784	0.142217	0.847048
SMC1_YEAST	SMC1	476979	497564	486230	380479	405658	5	449382	52678.9	0.117225	391299	440682	420196	365007	404349	5	404307	28676.2	0.0709269	-0.152493	0.142427	0.846407
RSC4_YEAST	RSC4	444435	495289	447563	461880	461946	5	462223	20154.9	0.0436044	400787	497801	364849	400818	437714	5	420394	50360.5	0.119794	-0.136846	0.142468	0.846283
RL31A_YEAST	RPL31A	26791000	18886800	36679300	32742200	35237300	5	30067320	7.30309e+06	0.242891	43421000	24371600	44486700	37638300	40043500	5	37992220	8.08555e+06	0.212821	0.337508	0.142901	0.844966
DPH1_YEAST	DPH1	523851	560217	503593	473865	496342	5	511574	32536.7	0.0636012	413329	581581	406734	438848	401877	5	448474	75760.8	0.16893	-0.189918	0.143093	0.84438
KC13_YEAST	YCK3	219409	133838	229253	206430	199057	5	197597	37494.1	0.18975	245323	150762	296193	256349	312292	5	252184	63048.8	0.250011	0.351912	0.143257	0.843883
SHB17_YEAST	SHB17	476719	507187	388449	406077	380737	5	431834	56677.4	0.131248	383152	460061	348953	365631	323973	5	376354	51630	0.137185	-0.198386	0.144628	0.839746
YKR18_YEAST	YKR018C	686722	818953	630167	766816	726255	5	725783	72513.4	0.0999106	635694	756245	577670	667102	642176	5	655777	65021.3	0.0991515	-0.146331	0.147119	0.832332
NU133_YEAST	NUP133	617994	651195	615828	688442	659654	5	646623	30444.6	0.0470825	600521	542407	617622	644480	641518	5	609310	41523	0.0681476	-0.0857485	0.147199	0.832094
MCM2_YEAST	MCM2	358225	394435	378818	324185	348050	5	360743	27229.6	0.075482	277819	407264	319668	300621	264070	5	313888	56372.2	0.179593	-0.200718	0.14722	0.832032
PSA3_YEAST	PRE9	1242410	1521750	1259930	1429520	1348800	5	1360482	117220	0.0861604	1021830	1585290	1058110	1088880	1062020	5	1163226	237145	0.203868	-0.225986	0.147802	0.830321
PSA4_YEAST	PRE6	1322290	1473980	1210130	1319200	1245080	5	1314136	101524	0.0772551	1166090	1483820	1026480	1075280	991716	5	1.14868e+06	198482	0.172792	-0.194141	0.148418	0.828515
RS30A_YEAST	RPS30A	6835850	4515870	13500900	10854500	12146200	5	9570664	3.76691e+06	0.393589	16546600	9090820	13676200	11699900	13701700	5	12943044	2.7606e+06	0.213289	0.435486	0.148457	0.828398
HEK2_YEAST	HEK2	2303390	1694000	1810410	2004270	1826050	5	1927624	237545	0.123232	1956870	1571440	1816380	1514760	1704790	5	1712848	179976	0.105074	-0.170427	0.148505	0.828259
RRP45_YEAST	RRP45	671447	601338	624642	474293	609791	5	596302	73388.4	0.123073	574857	591521	505636	467958	518066	5	531608	50914.9	0.0957753	-0.165682	0.148597	0.827991
ATG42_YEAST	ATG42	297060	322844	250734	295486	304190	5	294063	26548.6	0.0902821	275545	313790	231978	248616	252451	5	264476	31649.1	0.119667	-0.152987	0.149071	0.826607
SKT5_YEAST	SKT5	721384	602836	692026	624196	638929	5	655874	49249.8	0.0750904	687588	534115	555566	519557	654770	5	590319	75810.8	0.128423	-0.151924	0.149787	0.824526
SEC23_YEAST	SEC23	2860150	3179840	2592310	2686400	2521360	5	2768012	262898	0.0949771	2463740	2954280	2418650	2247550	2422870	5	2501418	266446	0.106518	-0.146104	0.149925	0.824127
PRP22_YEAST	PRP22	269372	166322	168021	188123	154989	5	189365	46289.6	0.244446	180977	146992	139537	N/A	137185	4	151173	20304.5	0.134313	-0.324975	0.151173	0.820527
PHB1_YEAST	PHB1	2496510	1539570	2990130	2328470	2835110	5	2437958	566820	0.232498	2821300	1908590	3399650	4051550	3615590	5	3159336	827738	0.261997	0.373948	0.151441	0.819757
RS11A_YEAST	RPS11A	52280700	46527700	63445800	52649000	60256100	5	55031860	6.77596e+06	0.123128	68858100	50374800	66875100	59830800	64767200	5	62141200	7.38594e+06	0.118857	0.175283	0.151677	0.81908
NCBP1_YEAST	STO1	877557	763567	903714	839498	992255	5	875318	84049	0.0960211	832426	728998	822687	744579	875423	5	800823	61976.1	0.0773906	-0.128325	0.152634	0.816349
TOM70_YEAST	TOM70	490599	447263	470587	629397	562560	5	520081	74792.6	0.14381	357941	454143	484326	491121	481536	5	453813	55414.4	0.122108	-0.196638	0.153264	0.814558
PP2C4_YEAST	PTC4	580751	570018	447950	533597	471622	5	520788	58961.6	0.113216	447565	578419	401096	392044	447864	5	453398	74489.4	0.164292	-0.199918	0.153342	0.814339
AIM6_YEAST	AIM6	1022850	757347	944908	898656	811114	5	886975	105491	0.118933	952657	815111	1062000	1107210	1053120	5	998020	116796	0.117028	0.170175	0.153675	0.813397
IF4B_YEAST	TIF3	689324	679999	640764	608581	685482	5	660830	35070.2	0.05307	544130	756704	469228	525637	575320	5	574204	109076	0.189961	-0.202716	0.153909	0.812736
C1TC_YEAST	ADE3	2846640	3286880	2860030	2877130	2778570	5	2929850	203060	0.0693075	2677920	3138480	2640360	2540070	2491810	5	2697728	257490	0.0954469	-0.119082	0.154167	0.812008
LHP1_YEAST	LHP1	518309	511511	475828	429321	701704	5	527335	103678	0.196607	384071	535075	451590	473918	327569	5	434445	80527.1	0.185357	-0.279546	0.15456	0.810904
VIP1_YEAST	VIP1	650785	749862	694491	558878	560911	5	642985	83586.1	0.129997	615137	648258	559733	506552	517654	5	569467	61301.3	0.107647	-0.175174	0.154804	0.810216
ORC5_YEAST	ORC5	157043	190787	152041	195658	215167	5	182139	26851.9	0.147425	147580	186320	154356	135168	169156	5	158516	19800.9	0.124914	-0.200413	0.155298	0.808834
NMT_YEAST	NMT1	582465	673180	382203	519318	489321	5	529297	108240	0.204497	419628	603630	380200	355794	362354	5	424321	103267	0.24337	-0.318922	0.15535	0.808689
RL27A_YEAST	RPL27A	101142000	71942800	129808000	120865000	129706000	5	110692760	2.46127e+07	0.222352	145442000	96455700	149088000	134670000	142558000	5	133642740	2.14546e+07	0.160537	0.271821	0.155362	0.808655
SYYC_YEAST	TYS1	1001180	1164900	792746	1044670	870090	5	974717	146478	0.150278	817469	1138300	681811	612157	732004	5	796348	205282	0.257779	-0.291584	0.156376	0.805829
PGM1_YEAST	PGM1	881340	995653	892580	928676	980647	5	935779	51181.6	0.0546941	799226	1025590	815642	839159	811530	5	858229	94669.4	0.110308	-0.124805	0.157002	0.804095
PIL1_YEAST	PIL1	26151600	15344300	20704900	14395400	16401200	5	18599480	4.86236e+06	0.261425	29717900	17169800	27466100	23441200	19961100	5	23551220	5.1715e+06	0.219585	0.34054	0.157557	0.802561
ROD1_YEAST	ROD1	429322	439770	368718	351996	364634	5	390888	40496.9	0.103602	364334	291345	386325	362746	360550	5	353060	36028.9	0.102047	-0.146842	0.15777	0.801976
MRH1_YEAST	MRH1	94123600	47871900	111570000	97837500	74806200	5	85241840	2.46785e+07	0.289512	122844000	76102200	145197000	115545000	93160500	5	110569740	2.67654e+07	0.242068	0.375323	0.158652	0.799556
SCW4_YEAST	SCW4	314109	328611	210076	276050	264111	5	278591	46567.1	0.167152	360841	379466	261159	328026	295767	5	325052	47933.6	0.147464	0.222519	0.158694	0.79944
SEC11_YEAST	SEC11	446379	429181	558375	529065	478316	5	488263	54599.4	0.111824	465445	511067	612268	561685	561652	5	542423	55964.1	0.103174	0.15176	0.160011	0.79585
RL32_YEAST	RPL32	28418700	21284700	37839800	39501300	38504900	5	33109880	7.97137e+06	0.240755	42391100	30052900	45058000	41412100	41007500	5	39984320	5.77177e+06	0.144351	0.272173	0.160582	0.794304
GYS1_YEAST	GSY1	1022570	869590	1081610	1039620	1096480	5	1021974	90333	0.0883907	1117070	924433	1224640	1138350	1266230	5	1.13414e+06	132216	0.116578	0.150246	0.160844	0.793595
GEA1_YEAST	GEA1	150516	136796	N/A	187146	120324	4	148696	28450.5	0.191334	132954	105339	N/A	123590	127022	4	122226	11904.1	0.097394	-0.282807	0.160863	0.793544
RS17A_YEAST	RPS17A	35985800	26096700	52643800	47927200	54239300	5	43378560	1.20188e+07	0.277068	60594700	35273900	61502200	56925700	58744500	5	54608200	1.09506e+07	0.20053	0.332135	0.161404	0.792086
AIP1_YEAST	AIP1	1226940	1438550	1061480	1142600	1122300	5	1198374	146747	0.122455	1059670	1344440	931453	914637	932064	5	1.03645e+06	181766	0.175374	-0.209424	0.161432	0.792011
RL34A_YEAST	RPL34A	49848500	34280200	74707600	62885800	71707900	5	58686000	1.67156e+07	0.284831	83471000	43643400	82613500	84988500	83018200	5	75546920	1.78573e+07	0.236373	0.364357	0.161957	0.7906
SEG1_YEAST	SEG1	1019500	782267	1724880	1389200	1356820	5	1.25453e+06	363352	0.289631	1675770	920096	2093530	1809350	1732780	5	1.64631e+06	436555	0.265172	0.392081	0.162795	0.788358
RL9A_YEAST	RPL9A	16126600	12827800	16707000	18008900	17531700	5	16240400	2.04154e+06	0.125708	19552400	13943800	19444700	19238500	20452700	5	18526420	2.60355e+06	0.140532	0.189997	0.163055	0.787665
RS3_YEAST	RPS3	94175900	71034900	94021800	87840800	102969000	5	90008480	1.18969e+07	0.132175	113104000	78310200	104942000	106221000	110669000	5	102649240	1.40002e+07	0.136389	0.18959	0.163464	0.786578
QDR2_YEAST	QDR2	9047960	5162100	8109160	7673820	6943610	5	7387330	1.45854e+06	0.197438	10113500	5857630	10382300	9988900	8785420	5	9025550	1.87389e+06	0.20762	0.288962	0.163747	0.785826
ALG12_YEAST	ALG12	395483	562825	441353	441259	402921	5	448768	67196.7	0.149736	284839	556762	326867	325237	284778	5	355697	114277	0.321275	-0.335323	0.163915	0.785381
RM07_YEAST	MRPL7	1127490	959319	1097350	1267470	1136210	5	1.11757e+06	109964	0.0983956	1078970	783250	987003	1065820	1091650	5	1.00134e+06	128558	0.128386	-0.158432	0.16392	0.785367
YRO2_YEAST	YRO2	11728700	6141070	10709500	10691400	9408640	5	9735862	2.17152e+06	0.223044	15303400	6967340	13915600	13373200	12560900	5	12424088	3.20978e+06	0.258351	0.351759	0.164647	0.783445
SFK1_YEAST	SFK1	1212340	791639	1163440	995793	934849	5	1.01961e+06	171431	0.168134	1509750	843874	1396420	1277690	1142110	5	1.23397e+06	257376	0.208576	0.275285	0.165293	0.781745
SWI6_YEAST	SWI6	161855	129637	155473	173901	155273	5	155228	16183	0.104253	133378	98425.3	156467	145171	146963	5	136081	22593.7	0.166031	-0.189923	0.165865	0.780244
NUD1_YEAST	NUD1	786030	765063	987027	1086420	1214120	5	967732	193169	0.19961	717090	675526	835854	888435	941264	5	811634	112642	0.138784	-0.253779	0.166207	0.77935
NHP2_YEAST	NHP2	N/A	275981	301336	276455	256302	4	277518	18447.3	0.0664723	293552	399510	314216	283385	285721	5	315277	48628.6	0.154241	0.184035	0.167149	0.776896
TMA46_YEAST	TMA46	2094150	1191860	2405030	2134190	2340910	5	2033228	488546	0.240281	2749930	1503990	2901130	2852090	2770030	5	2555434	590958	0.231255	0.329796	0.167604	0.775715
CCR4_YEAST	CCR4	328994	277291	293748	334348	347602	5	316397	29567.4	0.0934505	277754	258978	313752	291184	312140	5	290762	23265.7	0.0800163	-0.121897	0.168187	0.774208
SRO9_YEAST	SRO9	1941380	1436260	2546300	2413580	2467790	5	2161062	469003	0.217024	2723910	1755670	2865820	2939780	2817090	5	2620454	489743	0.186893	0.278076	0.168337	0.77382
RL35A_YEAST	RPL35A	21955600	17231500	37615000	30654900	39099000	5	29311200	9.57319e+06	0.326605	41192600	25489200	44880600	37616700	38389300	5	37513680	7.3002e+06	0.194601	0.355965	0.168753	0.772749
UTP23_YEAST	UTP23	1563400	1273060	1560340	1333330	1387420	5	1423510	132629	0.0931704	1412460	1225670	1289890	1372010	1290120	5	1318030	74047.4	0.0561804	-0.111069	0.169338	0.771245
RAD5_YEAST	RAD5	149706	177335	171923	116299	134217	5	149896	25557.4	0.170501	77241.4	143652	143207	133584	124911	5	124519	27535.5	0.221135	-0.267595	0.169583	0.770619
MCM7_YEAST	MCM7	535195	561496	548760	532838	N/A	4	544572	13286.3	0.0243977	511390	544356	N/A	508088	N/A	3	521278	20054.2	0.0384712	-0.0630705	0.171038	0.766908
RS6A_YEAST	RPS6A	56394900	42746400	61914100	58200900	65934100	5	57038080	8.78824e+06	0.154077	71913300	51764200	66455800	67464800	66846000	5	64888820	7.65703e+06	0.118002	0.186045	0.17117	0.766573
CDC10_YEAST	CDC10	7385210	6772930	7727700	6450390	7464620	5	7160170	528953	0.0738744	8232820	6685000	8373000	7602760	7778870	5	7734490	666479	0.0861698	0.111312	0.171582	0.765529
SYH1_YEAST	SYH1	872621	664307	1082730	1073680	1227040	5	984076	218785	0.222325	1252200	672016	1361080	1541500	1515180	5	1.2684e+06	353557	0.278743	0.366163	0.172172	0.764037
MYO2_YEAST	MYO2	1761840	1688510	1582300	1658110	1708190	5	1679790	66312	0.0394764	1704720	1593410	1618900	1635370	1557250	5	1621930	54865.5	0.0338273	-0.0505693	0.172489	0.763238
YSH1_YEAST	YSH1	296608	264155	253220	266929	302414	5	276665	21573.7	0.0779775	273197	263089	259330	246873	258243	5	260146	9479.58	0.0364394	-0.0888174	0.172598	0.762963
NMA1_YEAST	NMA1	700792	572624	774147	837220	886226	5	754202	123028	0.163123	658378	622649	587651	709237	720584	5	659700	56405.6	0.0855019	-0.193141	0.172867	0.762287
BRE5_YEAST	BRE5	794070	390815	1038000	1036000	1112530	5	874283	295759	0.338287	1334620	618707	1266730	1258090	1303760	5	1.15638e+06	302119	0.261263	0.403445	0.174064	0.759291
GET3_YEAST	GET3	1980960	2047750	1570220	2175860	1524750	5	1859908	294115	0.158134	1566560	2000440	1465710	1422470	1593070	5	1609650	229458	0.142551	-0.208484	0.174174	0.759017
ERP1_YEAST	ERP1	1780790	1589650	2369080	1853530	1988730	5	1916356	291230	0.151971	1566150	2077440	2689050	2692460	2460840	5	2297188	479396	0.208688	0.261503	0.175337	0.756125
ALG11_YEAST	ALG11	157713	151835	127470	164505	122147	5	144734	18828.1	0.130088	135585	155518	103877	125214	110933	5	126225	20493.8	0.162359	-0.197402	0.175559	0.755576
GPI11_YEAST	GPI11	N/A	N/A	136900	N/A	159243	2	148072	15798.9	0.106698	100014	105527	145713	139988	113999	5	121048	20616.2	0.170314	-0.290712	0.175678	0.755282
ALG1_YEAST	ALG1	72060.3	65902.7	38581.2	N/A	39718.1	4	54065.6	17412.1	0.322055	N/A	55214.4	34033.7	22914.8	36032.8	4	37048.9	13414.9	0.362087	-0.545279	0.175687	0.755261
SYMC_YEAST	MES1	1658110	1863720	1633690	1946960	1800140	5	1780524	133747	0.0751165	1479380	1978410	1528430	1511690	1574640	5	1614510	206310	0.127785	-0.141206	0.175712	0.755198
HMDH2_YEAST	HMG2	714649	611908	780968	769432	735609	5	722513	67240.6	0.0930649	731277	600016	961554	1057180	979927	5	865991	192066	0.221788	0.261328	0.176116	0.754202
UTP11_YEAST	UTP11	553914	483280	642424	740293	651747	5	614332	98590.3	0.160484	584260	408912	529915	554835	584347	5	532454	72709.6	0.136556	-0.206361	0.17663	0.752937
ISW1_YEAST	ISW1	714569	856697	693911	819860	761756	5	769359	68793.9	0.0894173	629447	846805	598089	595982	740763	5	682217	109334	0.160262	-0.173425	0.176819	0.752472
FLC3_YEAST	FLC3	2176690	1151850	2863620	2198510	2352960	5	2148726	622456	0.289686	3488380	1460520	3572510	3131050	2642140	5	2858920	863424	0.30201	0.411989	0.177755	0.750178
ALG6_YEAST	ALG6	589131	497462	768860	547938	580678	5	596814	102688	0.17206	570618	588161	872488	725452	766100	5	704564	126405	0.179409	0.239449	0.178846	0.74752
RS20_YEAST	RPS20	27802600	24956800	44105100	43881700	47828400	5	37714920	1.05139e+07	0.278773	54414800	36859800	55304800	42282400	43556500	5	46483660	8.05532e+06	0.173294	0.301588	0.179552	0.745809
SYRC_YEAST	YDR341C	2795450	3158030	2351940	2543980	2500960	5	2670072	316041	0.118364	2304090	3063580	2072120	2133000	2000620	5	2314682	433428	0.187252	-0.206065	0.180221	0.744195
TCB3_YEAST	TCB3	2664640	2497230	2814910	2872700	2643510	5	2698598	148809	0.0551432	2707550	2644910	2591800	2363090	2532740	5	2568018	131517	0.0512135	-0.0715548	0.180257	0.744107
SRP72_YEAST	SRP72	407507	375434	381466	324645	352295	5	368269	31318.3	0.0850418	381025	377205	303642	317830	273413	5	330623	47103.2	0.142468	-0.155574	0.18055	0.743402
EMP24_YEAST	EMP24	1504030	1575430	1957860	1623600	1581620	5	1648508	178190	0.108092	1328830	1964510	2015250	2072080	2100760	5	1896286	321530	0.169558	0.202016	0.180572	0.74335
RS7B_YEAST	RPS7B	10899500	8669140	13685500	14133100	13938000	5	12265048	2.40319e+06	0.195938	15295900	11196000	15634100	14410700	14652100	5	14237760	1.76941e+06	0.124276	0.215169	0.180896	0.74257
MEP1_YEAST	MEP1	2029220	1242700	2190890	1908950	1603360	5	1795024	376276	0.209622	2558090	1312480	2723390	2281350	2303380	5	2235738	547900	0.245064	0.316748	0.181215	0.741806
PSB6_YEAST	PRE7	2778840	2786190	2016830	2632520	2169390	5	2476754	359608	0.145193	2231470	2802100	1819920	1849330	1866860	5	2113936	419789	0.198582	-0.228519	0.181238	0.74175
BECN1_YEAST	VPS30	4839990	4569330	5749290	4617640	5400600	5	5035370	517914	0.102855	5786040	4537350	5962430	5818320	5609250	5	5542678	575871	0.103898	0.138485	0.181592	0.740902
AXL1_YEAST	AXL1	260125	241888	265965	260955	292972	5	264381	18410.2	0.0696351	225897	193333	254897	278460	245604	5	239638	32049	0.133739	-0.141761	0.182154	0.739561
NM111_YEAST	NMA111	309737	357134	253376	268489	288727	5	295493	40470.2	0.136958	237860	344866	223756	226242	229231	5	252391	51968.5	0.205905	-0.227462	0.183774	0.735716
CAP_YEAST	SRV2	492783	528121	468695	537505	570027	5	519426	39517.1	0.0760783	507449	405765	418306	495348	539061	5	473186	58228.1	0.123055	-0.134512	0.184969	0.732901
SFH1_YEAST	SFH1	754473	1013380	759549	731372	818041	5	815363	115212	0.141301	631696	912432	654366	585985	732416	5	703379	128324	0.18244	-0.21314	0.184991	0.73285
PGM2_YEAST	PGM2	769293	815768	591957	822657	757535	5	751442	93542.3	0.124484	724315	752376	595394	664658	651838	5	677716	61973.1	0.0914441	-0.14898	0.185573	0.731485
DDI1_YEAST	DDI1	1114120	773271	1489230	1053020	1485330	5	1.18299e+06	306063	0.258719	1175580	997645	1767140	1788570	1783490	5	1502485	384896	0.256173	0.344908	0.186222	0.729968
LSM5_YEAST	LSM5	N/A	N/A	1288680	1224350	1170120	3	1.22772e+06	59351.7	0.0483431	1091690	1138610	1269160	N/A	1058720	4	1139545	92418.8	0.0811015	-0.10752	0.186422	0.729502
VHC1_YEAST	VHC1	N/A	N/A	25635.3	19051.3	21729.3	3	22138.6	3311.03	0.149559	N/A	N/A	31902.7	42690.2	N/A	2	37296.4	7627.91	0.204521	0.752472	0.186688	0.728883
TYW1_YEAST	TYW1	814024	722999	950355	827873	912813	5	845613	89209.7	0.105497	870384	814508	976886	973529	968523	5	920766	74234.8	0.0806229	0.122837	0.186867	0.728468
DBF20_YEAST	DBF20	645414	666841	659014	633237	711355	5	663172	29848.8	0.0450091	500554	612113	679594	646674	627270	5	613241	67854.5	0.110649	-0.112929	0.187221	0.727645
NUC1_YEAST	NUC1	467327	453002	475187	465847	436784	5	459629	15048.1	0.0327397	311595	541957	390565	378695	370635	5	398689	85679.4	0.214903	-0.205206	0.188203	0.725374
MYO5_YEAST	MYO5	713581	728883	663003	610060	523940	5	647893	83513.9	0.128901	609633	623007	617996	538594	538159	5	585478	43262.3	0.0738923	-0.146142	0.188349	0.725038
YBQ3_YEAST	YBR053C	105179	120562	103035	115953	107949	5	110536	7441.77	0.0673246	82838.7	140665	89315.8	66207.2	60871.7	5	87979.7	31673.5	0.360009	-0.329269	0.189022	0.723488
PUF4_YEAST	PUF4	330442	369123	271752	300910	302355	5	314916	36730.5	0.116636	308891	320329	265486	253890	275921	5	284903	28504.1	0.100048	-0.144496	0.189143	0.723209
RT17_YEAST	MRPS17	2219790	1405630	2218900	1925970	2298010	5	2013660	368394	0.182948	2461620	2158680	2410180	2317140	2070890	5	2283702	165597	0.0725124	0.181554	0.189431	0.722549
RS3A1_YEAST	RPS1A	15168200	12105500	15167800	14447800	17977700	5	14973400	2.09778e+06	0.1401	18754700	12891400	17232800	17590800	18579400	5	17009820	2.39044e+06	0.140533	0.183966	0.190715	0.719615
RMD9_YEAST	RMD9	345152	245995	301739	298549	269972	5	292281	37296.7	0.127605	263624	245776	280574	279854	256803	5	265326	15010.9	0.0565752	-0.139591	0.191242	0.718417
RL26B_YEAST	RPL26B	5169900	3350450	10612400	6620530	11016500	5	7353956	3.36778e+06	0.457955	13047700	8080760	12513400	8401900	8195600	5	10047872	2.50437e+06	0.249244	0.450298	0.192152	0.716354
RPN3_YEAST	RPN3	541135	639133	534950	601721	543312	5	572050	46202	0.0807657	480393	649991	487911	482406	470351	5	514210	76168.9	0.148128	-0.153783	0.192433	0.715721
SYA_YEAST	ALA1	2802480	3257490	2426560	2574170	2541120	5	2720364	329799	0.121233	2492830	3004280	2201610	2232540	2114250	5	2409102	361390	0.15001	-0.175304	0.192962	0.714527
QCR2_YEAST	QCR2	3937370	2578640	3499030	3809460	3598000	5	3484500	534875	0.153501	3634910	2934370	4307030	4752820	5090270	5	4143880	868194	0.209512	0.250031	0.193611	0.71307
UBA1_YEAST	UBA1	2484620	2764870	2115080	2492170	2112210	5	2393790	279551	0.116782	2233390	2640490	1972980	1868620	1895630	5	2122222	323609	0.152486	-0.173721	0.194151	0.71186
LKHA4_YEAST	LAP2	685540	801620	612582	670304	629697	5	679949	74148	0.109049	617279	724950	498596	563727	639063	5	608723	84639	0.139044	-0.15964	0.195314	0.709266
SLY1_YEAST	SLY1	671476	658356	691581	666883	652934	5	668246	14908.7	0.0223103	559872	602325	701200	654767	635670	5	630767	53375.8	0.0846205	-0.0832726	0.195571	0.708695
RS4A_YEAST	RPS4A	114331000	83469700	113584000	118196000	118004000	5	109516940	1.471e+07	0.134317	139786000	98539600	129584000	118520000	128800000	5	123045920	1.56295e+07	0.127022	0.168043	0.196496	0.706647
APE2_YEAST	APE2	623756	651659	557318	690200	543075	5	613202	62369.5	0.101711	575457	638437	551553	498868	547444	5	562352	50817.7	0.0903664	-0.124889	0.196754	0.706077
PGA3_YEAST	PGA3	1462090	1169390	1033150	1505950	959356	5	1.22599e+06	247793	0.202117	901614	1253540	1007230	1040710	1021930	5	1.045e+06	128477	0.122944	-0.230434	0.19723	0.705027
MCD4_YEAST	MCD4	417013	362656	609154	449818	506903	5	469109	94153.3	0.200707	516945	348289	734500	681866	644639	5	585248	154882	0.264643	0.319125	0.197535	0.704356
SWI1_YEAST	SWI1	300996	259406	341537	325307	407597	5	326969	54670	0.167202	416474	260368	393195	401379	452648	5	384813	73203.9	0.190233	0.235005	0.197535	0.704356
RS16A_YEAST	RPS16A	41644400	29390100	64975400	53905000	64118700	5	50806720	1.52494e+07	0.300146	69410400	46803000	72192300	60151700	63483300	5	62408140	9.93138e+06	0.159136	0.296715	0.197791	0.703794
BUD32_YEAST	BUD32	426489	478798	370516	N/A	343036	4	404710	60377.3	0.149187	320624	469735	324546	296530	295830	5	341453	72930.6	0.213589	-0.245201	0.197825	0.703719
RL10_YEAST	RPL10	114806000	88473900	115492000	119095000	127133000	5	112999980	1.45593e+07	0.128843	145195000	100651000	135279000	119093000	136793000	5	127402200	1.76882e+07	0.138837	0.173068	0.198777	0.701633
ORC1_YEAST	ORC1	287225	283401	302790	258870	346842	5	295826	32577.7	0.110125	259663	282868	260872	296687	260861	5	272190	16789.1	0.0616814	-0.120132	0.199501	0.700054
KC12_YEAST	YCK2	1529340	956946	1328250	1213860	1123850	5	1.23045e+06	215258	0.174942	1893790	1023140	1702500	1412020	1379990	5	1482288	333184	0.224777	0.268641	0.19962	0.699797
YHS7_YEAST	YHR127W	961125	663753	1263410	1091770	1345900	5	1.06519e+06	269619	0.253118	1067520	882747	738239	898275	778797	5	873116	128069	0.14668	-0.286868	0.202591	0.69338
AROF_YEAST	ARO3	659835	675525	411428	562303	444131	5	550644	120810	0.219397	461105	667242	340542	362902	354421	5	437242	137119	0.313599	-0.332688	0.203267	0.691933
MNN1_YEAST	MNN1	573338	466482	682200	629649	604031	5	591140	80308.1	0.135853	640208	437120	810657	820825	895762	5	720914	184160	0.255454	0.286328	0.203395	0.691659
YTM1_YEAST	YTM1	1992560	1407050	2339720	1805960	2299290	5	1968916	383878	0.194969	2297360	1914250	2326160	2331430	2338330	5	2241506	183605	0.0819116	0.187067	0.204165	0.690018
CATT_YEAST	CTT1	251133	200689	181553	203447	N/A	4	209206	29598.8	0.141482	249782	268063	223383	N/A	208846	4	237518	26490.8	0.111531	0.183119	0.204464	0.689383
TSL1_YEAST	TSL1	1076570	1050890	906957	1050080	943634	5	1.00563e+06	75227.4	0.0748065	1063200	1090990	1061330	1020110	1051540	5	1057434	25506.1	0.0241208	0.0724735	0.2056	0.686977
CBPS_YEAST	CPS1	3181960	2300970	3974260	3817900	3603300	5	3375678	670484	0.198622	4137010	1739610	5798850	5661690	5491240	5	4565680	1.71384e+06	0.375375	0.435652	0.205701	0.686764
RBG1_YEAST	RBG1	4801050	3121480	5146100	4863290	4891850	5	4564754	817459	0.179081	5666420	3340950	6081620	5973510	6332590	5	5479018	1.21888e+06	0.222464	0.26338	0.206308	0.685485
PSA5_YEAST	PUP2	2002450	2380670	1985350	2081960	2084990	5	2107084	159480	0.0756878	1673180	2470320	1687190	1867990	1578370	5	1855410	359350	0.193677	-0.18351	0.206435	0.685218
IES1_YEAST	IES1	251576	217330	248349	239500	319719	5	255295	38416.6	0.15048	255947	199746	244586	205641	228622	5	226908	24232.1	0.106792	-0.170054	0.206499	0.685082
SEC24_YEAST	SEC24	1197520	1393930	1152170	1182090	1124800	5	1210102	106499	0.0880084	1001650	1402610	1016810	965560	999479	5	1.07722e+06	182860	0.169751	-0.167813	0.20667	0.684722
EI2BB_YEAST	GCD7	1560380	1626500	1489330	1401940	1396830	5	1494996	99870.5	0.0668032	1378430	1663880	1281580	1263890	1271680	5	1371892	169678	0.123682	-0.123975	0.208108	0.681711
RAD51_YEAST	RAD51	465407	396055	477743	N/A	493973	4	458294	43110.5	0.0940672	452365	382301	396163	445039	N/A	4	418967	34926.6	0.0833635	-0.129438	0.208118	0.681691
COX15_YEAST	COX15	350454	318818	333483	364976	326706	5	338887	18673.4	0.0551019	269325	223241	290343	364031	349555	5	299299	58050.3	0.193954	-0.179219	0.208425	0.681051
NACB1_YEAST	EGD1	1723090	1336490	2357730	2232370	2362140	5	2002364	455524	0.227493	2914830	1557510	2772990	2504620	2395700	5	2429130	529311	0.217902	0.278735	0.209746	0.678306
SYFA_YEAST	FRS2	10338400	11540100	11437600	12096400	12158100	5	11514120	731883	0.0635639	10925100	11266500	10984000	11002300	10946800	5	11024940	138396	0.012553	-0.0626333	0.211265	0.675172
MET10_YEAST	MET10	123763	178201	128527	171722	165095	5	153462	25419.3	0.165639	89838.5	162269	146767	140567	109572	5	129803	29428.5	0.226717	-0.241557	0.211539	0.67461
EIF3I_YEAST	TIF34	3151220	3085130	3084640	3123650	2920910	5	3073110	89579.2	0.0291494	3297080	3481320	3172050	2998200	3078230	5	3205376	190232	0.0593479	0.0607942	0.211748	0.67418
FSF1_YEAST	FSF1	1240670	971523	1343300	1336730	1326610	5	1.24377e+06	157748	0.126831	1034330	1300550	1794160	1581910	1536080	5	1449406	290848	0.200667	0.220746	0.212715	0.672202
AP3D_YEAST	APL5	422905	404566	506785	453927	517829	5	461202	50029.1	0.108475	399496	396373	446943	419725	464086	5	425325	29607.7	0.0696121	-0.116836	0.213204	0.671204
RS13_YEAST	RPS13	18521600	15251300	29415100	25491400	29332100	5	23602300	6.43702e+06	0.272728	32706600	20490300	33049300	28460100	28130500	5	28567360	5.06612e+06	0.17734	0.27544	0.214305	0.668967
ENV11_YEAST	ENV11	174364	159001	133663	159624	141699	5	153670	16091.1	0.104712	156480	142009	132109	141020	139990	5	142322	8831.56	0.0620535	-0.110683	0.21449	0.668592
RQT4_YEAST	RQT4	1124390	745050	926577	1350320	957513	5	1020770	228164	0.223522	935359	532680	872088	892650	991409	5	844837	180380	0.213509	-0.272913	0.21508	0.667401
HEMH_YEAST	HEM15	306610	181576	180486	411483	136893	5	243410	113326	0.465579	153616	239512	180936	125322	134531	5	166783	45886.8	0.275128	-0.54541	0.217076	0.663389
MET18_YEAST	MET18	170225	170840	165025	201568	186260	5	178784	15005.6	0.0839318	N/A	184601	174198	140913	116560	4	154068	31184.3	0.202406	-0.214647	0.217283	0.662973
MCK1_YEAST	MCK1	1214410	1209250	1024540	1098780	1043720	5	1118140	89781.8	0.0802956	1023350	1320650	837469	868731	838957	5	977831	206450	0.211131	-0.193443	0.217504	0.662532
CBP2_YEAST	CBP2	604531	420083	589111	605057	588100	5	561376	79400.1	0.141438	655558	N/A	N/A	571104	638273	3	621645	44614.9	0.0717691	0.147123	0.218626	0.660299
DOT5_YEAST	DOT5	185450	205953	143322	171656	176876	5	176651	22758.8	0.128835	139571	216453	132261	135107	127098	5	150098	37368.7	0.248962	-0.235	0.219292	0.658977
LSP1_YEAST	LSP1	30620200	17361000	22230700	15472200	17609300	5	20658680	6.09869e+06	0.295212	33953000	17010300	30153400	25748400	22958600	5	25964740	6.53113e+06	0.251539	0.329806	0.221056	0.655497
VPS41_YEAST	VPS41	1079420	812706	755725	674649	642580	5	793016	173528	0.21882	665442	595877	682195	706233	743261	5	678602	54712.4	0.0806252	-0.224785	0.22116	0.655294
GIP4_YEAST	GIP4	291800	197402	347020	254817	326634	5	283535	59581.4	0.210138	399198	199687	383816	379262	358841	5	344161	82039.5	0.238375	0.279558	0.221369	0.654883
HSC82_YEAST	HSC82	28023200	33122800	24712800	29592400	25415500	5	28173340	3.39538e+06	0.120518	25526000	31531800	23016800	22742800	23098900	5	25183260	3.72208e+06	0.1478	-0.161866	0.221399	0.654824
DBP4_YEAST	HCA4	2489610	2010740	2391810	2187610	2401060	5	2296166	194180	0.0845671	2337740	1711050	2149570	2177990	2193710	5	2114012	236718	0.111976	-0.119243	0.221434	0.654755
TPO1_YEAST	TPO1	345842	182322	253618	212116	213039	5	241387	63658.3	0.263718	439414	198561	310845	310200	270946	5	305993	87481.9	0.285895	0.342149	0.221883	0.653875
ARPC3_YEAST	ARC18	284663	360180	302153	367026	310559	5	324916	36610.7	0.112677	281475	355067	292694	271267	275528	5	295206	34418.3	0.116591	-0.138345	0.222823	0.65204
HOC1_YEAST	HOC1	1362760	968106	1691030	1415870	1470420	5	1.38164e+06	262746	0.19017	1459570	1093380	1853860	1916580	1927170	5	1650112	365902	0.221744	0.256185	0.222948	0.651796
PUR8_YEAST	ADE13	648045	756419	630830	766586	595138	5	679404	77420.3	0.113953	601592	726397	617725	570174	587805	5	620739	61605.1	0.0992449	-0.130283	0.223276	0.651158
PPZ1_YEAST	PPZ1	1176600	927976	1026260	896027	1072190	5	1.01981e+06	113053	0.110857	1325080	928372	1137710	1090200	1156360	5	1.12754e+06	142319	0.12622	0.144883	0.223443	0.650833
RSC8_YEAST	RSC8	1299020	1519660	1321420	1287070	1408510	5	1367136	97616.2	0.071402	1195980	1563950	1113440	1065900	1232200	5	1234294	195645	0.158508	-0.147471	0.224126	0.649507
RL19A_YEAST	RPL19A	18489700	14819900	21617100	21676900	24423900	5	20205500	3.67087e+06	0.181677	25391800	17402200	24984500	23015300	24773800	5	23113520	3.31951e+06	0.143617	0.193989	0.22567	0.646526
RL4P_YEAST	YML6	542882	433836	500752	525001	531542	5	506803	43605.3	0.0860399	490270	511192	446973	470275	465038	5	476750	24671.9	0.0517502	-0.0881922	0.225994	0.645904
HEM2_YEAST	HEM2	338510	373905	268347	292877	282436	5	311215	43809.9	0.140771	288184	379548	218939	209640	196194	5	258501	76433.3	0.295679	-0.267742	0.22668	0.644587
SSB1_YEAST	SSB1	128568000	98828100	135619000	134859000	142270000	5	128028820	1.70297e+07	0.133015	158263000	108291000	152071000	145993000	152938000	5	143511200	2.01642e+07	0.140506	0.164695	0.226998	0.643978
HXT1_YEAST	HXT1	7436800	4789540	6772830	5363300	5396710	5	5951836	1.10506e+06	0.185667	7932570	5610060	7481130	7588280	5718890	5	6866186	1.11028e+06	0.161703	0.206174	0.228118	0.64184
AKL1_YEAST	AKL1	224449	118176	475508	350716	395613	5	312892	141822	0.453261	371272	292649	565600	428636	415650	5	414761	99684.9	0.240343	0.406615	0.229281	0.639633
RS5_YEAST	RPS5	74727000	55336000	81097800	69272000	93957500	5	74878060	1.42833e+07	0.190754	95320200	57203000	91783400	96523100	99252600	5	88016460	1.74329e+07	0.198064	0.23323	0.229995	0.638281
SCC3_YEAST	IRR1	119870	88998	58020.9	37459.2	48799.1	5	70629.4	33533	0.474773	30987.9	73752.7	50923.4	41529.1	44627.3	5	48364.1	15919.7	0.329163	-0.546334	0.230674	0.637001
ALDH4_YEAST	ALD4	2060350	2260430	1902030	2115990	1976570	5	2063074	137090	0.0664495	1816180	2191610	1903590	1965870	1851470	5	1945744	148582	0.0763626	-0.0844737	0.230766	0.636829
FMP45_YEAST	FMP45	3443710	2080030	3308990	2992860	3034390	5	2971996	532919	0.179314	4092320	2105290	3974580	3935050	3637840	5	3549016	824248	0.232247	0.255987	0.230983	0.636421
COX4_YEAST	COX4	750256	291799	594703	530539	507653	5	534990	165691	0.309709	640635	354672	762517	821480	858773	5	687615	203644	0.29616	0.36209	0.231264	0.635892
IF5A1_YEAST	HYP2	5434800	4867540	6200530	6321210	6030020	5	5770820	609013	0.105533	6683210	5624480	6803220	5866260	6180180	5	6231470	508776	0.0816463	0.110796	0.231564	0.63533
EF2_YEAST	EFT2	51907900	60513400	48573200	58196200	50397100	5	53917560	5.16736e+06	0.0958382	48263500	59578200	45971200	45555100	47746300	5	49422860	5.79136e+06	0.11718	-0.125577	0.231921	0.63466
PPX1_YEAST	PPX1	740211	699472	578230	774676	554978	5	669513	97987.1	0.146356	509914	836987	533804	444136	475525	5	560073	158491	0.282982	-0.257498	0.232461	0.633649
RAS2_YEAST	RAS2	2814640	3205550	2811160	2468540	3030030	5	2865984	276505	0.0964782	3066980	3682470	2930140	2972260	2911230	5	3112616	324180	0.10415	0.119097	0.232533	0.633516
ARPC2_YEAST	ARC35	1243500	1484920	1152540	1253790	1165550	5	1260060	133574	0.106006	996547	1586630	912933	870988	964929	5	1.06641e+06	294768	0.276413	-0.240736	0.232851	0.632922
SEC63_YEAST	SEC63	2719080	2239230	3536770	2630350	3046740	5	2834434	486717	0.171716	2978590	2169440	4083310	3819260	3854540	5	3381028	796769	0.235659	0.254401	0.234117	0.630566
OSTD_YEAST	SWP1	1435690	1341880	1866590	1593130	1646200	5	1576698	202584	0.128486	1432490	1392890	2126590	2135190	2077100	5	1832852	384449	0.209754	0.217184	0.235093	0.628761
SYLC_YEAST	CDC60	2258680	2667680	1988520	2233110	1995420	5	2228682	276463	0.124048	2042040	2524220	1779250	1834460	1738180	5	1983630	324005	0.16334	-0.168048	0.235105	0.628739
VID22_YEAST	VID22	122924	128147	84203.6	N/A	88500.3	4	105944	22790.5	0.215119	97505.7	122667	75537.9	56916.4	72356.1	5	84996.6	25560.1	0.30072	-0.317821	0.236269	0.626594
CLU_YEAST	CLU1	4097690	2989250	4094140	4144310	4259190	5	3916916	522855	0.133487	4890570	2737080	5046830	5038990	5378530	5	4618400	1.06673e+06	0.230975	0.237675	0.236284	0.626566
MNN10_YEAST	MNN10	1842050	1510780	2696810	2079890	2355380	5	2096982	457023	0.217943	2115510	1519110	3168530	3263420	3005630	5	2614440	763200	0.291917	0.318187	0.2373	0.624702
ERV46_YEAST	ERV46	963681	872691	1019980	1037160	1009030	5	980508	66122.3	0.0674368	982320	879113	1168760	1111070	1204760	5	1.0692e+06	135760	0.126973	0.124936	0.238638	0.62226
LTN1_YEAST	RKR1	350208	476420	416951	475768	417228	5	427315	52234.2	0.122238	366210	392770	389137	399527	422226	5	393974	20153.8	0.0511551	-0.1172	0.238732	0.622089
IMA1_YEAST	SRP1	1080800	1104480	1014970	1031210	1103780	5	1067048	41641.3	0.0390248	1077410	1090490	1007310	964320	1001310	5	1028168	53716.3	0.0522447	-0.0535491	0.238846	0.621882
VATB_YEAST	VMA2	16517600	20616900	19291900	21057100	20264100	5	19549520	1.81533e+06	0.0928578	15767200	20727200	17620100	18922700	17313600	5	18070160	1.8618e+06	0.103032	-0.113524	0.23908	0.621457
PYR1_YEAST	URA2	6923550	8145980	7672680	7946700	7681510	5	7674084	463779	0.0604344	6703230	8140720	9027100	8972400	8644630	5	8297616	958460	0.11551	0.112702	0.240057	0.619687
RS2_YEAST	RPS2	39540100	29615800	38573900	39109000	40620400	5	37491840	4.46658e+06	0.119135	47172400	32476400	42285100	42320800	43195500	5	41490040	5.426e+06	0.130778	0.146188	0.240337	0.61918
APT1_YEAST	APT1	932255	1088110	815319	1010380	925131	5	954239	102106	0.107003	754421	1230620	693629	652393	655035	5	797220	245759	0.30827	-0.259373	0.240791	0.61836
NUG1_YEAST	NUG1	6847110	6871960	6921460	5807580	6369610	5	6563544	477683	0.0727783	6870670	5616890	6185410	6284980	5982350	5	6188060	459323	0.0742272	-0.0849878	0.240857	0.61824
PWP1_YEAST	PWP1	2049670	2041610	2118350	2086230	2225230	5	2104218	74267.1	0.0352944	2055900	1839010	1974220	2087740	2154720	5	2022318	121299	0.0599799	-0.0572743	0.241006	0.617972
MG101_YEAST	MGM101	1138420	1019880	1259430	1266890	1353520	5	1207628	129922	0.107585	1052710	1071080	1048920	1199760	1221040	5	1118702	84462.7	0.0755006	-0.11035	0.241028	0.617933
NSA2_YEAST	NSA2	1065610	1039870	1125230	957414	1036690	5	1.04496e+06	60473.8	0.0578717	1032570	882080	1035970	1018200	1006210	5	995006	64235.7	0.0645581	-0.0706745	0.241195	0.617632
HPM1_YEAST	HPM1	7285180	3724800	2689160	6284530	2709590	5	4538652	2.1225e+06	0.467649	2886470	2202690	2868130	2830130	4990150	5	3155514	1.06473e+06	0.337419	-0.524389	0.24134	0.61737
CDT1_YEAST	TAH11	72705.4	94688.8	N/A	56486.7	79437.5	4	75829.6	15838.7	0.208872	59699.3	68068.2	64812	N/A	N/A	3	64193.2	4218.63	0.0657177	-0.240341	0.241421	0.617225
TPO3_YEAST	TPO3	927884	449802	717408	683745	736502	5	703068	170575	0.242615	1555430	687045	812706	784715	818206	5	931620	352683	0.378569	0.406078	0.241641	0.616829
RPN11_YEAST	RPN11	902655	931172	890017	889413	906639	5	903979	16995.5	0.0188008	791401	973625	836885	872710	831557	5	861236	69126.1	0.0802639	-0.0698816	0.243358	0.613754
DENR_YEAST	TMA22	705467	628881	618213	659756	600374	5	642538	41269.1	0.0642282	544928	805947	489998	395162	498670	5	546941	154675	0.2828	-0.232397	0.244462	0.611788
CY1_YEAST	CYT1	1067480	611614	889477	898258	835751	5	860516	164060	0.190653	927267	812587	928208	1101230	1126110	5	979080	131844	0.134661	0.186225	0.244889	0.611031
SS120_YEAST	SSP120	381560	414983	492331	432490	579931	5	460259	78045.8	0.169569	337997	N/A	430658	419532	439017	4	406801	46558.6	0.11445	-0.178123	0.245576	0.609813
RL36A_YEAST	RPL36A	42498700	29768500	66333700	68611200	61679200	5	53778260	1.69099e+07	0.314437	72912000	47007800	75047700	64237300	66900900	5	65221140	1.10818e+07	0.169911	0.278317	0.246715	0.607805
VA0D_YEAST	VMA6	17091200	12938000	25222500	22763000	20118300	5	19626600	4.81037e+06	0.245094	19660500	15853200	30350900	28595200	25465600	5	23985080	6.09914e+06	0.254289	0.289327	0.246872	0.607528
BAP2_YEAST	BAP2	1159710	777167	1500460	1139040	1056650	5	1.12661e+06	258853	0.229763	1160600	888703	1766010	1547770	1482260	5	1.36907e+06	345152	0.252107	0.281212	0.247001	0.607301
EFG1P_YEAST	EFG1	679706	526855	500607	539086	572104	5	563672	69771.3	0.12378	564632	579676	435455	492415	489935	5	512423	59327.2	0.115778	-0.137521	0.24707	0.607181
CALM_YEAST	CMD1	689836	734636	1160730	1224230	1059270	5	973740	246373	0.253017	794094	744991	973511	837872	751030	5	820300	93459.8	0.113934	-0.247386	0.248306	0.605014
LOC1_YEAST	LOC1	886835	886851	1421700	1303690	1521010	5	1.20402e+06	299585	0.248821	1690950	1252180	1370060	1357190	1327640	5	1399604	169165	0.120866	0.217163	0.248476	0.604716
ERV14_YEAST	ERV14	2851940	2176740	4072180	2962400	3338500	5	3080352	695155	0.225674	2928960	2316430	4902760	4515600	4511490	5	3835048	1.13885e+06	0.296959	0.316149	0.248663	0.604388
TPS3_YEAST	TPS3	1296350	1551430	1285340	1395240	1329380	5	1371548	109297	0.079689	1273490	1501590	1222060	1202480	1185620	5	1277048	129783	0.101628	-0.102992	0.249217	0.603423
KEG1_YEAST	KEG1	161241	119338	149231	139946	136773	5	141306	15533.8	0.109931	145077	114154	180303	199767	172868	5	162434	33369.7	0.205436	0.201031	0.249387	0.603126
YPT6_YEAST	YPT6	423405	375123	376659	442935	348306	5	393286	38735.4	0.0984918	N/A	437286	326001	304154	324443	4	347971	60369.3	0.173489	-0.17661	0.250709	0.600831
PMT1_YEAST	PMT1	1377200	1199060	1993180	1345420	1505460	5	1484064	304765	0.205358	1341480	1161000	2367940	2114950	2208700	5	1838814	547680	0.297844	0.309222	0.250711	0.600826
UBP6_YEAST	UBP6	653318	702614	642836	627959	609416	5	647229	35089.3	0.0542147	623083	609122	607028	663720	615377	5	623666	23247.2	0.037275	-0.0535017	0.251179	0.600016
SQT1_YEAST	SQT1	770857	980841	879670	859145	979268	5	893956	88595.1	0.0991046	833893	871388	808819	800334	879986	5	838884	35919.4	0.042818	-0.0917328	0.251258	0.599881
LSG1_YEAST	LSG1	1546720	1443830	1591860	1529240	1558830	5	1534096	55406.1	0.0361165	1410600	1374430	1532810	1474780	1588470	5	1476218	87280.8	0.0591246	-0.055483	0.252118	0.598396
JEM1_YEAST	JEM1	246745	221360	258613	267221	260414	5	250871	18071.1	0.0720334	232980	223008	260524	224343	246943	5	237560	15990.7	0.0673124	-0.0786539	0.252903	0.597045
PST1_YEAST	PST1	1122780	846657	1918770	1546910	1483330	5	1.38369e+06	412116	0.297838	1744990	806197	2562880	2190470	1780750	5	1.81706e+06	656513	0.361306	0.393084	0.25297	0.59693
PSB5_YEAST	PRE2	857362	1119710	901641	1146510	962301	5	997505	129620	0.129945	809328	1214130	721962	851527	718233	5	863036	204422	0.236864	-0.208903	0.255467	0.592665
HRK1_YEAST	HRK1	795323	563250	779449	726380	805525	5	733985	100194	0.136507	944336	551049	883526	892479	932992	5	840876	164066	0.195113	0.196142	0.25598	0.591794
URA7_YEAST	URA7	2040890	2350720	2774710	3304310	2895850	5	2673296	490405	0.183446	1561180	2021580	2657310	2679660	2551860	5	2294318	489504	0.213355	-0.220554	0.25613	0.59154
RL22A_YEAST	RPL22A	8982570	6695440	12021700	10577500	11756900	5	10006822	2.20582e+06	0.220431	14536000	6473720	13915400	12592600	13425700	5	12188684	3.27283e+06	0.268514	0.284558	0.256204	0.591415
OST3_YEAST	OST3	1493100	1330680	1792750	1459120	1553920	5	1525914	170030	0.111428	1385280	1377080	1933130	2050020	1908490	5	1730800	323618	0.186976	0.181765	0.256364	0.591143
PUR1_YEAST	ADE4	1197300	1314260	1080220	976427	1035250	5	1.12069e+06	135174	0.120617	1011940	1223290	973356	948481	962317	5	1.02388e+06	113946	0.111289	-0.130347	0.256554	0.590822
TM108_YEAST	TMA108	886061	921321	857970	932039	1024890	5	924456	63342.1	0.0685182	939965	841704	844342	915474	868254	5	881948	43907	0.0497841	-0.0679117	0.256612	0.590723
GUP1_YEAST	GUP1	1005580	824259	1017320	896746	945067	5	937794	79917.7	0.0852188	1026660	764342	1180100	1153940	1083030	5	1.04161e+06	166294	0.15965	0.151478	0.256944	0.590162
SYFB_YEAST	FRS1	3319300	3759400	3035240	3370910	3025270	5	3302024	300833	0.0911058	3029450	3776660	2735540	2836470	2611240	5	2997872	461482	0.153936	-0.139412	0.257486	0.589247
NOP3_YEAST	NPL3	3871250	2734180	3267760	3218780	3323100	5	3283014	404106	0.12309	3333180	2454480	2967410	3037900	3193060	5	2997206	334788	0.1117	-0.131403	0.259139	0.586467
GPI16_YEAST	GPI16	1821050	1607250	2481060	1933350	1996260	5	1967794	322864	0.164074	2001660	1382910	2844670	2782450	2902170	5	2382772	668550	0.280577	0.276062	0.259664	0.585589
LCF1_YEAST	FAA1	1216100	1300290	1443520	1180840	1094310	5	1247012	132388	0.106164	1111070	1321800	1140440	1165630	1035870	5	1154962	105201	0.0910861	-0.11063	0.259906	0.585184
SGPL_YEAST	DPL1	494067	534667	491188	520763	486844	5	505506	21019.4	0.041581	520325	527831	450614	459388	441537	5	479939	40870.8	0.0851583	-0.0748766	0.260089	0.584878
RSC9_YEAST	RSC9	865112	935312	777896	864607	817288	5	852043	59093.3	0.0693548	717757	956943	654925	731330	831283	5	778448	118124	0.151743	-0.130326	0.260101	0.584858
FPS1_YEAST	FPS1	702484	652902	1031770	958283	747114	5	818511	166585	0.203522	1028110	637043	1103630	1092590	922192	5	956713	192695	0.201413	0.225085	0.260346	0.584448
RL12A_YEAST	RPL12A	62006900	53612400	93834600	73893400	90744900	5	74818440	1.75353e+07	0.234372	96077500	59066100	98828100	91207400	93581600	5	87752140	1.6285e+07	0.185579	0.23004	0.26154	0.582462
RFC4_YEAST	RFC4	938690	821846	941665	931248	973602	5	921410	57971.2	0.0629157	1056400	1053550	1032580	957824	822105	5	984492	99162.7	0.100725	0.0955356	0.262375	0.581078
CSE1_YEAST	CSE1	165248	186905	139063	165547	178114	5	166975	18065	0.10819	142877	219272	115829	100032	112971	5	138196	47927.8	0.34681	-0.272918	0.263306	0.57954
RTG2_YEAST	RTG2	203727	259236	210941	N/A	N/A	3	224635	30181.9	0.13436	175045	263716	N/A	137372	155522	4	182914	56021.7	0.306274	-0.296417	0.26491	0.576901
BNI5_YEAST	BNI5	797844	633367	934961	643724	1199300	5	841839	235104	0.279274	1150180	712086	1055620	1041510	1028070	5	997493	166600	0.167018	0.244762	0.26522	0.576393
ABP1_YEAST	ABP1	363014	441659	405602	466567	417334	5	418835	39027.6	0.0931814	436095	560896	455700	445860	394093	5	458529	61852.2	0.134893	0.13063	0.265656	0.575681
HLJ1_YEAST	HLJ1	342063	391756	391528	349882	435987	5	382243	37837.8	0.0989888	329671	423439	368761	324178	301484	5	349507	47900.7	0.137052	-0.129171	0.266536	0.574244
TIM44_YEAST	TIM44	362913	324574	352428	364156	383424	5	357499	21537.8	0.0602457	350891	384370	295654	345045	282975	5	331787	41814.8	0.126029	-0.107682	0.267537	0.572615
REP2_YEAST	REP2	300537	195661	278376	337764	334148	5	289297	57822.9	0.199874	241870	227725	247838	255969	298376	5	254356	26683.1	0.104905	-0.185706	0.268686	0.570755
PMA1_YEAST	PMA1	647168000	393036000	814423000	708359000	554657000	5	623528600	1.59739e+08	0.256185	827239000	398403000	994012000	845845000	784512000	5	770002200	2.22208e+08	0.288581	0.304407	0.268983	0.570276
SC61G_YEAST	SSS1	4554610	4102570	5869400	5527950	6543070	5	5319520	988552	0.185835	5463440	6011060	6452080	6004040	5604930	5	5907110	389021	0.0658564	0.151156	0.268998	0.570251
SEC12_YEAST	SEC12	N/A	277762	374716	N/A	N/A	2	326239	68556.8	0.210143	444449	478992	N/A	406916	330525	4	415220	63674.7	0.153352	0.347948	0.269106	0.570077
RV161_YEAST	RVS161	1217110	1160200	1081370	1018560	1131010	5	1121650	75723.8	0.067511	1114200	1213160	1035200	954018	892300	5	1.04178e+06	127186	0.122086	-0.106578	0.269536	0.569383
YSP2_YEAST	YSP2	1070000	783099	1017180	952471	995495	5	963649	109446	0.113574	974722	690518	925280	924632	890967	5	881224	110714	0.125637	-0.128999	0.27044	0.56793
DXO_YEAST	RAI1	468052	499135	490017	413740	499109	5	474011	36004.9	0.0759581	393090	528019	430370	446259	397403	5	439028	54519.7	0.124183	-0.110606	0.270546	0.56776
DHH1_YEAST	DHH1	4422330	3745160	4053490	3901500	4056550	5	4035806	251325	0.0622738	4182980	3802010	3810810	3728520	3832340	5	3871332	178542	0.0461189	-0.0600268	0.270621	0.567639
YPK2_YEAST	YPK2	N/A	N/A	431246	N/A	568049	2	499648	96734.3	0.193605	N/A	399754	332874	N/A	348487	3	360372	34988.1	0.0970889	-0.471425	0.270999	0.567033
RL33A_YEAST	RPL33A	8170790	6126750	12077200	10704700	9714600	5	9358808	2.30137e+06	0.245904	13495000	9159220	13351400	9400420	9784940	5	11038196	2.1892e+06	0.198329	0.238108	0.271128	0.566825
MDN1_YEAST	MDN1	453482	467448	513123	544938	564765	5	508751	48028.1	0.0944038	519821	481301	435550	458386	493987	5	477809	32411.4	0.0678335	-0.0905263	0.271229	0.566664
PHO81_YEAST	PHO81	823147	714270	719182	594222	681664	5	706497	82235.8	0.116399	703668	674917	700861	620333	560638	5	652083	61098.2	0.0936969	-0.115627	0.271766	0.565805
UFD4_YEAST	UFD4	407774	451972	481484	463071	524678	5	465796	42656.4	0.0915775	493408	399644	406916	458059	417267	5	435059	39675	0.0911945	-0.0984872	0.272139	0.565209
LSB1_YEAST	LSB1	N/A	N/A	326282	332526	349047	3	335952	11762.8	0.0350133	356879	259847	386102	444642	464534	5	382401	81093	0.212063	0.186832	0.272424	0.564754
DLDH_YEAST	LPD1	1158970	1052680	1233520	1569850	1193920	5	1241788	195323	0.157292	1065610	1148080	1146480	1169990	1119130	5	1129858	40192.7	0.0355732	-0.136277	0.27281	0.56414
PSB2_YEAST	PUP1	702571	923096	636245	702852	669904	5	726934	113060	0.15553	605574	855549	537563	563740	625147	5	637515	126634	0.198638	-0.189365	0.273134	0.563624
IMB1_YEAST	KAP95	1484130	1567380	1274850	1567920	1494900	5	1477836	120070	0.0812473	1364020	1674450	1253640	1282060	1236560	5	1362146	181312	0.133108	-0.117605	0.273301	0.563359
PDI_YEAST	PDI1	14932000	14352800	13810100	16111200	15181400	5	14877500	870631	0.05852	14669200	14752900	12907600	14408900	14591000	5	14265920	769892	0.0539673	-0.0605593	0.273639	0.562823
PWP2_YEAST	PWP2	1766460	1578650	1678790	1503710	1708640	5	1647250	105219	0.0638756	1563150	1142440	1524900	1633830	1711910	5	1515246	220290	0.145383	-0.120507	0.274109	0.562076
KPR2_YEAST	PRS2	834250	792480	775064	779033	822583	5	800682	26451.4	0.033036	733753	901791	755869	689633	639549	5	744119	98754.2	0.132713	-0.105696	0.275796	0.559413
MNN11_YEAST	MNN11	2469220	2070900	3163170	2828140	3063290	5	2718944	450044	0.165522	2747660	2107070	3601260	3756060	3610010	5	3164412	712583	0.225186	0.218891	0.277191	0.557222
MNR2_YEAST	MNR2	736081	551335	831987	783140	811747	5	742858	112959	0.152061	821609	525839	1020300	989914	982218	5	867976	206355	0.237743	0.224569	0.277884	0.556136
FCY2_YEAST	FCY2	1391850	643222	1539190	728599	2330280	5	1.32663e+06	685827	0.51697	1975520	1446840	1601150	1811800	1758300	5	1718722	202434	0.117782	0.373572	0.278121	0.555766
SEC31_YEAST	SEC31	1903050	2031490	1910940	2050550	2020300	5	1983266	70515.7	0.0355553	1874550	2161970	1790590	1884400	1699050	5	1882112	173400	0.0921308	-0.0755257	0.278167	0.555694
ARD1_YEAST	ARD1	2395410	2114650	2311760	2765180	2338860	5	2385172	237291	0.0994857	2694830	2269300	2679540	2493470	2557040	5	2538836	172606	0.0679861	0.0900739	0.278366	0.555384
RHO1_YEAST	RHO1	5248700	4575240	4556760	4153450	3647540	5	4436338	590753	0.133162	4146020	5115470	5308850	4800560	4742310	5	4822642	443538	0.09197	0.120454	0.278455	0.555245
ECM33_YEAST	ECM33	85085300	56241800	127960000	101085000	100057000	5	94085820	2.61977e+07	0.278445	109697000	54988800	149946000	154707000	127415000	5	119350760	4.02704e+07	0.337412	0.343159	0.27875	0.554785
FRE4_YEAST	FRE4	233078	163456	357633	194356	236916	5	237088	73815.5	0.311342	247814	N/A	358664	274626	N/A	3	293701	57834.5	0.196916	0.308928	0.27905	0.554318
PSB4_YEAST	PRE1	659729	777585	687907	726824	693339	5	709077	45109.3	0.0636169	592319	869358	600452	516751	575217	5	630819	137303	0.217658	-0.168715	0.281611	0.550351
SYTC_YEAST	THS1	3548660	4031000	3429760	3326900	3381740	5	3543612	284474	0.0802779	3228770	4031420	3104520	2994590	3002910	5	3272442	434742	0.132849	-0.114853	0.281948	0.549832
FKS2_YEAST	GSC2	558413	430056	594669	635698	562160	5	556199	77059.3	0.138546	574103	425449	760667	738194	703984	5	640479	140241	0.218962	0.20355	0.282038	0.549692
SYDC_YEAST	DPS1	3857960	4394990	3088720	3595590	3130080	5	3613468	543115	0.150303	3118020	4438050	2739940	2700250	2661240	5	3131500	752943	0.240442	-0.20653	0.282371	0.54918
ARP9_YEAST	ARP9	684040	735447	744314	736876	741154	5	728366	25026.1	0.0343593	625918	854354	641856	614799	614896	5	670365	103446	0.154314	-0.119718	0.283421	0.547569
NAH1_YEAST	NHA1	1320300	790672	1479740	977681	N/A	4	1.1421e+06	314267	0.275166	N/A	905055	1649910	1599510	1515020	4	1.41737e+06	346050	0.244149	0.311533	0.283877	0.546869
TOM40_YEAST	TOM40	3369920	2876330	4062020	3642460	3957630	5	3581672	479093	0.133762	3038220	3063380	4886650	4906060	5030440	5	4184950	1.03684e+06	0.247754	0.224577	0.28503	0.54511
SPO14_YEAST	SPO14	905004	624898	1053300	845916	888302	5	863484	154598	0.17904	1038050	609247	1183730	1164250	1045290	5	1.00811e+06	232698	0.230825	0.223417	0.285229	0.544807
IPI3_YEAST	IPI3	1328470	1105600	1310980	1287310	1234920	5	1253456	89843.2	0.0716764	1346650	1006130	1212020	1161150	1149490	5	1175088	122672	0.104394	-0.0931426	0.285315	0.544675
ADP1_YEAST	ADP1	445389	382322	489542	465671	450281	5	446641	39857.2	0.0892377	423871	388935	536774	544375	586652	5	496121	84979.2	0.171287	0.151577	0.285511	0.544377
ENO1_YEAST	ENO1	3734430	4013320	3429580	4600560	3914360	5	3938450	431610	0.109589	4510630	4817700	3707950	4195170	4019040	5	4250098	430226	0.101227	0.109868	0.28589	0.543801
ADH3_YEAST	ADH3	2908830	2860390	3079910	3073380	2776070	5	2939716	133741	0.0454946	3064730	3368040	3058590	3222850	2711470	5	3085136	244820	0.0793547	0.0696573	0.286699	0.542574
PROB_YEAST	PRO1	480576	542757	485949	471350	499806	5	496088	28050	0.0565424	370099	597294	442912	432953	382988	5	445249	90551.5	0.203373	-0.155982	0.286718	0.542545
YG5B_YEAST	YGR250C	150104	112272	139039	127673	138510	5	133520	14283.3	0.106975	127497	75721.4	132057	133052	126086	5	118883	24307	0.204462	-0.167513	0.286729	0.542528
VPS1_YEAST	VPS1	3708930	3185710	3620860	4469260	4124020	5	3821756	492003	0.128737	2828370	3413930	3455080	3933780	3807030	5	3487638	430750	0.123508	-0.131985	0.286837	0.542364
VATO_YEAST	VMA16	1344560	1044510	1730100	1902620	1712790	5	1546916	346755	0.224159	1977990	1389560	1923490	1748530	1768210	5	1761556	230033	0.130585	0.187455	0.286869	0.542316
WHI2_YEAST	WHI2	1252830	920539	1053310	942627	917040	5	1.01727e+06	142970	0.140543	1260470	910576	1236260	1103490	1085850	5	1.11933e+06	140128	0.125189	0.137933	0.287286	0.541685
FNTA_YEAST	RAM2	464282	437209	477085	445913	497606	5	464419	24210.9	0.0521317	453841	810823	489792	493865	483582	5	546381	148658	0.272078	0.234479	0.28743	0.541467
SFI1_YEAST	SFI1	13910	N/A	15343.7	N/A	32165.9	3	20473.2	10151.5	0.495844	9041.57	11466.6	N/A	14478.6	13429	4	12103.9	2392.98	0.197703	-0.75826	0.287699	0.541062
STI1_YEAST	STI1	1239500	917367	1275140	1454880	1395120	5	1.2564e+06	208697	0.166107	1498060	1161410	1325380	1404490	1558070	5	1389482	155372	0.11182	0.14525	0.288421	0.539973
UTP25_YEAST	UTP25	738578	616424	683182	583748	610067	5	646400	63232.9	0.0978233	687241	530926	588987	592817	616742	5	603343	56523.3	0.0936835	-0.0994493	0.289557	0.538266
DPO5_YEAST	POL5	1787620	1817050	1410290	1477860	1361860	5	1570936	215469	0.137159	1771000	1497100	1278710	1270280	1250040	5	1413426	223716	0.158279	-0.152428	0.289704	0.538046
YP114_YEAST	YPR114W	842911	1017700	985904	1024310	862110	5	946587	87362.5	0.0922921	720275	1008440	943471	793706	898188	5	872816	115712	0.132573	-0.117058	0.290534	0.536804
FKS1_YEAST	FKS1	13534100	11011900	15387400	13202800	13317100	5	13290660	1.55377e+06	0.116907	13877900	9669720	17784300	17852100	17443600	5	15325524	3.57068e+06	0.232989	0.205524	0.291075	0.535995
DUS3_YEAST	DUS3	774192	776870	821952	935991	863132	5	834427	67520.2	0.080918	849023	741950	786538	777953	815416	5	794176	40337.4	0.0507915	-0.0713278	0.292671	0.53362
DPM1_YEAST	DPM1	3323950	3730990	2647870	2959650	2730700	5	3078632	449033	0.145855	2555430	4035070	2092220	2240550	2041990	5	2593052	830601	0.320318	-0.247638	0.292883	0.533306
OSH6_YEAST	OSH6	2512560	1953320	2704380	2787140	2602850	5	2512050	329048	0.130988	2108300	2120270	2372370	2497580	2487350	5	2317174	191672	0.0827179	-0.116499	0.293273	0.532728
NOP53_YEAST	NOP53	61861.4	53959.1	59345.9	71920.3	34173.3	5	56252	13957.6	0.248126	49908.6	45356	50259	N/A	49118.5	4	48660.5	2254.07	0.0463223	-0.209153	0.293714	0.532076
RL17A_YEAST	RPL17A	21042700	15498900	31163100	29179900	31759400	5	25728800	7.14878e+06	0.277851	33081200	20910600	33834800	31596100	31691100	5	30222760	5.29093e+06	0.175065	0.232251	0.293955	0.531719
TRM5_YEAST	TRM5	430363	370008	333365	379265	376128	5	377826	34651.8	0.0917137	332421	436117	331625	323029	310027	5	346644	50822.6	0.146613	-0.124267	0.294023	0.531619
NIP7_YEAST	NIP7	1074850	1009840	1066710	1076660	1037270	5	1053066	28876.4	0.0274212	1059150	1032620	937326	973062	1087400	5	1.01791e+06	61747.7	0.0606611	-0.0489836	0.295125	0.529994
RPC6_YEAST	RPC34	897756	852516	1076180	1031890	1138060	5	999280	120503	0.12059	943685	965420	1136360	1234900	1152720	5	1086617	126442	0.116363	0.120882	0.296055	0.528628
RPN6_YEAST	RPN6	565424	660627	513383	571326	567760	5	575704	53112.6	0.0922567	502403	631063	510781	535815	510319	5	538076	53478.3	0.099388	-0.0975167	0.296694	0.527692
RL8B_YEAST	RPL8B	70082700	46993400	87814300	82582900	92822400	5	76059140	1.83186e+07	0.240847	103834000	60625100	92611800	92615600	91650500	5	88267400	1.62453e+07	0.184047	0.214759	0.297693	0.526231
ATPG_YEAST	ATP3	1571850	1629640	1561020	1910030	1760330	5	1686574	147935	0.0877135	1493080	1864110	1442090	1582590	1489680	5	1574310	169776	0.107841	-0.099376	0.2979	0.525929
MRM1_YEAST	MRM1	454991	471987	462091	384838	438720	5	442525	34454.7	0.0778593	459721	442176	415359	384424	394411	5	419218	31656.2	0.0755125	-0.0780589	0.297908	0.525918
PMT2_YEAST	PMT2	2154950	1790740	2802820	2287130	2318060	5	2270740	363808	0.160215	2207980	1670490	3355310	2974020	3192100	5	2679980	715306	0.266907	0.23906	0.298051	0.525709
PP11_YEAST	SIT4	279762	323523	339106	348204	298956	5	317910	28341.8	0.0891503	296595	351330	270259	300546	254898	5	294726	36831.7	0.124969	-0.109247	0.299061	0.524241
MCFS2_YEAST	EHT1	514094	612748	396550	481928	440728	5	489210	81960.8	0.167537	430112	578022	335338	395089	404726	5	428657	90443.3	0.210992	-0.190628	0.299822	0.523137
RL37B_YEAST	RPL37B	115244	N/A	117003	N/A	152811	3	128353	21199.8	0.165168	178089	130367	148969	139227	133875	5	146105	19207.7	0.131465	0.186896	0.301233	0.521097
CARP_YEAST	PEP4	1219270	1452250	1170960	1410530	1243750	5	1299352	124225	0.0956055	1075460	1522340	1120520	1074740	1136430	5	1185898	190044	0.160253	-0.131812	0.301277	0.521034
PPB_YEAST	PHO8	1106710	891481	1421720	1209620	1435700	5	1.21305e+06	227949	0.187914	1317410	691496	1844820	1776370	1825730	5	1.49117e+06	496993	0.333292	0.297806	0.3016	0.520569
C1TM_YEAST	MIS1	6775290	4878150	7435610	6396430	7182100	5	6533516	1.00647e+06	0.154047	9012150	4196580	8633880	8257540	8134530	5	7646936	1.95917e+06	0.256203	0.227022	0.301659	0.520483
TRMB_YEAST	TRM8	456227	475561	467461	330397	606047	5	467139	97703.5	0.209153	582836	500139	512257	512661	495173	5	520613	35606	0.0683923	0.156361	0.301784	0.520304
SKS1_YEAST	SKS1	250958	270791	232294	200374	246062	5	240096	26146.1	0.108898	222220	271197	211755	192511	203533	5	220243	30498.2	0.138475	-0.124513	0.301982	0.520018
YNU8_YEAST	YNL208W	4081370	2637010	5658020	4831630	5782940	5	4598194	1.29371e+06	0.281351	5762980	3352770	6350570	6154330	5743420	5	5472814	1.21315e+06	0.221668	0.251215	0.30234	0.519504
SCC2_YEAST	SCC2	164574	172314	173688	146848	119550	5	155395	22710.4	0.146147	164574	116729	117333	N/A	N/A	3	132879	27450.6	0.206584	-0.225829	0.303144	0.518351
SQS1_YEAST	SQS1	192891	208752	204067	165779	194990	5	193296	16696.7	0.0863791	213651	181363	189133	158710	145187	5	177609	26712.7	0.150402	-0.122107	0.303774	0.517449
ASNS1_YEAST	ASN1	959496	1223860	862300	895752	751045	5	938491	176525	0.188095	862592	1074000	706684	727724	748230	5	823846	152285	0.184846	-0.187968	0.304158	0.516901
HIS5_YEAST	HIS7	529179	602989	472474	541587	458010	5	520848	58170.7	0.111685	463270	619132	429565	428726	406155	5	469370	86166.1	0.183578	-0.150137	0.304702	0.516125
AIR1_YEAST	AIR1	536113	587698	582492	550167	673886	5	586071	53646.6	0.091536	572527	593097	520526	580369	496668	5	552637	41729.3	0.0755093	-0.0847427	0.305203	0.515411
SNU13_YEAST	SNU13	6069980	5391490	6224010	5175700	5796520	5	5731540	443250	0.0773353	5692260	7897280	6171070	5852960	5661020	5	6254918	940113	0.1503	0.126068	0.305376	0.515166
RL26A_YEAST	RPL26A	32506000	22708600	53613300	46418600	50066900	5	41062680	1.30132e+07	0.31691	58472400	31684000	56127400	50420000	49656100	5	49271980	1.05172e+07	0.213452	0.26294	0.305872	0.514461
CP51_YEAST	ERG11	2066980	2398880	1939060	2152040	1982920	5	2107976	181947	0.0863137	1937600	2495080	1724400	1682220	1741470	5	1916154	338240	0.17652	-0.137645	0.305897	0.514425
NET1_YEAST	NET1	1739780	1461720	2537040	2610280	2576940	5	2185152	543085	0.248534	3010150	1591620	2648220	2588570	3039730	5	2575658	586922	0.227873	0.237207	0.306811	0.513128
YBU6_YEAST	YBR096W	888248	932656	774696	1052460	730558	5	875724	128368	0.146585	N/A	946547	737370	685944	777729	4	786898	112867	0.143432	-0.1543	0.306893	0.513013
EPS1_YEAST	EPS1	319324	263851	311897	330964	310633	5	307334	25615.5	0.0833474	312983	272868	354378	379538	335732	5	331100	40708.6	0.12295	0.10746	0.307089	0.512736
RLP24_YEAST	RLP24	3860720	2891990	3555500	3106810	3375070	5	3358018	378248	0.11264	3959400	3103520	3726330	3442560	3794640	5	3605290	336954	0.093461	0.102505	0.307238	0.512525
EAF3_YEAST	EAF3	485858	447491	482763	520874	570940	5	501585	46663.6	0.0930322	424542	575128	404825	452170	452061	5	461745	66455.1	0.143922	-0.119398	0.308065	0.511357
RL33B_YEAST	RPL33B	29455700	23508800	47455500	37916200	40638100	5	35794860	9.42152e+06	0.263209	50250600	34338800	49184800	36701600	37779300	5	41651020	7.47774e+06	0.179533	0.218599	0.309585	0.50922
RPB2_YEAST	RPB2	2371200	2677500	2395970	2101420	2204410	5	2350100	219549	0.0934212	2066940	2510440	2195040	2162300	2136460	5	2214236	172154	0.0777487	-0.0859131	0.309644	0.509138
SRO7_YEAST	SRO7	215160	221616	205407	113653	199575	5	191082	44115.4	0.230871	202366	162120	148396	164659	156290	5	166766	20860.2	0.125086	-0.196366	0.309924	0.508744
OSTB_YEAST	WBP1	3055840	2950840	3600590	3244650	3345540	5	3239492	254319	0.0785058	2658370	3061560	4140850	4050010	4190600	5	3620278	710346	0.196213	0.160333	0.310236	0.508307
TYSY_YEAST	CDC21	571618	683501	556583	496520	556838	5	573012	68176.8	0.11898	497308	700267	471033	471563	399130	5	507860	113609	0.223701	-0.174134	0.310294	0.508227
UBP3_YEAST	UBP3	1672610	1082330	1975840	2031730	2071760	5	1766854	413599	0.234088	2299850	1055370	2420750	2404440	2426580	5	2121398	598147	0.281959	0.263832	0.311188	0.506977
SYG_YEAST	GRS1	3514010	3839250	2959240	3276670	3019300	5	3321694	363900	0.109552	2949270	3959520	2727220	2738980	2631540	5	3001306	548075	0.182612	-0.146329	0.312469	0.505193
RAGCD_YEAST	GTR2	367784	392561	386805	346135	404758	5	379609	22980.1	0.0605364	241741	454924	339967	333744	327457	5	339567	75924.1	0.223591	-0.160818	0.313022	0.504425
RSC7_YEAST	NPL6	693393	747329	653675	653790	764527	5	702543	51711.8	0.0736067	573095	779221	508911	593246	743226	5	639540	116064	0.181481	-0.135552	0.313438	0.503849
PRTB_YEAST	PRB1	931667	882600	899098	970824	842301	5	905298	48762.8	0.0538638	891605	888995	833261	800249	937685	5	870359	53905.4	0.0619346	-0.0567822	0.314108	0.502921
IDH2_YEAST	IDH2	5297660	5517000	6923870	7267920	6934120	5	6388114	909278	0.142339	5094300	6951330	8115890	8168940	7344770	5	7135046	1.25233e+06	0.175519	0.159533	0.31486	0.501883
TPO4_YEAST	TPO4	1148140	768896	812010	671850	579755	5	796130	216315	0.271708	1172850	987579	934982	899041	665533	5	931997	182481	0.195796	0.227321	0.315211	0.501399
YL413_YEAST	YLR413W	10719900	6598450	13884400	12038400	9286630	5	10505556	2.76421e+06	0.263119	12404500	7379380	17560300	13918800	12294900	5	12711576	3.66291e+06	0.288156	0.27499	0.316017	0.50029
YPQ1_YEAST	YPQ1	170311	220366	123415	168995	161848	5	168987	34530.2	0.204336	144842	215675	122215	115696	115343	5	142754	42506.4	0.297759	-0.243379	0.316633	0.499443
PUR2_YEAST	ADE57	1927510	2453220	1777430	1899220	1792020	5	1969880	277973	0.141112	1766180	2371870	1570820	1567120	1476780	5	1750554	363037	0.207384	-0.170296	0.31679	0.499229
ACS2_YEAST	ACS2	4780290	5245560	4550450	4817270	4136970	5	4706108	405283	0.0861184	3927840	5024670	4578440	4216320	4412150	5	4431884	410424	0.0926071	-0.0866143	0.318787	0.496499
SP110_YEAST	SPC110	2308260	1903210	2495700	3208810	2937010	5	2570598	515124	0.200391	2295270	1669520	2259630	2542150	2577910	5	2268896	364071	0.160462	-0.180114	0.319397	0.49567
YO098_YEAST	YOL098C	N/A	99445	86551.8	N/A	83011.6	3	89669.5	8648.93	0.0964535	64848.4	96975.2	N/A	N/A	63917.4	3	75247	18822.9	0.250149	-0.252983	0.31955	0.495461
NCPR_YEAST	NCP1	1595460	1889220	1517870	1672620	1541970	5	1643428	149687	0.0910825	1458390	1873050	1436670	1446390	1418710	5	1526642	194192	0.127202	-0.106346	0.319872	0.495024
CSL4_YEAST	CSL4	649896	525108	653767	588471	574874	5	598423	54178.2	0.0905349	648572	541934	550658	541574	538739	5	564295	47323.2	0.0838625	-0.0847155	0.320279	0.494472
NAB3_YEAST	NAB3	557888	475677	526085	581745	620775	5	552434	55102.8	0.0997455	505894	476991	509502	534365	576813	5	520713	37384.8	0.0717954	-0.0853137	0.32195	0.492212
PTE1_YEAST	TES1	1038760	655479	870866	838233	960423	5	872752	144609	0.165694	1223890	740310	943914	1035790	955871	5	979955	174593	0.178164	0.167143	0.32225	0.491807
RS7A_YEAST	RPS7A	42733400	33266300	53367200	52984900	54048600	5	47280080	9.11687e+06	0.192827	56672400	36600200	57725500	58609200	57645000	5	53450460	9.44451e+06	0.176696	0.17697	0.323971	0.489494
DIM1_YEAST	DIM1	1012230	798654	1093730	N/A	1208230	4	1028211	172869	0.168126	N/A	2153030	1093360	N/A	1164540	3	1470310	592323	0.402856	0.515984	0.324237	0.489138
SEC7_YEAST	SEC7	587993	623724	551078	576232	589021	5	585610	26222.1	0.0447775	586963	641373	523559	516297	507089	5	555056	57584.4	0.103745	-0.0773054	0.324621	0.488624
NUP82_YEAST	NUP82	948189	799600	1172110	954039	1446660	5	1.06412e+06	251757	0.236588	1240750	866299	1211650	1367590	1410120	5	1.21928e+06	214202	0.175679	0.196371	0.325324	0.487684
PEP3_YEAST	PEP3	399464	362746	353403	373619	328688	5	363584	26029.6	0.0715917	369171	283349	369942	352692	338877	5	342806	35636.3	0.103955	-0.0848955	0.325928	0.486879
ANP1_YEAST	ANP1	1249280	867434	1718280	1440380	1619980	5	1.37907e+06	337445	0.24469	1490290	788281	2079150	2062330	2026160	5	1.68924e+06	560368	0.331727	0.29268	0.326461	0.486169
HXKA_YEAST	HXK1	1776740	1945140	1436000	1976410	1665470	5	1759952	220965	0.125552	1632680	2067730	1397210	1385750	1474100	5	1591494	283882	0.178374	-0.145154	0.327435	0.484874
MRT4_YEAST	MRT4	5029410	4072400	5129840	4465730	5407290	5	4820934	540641	0.112144	5746190	4306160	5022970	5762490	5151260	5	5197814	601531	0.115728	0.108592	0.32822	0.483835
TAF12_YEAST	TAF12	219805	164763	292922	360180	335006	5	274535	81202.1	0.29578	251094	171814	N/A	N/A	N/A	2	211454	56059.4	0.265114	-0.376647	0.328582	0.483356
RM41_YEAST	MRP20	186298	168863	215575	227526	192961	5	198245	23407.6	0.118074	215852	166693	197699	178081	153824	5	182430	24673.1	0.135247	-0.11994	0.328924	0.482905
ATPF_YEAST	ATP4	N/A	N/A	236110	230870	253281	3	240087	11722.9	0.0488276	N/A	249016	215174	N/A	196213	3	220134	26748.7	0.121511	-0.125173	0.329085	0.482692
GPI8_YEAST	GPI8	320478	334065	320940	319928	309304	5	320943	8787.77	0.0273811	332484	298946	350796	319941	384710	5	337375	32501.5	0.0963362	0.0720377	0.329157	0.482597
AP3S_YEAST	APS3	516584	650783	606959	556619	704160	5	607021	74280.4	0.122369	450973	627638	590014	577729	557043	5	560679	66489.4	0.118587	-0.11457	0.329352	0.482339
SDHA_YEAST	SDH1	761469	759875	787610	1120980	928008	5	871588	155755	0.178702	541606	703362	753812	902580	937879	5	767848	160159	0.208582	-0.182827	0.329499	0.482146
RIR1_YEAST	RNR1	2247740	2532090	1856450	2022780	1799280	5	2091668	301618	0.1442	1850150	2476790	1648590	1663610	1762680	5	1880364	343216	0.182526	-0.153642	0.331821	0.479096
DBP7_YEAST	DBP7	1158780	963427	1117910	925697	1063950	5	1.04595e+06	99377.7	0.0950116	1136860	851087	978575	944192	988531	5	979849	103175	0.105297	-0.0941864	0.332371	0.478376
NDH1_YEAST	NDE1	80273.6	81489.4	73164.5	79352.2	103166	5	83489.1	11458.9	0.137251	94119	137759	75495.7	89243.9	84274.4	5	96178.4	24242.3	0.252055	0.204124	0.332726	0.477913
YPT52_YEAST	YPT52	597349	700323	446705	541168	516549	5	560419	95082.9	0.169664	395272	769725	302730	437087	423417	5	465646	177874	0.381995	-0.267271	0.333147	0.477364
YL287_YEAST	YLR287C	135721	172108	110156	123422	157211	5	139724	25052.8	0.179302	91749.3	175733	90135.6	N/A	100645	4	114566	41039.2	0.358215	-0.2864	0.333589	0.476788
KA120_YEAST	KAP120	103545	147810	96011.4	88571.6	114267	5	110041	23153.4	0.210407	88738.4	145743	75280.2	70957.1	80868.2	5	92317.4	30597	0.331433	-0.253367	0.334026	0.47622
RL16B_YEAST	RPL16B	32421800	25047800	42686300	35870400	47201600	5	36645580	8.6728e+06	0.236667	45974700	28887400	47050000	43894200	43672300	5	41895720	7.40897e+06	0.176843	0.193164	0.334204	0.475989
ALO_YEAST	ALO1	473819	557010	392393	465183	408891	5	459459	64827	0.141094	405873	557455	364990	373895	349107	5	410264	84848.5	0.206814	-0.163384	0.33506	0.474877
CTR9_YEAST	CTR9	860958	1090580	1138170	989932	1120180	5	1039964	115312	0.110881	729496	867702	1159720	1111590	819984	5	937698	188173	0.200675	-0.149338	0.336422	0.473116
PDR5_YEAST	PDR5	41222200	31570100	52309200	41961500	36123000	5	40637200	7.76083e+06	0.190978	46186900	30373500	59519500	54109900	44183200	5	46874600	1.10933e+07	0.236659	0.206005	0.336465	0.47306
YL177_YEAST	YLR177W	168800	138076	150771	234146	192756	5	176910	38026.8	0.21495	143806	146265	154810	167251	176351	5	157697	13885.6	0.0880524	-0.165862	0.336691	0.472769
DID2_YEAST	DID2	575645	419380	646391	555331	638672	5	567084	91436.2	0.161239	505823	495568	553880	487433	561469	5	520835	34360.5	0.065972	-0.122737	0.3372	0.472112
UFD2_YEAST	UFD2	169479	190581	135621	144904	141585	5	156434	23037	0.147263	109691	184214	N/A	129535	119470	4	135728	33324.1	0.245522	-0.204841	0.337414	0.471837
AFG3_YEAST	AFG3	503439	376854	528326	508497	660070	5	515437	100601	0.195176	572923	390784	639538	656644	664640	5	584906	114363	0.195524	0.182408	0.338117	0.470933
EMC2_YEAST	EMC2	921253	759125	1080350	919752	890516	5	914199	114341	0.125072	759387	762186	1296180	1253540	1182180	5	1.05069e+06	267766	0.254847	0.200763	0.339054	0.469732
RL18A_YEAST	RPL18A	75538300	55053600	79712200	73720700	88753300	5	74555620	1.23507e+07	0.165657	89817900	58733800	87860600	90387100	87680700	5	82896020	1.3559e+07	0.163566	0.152986	0.33924	0.469493
ILV3_YEAST	ILV3	1813420	1729690	1702480	1965480	1551610	5	1752536	152029	0.0867478	1691450	1857050	1612050	1594940	1570110	5	1665120	116511	0.0699713	-0.0738179	0.339298	0.469418
DPP3_YEAST	YOL057W	127727	287202	158442	137762	188617	5	179950	64319.1	0.357427	N/A	239210	209835	191168	N/A	3	213404	24219.1	0.113489	0.245993	0.339337	0.469368
IPI1_YEAST	IPI1	397788	301346	359221	322644	359179	5	348036	37246.6	0.10702	352574	277355	323335	350677	327093	5	326207	30370.8	0.093103	-0.093448	0.340695	0.467635
SLH1_YEAST	SLH1	1302900	1016680	1255410	1115950	1230750	5	1184338	116242	0.098149	1292090	932511	1128220	1105260	1071270	5	1.10587e+06	128868	0.116531	-0.0988988	0.341912	0.466086
ZUO1_YEAST	ZUO1	2648850	1856350	2791900	2781180	2865580	5	2588772	416820	0.161011	3142030	1817590	3454370	3072530	3204780	5	2938260	642817	0.218775	0.182694	0.342337	0.465546
CRH2_YEAST	UTR2	7647200	6074330	10974600	43527600	10066400	5	15658026	1.56998e+07	1.00267	9702760	4616210	11722400	6162180	8052150	5	8051140	2.80949e+06	0.348955	-0.959637	0.342929	0.464795
PSA1_YEAST	SCL1	1059690	1272030	1091530	1185310	1146270	5	1150966	83249.6	0.0723302	896652	1491260	880188	887403	948480	5	1.0208e+06	264359	0.258973	-0.17315	0.343743	0.463766
ATAD2_YEAST	YTA7	289553	374719	305081	412366	397916	5	355927	55435.5	0.15575	221256	399863	298205	300065	362352	5	316348	68425	0.216296	-0.170068	0.345557	0.46148
SIS1_YEAST	SIS1	1363390	1120370	1641000	1900660	1666600	5	1538404	301485	0.195972	2154250	1433610	1837850	1619970	1569070	5	1722950	281613	0.163448	0.163446	0.346608	0.460162
RHC31_YEAST	AOS1	78795.1	87431.7	64168.2	61621.1	51133.7	5	68630	14422.1	0.210143	61692	81102.2	42085.7	64954.7	45463	5	59059.5	15815.6	0.267792	-0.216669	0.346915	0.459777
GLYC_YEAST	SHM2	4007440	4127360	3355840	3844740	3628320	5	3792740	307687	0.0811254	3377290	4724750	2911250	2922260	3145960	5	3416302	755943	0.221275	-0.150805	0.347208	0.45941
ESF1_YEAST	ESF1	2870730	2403730	3021340	2994930	2929340	5	2844014	253014	0.0889637	2945250	2163830	2798670	2709180	2730120	5	2669410	297353	0.111393	-0.0914077	0.347321	0.459269
FUMH_YEAST	FUM1	531311	641401	498888	606534	541720	5	563971	58319.4	0.103408	507060	622816	544310	478678	480182	5	526609	60008.6	0.113953	-0.0988877	0.347357	0.459224
GPI13_YEAST	GPI13	152684	120523	217447	150645	209549	5	170170	41646.2	0.244734	176562	133217	238662	226928	208119	5	196698	42545.8	0.2163	0.209006	0.348274	0.458079
RL9B_YEAST	RPL9B	1365640	1125000	1584390	1797000	1703790	5	1515164	271288	0.179049	2139160	742661	1967430	2002710	2261260	5	1.82264e+06	614881	0.337357	0.266559	0.349162	0.456973
ERP2_YEAST	ERP2	490751	488632	647887	476791	493164	5	519445	72076.7	0.138757	351918	498341	709418	735818	729824	5	605064	172499	0.285093	0.220116	0.34982	0.456155
TR120_YEAST	TRS120	223046	181686	187112	171209	171094	5	186829	21387.9	0.114478	179392	177104	180721	168021	177618	5	176571	4991.58	0.0282695	-0.0814715	0.349851	0.456117
NAA25_YEAST	MDM20	972837	913631	868678	728222	820253	5	860724	93040.9	0.108096	911437	763300	764505	786497	827393	5	810626	62034.5	0.0765266	-0.0865139	0.349963	0.455978
MPS2_YEAST	MPS2	95573.7	132420	171176	181318	173685	5	150835	36256.1	0.24037	121326	127449	129674	146829	141339	5	133323	10469.2	0.0785247	-0.178037	0.350244	0.455629
RL25_YEAST	RPL25	56379900	38546700	87780600	82239100	90189600	5	71027180	2.26004e+07	0.318193	93967900	55731400	95272700	85870600	86159000	5	83400320	1.60617e+07	0.192585	0.231682	0.35061	0.455176
NPC2_YEAST	NPC2	771930	483749	530771	994848	551279	5	666515	214490	0.321808	809461	328736	499092	514770	567742	5	543960	173380	0.318737	-0.293137	0.350742	0.455012
ATPK_YEAST	ATP17	260231	295172	476328	566894	404968	5	400719	126714	0.316217	349223	414520	315443	313333	301358	5	338775	45929.8	0.135576	-0.24226	0.350939	0.454768
SYNC_YEAST	DED81	2485090	2839930	2072340	2295320	2112400	5	2361016	313932	0.132965	2145750	2886510	1933880	1822790	1785660	5	2114918	453550	0.214453	-0.158806	0.35116	0.454495
CWP1_YEAST	CWP1	793124	695642	1280190	1316170	1161660	5	1.04936e+06	286293	0.272827	1013090	780066	1576700	1454250	1394780	5	1.24378e+06	333985	0.268524	0.245222	0.352619	0.452695
AP1M1_YEAST	APM1	816774	698321	848172	838833	862293	5	812879	66143.1	0.081369	838215	636002	821784	755802	783188	5	766998	80032.5	0.104345	-0.0838167	0.353034	0.452183
HOS3_YEAST	HOS3	453260	461152	481579	454533	473466	5	464798	12334.2	0.0265366	336993	615913	333394	294602	437610	5	403702	129884	0.321732	-0.203312	0.353178	0.452007
HOG1_YEAST	HOG1	357431	438243	321214	N/A	N/A	3	372296	59913.9	0.160931	292041	432610	297297	253153	N/A	4	318775	78402.1	0.245948	-0.22391	0.353184	0.451999
SAC1_YEAST	SAC1	1509690	1634270	1324970	1382550	1337370	5	1437770	131945	0.0917706	1554640	1513030	1201460	1241580	1185480	5	1339238	179418	0.13397	-0.102421	0.353978	0.451023
ODPX_YEAST	PDX1	112965	100365	131367	166581	117709	5	125797	25353.6	0.201543	140225	90173.6	145369	166464	182129	5	144872	34885.7	0.240804	0.203678	0.354277	0.450657
PAD1_YEAST	PAD1	857605	656174	776513	N/A	679365	4	742414	92815.6	0.125019	764445	731019	595804	632323	N/A	4	680898	79776.2	0.117163	-0.124786	0.354409	0.450495
FLC1_YEAST	FLC1	1235830	862510	1363750	990335	1074250	5	1105335	198092	0.179215	1344540	692527	1569120	1482240	1325670	5	1.28282e+06	344901	0.268862	0.214834	0.354702	0.450137
SRP54_YEAST	SRP54	591763	570798	585719	577356	599879	5	585103	11486	0.0196308	514108	675975	525380	520107	527047	5	552523	69196.6	0.125237	-0.082655	0.354797	0.45002
ARB1_YEAST	ARB1	17152400	17506800	14900700	14971500	13882700	5	15682820	1.56881e+06	0.100034	15214300	18086800	13690200	12333000	12928800	5	14450620	2.30128e+06	0.159251	-0.118054	0.355224	0.449498
TCD2_YEAST	TCD2	495351	399570	441565	527248	498801	5	472507	51203.1	0.108365	396466	406283	465144	450649	498444	5	443397	42236.4	0.0952564	-0.091736	0.356486	0.447958
GCN20_YEAST	GCN20	846156	1024160	822040	716180	869116	5	855530	110960	0.129697	832825	965377	713068	733571	684051	5	785778	114924	0.146255	-0.122697	0.357522	0.446697
CMS1_YEAST	CMS1	635854	561453	524620	530170	492704	5	548960	54352.7	0.0990103	570071	590720	473862	465220	464524	5	512879	62173.3	0.121224	-0.0980819	0.357696	0.446486
OSM1_YEAST	OSM1	483248	393562	535358	457551	493422	5	472628	52342.6	0.110748	442418	412585	630675	558381	548664	5	518545	89568.5	0.17273	0.133762	0.358004	0.446113
PUR4_YEAST	ADE6	1282300	1471850	1173050	1201270	1156250	5	1256944	129523	0.103046	1216330	1398720	1102640	1110520	1038810	5	1173404	141145	0.120287	-0.0992206	0.358263	0.445798
HXKB_YEAST	HXK2	6392070	7079780	5566120	6230210	5485800	5	6150796	654140	0.10635	5748610	7364240	5006320	4875530	5058060	5	5610552	1.03743e+06	0.184908	-0.13263	0.358632	0.445351
RL7A_YEAST	RPL7A	30131100	24375000	36211200	36825000	40330300	5	33574520	6.31757e+06	0.188165	39908200	26972900	40429500	37813300	41684700	5	37361720	5.97318e+06	0.159874	0.154194	0.358659	0.445319
GNP1_YEAST	GNP1	2570110	2334950	2912720	2627190	2343070	5	2557608	238068	0.0930823	2572130	2122010	2925330	3139010	3118030	5	2775302	430210	0.155014	0.11785	0.358991	0.444916
MNN9_YEAST	MNN9	3039480	2206610	4013110	3281430	3304510	5	3169028	649326	0.204897	3214150	2318300	4125060	4499310	4074480	5	3646260	878993	0.241067	0.202377	0.359805	0.443933
UBP1_YEAST	UBP1	54152.9	53675.3	51021.8	63049.9	85832.1	5	61546.4	14312.9	0.232555	59935.4	51744.8	58428.1	51780.7	52061.8	5	54790.2	4046.08	0.0738469	-0.167758	0.359819	0.443916
RM02_YEAST	MRP7	1734430	1442760	1822670	1780860	1902100	5	1736564	175431	0.101022	1792290	1457420	1585180	1769890	1588800	5	1638716	140550	0.0857685	-0.0836697	0.360205	0.44345
ALDH6_YEAST	ALD6	20534300	27292100	18269500	20152400	18265800	5	20902820	3.7219e+06	0.178057	17287000	26745400	15611600	16089300	15610100	5	18268680	4.78791e+06	0.262083	-0.194325	0.361532	0.441853
PUR7_YEAST	ADE1	285506	292005	232285	233743	208576	5	250423	36463.2	0.145606	224987	337181	173024	158016	178558	5	214353	73080.5	0.340935	-0.224377	0.362284	0.440951
KRI1_YEAST	KRI1	1510590	1268720	1486790	1249270	1445000	5	1392074	123923	0.0890203	1451820	933566	1279900	1395150	1372450	5	1.28658e+06	206839	0.160767	-0.113698	0.362678	0.440479
NPL4_YEAST	NPL4	520347	509132	575712	571106	462101	5	527680	47146.8	0.0893475	531632	528519	628573	617717	495463	5	560381	59147.3	0.105548	0.0867453	0.363351	0.439674
PHO85_YEAST	PHO85	503998	433384	465302	470690	499574	5	474590	28672.5	0.0604153	419900	548037	429236	437313	391873	5	445272	59950.7	0.134638	-0.0919942	0.363639	0.439329
OSH3_YEAST	OSH3	801547	705854	982777	899783	878337	5	853660	104845	0.122818	989903	672841	976893	1037830	981436	5	931781	146778	0.157524	0.126329	0.364066	0.43882
EAF1_YEAST	EAF1	375612	306421	376929	374930	508356	5	388450	73461.8	0.189115	379471	N/A	444198	453741	421102	4	424628	33076.4	0.0778949	0.128472	0.364612	0.438169
CND2_YEAST	BRN1	77426.1	78290.2	80109.7	91458.2	106435	5	86743.8	12372	0.142627	95929.6	69769.8	75924.3	N/A	74183.4	4	78951.8	11611.2	0.147067	-0.13579	0.364776	0.437974
RAEP_YEAST	MRS6	148706	195842	140251	156748	152634	5	158836	21565.5	0.135772	163101	171992	138230	125133	132125	5	146116	20348.7	0.139264	-0.120424	0.365603	0.436991
DEF1_YEAST	DEF1	802714	617311	1215950	1311970	1406170	5	1070823	342501	0.319848	1219100	600485	1447370	1502890	1794980	5	1312965	448027	0.341233	0.294108	0.366985	0.435351
TRP_YEAST	TRP5	1781020	1972610	1589180	1782320	1546420	5	1734310	171493	0.0988824	1590690	2104010	1467570	1375210	1374230	5	1582342	304793	0.192621	-0.1323	0.367029	0.4353
YG35_YEAST	YGR125W	338488	317455	420187	380774	370809	5	365543	39655.1	0.108483	340587	317938	463851	468110	409885	5	400074	69061	0.17262	0.130228	0.367562	0.434669
BGL2_YEAST	BGL2	2562580	2678040	1954570	2408550	1924920	5	2305732	347667	0.150784	3014990	3255820	2209300	2011310	2405890	5	2579462	533172	0.206699	0.161845	0.368808	0.4332
YPK9_YEAST	YPK9	215724	156870	213008	199213	204987	5	197960	23881.7	0.120639	188531	158666	248984	263010	239321	5	219702	44201.1	0.201186	0.150339	0.36969	0.432162
DBP3_YEAST	DBP3	3516130	2902000	4333640	4510380	4596270	5	3971684	735368	0.185153	3154090	2735590	3818520	4081420	4051520	5	3568228	596737	0.167236	-0.154543	0.369818	0.432012
AIM24_YEAST	AIM24	519441	594999	579300	661972	652620	5	601666	58178.1	0.0966949	391281	554714	580082	594825	645227	5	553226	96364.3	0.174186	-0.121095	0.369966	0.431838
FAL1_YEAST	FAL1	674585	560687	515203	452079	505301	5	541571	83782.1	0.154702	557906	601658	427077	427899	444288	5	491766	82110.6	0.166971	-0.13918	0.370246	0.43151
SSU1_YEAST	SSU1	711848	531069	879288	640034	734830	5	699414	128091	0.183141	913630	510943	948848	815327	766941	5	791138	172885	0.218527	0.177783	0.37067	0.431012
CSK21_YEAST	CKA1	1301600	1084470	1084240	1324250	1111060	5	1181124	121075	0.102509	1035110	1235880	1081550	1096950	1149490	5	1119796	76670.8	0.0684685	-0.0769245	0.371559	0.429972
RBG2_YEAST	RBG2	841544	849311	770826	810127	769832	5	808328	37664.6	0.0465957	733404	984849	715440	652152	631888	5	743547	141369	0.190127	-0.120518	0.371648	0.429868
PSA6_YEAST	PRE5	2460340	2999890	2508870	2636030	2515300	5	2624086	219826	0.0837723	2098370	3247160	2306510	2220820	2090330	5	2392638	486089	0.20316	-0.133213	0.372212	0.42921
RUVB2_YEAST	RVB2	3511340	3532160	3372980	3577790	3343440	5	3467542	103189	0.0297585	3009950	3923650	3067590	3229130	3271850	5	3300434	364999	0.110591	-0.0712576	0.373147	0.42812
ERG5_YEAST	ERG5	205465	240870	193158	212297	197756	5	209909	18790.5	0.0895171	195646	250661	182097	168080	169873	5	193271	33934.4	0.175579	-0.119137	0.373167	0.428097
STT4_YEAST	STT4	758305	697357	745902	660891	699027	5	712296	39648.2	0.0556624	754503	634232	696465	700189	643232	5	685724	48765.1	0.0711148	-0.0548493	0.373245	0.428006
PABP_YEAST	PAB1	15557300	9330680	18335900	17080400	17833900	5	15627636	3.67319e+06	0.235045	14921000	8147630	15548700	14306100	15107300	5	13606146	3.08388e+06	0.226653	-0.199841	0.374337	0.426737
MBF1_YEAST	MBF1	1026680	629803	2290060	2224590	1837970	5	1.60182e+06	740420	0.462236	2245840	1048170	2525750	1975630	2178120	5	1994702	564582	0.283041	0.316461	0.374909	0.426075
PMT4_YEAST	PMT4	1409530	1151860	1625040	1437770	1381530	5	1401146	168870	0.120523	1443420	875338	1902400	1878460	1979790	5	1.61588e+06	464117	0.287222	0.205714	0.375251	0.425678
CFT1_YEAST	CFT1	510434	482426	483834	447723	440133	5	472910	28838.6	0.0609811	469821	446977	473913	446377	459534	5	459324	12680.1	0.0276061	-0.0420522	0.375422	0.42548
SEC5_YEAST	SEC5	107505	112565	99826.5	78958.5	98138.9	5	99398.8	12831.9	0.129096	124671	91732.9	120866	108550	93065.7	5	107777	15257.5	0.141565	0.116751	0.375642	0.425226
RL17B_YEAST	RPL17B	4279040	3437140	6148790	6166680	6026380	5	5211606	1.27208e+06	0.244086	6429380	4212460	6250520	6187830	6302160	5	5876470	934440	0.159014	0.173222	0.376197	0.424585
TAO3_YEAST	TAO3	275922	304690	321989	287379	300623	5	298121	17516.3	0.0587557	280897	312569	294301	292956	247079	5	285560	24306	0.0851168	-0.0621001	0.378618	0.421799
GDS1_YEAST	BEM4	87331.2	99132.8	100089	105879	101680	5	98822.4	6922.97	0.0700546	86368.9	95611.3	99747.1	N/A	N/A	3	93909.1	6849.61	0.0729387	-0.0735731	0.378825	0.421561
DMA2_YEAST	DMA2	163782	113827	193696	134342	173133	5	155756	31711.3	0.203596	143684	100653	162506	144065	145830	5	139348	23003.6	0.165081	-0.1606	0.378946	0.421423
ELP1_YEAST	IKI3	1401220	1403810	1428310	1386760	1371940	5	1398408	21020.5	0.0150318	1362510	1170910	1374640	1438860	1410080	5	1351400	105277	0.077902	-0.0493306	0.379135	0.421206
GAL2_YEAST	GAL2	3224840	946105	787464	2174760	621229	5	1.55088e+06	1.1185e+06	0.721204	1007580	N/A	985810	881550	1338150	4	1.05327e+06	197723	0.187722	-0.558208	0.380647	0.419478
SNQ2_YEAST	SNQ2	9788530	6985120	12130000	9845230	8881750	5	9526126	1.85895e+06	0.195142	11582900	6360210	13585100	12361800	10682300	5	10914462	2.75994e+06	0.25287	0.196279	0.381868	0.418087
RAD52_YEAST	RAD52	570146	461325	560343	593935	554960	5	548142	50778.2	0.092637	607710	349675	498310	554449	501349	5	502299	96361.3	0.191841	-0.126004	0.382614	0.417239
MAK11_YEAST	MAK11	808154	621168	654307	605261	641994	5	666177	81577.8	0.122457	701135	556181	638294	600299	632576	5	625697	53325.5	0.0852257	-0.0904409	0.384403	0.415213
YPT31_YEAST	YPT31	1124220	1331410	1051240	1374140	1054750	5	1187152	154708	0.130318	1042940	1546220	933758	835668	895929	5	1050903	286997	0.273095	-0.175875	0.385336	0.41416
GET1_YEAST	GET1	103205	118510	78158	95389.8	96348.4	5	98322.2	14581.5	0.148303	N/A	116835	72448.1	79213.8	79392.5	4	86972.4	20169.1	0.231903	-0.176961	0.385427	0.414058
RSP5_YEAST	RSP5	2142220	1738450	2082730	1987560	2020010	5	1994194	154811	0.0776309	2217030	1666990	2234540	2216910	2248980	5	2116890	251859	0.118976	0.0861405	0.385861	0.413569
EBP2_YEAST	EBP2	1582570	1197570	2145040	1679860	2098860	5	1740780	392258	0.225335	2262230	1189860	2184880	2128620	2159020	5	1984922	447204	0.225301	0.189348	0.386035	0.413373
PSR1_YEAST	PSR1	452148	341693	384949	443575	366706	5	397814	48293.5	0.121397	455174	400633	432952	409228	403264	5	420250	23323.1	0.0554981	0.0791537	0.387038	0.412247
G3P1_YEAST	TDH1	2989530	2551440	2138010	2863930	2619600	5	2632502	328743	0.124879	3281640	3619690	2304700	2783060	2492710	5	2896360	547147	0.188908	0.137806	0.388079	0.411079
PHO84_YEAST	PHO84	14502200	10929300	13171800	11614700	11407200	5	12325040	1.4792e+06	0.120016	12395000	9906730	11956000	12652300	10898600	5	11561726	1.14214e+06	0.0987859	-0.0922355	0.389425	0.409576
FRM2_YEAST	FRM2	410863	522486	554914	463969	552460	5	500938	62274.5	0.124316	488484	549716	544420	562452	504537	5	529922	31708.4	0.0598361	0.0811463	0.389827	0.409128
RPC1_YEAST	RPO31	1519900	1304250	1895770	1836180	1981650	5	1707550	285029	0.166923	1613650	1271340	2136560	2344270	2302190	5	1933602	470812	0.24349	0.179363	0.390801	0.408044
NAP1_YEAST	NAP1	1395860	1415470	1330530	1276870	1282180	5	1340182	63706.6	0.0475358	1468500	1283520	1203770	1223950	1269520	5	1289852	105026	0.0814248	-0.0552234	0.391852	0.406878
PRS10_YEAST	RPT4	188224	214756	192719	N/A	246576	4	210569	26658.1	0.1266	N/A	283633	195009	238891	N/A	3	239178	44312.7	0.185271	0.183791	0.392683	0.405958
SODC_YEAST	SOD1	3750390	3759920	3126720	3908290	3134880	5	3536040	375203	0.106108	3412560	3979660	3045570	3200430	2906170	5	3308878	419513	0.126784	-0.0957925	0.393466	0.405093
VATD_YEAST	VMA8	1627520	1808040	1871400	2213640	1689800	5	1842080	228747	0.124179	1619110	2035900	1656040	1690790	1624870	5	1725342	175942	0.101975	-0.0944534	0.393818	0.404704
ILVB_YEAST	ILV2	2477750	2477150	3128510	3521500	3204790	5	2961940	466179	0.15739	2784660	2917670	3710000	3239130	3356250	5	3201542	366828	0.114579	0.112225	0.394223	0.404258
LOA1_YEAST	LOA1	617895	570541	569085	583875	505454	5	569370	40779.2	0.0716216	527691	584309	563201	561002	508039	5	548848	30513.1	0.0555948	-0.0529588	0.39594	0.40237
RPA2_YEAST	RPA135	3947080	3824650	4860980	4181110	4554020	5	4273568	430226	0.100671	3923450	3251470	4491040	4169100	4250840	5	4017180	473634	0.117902	-0.089258	0.396657	0.401585
PPN1_YEAST	PPN1	268678	244950	473945	335666	361250	5	336898	90117.7	0.267493	255135	226857	619822	555586	428460	5	417172	175235	0.420054	0.308331	0.397577	0.400579
YN8B_YEAST	YNR021W	838833	856508	742766	799786	717655	5	791110	59921.7	0.0757439	650573	931628	683749	675487	751736	5	738635	114207	0.154619	-0.0990167	0.397745	0.400396
YC16_YEAST	YCR087C-A	346210	376029	573204	902864	786441	5	596950	245831	0.411811	490630	217360	480133	566484	639897	5	478901	159791	0.333663	-0.317882	0.398432	0.399646
PROF_YEAST	PFY1	505628	558782	460834	563911	455106	5	508852	51791.1	0.10178	482121	557331	391398	485066	471817	5	477547	58943.7	0.12343	-0.0916052	0.398773	0.399274
DRN1_YEAST	DRN1	154167	149114	152173	133880	192364	5	156340	21659.2	0.138539	150551	132950	151649	156622	141644	5	146683	9386.07	0.0639887	-0.0919796	0.398993	0.399035
SNL1_YEAST	SNL1	1206890	1011000	1291450	1256450	1181520	5	1189462	108518	0.0912327	1222930	1110470	1379290	1238060	1288050	5	1247760	98084.9	0.0786088	0.0690313	0.399098	0.39892
SMD3_YEAST	SMD3	252944	186154	332422	277396	323050	5	274393	59139.8	0.215529	255792	247946	339357	381939	309798	5	306966	56525	0.184141	0.161836	0.399325	0.398673
GYS2_YEAST	GSY2	4133060	2666920	4347770	4222230	4380160	5	3950028	724081	0.18331	4671900	2592010	4893110	4987450	5171940	5	4463282	1.06147e+06	0.237823	0.176242	0.401177	0.396664
PURA_YEAST	ADE12	321295	352375	251038	316058	313226	5	310798	36890.6	0.118696	254288	439663	238721	204778	200877	5	267665	98761.6	0.368974	-0.215548	0.401499	0.396315
LCB5_YEAST	LCB5	301608	259611	282881	287743	314179	5	289204	20588	0.0711886	286856	220512	291404	283904	290606	5	274656	30417.2	0.110747	-0.0744616	0.405075	0.392464
RLP7_YEAST	RLP7	4295260	3056720	4221370	3196000	3805830	5	3715036	570976	0.153693	4636830	3089550	4093970	4160410	4174470	5	4031046	568914	0.141133	0.117778	0.40622	0.391239
IDH1_YEAST	IDH1	3949970	4232970	4424700	4625320	4620960	5	4370784	285640	0.0653521	3901490	5588340	4583340	4929700	4270010	5	4654576	645700	0.138724	0.0907577	0.406353	0.391096
GBP2_YEAST	GBP2	1805580	1465850	1854760	1718890	1871030	5	1743222	165975	0.0952119	1753130	1660260	1608610	1653000	1687230	5	1672446	53221.6	0.0318226	-0.0597967	0.407047	0.390356
MEX67_YEAST	MEX67	667346	476752	630963	790179	745534	5	662155	121157	0.182974	618076	434019	628400	628411	696890	5	601159	98578.8	0.163981	-0.139421	0.409014	0.388261
ERB1_YEAST	ERB1	2636590	1663890	2868080	2248110	2689830	5	2421300	480035	0.198255	3113840	1627800	3001840	2987190	2904910	5	2727116	619026	0.226989	0.171594	0.409648	0.387589
HSP73_YEAST	SSA3	3964650	2914730	3788060	4427370	3712070	5	3761376	548822	0.14591	4433290	3169730	3932020	4417520	4342860	5	4059084	537618	0.132448	0.109894	0.411466	0.385666
VOA1_YEAST	VOA1	1395450	1265530	2519250	2217620	1907650	5	1861100	532440	0.286089	1625440	1380230	2894340	2552820	2482580	5	2187082	649567	0.297002	0.232852	0.411687	0.385432
SRPR_YEAST	SRP101	830810	712838	837503	792173	790226	5	792710	49608.5	0.0625809	795967	755246	929626	804478	837983	5	824660	65658.7	0.0796191	0.0570063	0.412422	0.384658
GIN4_YEAST	GIN4	1770820	1436150	1875160	1664430	1838450	5	1717002	176282	0.102669	2108210	1401070	1921680	1872000	1897120	5	1840016	262466	0.142644	0.0998266	0.413144	0.383899
SAS10_YEAST	SAS10	992461	824122	1182850	923663	1205920	5	1.0258e+06	165322	0.161163	992233	687786	1036220	967003	1022040	5	941056	144094	0.15312	-0.124401	0.413148	0.383894
OCH1_YEAST	OCH1	633801	493198	807506	777571	856733	5	713762	148612	0.20821	733305	407327	973034	1000940	1055510	5	834023	268540	0.321982	0.224645	0.413393	0.383637
RM35_YEAST	MRPL35	625594	513436	746304	642548	775585	5	660693	104613	0.158338	780634	546587	784557	807438	674611	5	718765	109103	0.151793	0.12154	0.415337	0.3816
GLG2_YEAST	GLG2	371203	242836	322450	342368	293250	5	314421	49097.7	0.156152	366468	170782	280579	287743	300530	5	281220	70497.5	0.250684	-0.160998	0.41558	0.381345
EIF3G_YEAST	TIF35	1822160	1572650	1743880	1915090	1727420	5	1756240	126755	0.0721741	1893330	1564230	1615910	1609110	1745420	5	1685600	134321	0.0796872	-0.0592278	0.417361	0.379488
GTS1_YEAST	GTS1	710750	474350	663609	588348	567388	5	600889	91234.5	0.151833	688707	586595	792294	571580	611870	5	650209	91336.4	0.140472	0.113805	0.417803	0.379029
DBP2_YEAST	DBP2	1314100	1365450	1368460	1403770	1463780	5	1383112	55279.7	0.0399676	1456060	1408760	1390170	1387500	1394030	5	1407304	28465.9	0.0202273	0.025016	0.41784	0.37899
AIM14_YEAST	AIM14	598398	473779	659589	N/A	518245	4	562503	82754.4	0.147118	506254	N/A	633060	649102	649513	4	609482	69243.9	0.113611	0.115724	0.418347	0.378463
YM94_YEAST	YMR315W	611976	626940	561692	653116	635855	5	617916	34780.4	0.0562866	483653	783679	480828	561359	520417	5	565987	126015	0.222646	-0.126641	0.418378	0.378431
YG32_YEAST	YGR117C	111238	150380	101370	96893.4	131859	5	118348	22403.7	0.189303	105947	171907	86584.1	64909.2	66723.6	5	99214.2	43936.2	0.442842	-0.254418	0.419274	0.377502
CCH1_YEAST	CCH1	91686.4	82095.1	121041	106295	96070.8	5	99437.7	14882.1	0.149663	92191.3	74954.5	138771	131882	119019	5	111364	27036.9	0.24278	0.163413	0.419617	0.377147
END3_YEAST	END3	4278770	2894100	3708670	3175920	3180330	5	3447558	550138	0.159573	4443260	3101440	4483890	3297620	3532890	5	3771820	649853	0.172292	0.129686	0.419862	0.376893
UPF3_YEAST	UPF3	1912530	1651110	1821790	1367470	1692180	5	1689016	207621	0.122924	1712120	1870140	1457970	1528110	1298520	5	1573372	222616	0.14149	-0.102323	0.420425	0.376311
RPC5_YEAST	RPC37	202936	178755	249441	255342	246290	5	226553	33854.9	0.149435	252679	163006	277001	289563	266560	5	249762	50357.1	0.201621	0.140706	0.420702	0.376025
RSSA2_YEAST	RPS0B	279569000	224425000	284890000	268395000	300608000	5	271577400	2.87982e+07	0.10604	321867000	243992000	301491000	270325000	299705000	5	287476000	3.04702e+07	0.105992	0.0820781	0.421193	0.375519
RIM1_YEAST	RIM1	1974710	1696530	2618590	2297690	2100510	5	2137606	346205	0.161959	2308100	2251890	1625660	N/A	1429140	4	1.9037e+06	442451	0.232417	-0.167192	0.421647	0.375051
GBB_YEAST	STE4	348850	387588	237200	N/A	320436	4	323518	63788.6	0.197172	N/A	573480	342335	378203	260915	4	388733	132580	0.341057	0.264932	0.421963	0.374725
HMDH1_YEAST	HMG1	812465	796192	1028250	937685	941289	5	903176	97418	0.107862	765063	742641	1137890	1188030	1155490	5	997823	223580	0.224067	0.143776	0.42197	0.374718
THI7_YEAST	THI7	743502	508026	736527	635744	631602	5	651080	96075.6	0.147563	710126	468679	858110	808644	751628	5	719437	150989	0.209871	0.144034	0.422191	0.374491
PTM1_YEAST	PTM1	1199990	911764	1569380	1363950	1404100	5	1.28984e+06	248850	0.192931	1242130	713860	1928000	1797950	1889500	5	1514288	526109	0.34743	0.231451	0.423254	0.373399
ZRC1_YEAST	ZRC1	2314680	1534290	2708430	2451950	2457090	5	2293288	447460	0.195117	1944080	1826480	3069410	2988300	3130330	5	2591720	648189	0.2501	0.176492	0.424472	0.372151
TCTP_YEAST	TMA19	5216910	6280570	4619020	5393240	4930520	5	5288052	627824	0.118725	4926580	6758980	4131470	3997140	4092690	5	4781372	1.16659e+06	0.243986	-0.145312	0.424558	0.372063
RFC1_YEAST	RFC1	1619130	1368160	1567030	1463940	1561730	5	1515998	99872.4	0.065879	1486730	1166450	1505940	1565670	1499470	5	1444852	158566	0.109746	-0.0693461	0.425033	0.371578
NVJ2_YEAST	NVJ2	285018	259109	262343	N/A	274590	4	270265	11882.4	0.0439656	232430	289080	N/A	232551	N/A	3	251354	32672	0.129984	-0.104656	0.425049	0.371561
SHE2_YEAST	SHE2	468314	307905	560157	515440	530235	5	476410	99866.8	0.209624	441690	443744	444510	441235	411784	5	436593	13935.8	0.0319195	-0.125917	0.42537	0.371233
SYC_YEAST	YNL247W	626364	756588	471513	634424	534442	5	604666	108510	0.179455	614054	713978	408136	481927	500979	5	543815	120377	0.221357	-0.153024	0.42577	0.370825
RPC3_YEAST	RPC82	782354	631985	930455	958647	954911	5	851670	142632	0.167474	903248	578397	1070480	1112980	1096830	5	952387	225213	0.236472	0.161253	0.427084	0.369487
PP12_YEAST	GLC7	6402800	5714630	5360020	4961440	5104720	5	5508722	575895	0.104542	6533910	5943830	5489980	5532220	5430460	5	5786080	464414	0.080264	0.0708686	0.427257	0.369311
HAL5_YEAST	HAL5	641350	395427	618102	569464	609155	5	566700	99195.9	0.175041	758281	477580	677794	587582	602306	5	620709	105008	0.169174	0.131332	0.427473	0.369092
TRPG_YEAST	TRP3	847293	951101	882341	937686	874787	5	898642	44011	0.0489751	668561	980681	837027	896455	873974	5	851340	114989	0.135068	-0.0780111	0.428492	0.368058
CSK2B_YEAST	CKB1	1252680	1091540	985948	1160420	1035970	5	1.10531e+06	104881	0.094888	977333	978224	1049660	1154110	1120230	5	1.05591e+06	80667.3	0.0763959	-0.0659644	0.429575	0.366961
RRP14_YEAST	RRP14	702873	532539	1001030	680765	956553	5	774752	198066	0.255651	1180920	470633	1011410	995856	837075	5	899179	268714	0.298844	0.214873	0.430816	0.365709
RRB1_YEAST	RRB1	1645330	1376410	1578960	1561330	1625120	5	1557430	106718	0.0685222	1651410	1226980	1558610	1464510	1527420	5	1485786	159610	0.107425	-0.067941	0.431691	0.364827
ARPC1_YEAST	ARC40	736033	823606	674067	692222	664206	5	718027	65127.2	0.0907031	621894	898392	593009	628206	566644	5	661629	134614	0.203458	-0.118015	0.432588	0.363926
CISY1_YEAST	CIT1	262903	270454	293823	301137	324864	5	290636	24841.6	0.0854731	241110	371545	307561	321582	309606	5	310281	46565.7	0.150076	0.09436	0.436576	0.359941
RL6B_YEAST	RPL6B	136494000	97767700	178262000	174801000	186595000	5	154783940	3.72465e+07	0.240636	182144000	122180000	184076000	182003000	189120000	5	171904600	2.79458e+07	0.162566	0.151352	0.436614	0.359902
MTNA_YEAST	MRI1	272835	389009	297976	277934	296703	5	306891	47236	0.153918	277033	389470	231872	238613	249636	5	277325	65015.1	0.234437	-0.146152	0.436727	0.35979
SSBP1_YEAST	SBP1	3668210	2923090	3908580	3934810	4090030	5	3704944	462397	0.124805	3638130	2966110	3693960	3513520	3690280	5	3500400	307460	0.0878358	-0.0819319	0.43744	0.359081
DNM1_YEAST	DNM1	197215	231640	188492	196468	230379	5	208839	20530.6	0.0983082	181498	225762	169237	202795	209305	5	197719	22476.4	0.113678	-0.0789353	0.437893	0.358632
MDJ1_YEAST	MDJ1	536845	448207	526600	426192	448430	5	477255	50665.6	0.10616	587475	645389	465501	418403	469126	5	517179	95020.7	0.183729	0.115903	0.4383	0.358229
CDC1_YEAST	CDC1	644677	507123	824147	868793	774208	5	723790	147346	0.203575	747610	489371	946075	963016	931032	5	815421	201945	0.247658	0.171974	0.438306	0.358223
HIBCH_YEAST	EHD3	730400	553144	691805	648760	620807	5	648983	67899.7	0.104625	723012	545729	755987	727226	688767	5	688144	83108.8	0.120772	0.0845298	0.43906	0.357477
VPS21_YEAST	VPS21	505072	509611	444308	517551	494204	5	494149	29112.6	0.0589145	491389	577570	439649	420943	396045	5	465119	71949.3	0.15469	-0.0873462	0.439194	0.357344
HEL2_YEAST	HEL2	705967	461805	863616	834793	831769	5	739590	166762	0.225479	847072	463668	989086	920867	977950	5	839729	217642	0.259181	0.183197	0.439311	0.357228
RRP3_YEAST	RRP3	2160520	1636770	1888040	1887760	1761720	5	1866962	194369	0.10411	2004320	1702190	1785460	1686400	1728060	5	1781286	130244	0.073118	-0.0677734	0.439919	0.356628
TECR_YEAST	TSC13	1117450	1011240	1312040	1130030	1166710	5	1147494	108648	0.0946827	1151120	798333	1613510	1369830	1423360	5	1.27123e+06	311480	0.245022	0.147739	0.440165	0.356384
SAC7_YEAST	SAC7	409651	287109	320670	294750	286110	5	319658	52213.7	0.163342	354328	284533	290105	277571	279048	5	297117	32361.9	0.10892	-0.105498	0.440227	0.356323
RS25A_YEAST	RPS25A	12006900	9798350	14403600	15344500	13755100	5	13061690	2.19401e+06	0.167973	17324300	10412200	13789300	1849280	10473000	5	10769616	5.74174e+06	0.533143	-0.278375	0.441369	0.355198
RL16A_YEAST	RPL16A	131682000	97859900	169438000	182025000	183305000	5	152861980	3.7168e+07	0.243148	182045000	114653000	193344000	181198000	181368000	5	170521600	3.16488e+07	0.1856	0.157725	0.442539	0.354048
RT24_YEAST	RSM24	471073	341475	481160	436756	518132	5	449719	67100.1	0.149204	555954	380524	505918	494466	479460	5	483264	64211.6	0.13287	0.103788	0.442687	0.353903
ARO1_YEAST	ARO1	1513450	1637260	1780940	1846540	1902480	5	1736134	159085	0.0916318	1565900	1678390	1921390	2048550	1924610	5	1827768	198606	0.10866	0.0742047	0.445039	0.351602
PSD2_YEAST	PSD2	35392.5	32683.8	40250.2	42251.4	46084.4	5	39332.5	5354.42	0.136132	33718.4	37611.4	36070.6	38952.1	39557.9	5	37182.1	2355.54	0.0633515	-0.0811129	0.445285	0.351362
AK_YEAST	HOM3	881937	961978	731681	788177	790007	5	830756	91005.5	0.109545	750798	1028340	660848	711462	684243	5	767138	149802	0.195274	-0.114938	0.445313	0.351335
TCB1_YEAST	TCB1	1626680	1792780	1630480	1734480	1548140	5	1666512	96773	0.0580692	1630650	1797350	1615980	1492960	1518500	5	1611088	120028	0.0745012	-0.0487964	0.445746	0.350912
RT01_YEAST	MRP1	918581	733367	890402	924505	845169	5	862405	78650.9	0.0911995	970067	847993	897441	870419	891439	5	895472	46006.7	0.051377	0.0542828	0.445999	0.350666
RS9A_YEAST	RPS9A	68451500	55618900	85101400	84582300	89619700	5	76674760	1.42485e+07	0.185831	90394500	71240800	87498500	81500400	81944000	5	82515640	7.338e+06	0.0889286	0.105916	0.446344	0.35033
GATA_YEAST	HER2	174732	143009	174619	153212	171264	5	163367	14454.3	0.0884773	180746	155274	151009	139808	152568	5	155881	15097.1	0.0968502	-0.0676733	0.446361	0.350314
EFR3_YEAST	EFR3	893635	710469	916117	772974	923222	5	843283	95933.9	0.113762	914888	648521	841891	785834	780048	5	794236	97893.6	0.123255	-0.0864491	0.446737	0.349948
RPA49_YEAST	RPA49	1261590	1065430	1667480	1589970	1653270	5	1447548	269986	0.186513	1185070	992449	1517450	1430050	1484170	5	1.32184e+06	225570	0.170649	-0.131066	0.448075	0.348649
MKK2_YEAST	MKK2	3309990	4508380	6165190	4622340	7176970	5	5156574	1.51779e+06	0.294341	4148700	5975300	6309640	6558830	6018510	5	5802196	954044	0.164428	0.170186	0.448152	0.348575
AHA1_YEAST	AHA1	941482	1143910	834810	975400	903297	5	959780	115424	0.120261	826745	1222650	747490	793225	800781	5	878178	194675	0.22168	-0.12819	0.448582	0.348158
GAS5_YEAST	GAS5	22475300	14879700	32970900	26746400	25294700	5	24473400	6.59697e+06	0.269557	27132800	13618700	38569300	36150100	28018700	5	28697920	9.78868e+06	0.341094	0.229732	0.449821	0.34696
GAS1_YEAST	GAS1	53393300	31175900	75795700	70980800	59042600	5	58077660	1.75143e+07	0.301566	64746200	28179400	96709900	84285400	72401400	5	69264460	2.59669e+07	0.374895	0.254132	0.450687	0.346125
RLA2_YEAST	RPP2A	9817480	8376460	19216000	16837900	17029200	5	14255408	4.82773e+06	0.33866	18887400	11902600	19014000	15486900	16099900	5	16278160	2.9196e+06	0.179357	0.191428	0.450709	0.346104
DED1_YEAST	DED1	21657700	17724900	20680400	21115500	21756800	5	20587060	1.6579e+06	0.080531	21493600	16868000	20239100	19698900	20396700	5	19739260	1.73245e+06	0.0877667	-0.0606699	0.452031	0.344832
ENB1_YEAST	ENB1	1875090	1317450	2443520	1628620	1842560	5	1821448	412763	0.226613	2097050	1568760	2422650	1987680	1943580	5	2003944	307114	0.153255	0.137756	0.452388	0.344489
NOG1_YEAST	NOG1	5094840	4186640	5122840	4227410	4439870	5	4614320	461664	0.10005	5300210	3899220	5128430	5314650	4758960	5	4880294	592409	0.121388	0.08085	0.452598	0.344288
YOR1_YEAST	YOR1	5676980	4119820	6191190	5494550	5083670	5	5313242	776680	0.146178	6394380	3339330	7090870	6927530	5876530	5	5925728	1.52255e+06	0.256939	0.1574	0.45377	0.343164
SHO1_YEAST	SHO1	405813	392249	559356	442222	425302	5	444988	66692	0.149874	409410	419890	537165	496875	517034	5	476075	57972.5	0.121772	0.0974205	0.454597	0.342374
RL6A_YEAST	RPL6A	14033800	10886300	18945000	21472300	18412100	5	16749900	4.23206e+06	0.252662	19101200	14815700	20000500	19142400	19093200	5	18430600	2.05715e+06	0.111616	0.137951	0.455984	0.34105
SA185_YEAST	SAP185	424728	587602	406682	442527	425982	5	457504	73825.1	0.161365	403396	597642	355709	359237	344998	5	412196	106041	0.257258	-0.150453	0.458205	0.33894
RM03_YEAST	MRPL3	591710	473152	674605	691269	753548	5	636857	108213	0.169917	629017	608516	716705	798662	663406	5	683261	76418.8	0.111844	0.101468	0.458475	0.338685
BUD4_YEAST	BUD4	151511	141360	173679	165874	N/A	4	158106	14454.3	0.0914217	175392	134179	171600	164629	191050	5	167370	20929.3	0.125048	0.0821488	0.459379	0.337829
METK1_YEAST	SAM1	5748120	7426110	7972570	8666360	8813350	5	7725302	1.23788e+06	0.160237	5222650	8531790	7321340	7422880	7137600	5	7127252	1.19639e+06	0.167862	-0.116245	0.459655	0.337568
LYS12_YEAST	LYS12	720250	893404	769157	851472	710915	5	789040	80654.4	0.102218	658403	973015	736856	689569	595477	5	730664	144878	0.198282	-0.11089	0.459907	0.33733
SAM4_YEAST	SAM4	481543	671355	366640	580852	433027	5	506683	120714	0.238243	435556	691813	387030	348181	343847	5	441285	144830	0.328201	-0.199373	0.460992	0.336307
KHSE_YEAST	THR1	2368250	2952560	1982250	1907290	2223980	5	2286866	415510	0.181694	2019370	2962820	1719800	1778640	1800750	5	2056276	519321	0.252554	-0.153338	0.461528	0.335802
SYIC_YEAST	ILS1	8173380	10466700	7421690	8294310	7439780	5	8359172	1.24545e+06	0.148992	7410650	10600500	6937390	6707160	6504930	5	7632126	1.6933e+06	0.221865	-0.131275	0.463427	0.334019
YRA2_YEAST	YRA2	947871	766614	970981	1068820	1061430	5	963143	122215	0.126892	978111	968663	846829	930998	850341	5	914988	63140.2	0.0690065	-0.0739969	0.463567	0.333887
NSP1_YEAST	NSP1	624513	513975	788661	958537	935879	5	764313	193626	0.253333	784182	563630	939782	1061080	941221	5	857979	191676	0.223404	0.166779	0.464141	0.33335
PRP43_YEAST	PRP43	5132850	3885850	4229740	3613470	3997770	5	4171936	581111	0.139291	4732640	3607690	3831950	3459270	3916120	5	3909534	494321	0.12644	-0.0937204	0.464493	0.333021
BUD3_YEAST	BUD3	518382	404498	469791	479518	486534	5	471745	41773.6	0.0885512	495163	413865	545636	521040	494262	5	493993	49549.2	0.100303	0.0664852	0.465367	0.332205
PNPP_YEAST	PHO13	482292	616770	443657	432022	483921	5	491732	73588.6	0.149652	498809	528663	412275	405159	457077	5	460397	53651	0.116532	-0.0949962	0.465769	0.331829
DPOG_YEAST	MIP1	48213.3	47445.6	52827.3	N/A	36702.2	4	46297.1	6823.89	0.147394	49518.1	40902.7	N/A	N/A	35983.4	3	42134.7	6850.95	0.162596	-0.135912	0.465968	0.331644
MPI_YEAST	PMI40	1160820	1424970	1067430	1181600	1115930	5	1190150	138422	0.116306	1126220	1569270	898158	916146	875634	5	1.07709e+06	292899	0.271937	-0.144011	0.466305	0.33133
AKR1_YEAST	AKR1	135155	156234	181750	141374	153579	5	153618	17951.7	0.116859	N/A	111256	187042	187232	198617	4	171037	40219.7	0.235152	0.154955	0.466698	0.330964
BEM2_YEAST	BEM2	1261750	1060170	1157000	1165500	1115060	5	1151896	74245.5	0.064455	1447540	1007470	1228780	1174790	1204030	5	1212522	157353	0.129773	0.0740005	0.467012	0.330672
GGC1_YEAST	GGC1	734348	678047	624677	820466	638264	5	699160	80086.1	0.114546	618335	861209	626134	603322	531589	5	648118	124864	0.192656	-0.109367	0.467473	0.330244
MHR1_YEAST	MHR1	923411	749113	840150	809436	790473	5	822517	65338.7	0.0794376	925429	660436	786758	827465	700241	5	780066	105006	0.134612	-0.076449	0.468975	0.32885
TCO89_YEAST	TCO89	643438	528644	704542	725652	746463	5	669748	87783.3	0.131069	741883	568962	717666	784228	740774	5	710703	82797	0.1165	0.085628	0.469745	0.328137
SHR3_YEAST	SHR3	337661	374640	331089	N/A	314176	4	339392	25496.4	0.075124	271192	383567	291783	306515	351528	5	320917	45800.8	0.142718	-0.0807502	0.471049	0.326934
HBS1_YEAST	HBS1	387575	326333	367285	338271	N/A	4	354866	27770.7	0.0782569	380461	303467	N/A	341062	329341	4	338583	32033.6	0.0946109	-0.0677659	0.472095	0.325971
STU2_YEAST	STU2	326793	290633	242269	234482	234584	5	265752	41369.6	0.15567	295046	254702	207446	232185	250698	5	248015	32250	0.130032	-0.0996519	0.472521	0.325579
GDA1_YEAST	GDA1	740738	578683	845038	734744	715272	5	722895	95174.7	0.131658	764242	579089	839152	848245	833534	5	772852	113336	0.146647	0.0964068	0.472632	0.325477
APJ1_YEAST	APJ1	318238	313570	260320	199742	228301	5	264034	52000	0.196944	292166	223452	230400	242152	231100	5	243854	27824.7	0.114104	-0.114707	0.472675	0.325438
SAR1_YEAST	SAR1	2671860	3484490	2407130	2862110	2556390	5	2796396	419056	0.149856	2371270	3950460	2152220	1962520	1931610	5	2473616	844072	0.34123	-0.176947	0.473454	0.324722
MPCP_YEAST	MIR1	1805280	1936560	1507750	1811270	1636360	5	1739444	167822	0.0964801	1295110	2297210	1479610	1417560	1457160	5	1589330	402080	0.252987	-0.130208	0.473674	0.32452
YMZ2_YEAST	YMR102C	531415	417984	517175	453035	506316	5	485185	47845.3	0.0986125	510518	338691	517433	447914	465465	5	456004	71872.5	0.157614	-0.0894878	0.474597	0.323675
IMP4_YEAST	IMP4	1954860	1708030	1828050	1572470	1821580	5	1776998	143890	0.0809735	1809270	1803890	1605890	1700330	1681140	5	1720104	86493.8	0.0502841	-0.0469463	0.474933	0.323368
NBA1_YEAST	NBA1	471629	293051	678458	569132	646627	5	531779	155490	0.292397	792150	260031	686765	675818	678564	5	618666	206281	0.333429	0.218332	0.475117	0.323199
ORM1_YEAST	ORM1	1886360	2036450	1777010	1666050	1702810	5	1813736	150283	0.0828584	1491440	2240830	1657740	1541060	1548650	5	1695944	310591	0.183137	-0.0968759	0.475259	0.32307
YRA1_YEAST	YRA1	5801640	4675610	9095360	9213890	9505460	5	7658392	2.24948e+06	0.293727	7976990	5728560	6592920	6937490	6934240	5	6834040	807357	0.118138	-0.164303	0.475309	0.323024
CHS3_YEAST	CHS3	443861	402056	383255	412353	358611	5	400027	31914.1	0.0797799	383344	298780	407147	408377	406717	5	380873	47064	0.123569	-0.0707881	0.47577	0.322603
STE12_YEAST	STE12	150951	211601	172748	178623	191351	5	181055	22473.5	0.124126	128007	224907	144003	167467	168119	5	166501	36751.7	0.22073	-0.120899	0.475967	0.322423
INP53_YEAST	INP53	305983	386765	344105	361236	337337	5	347085	29866.5	0.0860495	417457	320046	334967	375600	368243	5	363263	38020.9	0.104665	0.065723	0.476931	0.321544
RQC2_YEAST	RQC2	1783480	1542670	1917860	1974330	1919970	5	1827662	174170	0.0952965	1757760	1327730	1845570	1819950	1903570	5	1730916	231388	0.133679	-0.0784636	0.478049	0.320528
ARX1_YEAST	ARX1	1110800	1005040	1104900	1025380	1100720	5	1069368	50087.7	0.0468386	1050470	1060230	1040520	1059320	1048410	5	1051790	8187.1	0.00778397	-0.0239117	0.479829	0.318914
CDK1_YEAST	CDC28	1846080	1808570	1923150	1632280	1787190	5	1799454	106836	0.0593711	1708620	2123420	1616680	1652450	1423360	5	1704906	257377	0.150962	-0.077867	0.480192	0.318585
RNA1_YEAST	RNA1	1160910	1377130	1002720	1139240	951930	5	1126386	165799	0.147196	1012510	1437340	961338	867215	874595	5	1.0306e+06	235369	0.228381	-0.128217	0.480523	0.318286
FAS1_YEAST	FAS1	7202400	7993190	7125970	7474240	7258900	5	7410940	350298	0.0472677	8058180	9041190	7119520	7257620	7114400	5	7718182	836812	0.108421	0.0586045	0.480812	0.318025
SER33_YEAST	SER33	634848	845674	482570	544700	519136	5	605386	145612	0.240528	393637	948008	505924	354379	333392	5	507068	255330	0.503542	-0.255675	0.481256	0.317624
H3_YEAST	HHT2	13025300	17069200	14957600	12092000	14576000	5	14344020	1.91491e+06	0.133499	13243500	31130800	14208600	13230800	13740300	5	17110800	7.84783e+06	0.458648	0.254458	0.482173	0.316797
MRN1_YEAST	MRN1	1238410	1049520	1240050	1416020	1376670	5	1264134	144079	0.113974	1253920	1147590	1239520	1273260	1141980	5	1211254	61879.1	0.0510868	-0.061648	0.482222	0.316753
HSP77_YEAST	SSC1	10499100	10058500	12154400	14055500	13002000	5	11953900	1.67813e+06	0.140383	12743700	11418600	13626500	12967000	12156500	5	12582460	836645	0.066493	0.0739326	0.482458	0.316541
OST2_YEAST	OST2	872749	756282	1147350	955878	1010830	5	948618	146771	0.154721	810496	724190	1239320	1270370	1195420	5	1.04796e+06	259348	0.247479	0.143684	0.482795	0.316237
KTR4_YEAST	KTR4	111495	140365	118711	119939	124409	5	122984	10766.4	0.0875429	113384	142245	115306	116200	94328.6	5	116293	17068.9	0.146775	-0.0807075	0.483456	0.315643
HIS1_YEAST	HIS1	1212770	1316300	917121	1090030	950448	5	1.09733e+06	169836	0.154772	1061620	1435210	826725	797420	838652	5	991925	269247	0.271438	-0.145699	0.484008	0.315147
BBP_YEAST	MSL5	137965	83697.9	138374	126173	131832	5	123608	22864.8	0.184977	113117	81627.8	123438	129774	121377	5	113867	18980	0.166686	-0.11843	0.485147	0.314127
FRE1_YEAST	FRE1	7805030	7593360	12958300	8495720	9441160	5	9258714	2.19026e+06	0.236562	10784300	6133820	13470200	10721600	10811000	5	10384184	2.64789e+06	0.254992	0.165504	0.485567	0.313751
LCF4_YEAST	FAA4	783966	928035	776923	804674	757209	5	810161	68042.7	0.0839866	723946	928490	763842	755133	692434	5	772769	91483.8	0.118384	-0.0681721	0.485957	0.313402
GLRX4_YEAST	GRX4	592954	713108	548939	527545	570033	5	590516	72712.3	0.123133	528925	825649	418311	421052	446022	5	527992	172327	0.326381	-0.16146	0.48614	0.313238
SYP1_YEAST	SYP1	948839	641322	922069	840188	930657	5	856615	127370	0.14869	1000920	681039	987442	942818	972094	5	916863	133589	0.145702	0.0980586	0.486336	0.313063
RS19A_YEAST	RPS19A	18571400	12685900	36615400	35345600	34505000	5	27544660	1.11005e+07	0.402999	39267400	17146400	39665800	31588300	33524700	5	32238520	9.14356e+06	0.283622	0.227013	0.487062	0.312416
NOP13_YEAST	NOP13	1769860	1427640	1844700	1646140	1921260	5	1721920	193296	0.112256	1745150	1743200	1584370	1549210	1633490	5	1651084	90100.5	0.0545705	-0.0606046	0.487321	0.312185
ATC2_YEAST	PMC1	272069	217822	210485	338721	200408	5	247901	57863.3	0.233413	180903	215088	214651	248253	270054	5	225790	34341.5	0.152095	-0.134784	0.488091	0.311499
RLA1_YEAST	RPP1A	6143950	5871500	8089020	8413560	8515040	5	7406614	1.29026e+06	0.174204	7349060	N/A	N/A	N/A	1077040	2	4213050	4.43499e+06	1.05268	-0.813949	0.490842	0.309058
IF2A_YEAST	SUI2	2739300	2392710	2426780	2206130	2217520	5	2396488	216054	0.0901545	2484800	2633650	2158850	1915140	2214290	5	2281346	282454	0.12381	-0.0710364	0.49106	0.308865
MET3_YEAST	MET3	N/A	N/A	588668	935095	605033	3	709599	195457	0.275447	658823	682253	611893	526315	595375	5	614932	60628.4	0.0985937	-0.206577	0.4925	0.307594
EI2BG_YEAST	GCD1	1192800	1213840	1360850	1185050	1479310	5	1286370	129475	0.100651	1194650	1072470	1225050	1350530	1316370	5	1231814	109614	0.0889856	-0.0625212	0.493087	0.307077
PAA1_YEAST	PAA1	903699	1008020	839323	974341	851858	5	915448	74186.8	0.0810387	812943	1189020	766808	761313	702930	5	846603	195362	0.23076	-0.112793	0.493618	0.306609
SYKC_YEAST	KRS1	2594390	2588170	2246820	2314230	2168460	5	2382414	197535	0.0829138	2190040	3097150	2000120	1879310	1829510	5	2199226	520824	0.236822	-0.115428	0.494355	0.305961
LAC1_YEAST	LAC1	369782	338666	322762	N/A	N/A	3	343737	23916.6	0.0695783	N/A	210245	N/A	N/A	343484	2	276864	94214.2	0.34029	-0.312124	0.494822	0.305551
CBK1_YEAST	CBK1	200373	136186	192861	193281	219126	5	188365	31054.2	0.164862	177992	185499	176346	167109	181983	5	177786	6950.17	0.039093	-0.0833939	0.49499	0.305404
DIP5_YEAST	DIP5	3327610	2380980	4172170	3163330	3295290	5	3267876	636314	0.194718	3541420	2176330	4554890	3882800	3929360	5	3616960	884463	0.244532	0.146424	0.496118	0.304415
PRS6B_YEAST	RPT3	12680400	9802530	10025200	12140300	11220700	5	11173826	1.26549e+06	0.113255	11328200	9192600	10621900	12102500	9904480	5	10629936	1.14546e+06	0.107758	-0.0719903	0.4966	0.303993
ADH6_YEAST	ADH6	1112930	1241860	881919	1049700	875866	5	1032455	156369	0.151454	965131	1253700	892724	843219	835870	5	958129	173090	0.180654	-0.107787	0.496612	0.303983
EFTU_YEAST	TUF1	2811840	2741610	3214470	3117270	3280010	5	3033040	242315	0.0798919	2456650	3749840	3407830	3467170	2989480	5	3214194	503184	0.156551	0.0836925	0.496661	0.30394
TSR4_YEAST	TSR4	1296020	796342	1320630	1253100	1026960	5	1.13861e+06	223959	0.196695	1288920	640528	1539250	1542680	1377450	5	1.27777e+06	372387	0.291436	0.166349	0.498646	0.302207
NOP12_YEAST	NOP12	4181320	3308070	4365450	3395220	3999140	5	3849840	473872	0.123089	4089940	2739930	3673420	3770930	3861780	5	3627200	519422	0.143202	-0.0859422	0.49918	0.301743
RSB1_YEAST	RSB1	1090330	809027	1135530	985486	1107070	5	1.02549e+06	133627	0.130306	1302670	713677	1114680	1275170	1154860	5	1.11221e+06	236371	0.212523	0.11712	0.500636	0.300478
RPIA_YEAST	RKI1	727810	853245	849602	706779	847520	5	796991	73160.5	0.0917958	932480	1196950	734411	N/A	685808	4	887412	232306	0.261779	0.155041	0.501138	0.300043
HS150_YEAST	HSP150	1562460	1173420	2520110	1925490	2540900	5	1944476	597474	0.307267	2071240	1736850	2192310	2229920	2558960	5	2157856	296653	0.137476	0.150217	0.501936	0.299352
ARP3_YEAST	ARP3	864224	1027560	877550	906025	945777	5	924227	65674.4	0.0710588	853372	1088050	840219	815242	811219	5	881620	116713	0.132385	-0.0680899	0.502308	0.299029
UTP22_YEAST	UTP22	3433110	2873480	3217290	3103170	3123160	5	3150042	202519	0.0642909	3423860	2313000	2997100	3078390	3196630	5	3001796	417261	0.139004	-0.0695451	0.502595	0.298781
EDC3_YEAST	EDC3	1012580	688794	969437	992121	1114700	5	955526	159115	0.166521	1035700	644342	1096080	1181230	1278410	5	1.04715e+06	243022	0.232079	0.132104	0.503723	0.297808
CLA4_YEAST	CLA4	523868	533960	675243	674014	625020	5	606421	73683.1	0.121505	473687	487909	648413	653644	591110	5	570953	86024.9	0.150669	-0.0869487	0.504108	0.297476
EI2BE_YEAST	GCD6	1050030	1140010	1106650	1125800	1230020	5	1130502	65308.9	0.0577698	1076120	1078540	1148920	1115970	1118070	5	1107524	30506	0.0275443	-0.0296256	0.504249	0.297355
DPH6_YEAST	DPH6	775017	973212	938360	1095320	970821	5	950546	114938	0.120918	1053380	845591	1008410	847941	1401830	5	1.03143e+06	227163	0.220241	0.117818	0.504444	0.297187
UPP_YEAST	FUR1	1059210	1113910	901176	874686	940711	5	977939	103722	0.106062	1008610	1899420	943674	905306	861282	5	1.12366e+06	437023	0.388929	0.200388	0.504515	0.297126
RPF2_YEAST	RPF2	4314560	3090790	4421040	3255460	4081600	5	3832690	617236	0.161045	4723440	3075660	4183950	4360170	4175050	5	4103654	616087	0.150131	0.0985518	0.506879	0.295096
DHR1_YEAST	ECM16	2716310	2345620	2691970	2436680	2716060	5	2581328	176844	0.0685091	2716860	1973760	2521920	2519940	2640420	5	2474580	292114	0.118046	-0.0609298	0.50847	0.293735
GPA1_YEAST	GPA1	1092780	1236190	919009	992148	882517	5	1.02453e+06	143011	0.139587	852042	1321710	854234	858211	840586	5	945357	210490	0.222657	-0.11603	0.508922	0.293349
ERG1_YEAST	ERG1	1210870	1287840	1128880	1384550	1299340	5	1262296	96715.1	0.0766184	1059210	1621690	1029270	1103720	1073420	5	1177462	249773	0.212128	-0.10037	0.509433	0.292913
KCY_YEAST	URA6	706379	758681	557249	543600	636651	5	640512	93061.7	0.145293	663205	992731	638451	636049	571058	5	700299	166995	0.238462	0.128745	0.509482	0.292871
POP2_YEAST	POP2	409262	284459	500920	536432	615048	5	469224	127004	0.270667	502066	478301	512237	566949	495903	5	511091	33573.6	0.06569	0.123303	0.510876	0.291684
VPS16_YEAST	VPS16	300864	225045	310258	268472	295331	5	279994	34419.6	0.12293	303441	194576	281110	283132	253908	5	263233	42228.5	0.160422	-0.0890534	0.511714	0.290973
BFR1_YEAST	BFR1	1737980	905580	2143090	2455530	2270330	5	1902502	616429	0.32401	2341220	1066870	2418790	2392610	2644340	5	2172766	629012	0.289498	0.191635	0.511996	0.290734
YBI6_YEAST	YBL086C	227151	158017	302181	195920	351467	5	246947	78866	0.319364	310343	169324	326001	300969	283005	5	277928	62676.2	0.225512	0.170511	0.512056	0.290682
H2AZ_YEAST	HTZ1	6283870	7302370	10167600	9563560	8303870	5	8324254	1.5923e+06	0.191284	7633730	10637900	7516420	5663830	6361400	5	7562656	1.90479e+06	0.251868	-0.138428	0.512722	0.290118
RPN10_YEAST	RPN10	604971	655236	630067	602553	534200	5	605405	45193.5	0.07465	471097	853352	522192	508307	376300	5	546250	180874	0.331119	-0.148341	0.513075	0.289819
GNT1_YEAST	GNT1	326025	297964	380723	397368	347694	5	349955	40235.2	0.114973	328145	241617	418040	472961	452243	5	382601	96323.4	0.251759	0.128673	0.513572	0.289399
PP2C2_YEAST	PTC2	488449	493889	N/A	470328	427889	4	470139	29913.3	0.0636265	N/A	472686	N/A	394369	N/A	2	433528	55378.5	0.127739	-0.116963	0.513609	0.289368
YCFI_YEAST	YCF1	1828570	1714760	2218150	2128300	2227990	5	2023554	236646	0.116946	1675510	1657820	2495080	2574120	2531930	5	2186892	475764	0.217553	0.111991	0.518105	0.285582
RPAB4_YEAST	RPC10	895297	849455	1435390	955348	1374710	5	1102040	279969	0.254047	1134410	996681	1377920	1300560	1185480	5	1.19901e+06	147999	0.123434	0.121667	0.518792	0.285006
RFA2_YEAST	RFA2	410321	489217	454270	488629	420721	5	452632	36896.7	0.0815159	384413	527057	372018	480122	377035	5	428129	70993.2	0.165822	-0.0802917	0.518981	0.284849
RCM1_YEAST	RCM1	436880	361478	488254	337271	436486	5	412074	61583.5	0.149448	410855	326837	420995	390513	401883	5	390217	37169.9	0.0952547	-0.0786276	0.52005	0.283955
KOG1_YEAST	KOG1	801770	696601	816990	782316	833719	5	786279	53599.3	0.0681683	863630	703088	861473	831199	800166	5	811911	66112.9	0.0814287	0.0462803	0.520448	0.283623
THRC_YEAST	THR4	1623280	1863510	1389390	1737180	1524400	5	1627552	183762	0.112907	1434050	2129770	1333940	1327520	1308130	5	1506682	351737	0.233451	-0.111329	0.521111	0.28307
MPPB_YEAST	MAS1	1031610	1159470	1329290	1033660	N/A	4	1.13851e+06	140544	0.123445	917580	1999810	1507880	1172960	861335	5	1291913	471018	0.36459	0.182365	0.52127	0.282937
TRX1_YEAST	TRX1	499211	537244	383871	522293	447174	5	477959	62713.9	0.131212	382399	707159	352210	327853	358068	5	425538	158621	0.372755	-0.167598	0.521285	0.282925
YOL19_YEAST	YOL019W	691233	458233	964313	692592	741627	5	709600	180081	0.253778	854515	581783	890629	864905	693560	5	777078	133902	0.172315	0.131055	0.521811	0.282487
DCW1_YEAST	DCW1	4449030	2998310	5040290	4297640	4426300	5	4242314	752322	0.177338	4957620	2257260	6032590	5735590	4763070	5	4749226	1.48942e+06	0.313613	0.162841	0.522626	0.281809
ERG20_YEAST	ERG20	1533670	1872520	1172300	1448480	1379720	5	1481338	256258	0.172991	1407720	1963000	1066850	1156120	1139220	5	1346582	367843	0.273168	-0.137599	0.522635	0.281801
PNC1_YEAST	PNC1	818363	796792	531587	737314	480961	5	673003	156099	0.231944	807437	672862	529399	563539	489909	5	612629	128428	0.209635	-0.1356	0.5237	0.280917
PDR15_YEAST	PDR15	788488	707144	772395	809908	707553	5	757098	47324.2	0.0625075	773679	730855	805762	864612	722423	5	779466	58291.8	0.0747843	0.0420072	0.524818	0.279991
ARMT1_YEAST	YMR027W	1093700	1329800	940766	1042250	1050340	5	1.09137e+06	144596	0.13249	879784	1482840	967142	859563	793823	5	996630	278765	0.279708	-0.131011	0.52503	0.279816
STE24_YEAST	STE24	1365720	1536640	1610830	1556080	1409380	5	1495730	103589	0.0692565	1249290	1508350	1570160	1426520	1486180	5	1448100	122444	0.0845548	-0.0466885	0.525827	0.279157
CYC1_YEAST	CYC1	1678880	976372	1415130	2007660	1563580	5	1.52832e+06	377868	0.247243	2039580	1321750	1411890	1979610	1625400	5	1675646	324875	0.193881	0.132767	0.527558	0.27773
MAK21_YEAST	MAK21	4443640	3531240	4638760	4202630	4362090	5	4235672	423978	0.100097	4832360	2924760	4262090	3777470	4155080	5	3990352	705471	0.176794	-0.0860749	0.527858	0.277483
AMPL_YEAST	APE1	1520730	1784580	1757880	3751610	3153680	5	2393696	994844	0.41561	1035810	1461180	1765860	3200400	2556540	5	2003958	869688	0.433985	-0.256388	0.52841	0.277029
ATPO_YEAST	ATP5	79304.9	100839	82028.2	197027	114237	5	114687	48193.2	0.420214	63311.6	141475	99312.5	96075	90458.6	5	98126.5	28087.3	0.286235	-0.224989	0.529828	0.275865
LST8_YEAST	LST8	491806	455092	555797	553701	609276	5	533134	60276	0.11306	508688	452283	473622	602248	507256	5	508819	57372.9	0.112757	-0.0673456	0.531891	0.274177
TRS31_YEAST	TRS31	512355	390665	419817	451294	352086	5	425243	60918.3	0.143255	387126	416718	402610	387718	435681	5	405971	20602.1	0.0507477	-0.0669136	0.533028	0.27325
RL44A_YEAST	RPL42A	3090610	2307480	3378490	3067230	3346390	5	3038040	432527	0.142371	3257100	2520380	3086780	3340400	3967720	5	3234476	519886	0.160733	0.0903911	0.534804	0.271806
EF1G1_YEAST	CAM1	1571420	1783980	1366500	1551320	1436470	5	1541938	159251	0.10328	1403670	1976310	1284750	1233490	1305270	5	1440698	305715	0.212199	-0.0979768	0.53563	0.271135
SYQ_YEAST	GLN4	6766270	7606830	6537660	6636420	6732060	5	6855848	429160	0.0625977	6522160	8192780	6224860	6243790	5482670	5	6533252	1.00459e+06	0.153765	-0.0695338	0.536113	0.270744
UAP1_YEAST	QRI1	160408	195841	141047	181438	130735	5	161894	27120.4	0.167519	121468	210990	154056	136652	119037	5	148441	37666.4	0.253747	-0.125162	0.536831	0.270162
BMS1_YEAST	BMS1	2315540	1888830	2303410	2041300	2259880	5	2161792	188641	0.0872615	2267310	1615210	2124500	2173610	2166440	5	2069414	259215	0.12526	-0.0630054	0.539055	0.268367
RIA1_YEAST	RIA1	259965	264879	221360	268128	220404	5	246947	23973.3	0.0970788	246459	250648	246547	213482	236672	5	238762	15038.1	0.0629836	-0.0486318	0.539211	0.268242
IF2B_YEAST	SUI3	1601940	1246720	1578210	1595810	1641030	5	1532742	161530	0.105386	1746680	1102440	1471130	1417120	1519310	5	1451336	231916	0.159795	-0.0787333	0.539659	0.267881
LEUC_YEAST	LEU1	1861810	2100140	1512090	1752260	1398670	5	1724994	279290	0.161908	1601840	2062260	1581170	1397830	1432510	5	1615122	265436	0.164344	-0.0949482	0.541575	0.266341
ODP2_YEAST	LAT1	2590130	2139230	3394510	3746370	3433810	5	3060810	669202	0.218636	2723310	2124390	4113560	3817550	4139990	5	3383760	910340	0.269032	0.144714	0.542137	0.265891
SSZ1_YEAST	SSZ1	8434880	6463630	8310020	8339260	8609510	5	8031460	884211	0.110093	9283740	6253250	9299720	8378980	9194360	5	8482010	1.30354e+06	0.153683	0.0787439	0.542682	0.265455
RL2A_YEAST	RPL2A	68166900	45346100	87403700	87776900	88866600	5	75512040	1.89349e+07	0.250753	97721100	55711500	90254300	82740500	86361900	5	82557860	1.6003e+07	0.19384	0.128699	0.543333	0.264934
RPA12_YEAST	RPA12	691313	769770	1107790	839375	1080420	5	897734	187008	0.208311	943491	705481	1088750	1106970	994721	5	967883	161341	0.166695	0.108545	0.543478	0.264818
SEC10_YEAST	SEC10	4112500	4406480	3254680	3495900	2749670	5	3603846	664480	0.184381	3329910	3981190	2418010	N/A	N/A	3	3.24304e+06	785203	0.24212	-0.152192	0.544414	0.264071
ARP2_YEAST	ARP2	3685660	4425290	3749620	4001450	4030870	5	3978578	291990	0.0733905	3357320	5120050	3387850	3573750	3241290	5	3736052	782826	0.209533	-0.0907383	0.544429	0.264059
UTP12_YEAST	DIP2	1117220	948142	1042350	820596	1021820	5	990026	112236	0.113367	1023430	790058	917549	999092	1009530	5	947932	97415.3	0.102766	-0.0626826	0.544528	0.26398
IML1_YEAST	IML1	181988	136334	174212	139731	159698	5	158393	20270.3	0.127975	147315	130635	173173	162706	140618	5	150889	17063.9	0.113089	-0.0700135	0.544773	0.263785
SC160_YEAST	SCP160	7147200	4683230	6938240	7120770	7054570	5	6588802	1.0683e+06	0.162139	8043420	4378110	7670900	7383370	8135430	5	7122246	1.56322e+06	0.219484	0.112316	0.54852	0.260808
LSM6_YEAST	LSM6	1640130	1221730	1735350	1344830	1571990	5	1502806	213120	0.141815	1655750	1407160	1711040	1631770	1461990	5	1573542	131512	0.0835768	0.0663569	0.548706	0.26066
FAR8_YEAST	FAR8	295184	235738	286622	280514	263009	5	272213	23554.9	0.086531	313558	228113	290584	294255	290758	5	283454	32364	0.114178	0.0583745	0.549177	0.260288
NUP59_YEAST	ASM4	194932	218753	245983	282141	290218	5	246405	40653.8	0.164987	199143	159297	235457	271764	276543	5	228441	49697	0.217549	-0.109214	0.549649	0.259915
RPAB1_YEAST	RPB5	1626660	1640170	1854580	1674840	1751980	5	1709646	94502.8	0.0552762	1595970	1783000	1674340	1629610	1699250	5	1676434	71673.2	0.0427534	-0.0283019	0.549905	0.259712
URM1_YEAST	URM1	229726	235003	209742	227043	234244	5	227152	10267.4	0.0452008	163875	292122	N/A	183071	191865	4	207733	57460.2	0.276606	-0.128923	0.550108	0.259552
SDO1_YEAST	SDO1	87144.9	125621	98231.2	N/A	87901.1	4	99724.5	17989.8	0.180395	88004.8	124810	80749.9	N/A	66246.5	4	89952.8	24936.6	0.277219	-0.148781	0.550742	0.259052
TOR1_YEAST	TOR1	1712230	1420570	1755300	1644620	1774630	5	1661470	143616	0.0864393	1874330	1382840	1789990	1870530	1736350	5	1730808	202938	0.117251	0.0589855	0.552099	0.257983
RLI1_YEAST	RLI1	2786820	2296750	2638570	3048500	2781780	5	2710484	274551	0.101292	2855800	1798250	2710370	2586110	2871960	5	2564498	443923	0.173103	-0.079874	0.552498	0.257669
UBR1_YEAST	UBR1	256680	298920	331656	269175	377832	5	306853	49125.1	0.160093	284372	289231	313575	276773	297297	5	292250	14061.9	0.0481159	-0.0703448	0.552932	0.257328
EMC1_YEAST	EMC1	740829	765066	847726	701321	775287	5	766046	53812.6	0.0702473	672304	817013	807682	820122	831401	5	789704	66173.3	0.0837951	0.0438821	0.553046	0.257239
RAX1_YEAST	RAX1	747273	501546	689482	623609	658125	5	644007	91709.3	0.142404	689117	474190	812147	781272	686624	5	688670	132125	0.191855	0.0967365	0.553963	0.25652
RFC5_YEAST	RFC5	1391940	1180750	1307320	1130190	1221480	5	1246336	104078	0.0835071	1223110	1524960	1337970	1255740	1138720	5	1296100	146505	0.113035	0.056484	0.554822	0.255846
VAM6_YEAST	VAM6	576007	469008	489437	488699	503904	5	505411	41369.4	0.081853	550101	396341	529643	472310	478006	5	485280	59793.6	0.123215	-0.0586391	0.555153	0.255588
TKT1_YEAST	TKL1	3554720	3892310	3161540	3810080	3278330	5	3539396	319759	0.0903428	3501070	4279530	3122270	2945090	2951490	5	3359890	561467	0.167109	-0.0750892	0.556098	0.254849
SKI3_YEAST	SKI3	937240	827453	1024640	960340	936556	5	937246	71109.1	0.0758703	945929	635740	986610	946931	946353	5	892313	144482	0.161918	-0.0708782	0.556278	0.254708
MHP1_YEAST	MHP1	656879	558245	657022	673550	742801	5	657699	65927.7	0.10024	680341	565646	685418	730188	763857	5	685090	75046	0.109542	0.0588652	0.557087	0.254077
TAL1_YEAST	TAL1	1108570	1301700	1004800	1226260	1067580	5	1141782	120502	0.105539	1069240	1385920	1028060	973886	960653	5	1.08355e+06	174529	0.161071	-0.0755191	0.558393	0.25306
PRP19_YEAST	PRP19	796610	818849	768221	641591	749733	5	755001	68688.1	0.0909775	799164	747797	716949	690753	709318	5	732796	42425.5	0.0578954	-0.0430662	0.558962	0.252617
ERG13_YEAST	ERG13	1661140	1954110	1550280	1769120	1440040	5	1674938	198566	0.118551	1436430	2214280	1363680	1408410	1375570	5	1559674	367045	0.235334	-0.102863	0.558968	0.252613
SAP1_YEAST	SAP1	442004	364416	423317	411092	424913	5	413148	29383.4	0.0711206	415186	N/A	N/A	383801	N/A	2	399494	22192.5	0.0555517	-0.0484881	0.559496	0.252203
THO2_YEAST	THO2	120469	106818	148523	119508	137536	5	126571	16427.3	0.129787	137322	139497	105906	110727	107535	5	120197	16733.2	0.139214	-0.0745389	0.560205	0.251653
NPY1_YEAST	NPY1	45425.9	56536.1	44838.8	40181.5	41292	5	45654.9	6482.9	0.141998	44588.3	53580.3	39566	41179.4	36969.3	5	43176.7	6437.89	0.149106	-0.0805168	0.560984	0.25105
MAOM_YEAST	MAE1	1421330	1401510	1510610	1506090	1301720	5	1428252	86045	0.060245	1352220	1239230	1561280	1467920	1309730	5	1386076	128388	0.0926267	-0.0432442	0.561039	0.251007
HUA2_YEAST	HUA2	485321	352396	574417	534917	550012	5	499413	88401	0.17701	477385	437296	647737	628639	483055	5	534822	96230.9	0.179931	0.0988277	0.561469	0.250674
RM11_YEAST	MRPL11	407718	343995	372995	408579	370714	5	380800	27447.7	0.072079	430941	278390	409043	343495	351424	5	362659	60018	0.165495	-0.0704222	0.562884	0.249581
ERV41_YEAST	ERV41	710561	774245	749327	864314	571140	5	733917	107132	0.145973	467065	640957	733529	682497	891757	5	683161	153727	0.225024	-0.103392	0.563449	0.249145
RDH54_YEAST	RDH54	976015	842840	920365	821085	893005	5	890662	61848.2	0.0694407	1001730	781381	833219	864593	832449	5	862674	83261.6	0.0965156	-0.0460619	0.564324	0.248472
SIP3_YEAST	SIP3	40544.4	55239.6	35374.7	40674.7	46655.5	5	43697.8	7588.12	0.17365	44138.6	46091.9	43020.2	38060.9	35191.5	5	41300.6	4521.74	0.109484	-0.0813965	0.564481	0.248351
NOP2_YEAST	NOP2	4853730	3665140	4649590	3752310	4443790	5	4272912	535922	0.125423	5059270	3614540	4569750	4632700	4495920	5	4474436	528215	0.118052	0.0664862	0.565844	0.247304
RPN12_YEAST	RPN12	85383.7	85542.2	91766.1	99875.7	81863	5	88886.1	7103.49	0.0799167	73424.4	87431.5	111409	89489.1	105361	5	93423	15143.7	0.162098	0.0718193	0.567624	0.245939
EMP47_YEAST	EMP47	736606	808182	910922	884679	973471	5	862772	92128.4	0.106782	732327	811755	831818	881889	904029	5	832364	67121.2	0.0806393	-0.0517655	0.568827	0.24502
TBP_YEAST	SPT15	349399	414454	411981	265852	437657	5	375869	69668.9	0.185354	385209	537138	348963	396300	350090	5	403540	77576.4	0.19224	0.102483	0.569475	0.244525
DBP10_YEAST	DBP10	5170050	4323350	5345480	4541330	5238420	5	4923726	459419	0.0933071	5582950	3781550	4597210	4682130	4916420	5	4712052	648103	0.137541	-0.063395	0.569532	0.244482
UTP5_YEAST	UTP5	1486730	1212040	1535940	1420070	1516810	5	1434318	131804	0.0918934	1402220	1101710	1432330	1447290	1512950	5	1379300	160374	0.116272	-0.0564286	0.570388	0.243829
EXO84_YEAST	EXO84	239929	235117	219309	222909	226111	5	228675	8597.89	0.0375987	235203	231945	225674	224349	208357	5	225106	10370	0.0460672	-0.0226967	0.570426	0.243801
RPAC2_YEAST	RPC19	908970	946370	1277400	969613	1170740	5	1.05462e+06	160681	0.152359	967223	887744	1098250	1110460	959660	5	1.00467e+06	96240.1	0.095793	-0.0700034	0.570989	0.243372
PROA_YEAST	PRO2	682819	862889	666175	663199	670838	5	709184	86248.4	0.121616	676329	875969	561640	625692	607863	5	669499	122503	0.182978	-0.0830789	0.571809	0.242749
AROC_YEAST	ARO2	1684090	2008550	1522530	1457570	1503220	5	1635192	225525	0.13792	1562510	1981730	1436750	1423070	1318930	5	1544598	259197	0.167808	-0.0822286	0.57203	0.242581
VPP1_YEAST	VPH1	15395900	11237900	24703000	22114100	19725700	5	18635320	5.36943e+06	0.288132	18094900	9516700	27619500	26682800	23408900	5	21064560	7.45318e+06	0.353826	0.176778	0.572214	0.242441
ECM14_YEAST	ECM14	451798	421337	512570	436469	449350	5	454305	34751.5	0.0764937	354974	428389	516546	548496	545662	5	478813	84597.5	0.176682	0.075803	0.573667	0.24134
TBA3_YEAST	TUB3	1151120	1455540	1478220	1730140	1450640	5	1453132	205296	0.141278	946251	1970170	1311000	1262310	1202060	5	1.33836e+06	380146	0.284039	-0.118701	0.573681	0.24133
PDX3_YEAST	PDX3	362311	384615	N/A	340364	345232	4	358130	20007.7	0.0558671	410807	396738	N/A	322844	N/A	3	376796	47250.7	0.125401	0.0732995	0.573764	0.241267
STDH_YEAST	CHA1	3439270	3719860	3896530	3588280	3731200	5	3675028	171271	0.0466041	3324440	5092300	3812900	3659190	3469520	5	3871670	707058	0.182624	0.0752007	0.574941	0.240377
KAD2_YEAST	ADK1	488403	590238	431098	564953	464207	5	507780	67495	0.132922	441427	701451	338079	455605	397749	5	466862	138895	0.297508	-0.121206	0.57592	0.239638
KIN2_YEAST	KIN2	491977	408804	565517	513357	480813	5	492094	56805.7	0.115437	523933	493786	581449	456185	500516	5	511174	46209	0.0903979	0.0548811	0.576835	0.238948
DCP2_YEAST	DCP2	2043710	1485310	2150830	2137600	2336290	5	2030748	322825	0.158968	2146630	1477100	2383760	2382780	2432690	5	2164592	400152	0.184862	0.0920839	0.577224	0.238656
ENT2_YEAST	ENT2	1458360	934297	1508390	1249810	1473970	5	1.32497e+06	240786	0.18173	1612300	905194	1805570	1432960	1407410	5	1.43269e+06	335481	0.234162	0.112769	0.577362	0.238552
SODM_YEAST	SOD2	7482130	4704500	6972320	9013440	7098770	5	7054232	1.54528e+06	0.219057	9852060	6154040	7389080	7765130	6820080	5	7596078	1.40023e+06	0.184335	0.106766	0.577376	0.238541
SET2_YEAST	SET2	410908	263002	511080	528031	489756	5	440555	108916	0.247224	442177	273212	489314	378077	441330	5	404822	83521.9	0.206318	-0.122036	0.577549	0.238411
VPP2_YEAST	STV1	2053140	1615000	3314690	2348510	2294310	5	2325130	624297	0.2685	2252560	1454220	3327420	3084360	2768890	5	2577490	745530	0.289247	0.148655	0.578161	0.237951
YPS1_YEAST	YPS1	442939	356576	641932	645654	589892	5	535399	129423	0.241732	448914	254836	644858	546739	528476	5	484765	146231	0.301653	-0.143329	0.578243	0.237889
RS27A_YEAST	RPS27A	52480500	42286000	53327400	48967600	56369400	5	50686180	5.38542e+06	0.10625	65928200	43535400	51961000	12632100	51898000	5	45190940	1.98977e+07	0.440302	-0.165559	0.579319	0.237082
VHT1_YEAST	VHT1	809120	496253	1093320	796392	835172	5	806051	211807	0.262771	870354	463649	1102060	1009910	1010820	5	891359	253030	0.28387	0.145134	0.579598	0.236873
YL179_YEAST	YLR179C	217082	251702	184403	181642	N/A	4	208707	32873	0.157508	N/A	380762	220075	208428	151370	4	240159	98425.8	0.409836	0.202508	0.579957	0.236604
ERG2_YEAST	ERG2	677984	884701	710115	775578	688274	5	747330	85659.5	0.114621	649719	995790	638242	548672	652136	5	696912	172466	0.247471	-0.10077	0.580069	0.23652
TAF3_YEAST	TAF3	61510.4	69031.9	61038.2	46065.2	63052.9	5	60139.7	8490.22	0.141175	49711.4	80242.1	55500	44787.6	49061.5	5	55860.5	14153.1	0.253365	-0.106489	0.581462	0.235479
URB2_YEAST	URB2	1052500	798601	1003340	839344	946648	5	928087	107387	0.115708	1013520	643103	930445	919074	906761	5	882581	140269	0.158931	-0.0725314	0.581502	0.235449
BOB1_YEAST	BOI1	340319	217866	315748	387687	298616	5	312047	62419.7	0.200033	360043	227754	310865	227639	323279	5	289916	59607.6	0.205603	-0.106129	0.582184	0.23494
STT3_YEAST	STT3	1549800	1684100	1937060	1841260	1864120	5	1775268	156184	0.0879777	1415500	1592730	2174020	2110700	2075190	5	1873628	344910	0.184087	0.0777977	0.584014	0.233577
STM1_YEAST	STM1	4234670	2940960	4934760	6038510	6295540	5	4888888	1.37157e+06	0.280549	7166830	2278970	5875320	5938800	6145630	5	5481110	1.86426e+06	0.340124	0.164962	0.58428	0.233379
SC61A_YEAST	SEC61	3143040	3195640	3257910	3558350	3434990	5	3317986	173673	0.0523427	3154350	3387150	3174260	3180630	3417550	5	3262788	128222	0.0392982	-0.0242025	0.584523	0.233198
CDC5_YEAST	CDC5	547039	507741	488876	425092	573380	5	508426	57090.3	0.112288	581651	511460	510870	529728	493778	5	525497	33868.3	0.06445	0.047647	0.584571	0.233163
ENP1_YEAST	ENP1	1286280	1194260	1345420	1106920	1307550	5	1248086	96557.9	0.0773648	1318020	1034990	1414900	1408700	1296930	5	1294708	154469	0.119308	0.0529094	0.585777	0.232268
RIR2_YEAST	RNR2	1761990	2087590	1542840	1802540	1589580	5	1756908	215222	0.122501	1532720	2355850	1425540	1408970	1474230	5	1639462	403360	0.246032	-0.0998162	0.586205	0.23195
GLT1_YEAST	GLT1	80088300	82631000	77748400	83797400	73356900	5	79524400	4.16592e+06	0.0523855	79321300	81658100	80992100	82981400	78516000	5	80693780	1.79433e+06	0.0222363	0.0210599	0.587356	0.231099
RCL1_YEAST	RCL1	1722490	1430990	1593550	1309360	1683080	5	1547894	174219	0.112552	1596140	1712890	1318120	1409500	1402920	5	1487914	161655	0.108646	-0.0570155	0.588088	0.230558
HRI1_YEAST	HRI1	1070420	1334970	978047	1146530	1011850	5	1.10836e+06	141901	0.128028	919385	1565760	928503	914035	775765	5	1.02069e+06	311137	0.304831	-0.118887	0.588733	0.230082
NOP14_YEAST	NOP14	2176010	1909520	2218820	1713490	2109000	5	2025368	210831	0.104095	2322660	1639860	1852860	1935820	1965970	5	1943434	247356	0.127278	-0.0595759	0.588786	0.230042
RPN7_YEAST	RPN7	619610	694108	619830	705124	573268	5	642388	55713.6	0.086729	560863	817503	616655	413694	603610	5	602465	144749	0.240261	-0.0925675	0.589102	0.229809
RGC1_YEAST	RGC1	737343	582963	791342	746010	844037	5	740339	97676.7	0.131935	914403	536432	854495	805669	812275	5	784655	145371	0.185268	0.0838721	0.589199	0.229738
SSD1_YEAST	SSD1	1053620	822515	1282050	1140340	1288450	5	1117395	192301	0.172098	1297080	828669	1312000	1234640	1265610	5	1.1876e+06	202849	0.170806	0.0879095	0.589794	0.2293
RRP5_YEAST	RRP5	7276110	5625100	7301350	6269010	6856850	5	6665684	716485	0.107489	8149730	5598030	7102850	6800730	7137120	5	6957692	914814	0.131482	0.0618559	0.590423	0.228837
TBA1_YEAST	TUB1	6304790	8177670	7771200	9085920	7886660	5	7845248	1.00374e+06	0.127942	5291260	9755050	7183790	7756190	6834050	5	7364068	1.61868e+06	0.219808	-0.0913161	0.590589	0.228714
YEY6_YEAST	YER156C	1150890	1217540	939687	1031410	1066340	5	1.08117e+06	107437	0.099371	968741	1487640	918633	812988	838049	5	1.00521e+06	276793	0.275358	-0.105101	0.591205	0.228262
PAL1_YEAST	PAL1	667134	353944	822201	671206	897410	5	682379	208576	0.30566	776706	471734	803067	882823	806865	5	748239	159547	0.21323	0.132926	0.591313	0.228183
PST2_YEAST	PST2	2816380	2319760	2168060	2114380	1997640	5	2283244	319734	0.140035	2399300	2574700	2695570	2217390	2044860	5	2386364	262880	0.110159	0.0637291	0.593279	0.226741
DBP5_YEAST	DBP5	1829650	1654770	1570180	1851180	1589660	5	1699088	132980	0.0782653	1480520	2289010	1431660	1371870	1396480	5	1593908	390713	0.245129	-0.0921922	0.593839	0.226331
SPEE_YEAST	SPE3	1856690	2202220	1598410	1774670	1670110	5	1820420	235086	0.129138	1623700	2431140	1434870	1537180	1479470	5	1701272	414070	0.243389	-0.0976575	0.595011	0.225475
BMH2_YEAST	BMH2	529576	550842	462814	535822	602672	5	536345	50155.6	0.0935136	557774	603181	486145	442656	491900	5	516331	63632.8	0.12324	-0.0548651	0.596604	0.224314
RT103_YEAST	RTT103	150823	158847	156061	116623	260341	5	168539	54051.8	0.320708	167974	N/A	142730	144829	161849	4	154346	12483.6	0.080881	-0.126919	0.596725	0.224226
IPYR_YEAST	IPP1	4979520	5330540	4227440	4942930	4262060	5	4748498	484270	0.101984	4826600	5972730	3854360	3898900	3885690	5	4487656	926065	0.206358	-0.0815092	0.596842	0.224141
ATC4_YEAST	DNF2	3598140	2638000	4485870	3615020	3618270	5	3591060	653906	0.182093	3863950	2191120	4875700	4430660	4098850	5	3892056	1.02401e+06	0.263103	0.116123	0.597352	0.223769
PEX8_YEAST	PEX8	200725	257960	N/A	189718	N/A	3	216134	36637.8	0.169514	N/A	154939	N/A	N/A	225230	2	190084	49703.2	0.26148	-0.185287	0.598612	0.222854
TRX2_YEAST	TRX2	1458900	1337300	1186000	1569190	1271250	5	1364528	151746	0.111207	1303870	1660510	1258980	1129250	1146580	5	1299838	214685	0.165163	-0.0700702	0.598823	0.222702
ERJ5_YEAST	ERJ5	1713210	1316850	1736870	1604720	2020880	5	1678506	254003	0.151327	1910150	1418800	1800060	1956650	1711930	5	1759518	213042	0.12108	0.0680026	0.600121	0.221761
PLB1_YEAST	PLB1	627637	513610	955238	970628	870378	5	787498	205616	0.261101	773048	433604	1044300	1116190	991709	5	871770	276418	0.317077	0.146671	0.600517	0.221475
PRS8_YEAST	RPT6	1795720	1913510	1770360	1743840	1833190	5	1811324	65946.4	0.0364079	1445520	2357500	1578350	1623640	1584780	5	1717958	363785	0.211755	-0.0763499	0.600687	0.221352
VTC2_YEAST	VTC2	1685070	1663960	2073660	2438320	2404590	5	2053120	373911	0.182119	1250650	1357900	2098180	2303000	2441810	5	1890308	550068	0.290994	-0.119197	0.601032	0.221103
MSC6_YEAST	MSC6	327439	236365	237754	334438	306765	5	288552	48097.2	0.166685	300813	209527	285893	284352	288500	5	273817	36518.5	0.133368	-0.0756203	0.601263	0.220936
PIS_YEAST	PIS1	1964390	1871990	2243290	1792860	1682770	5	1911060	212623	0.111259	1723260	1733860	2348840	1986900	2186730	5	1995918	275709	0.138136	0.0626794	0.601558	0.220722
XDJ1_YEAST	XDJ1	564792	552864	665728	636623	697135	5	623428	62876	0.100855	602272	501374	590549	690396	620493	5	601017	67837.7	0.112872	-0.0528186	0.602798	0.219828
RL13A_YEAST	RPL13A	33915800	22617700	49099500	52301600	55312800	5	42649480	1.38985e+07	0.325878	51747400	25639900	53628200	49557600	55032000	5	47121020	1.2183e+07	0.258548	0.143843	0.603497	0.219325
SPA2_YEAST	SPA2	134950	109950	199239	190532	180348	5	163004	38643.7	0.237072	163840	148743	216978	165282	176590	5	174287	25838.7	0.148254	0.0965561	0.604208	0.218814
CIC1_YEAST	CIC1	1859720	1258290	1941490	1740440	1854050	5	1730798	273660	0.158112	1877670	1486660	2025640	1786450	1887800	5	1812844	201368	0.111078	0.0668174	0.605189	0.218109
LAM6_YEAST	LAM6	347315	341694	361758	340775	354344	5	349177	8874.62	0.0254158	309393	307008	401796	392907	396510	5	361523	48786.2	0.134946	0.0501273	0.605654	0.217775
SEC18_YEAST	SEC18	1304470	1079260	1301920	1356320	1302000	5	1268794	108463	0.0854849	1209830	1025770	1482090	1466550	1435120	5	1323872	199773	0.1509	0.0613058	0.606962	0.216839
PNO1_YEAST	PNO1	1481560	1258670	1379270	1187830	1316020	5	1324670	112641	0.085033	1546990	1253860	1318230	1383910	1310990	5	1362796	112817	0.0827831	0.0409366	0.607356	0.216557
CORO_YEAST	CRN1	887561	1153980	1208330	1087210	1212300	5	1.10988e+06	134226	0.120938	1028960	1266590	1203380	1183830	1066720	5	1149896	98961.2	0.086061	0.0511046	0.607376	0.216543
KPR1_YEAST	PRS1	2564520	2503470	2462980	2165960	2205600	5	2380506	181938	0.0764282	2450140	2911900	2208180	1868260	1890430	5	2265782	434076	0.191579	-0.0712592	0.607621	0.216368
TMA20_YEAST	TMA20	515296	600847	458405	460826	425706	5	492216	68712.2	0.139598	459064	652410	413548	403806	375012	5	460768	111308	0.241571	-0.095251	0.608347	0.215849
YG5L_YEAST	YGR266W	762775	757389	896315	881209	1137620	5	887062	154241	0.173879	728299	670053	878750	977925	936866	5	838379	133467	0.159197	-0.0814324	0.608348	0.215848
IMDH2_YEAST	IMD2	1471500	1570200	1257960	1469070	1275510	5	1408848	136137	0.0966297	1367060	1598290	1255790	1272270	1319700	5	1362622	138725	0.101807	-0.0481306	0.609311	0.215161
BTAF1_YEAST	MOT1	331422	345695	321179	274099	292644	5	313008	29167.1	0.0931834	344019	290231	323807	287337	269874	5	303054	30088.1	0.0992832	-0.0466256	0.609746	0.214851
OPT1_YEAST	OPT1	1129470	891295	1479650	1112650	1126490	5	1147911	210918	0.18374	1214340	714871	1629650	1395710	1258940	5	1.2427e+06	336457	0.270746	0.11447	0.610686	0.214182
EDE1_YEAST	EDE1	1161720	838415	1190870	1218200	1193870	5	1120615	159022	0.141906	1218430	937088	1346160	1166830	1191980	5	1.1721e+06	148406	0.126615	0.064802	0.611066	0.213912
DPH5_YEAST	DPH5	993618	1327330	768215	1054750	980849	5	1.02495e+06	200724	0.195838	751982	1831840	577026	609409	669479	5	887947	531837	0.598952	-0.207011	0.612554	0.212856
NU170_YEAST	NUP170	765274	722193	814212	925643	902768	5	826018	87213.2	0.105583	750663	648278	820280	857563	898636	5	795084	98471.7	0.123851	-0.0550659	0.613456	0.212217
RPAB3_YEAST	RPB8	453361	800334	1036460	460773	992933	5	748772	280735	0.374927	749898	791012	919755	781772	851126	5	818713	67319.3	0.0822259	0.12883	0.61396	0.21186
SUB2_YEAST	SUB2	2762430	2845910	2214660	2577090	2220710	5	2524160	296213	0.117351	2206890	3484570	2045960	2073320	1974280	5	2357004	635933	0.269806	-0.0988492	0.614441	0.21152
ARGI_YEAST	CAR1	807058	846907	682607	832189	797356	5	793223	64893.6	0.08181	803847	1044400	746233	745789	N/A	4	835067	142194	0.170278	0.0741651	0.614781	0.211279
ODPB_YEAST	PDB1	5846540	5672620	6320070	7365680	5898260	5	6220634	682863	0.109774	5667520	5868290	6883830	7103660	6670620	5	6438784	635253	0.0986604	0.0497266	0.615205	0.21098
ERG10_YEAST	ERG10	1014990	1177850	826145	1068280	940420	5	1005537	132419	0.13169	899999	1450600	784953	743248	759993	5	927759	298629	0.321882	-0.116145	0.615205	0.21098
MPP10_YEAST	MPP10	1480940	1350320	1641220	1485770	1755580	5	1542766	157392	0.10202	1594150	1021620	1524630	1629940	1591000	5	1472268	254774	0.173048	-0.0674789	0.61567	0.210652
SEC14_YEAST	SEC14	1389400	1839570	1248840	1360350	1374790	5	1442590	228758	0.158575	1204710	2083680	1081250	1127020	1147080	5	1328748	424341	0.319354	-0.118594	0.615987	0.210428
PUF6_YEAST	PUF6	2158070	1737420	2161940	1834830	2027870	5	1984026	191664	0.0966038	2468310	1615690	2087540	2055330	2113960	5	2068166	303104	0.146557	0.0599211	0.616601	0.209996
MAK5_YEAST	MAK5	1287380	1047630	1287670	1037750	1215010	5	1175088	124484	0.105936	1337000	999671	1143030	1086620	1104240	5	1.13411e+06	124965	0.110188	-0.0512054	0.617509	0.209357
UTP15_YEAST	UTP15	1001350	832627	967396	975084	933291	5	941950	65765.1	0.0698181	908414	878057	911985	955778	967217	5	924290	36657.8	0.0396605	-0.027304	0.617986	0.209021
2AAA_YEAST	TPD3	154224	173725	146189	167664	178995	5	164159	13652.2	0.083164	141475	181362	140268	188929	134729	5	157353	25638.5	0.162937	-0.0610963	0.618767	0.208473
SIR4_YEAST	SIR4	74459.2	80789.2	139127	160357	154120	5	121770	41092.8	0.337461	99533.8	119860	91962.2	112170	133256	5	111356	16343.8	0.14677	-0.12898	0.620042	0.207579
ADK_YEAST	ADO1	662194	744524	547095	598904	546025	5	619748	84437.4	0.136245	555350	858365	520513	489049	463380	5	577331	160834	0.278581	-0.102283	0.620134	0.207515
RCC1_YEAST	SRM1	1049260	1278170	1029350	936671	1022490	5	1.06319e+06	127690	0.120101	861985	1596300	836052	706722	872279	5	974668	353771	0.362966	-0.125415	0.62109	0.206846
ROM2_YEAST	ROM2	568932	443963	517919	427815	551854	5	502097	63423.9	0.126318	660935	340474	530312	582234	552915	5	533374	118597	0.222352	0.0871825	0.62133	0.206678
PMM_YEAST	SEC53	4704750	5881390	3705880	4203640	3982760	5	4495684	856747	0.190571	3907920	6484860	3487070	3464660	3300710	5	4129044	1.33589e+06	0.323536	-0.122733	0.621781	0.206363
PBP4_YEAST	PBP4	675754	612938	804669	868909	848746	5	762203	112286	0.147318	727410	644881	773012	765016	756392	5	733342	52366	0.0714073	-0.0556891	0.622184	0.206081
EBS1_YEAST	EBS1	292896	290623	313240	304738	355127	5	311325	26143.2	0.0839741	297172	265388	337503	352441	359078	5	322316	39883	0.123739	0.0500571	0.62237	0.205951
DBP6_YEAST	DBP6	1489440	1115470	1363380	1246260	1364470	5	1315804	141201	0.107312	1471730	951006	1382500	1270720	1224290	5	1.26005e+06	197929	0.15708	-0.0624645	0.623395	0.205236
HSP72_YEAST	SSA2	29184000	24164700	27818500	35736400	23478600	5	28076440	4.90943e+06	0.174859	29416600	34121100	30862800	26091800	26663800	5	29431220	3.27318e+06	0.111215	0.0679873	0.623536	0.205138
DPP1_YEAST	DPP1	549035	434374	574178	435417	541982	5	506997	66899.6	0.131953	453748	452371	618944	587629	537719	5	530082	76046.6	0.143462	0.0642383	0.624275	0.204624
EXG2_YEAST	EXG2	513563	364142	807321	759210	727641	5	634375	188291	0.296813	639250	346961	913688	871506	735676	5	701416	226201	0.322491	0.144934	0.624699	0.204329
NCB5R_YEAST	CBR1	1979020	1797870	1879950	1691940	1450610	5	1759878	202575	0.115107	1934850	1995560	1757540	1750790	1644100	5	1816568	144555	0.0795761	0.04574	0.62566	0.203661
NHP6B_YEAST	NHP6B	557852	444792	759731	789925	743809	5	659222	150496	0.228294	660849	686560	617047	537258	607866	5	621916	57189.8	0.0919575	-0.0840442	0.625921	0.203481
NSR1_YEAST	NSR1	9384060	6620140	9201470	8799980	9241530	5	8649436	1.15496e+06	0.13353	9359940	7949750	8904170	8820750	9736080	5	8954138	671787	0.0750254	0.0499485	0.62713	0.202643
DLD3_YEAST	DLD3	1311660	1393270	1253230	1256980	1280700	5	1299168	57537.9	0.0442883	1331930	1817720	1231540	1233620	1191890	5	1361340	260299	0.191208	0.0674394	0.627238	0.202568
SEY1_YEAST	SEY1	75886.5	109437	67509.2	89592.2	96715.1	5	87828	16617	0.189199	89244.9	139867	70611.4	N/A	N/A	3	99907.8	35837.9	0.35871	0.185916	0.627437	0.20243
NOG2_YEAST	NOG2	1760530	1649880	1634920	1348750	1454760	5	1569768	165173	0.105221	1693290	2053470	1562930	1464190	1417380	5	1638252	255044	0.155681	0.0616059	0.630076	0.200607
OAC1_YEAST	OAC1	1779880	1548890	1813160	1665360	1639130	5	1689284	107647	0.0637232	1492640	1795390	1883030	1617350	1889130	5	1735508	174567	0.100586	0.0389461	0.630521	0.2003
YD514_YEAST	YDR514C	316632	283111	345193	309229	356633	5	322160	29332.2	0.0910485	338358	321892	313545	297465	301688	5	314590	16424.5	0.0522093	-0.0343046	0.631763	0.199446
CDC3_YEAST	CDC3	4388970	3494440	4195520	4005510	4211950	5	4059278	343693	0.0846686	4787970	2827160	4615870	4484570	4575840	5	4258282	807558	0.189644	0.0690483	0.632157	0.199175
TOP1_YEAST	TOP1	132653	169846	154544	150255	168322	5	155124	15165	0.0977608	135738	161758	138764	154159	163135	5	150711	12798.5	0.0849207	-0.0416391	0.632729	0.198782
VATF_YEAST	VMA7	722760	915502	1087520	1123790	898742	5	949663	161686	0.170256	733173	844009	1224000	1261370	1000170	5	1.01254e+06	230886	0.228026	0.0924979	0.632847	0.198701
PDR1_YEAST	PDR1	1419480	1296100	1552210	1659680	1512960	5	1488086	137605	0.0924711	1684290	980079	1376600	1512420	1546820	5	1.42004e+06	269206	0.189576	-0.0675245	0.63285	0.198699
FES1_YEAST	FES1	479060	502257	462875	467968	616914	5	505815	63929.1	0.126388	519066	565815	502023	560137	467037	5	522816	41229.5	0.0788605	0.0476929	0.632944	0.198635
YHI0_YEAST	YHR020W	3657020	3998900	4214960	4251930	4254150	5	4075392	256654	0.0629766	3208070	4334350	4078850	4310040	3853520	5	3956966	461920	0.116736	-0.0425442	0.633433	0.1983
SEG2_YEAST	SEG2	431290	289309	527420	501405	483858	5	446656	94734.4	0.212097	536921	215363	614361	548637	521390	5	487334	156110	0.320334	0.125747	0.63458	0.197513
ASNS2_YEAST	ASN2	2151770	2413850	1877110	1996680	1795210	5	2046924	245127	0.119754	1891580	2696030	1815710	1737820	1522780	5	1932784	448348	0.23197	-0.0827771	0.634683	0.197443
RFC3_YEAST	RFC3	2369890	2036750	2278740	2003660	2107350	5	2159278	158552	0.0734283	2219260	2128390	2181650	1998790	2065630	5	2118744	88549	0.0417932	-0.0273397	0.634731	0.197411
MED20_YEAST	SRB2	217169	305586	N/A	260014	N/A	3	260923	44215.5	0.169458	N/A	302889	202146	N/A	214932	3	239989	54846.9	0.228539	-0.120656	0.635066	0.197181
GCST_YEAST	GCV1	188048	110035	104245	143805	113202	5	131867	34952.9	0.265062	130340	181323	N/A	121063	N/A	3	144242	32446.4	0.224944	0.129408	0.635216	0.197079
RL8A_YEAST	RPL8A	1797340	1184120	1907290	2145420	2039620	5	1814758	376321	0.207367	2036300	1523930	2062470	2050740	1884670	5	1911622	228410	0.119485	0.0750201	0.638656	0.194733
AEP2_YEAST	AEP2	245688	207534	248010	246356	256373	5	240792	19078.1	0.0792304	267245	236210	233257	214847	222219	5	234756	20083.8	0.0855521	-0.0366291	0.639159	0.194391
SWC4_YEAST	SWC4	63755.7	49391.7	66236.5	N/A	61043.9	4	60106.9	7451.6	0.123972	38980.6	78562.9	57134.4	46439.2	60524.6	5	56328.3	15094.5	0.267973	-0.0936709	0.641327	0.192921
NFS1_YEAST	NFS1	2233980	1712540	2031780	1957920	1925850	5	1972414	188317	0.0954756	1829350	1969160	2003260	2089150	1709900	5	1920164	150266	0.0782571	-0.0387329	0.641338	0.192913
SST2_YEAST	SST2	3119060	2951540	2787450	2817260	2649450	5	2864952	178038	0.0621436	3178860	2632120	2678360	2700970	2826620	5	2803386	221908	0.0791572	-0.0313406	0.64203	0.192445
UTP4_YEAST	UTP4	1140870	1048940	1174270	1080280	1184410	5	1125754	59142	0.0525354	1085410	961919	1125250	1203700	1136250	5	1.10251e+06	89377.2	0.0810673	-0.0301054	0.642576	0.192075
HEM1_YEAST	HEM1	318691	403214	328335	381022	309261	5	348105	41489.2	0.119186	291834	423435	320797	309597	324050	5	333943	51588.3	0.154482	-0.0599207	0.64578	0.189915
RHO3_YEAST	RHO3	720646	776918	589864	926101	658381	5	734382	127883	0.174136	581143	1107130	485119	583396	614683	5	674294	246793	0.366002	-0.123153	0.645947	0.189803
EFM7_YEAST	NNT1	116454	118629	81743.4	138816	103634	5	111855	21025.1	0.187967	N/A	112869	99555.9	N/A	N/A	2	106212	9413.78	0.0886316	-0.0746805	0.647218	0.18895
SYSC_YEAST	SES1	2383110	2862820	2104770	2499130	2284820	5	2426930	283335	0.116746	2161420	3340590	2040430	1959080	1925050	5	2285314	596897	0.261188	-0.0867401	0.649536	0.187397
ATC8_YEAST	DNF3	121909	124238	182362	163911	205486	5	159581	36446.2	0.228386	112886	132607	230260	212154	175186	5	172619	50152.5	0.290539	0.113297	0.651912	0.185811
ERG27_YEAST	ERG27	905892	1012400	743264	836256	856249	5	870812	98681.9	0.113322	843153	1124260	722536	731655	721806	5	828682	172974	0.208733	-0.071543	0.651987	0.185761
PGM3_YEAST	PRM15	641401	494349	684210	551023	614284	5	597053	75044.8	0.125692	627139	618319	712821	584325	544648	5	617450	62425.3	0.101102	0.0484633	0.653197	0.184956
RSC58_YEAST	RSC58	691987	536671	687717	399522	603924	5	583964	121540	0.208129	422561	947131	510028	439965	309646	5	525866	246230	0.468237	-0.151184	0.653302	0.184886
CDS1_YEAST	CDS1	524230	544380	610494	637989	690389	5	601496	68093.6	0.113207	494298	554267	591085	624642	648022	5	582463	60661.9	0.104147	-0.0463902	0.653325	0.184871
DIC1_YEAST	DIC1	290879	327321	315819	355936	272487	5	312488	32349.2	0.103521	245723	397083	366406	308843	314524	5	326516	58212	0.178282	0.0633502	0.653627	0.18467
DBP1_YEAST	DBP1	97314.2	89135.6	116984	129827	104607	5	107574	16107.3	0.149733	N/A	97275.6	108123	106030	N/A	3	103810	5754.51	0.0554333	-0.0513846	0.653737	0.184597
ISC1_YEAST	ISC1	1738960	1487620	2682630	2194590	2164170	5	2053594	460194	0.224092	1706260	1610780	2603650	2729960	2330650	5	2196260	512774	0.233476	0.0968979	0.655833	0.183207
YKT6_YEAST	YKT6	1288650	1504080	1240150	1212280	1360540	5	1321140	116710	0.0883404	1281640	1712730	1432600	1293810	1142030	5	1372562	216178	0.1575	0.055088	0.655889	0.18317
MRH4_YEAST	MRH4	597135	469262	607582	532590	616236	5	564561	62622.3	0.110922	575809	470204	554245	562826	579839	5	548585	44989.9	0.082011	-0.0414153	0.656716	0.182622
SSO2_YEAST	SSO2	2297630	1489350	1630820	1361380	1411770	5	1638190	382413	0.233436	2228870	1215710	1866610	1492940	1957280	5	1752282	399186	0.227809	0.0971323	0.656752	0.182599
SIT1_YEAST	SIT1	416082	233462	481529	258492	323605	5	342634	104937	0.306265	442852	337412	427156	310004	322436	5	367972	62204.3	0.169046	0.102928	0.657473	0.182122
ODPA_YEAST	PDA1	5878360	6342040	6816110	7528880	5954030	5	6503884	683358	0.105069	5682700	7937240	7101150	6550740	6366030	5	6727572	845073	0.125613	0.0487844	0.658122	0.181693
GRE2_YEAST	GRE2	1217500	1427820	1157700	1227820	1155690	5	1237306	111553	0.0901578	1256130	1562870	1036000	1072950	991038	5	1.1838e+06	234636	0.198206	-0.0637799	0.662118	0.179065
BLM10_YEAST	BLM10	89279.6	87348.6	107529	N/A	83425.1	4	91895.6	10703.1	0.116471	91579.7	113138	65809.7	N/A	75268.4	4	86449	20733.3	0.239833	-0.088147	0.662352	0.178911
SSB2_YEAST	SSB2	68509400	47800600	66871500	68827400	70620900	5	64525960	9.44402e+06	0.14636	76623800	43379600	71515800	71883100	76341300	5	67948720	1.39422e+07	0.205187	0.0745667	0.66317	0.178375
LCP5_YEAST	LCP5	511049	401049	624325	450123	592513	5	515812	93763.5	0.181779	685061	396591	529106	594462	516791	5	544402	106225	0.195123	0.0778281	0.664003	0.17783
DAK1_YEAST	DAK1	890359	893622	781491	885598	742558	5	838726	71415.4	0.0851475	786785	1139270	579004	766669	693025	5	792951	210014	0.264852	-0.0809679	0.6642	0.177701
KRR1_YEAST	KRR1	3263570	2792110	3160780	2596070	3287950	5	3020096	309271	0.102404	3063790	3228840	2817540	2591770	3000850	5	2940558	244292	0.0830767	-0.0385045	0.664404	0.177568
SIR2_YEAST	SIR2	576019	444733	596056	582906	643042	5	568551	73990.1	0.130138	624826	472902	601379	586073	660431	5	589122	70757.3	0.120106	0.0512766	0.665161	0.177073
PYRE_YEAST	URA5	1123910	1327180	1020680	1181890	1061270	5	1142986	119834	0.104843	1042620	1471990	1026010	988956	936210	5	1.09316e+06	215678	0.197298	-0.0643069	0.666806	0.176
ORC4_YEAST	ORC4	91300.5	117969	100936	N/A	127396	4	109400	16294.3	0.148942	69442.2	120147	N/A	N/A	N/A	2	94794.6	35853.7	0.378225	-0.206741	0.667106	0.175805
MCA1_YEAST	MCA1	451707	452303	410820	378266	398521	5	418323	32871.4	0.0785789	445447	496079	362606	369575	344996	5	403741	64374.1	0.159444	-0.05119	0.667863	0.175313
SPP41_YEAST	SPP41	436621	387080	482099	518793	551672	5	475253	65286.6	0.137372	488175	332524	410850	464963	570006	5	453304	88545.8	0.195334	-0.0682181	0.668336	0.175005
HMO1_YEAST	HMO1	1177200	1498530	1790060	1934020	2151750	5	1710312	380898	0.222707	1752190	1850390	1438660	1536930	1553140	5	1626262	169273	0.104087	-0.0726998	0.669228	0.174426
TRA1_YEAST	TRA1	159512	122915	293387	321372	325444	5	244526	95990.9	0.392559	264597	231449	249052	301533	277268	5	264780	26763.3	0.101077	0.114805	0.670047	0.173895
CARB_YEAST	CPA2	1538520	1602580	1337390	1340590	1353420	5	1434500	126387	0.0881051	1495660	1587980	1304760	1259950	1338650	5	1397400	138656	0.0992243	-0.0378029	0.670171	0.173814
ENT1_YEAST	ENT1	338535	274280	244895	265994	395098	5	303760	61871.6	0.203685	285685	307972	417328	274877	315871	5	320347	56673.3	0.176913	0.0766999	0.670264	0.173754
MYO3_YEAST	MYO3	8004430	7024400	8709860	8730180	8261400	5	8146054	698310	0.0857238	7602110	6002420	9817350	9386820	9736830	5	8509106	1.66548e+06	0.195729	0.0629062	0.670643	0.173509
DCE_YEAST	GAD1	1305870	1288350	1090110	1238770	1337970	5	1252214	97464.5	0.0778337	1203230	1406340	1120800	1183360	1204420	5	1223630	107661	0.0879852	-0.0333138	0.671614	0.17288
MSH6_YEAST	MSH6	643257	647291	711506	634355	614962	5	650274	36427.5	0.0560187	669265	602668	673289	607550	650021	5	640559	33578.8	0.0524211	-0.0217176	0.672696	0.172181
UBP7_YEAST	UBP7	453724	330337	478373	346975	412184	5	404319	64707.8	0.160042	447210	292131	499132	426436	456517	5	424285	78479	0.184968	0.0695418	0.672733	0.172157
PMG1_YEAST	GPM1	31226600	36483900	36931500	44034500	38825700	5	37500440	4.61434e+06	0.123048	36885100	56536900	34181900	37418100	33071200	5	39618640	9.63028e+06	0.243074	0.0792718	0.673589	0.171605
FIS1_YEAST	FIS1	111527	144256	132340	N/A	118569	4	126673	14564.3	0.114975	111157	183687	140357	117473	114695	5	133474	30312.8	0.227106	0.0754475	0.674069	0.171296
GDE1_YEAST	GDE1	300159	N/A	401995	258058	480688	4	360225	100502	0.278998	375247	409425	389677	394791	350077	5	383843	22485.4	0.0585795	0.0916195	0.674074	0.171293
IDI1_YEAST	IDI1	525640	653565	426091	440679	425505	5	494296	98244.6	0.198757	451240	784923	353972	351753	315493	5	451476	193087	0.427679	-0.130725	0.674151	0.171243
GDI1_YEAST	GDI1	423847	472886	369375	364306	502682	5	426619	61428.2	0.143988	414806	750068	309893	N/A	N/A	3	491589	229914	0.467695	0.204504	0.67567	0.170265
YIK8_YEAST	YIL108W	685405	596947	780145	745163	750597	5	711651	72761.8	0.102244	731183	495203	823334	828082	840318	5	743624	145520	0.19569	0.0634026	0.676037	0.17003
BRX1_YEAST	BRX1	3599570	2796820	3825740	3420570	3421180	5	3412776	382415	0.112054	3589590	3049690	3766440	3569210	3542290	5	3503444	268475	0.0766317	0.0378281	0.677112	0.169339
CDC14_YEAST	CDC14	1613520	1449160	1641730	1580590	1680960	5	1593192	88566.9	0.0555909	1703940	1229590	1476430	1535270	1789910	5	1547028	217659	0.140695	-0.0424208	0.677829	0.16888
P5CR_YEAST	PRO3	2881150	3449330	2269150	2848600	1970480	5	2683742	577257	0.215094	1956330	4790140	1859040	1893280	1493970	5	2398552	1.34906e+06	0.562449	-0.162082	0.680633	0.167087
SERC_YEAST	SER1	932523	1039560	797068	891865	757289	5	883661	112057	0.126811	804546	1193600	720551	770418	706392	5	839101	202019	0.240756	-0.0746479	0.680732	0.167024
VMS1_YEAST	VMS1	91381.3	72241.6	62826.1	63564.6	86170.2	5	75236.8	13032.9	0.173225	60887.3	89104.6	76977.1	N/A	57862.6	4	71207.9	14585.2	0.204826	-0.0794004	0.680738	0.16702
ALDH5_YEAST	ALD5	1033070	994243	1052040	1051700	1038670	5	1.03394e+06	23674.9	0.0228977	972337	1202360	995685	958495	931130	5	1.012e+06	108948	0.107656	-0.0309476	0.680739	0.167019
FKBP3_YEAST	FPR3	8314800	4897310	7963710	7025680	7969070	5	7234114	1.39144e+06	0.192345	10939100	4053490	7553630	7929750	8420940	5	7779382	2.46735e+06	0.317165	0.104839	0.681198	0.166727
RMD9L_YEAST	YBR238C	432357	424445	359124	376141	378109	5	394035	32349.5	0.0820979	403444	367836	410660	403727	421023	5	401338	20043.2	0.049941	0.0264932	0.681356	0.166626
FHP_YEAST	YHB1	3105520	3476780	3035900	3298240	3039450	5	3191178	192029	0.060175	3055860	4647920	3070120	2929020	2994570	5	3339498	733562	0.219662	0.0655422	0.681829	0.166325
GPD1_YEAST	GPD1	2420830	2887830	1987350	2479440	1901650	5	2335420	400781	0.17161	1988440	3535070	1756180	1765890	1797140	5	2168544	769731	0.354953	-0.106955	0.682175	0.166104
EOS1_YEAST	EOS1	108459	102619	124915	98659	123087	5	111548	11908.2	0.106754	N/A	104508	156417	128474	85418.9	4	118704	30698.2	0.258611	0.0897123	0.683919	0.164995
DUN1_YEAST	DUN1	146701	140363	116940	123526	119668	5	129440	13266.2	0.10249	N/A	145050	112651	130562	112699	4	125240	15668.6	0.125108	-0.0475779	0.684178	0.164831
RPA43_YEAST	RPA43	971868	812723	1566100	1161020	1368890	5	1.17612e+06	301351	0.256224	1178700	763393	1228650	1195780	1173980	5	1.1081e+06	193886	0.174972	-0.0859466	0.68429	0.16476
LEU1_YEAST	LEU4	1521490	1673880	1303880	1541250	1360880	5	1480276	148551	0.100354	1440080	1750660	1348830	1358150	1279400	5	1435424	185208	0.129027	-0.0443892	0.684355	0.164719
SGF73_YEAST	SGF73	N/A	323673	339911	297479	397661	4	339681	42422.5	0.124889	261766	303435	376542	341522	353034	5	327260	45148.4	0.137959	-0.0537441	0.684651	0.164531
MPG1_YEAST	PSA1	16276100	18645300	24255700	24082000	26332100	5	21918240	4.24775e+06	0.1938	13916800	25959700	25128700	27030900	23958200	5	23198860	5.30953e+06	0.22887	0.081922	0.685264	0.164142
TBP6_YEAST	YTA6	254012	174090	231750	N/A	214818	4	218668	33775.5	0.154461	235330	171882	216057	N/A	N/A	3	207756	32528.3	0.156569	-0.0738464	0.685404	0.164053
LEM3_YEAST	LEM3	5192250	3835190	6576580	5437460	4966340	5	5201564	983452	0.189069	5096010	2848030	7116070	6621500	6180930	5	5572508	1.6958e+06	0.304316	0.0993813	0.686024	0.163661
VTC3_YEAST	VTC3	6998770	6213660	9544760	10015600	10359900	5	8626538	1.88738e+06	0.218787	6059380	5787800	11185100	11997200	11537100	5	9313316	3.10924e+06	0.333848	0.110513	0.686292	0.163491
ILV5_YEAST	ILV5	5370430	6202710	5621610	5953120	5293620	5	5688298	386008	0.06786	5846260	7835370	5551110	5541490	4812160	5	5917278	1.13806e+06	0.192328	0.0569366	0.6881	0.162349
CYK2_YEAST	HOF1	N/A	N/A	151192	N/A	150862	2	151027	233.345	0.00154506	N/A	106303	147601	N/A	172368	3	142091	33375.4	0.234888	-0.0879947	0.688403	0.162157
EFM5_YEAST	EFM5	513823	609224	421888	455813	430814	5	486312	77499.8	0.159362	431712	733729	365763	381570	351411	5	452837	159918	0.353146	-0.102892	0.688808	0.161902
URE2_YEAST	URE2	517334	382875	510157	514397	471232	5	479199	56994.2	0.118936	512780	409633	506813	531577	504174	5	492995	47815.1	0.096989	0.0409493	0.689599	0.161403
TPS2_YEAST	TPS2	1198630	1215800	1012370	1108370	974398	5	1.10191e+06	107986	0.0979989	1043540	1346910	980135	989333	970821	5	1.06615e+06	159471	0.149577	-0.0476037	0.690336	0.160939
CYS3_YEAST	CYS3	3189190	3985620	3057700	3524680	3197110	5	3390860	374450	0.110429	3113300	4510110	2941820	2901380	2725260	5	3238374	724181	0.223625	-0.0663816	0.690342	0.160936
RM15_YEAST	MRPL15	423239	479843	426375	403249	392735	5	425088	33640.9	0.0791387	441901	479232	359627	407857	382970	5	414317	47408.3	0.114425	-0.0370258	0.690692	0.160715
YTA12_YEAST	YTA12	295310	234974	279827	330410	294909	5	287086	34547.6	0.120339	276132	214579	318550	334200	352158	5	299124	54992.7	0.183846	0.0592597	0.691418	0.16026
NAT1_YEAST	NAT1	3461170	2751580	3279450	3109880	3306440	5	3181704	270823	0.0851188	3524240	2682510	3339690	3328070	3428650	5	3260632	332694	0.102034	0.035352	0.69201	0.159888
RRP1_YEAST	RRP1	1083960	805604	1009140	1219930	1061900	5	1.03611e+06	150503	0.145258	1065410	942760	1109660	912739	990865	5	1.00429e+06	82441.3	0.0820894	-0.0450014	0.692375	0.159659
ISN1_YEAST	ISN1	58491.5	53162.3	N/A	N/A	N/A	2	55826.9	3768.31	0.0675	N/A	64972.8	26643	N/A	N/A	2	45807.9	27103.3	0.591672	-0.285364	0.69324	0.159117
YM91_YEAST	YMR310C	2025650	1344150	2036450	1400350	1918030	5	1744926	343915	0.197095	1908110	1738430	1933030	1723720	1756510	5	1811960	100213	0.0553063	0.0543853	0.69415	0.158547
METE_YEAST	MET6	1916100	2018240	1753910	1902660	1826110	5	1883404	99589	0.0528771	1872900	2220750	1769720	1699330	1618140	5	1836168	234483	0.127702	-0.0366444	0.694398	0.158391
PANE_YEAST	PAN5	577114	762056	569018	535967	569080	5	602647	90508.3	0.150185	510357	891565	505166	478233	437733	5	564611	185024	0.327702	-0.0940565	0.694466	0.158349
SKI2_YEAST	SKI2	783817	643451	838726	775041	824224	5	773052	77213.8	0.0998818	933189	542029	863146	869379	814932	5	804535	152651	0.189738	0.0575901	0.695169	0.157909
YET1_YEAST	YET1	686415	626502	730074	N/A	713350	4	689085	45433.6	0.0659333	603871	536644	731333	694649	777866	5	668873	97666.4	0.146016	-0.042951	0.69593	0.157434
CDC42_YEAST	CDC42	490965	566755	415934	436141	342321	5	450423	84048	0.186598	366397	581596	410126	412286	371767	5	428434	88196.2	0.205857	-0.0722068	0.697117	0.156694
VBA4_YEAST	VBA4	187532	N/A	191833	182050	192141	4	188389	4720.73	0.0250584	213372	169470	273970	194984	137917	5	197943	51090	0.258105	0.0713674	0.698391	0.155902
DBP8_YEAST	DBP8	2927960	2819310	3223590	2843110	3296830	5	3022160	222541	0.0736365	3089990	2812920	3132700	2822700	3010830	5	2973828	149025	0.0501123	-0.0232588	0.698633	0.155751
CLH_YEAST	CHC1	4387520	4078360	4601680	4402180	4513520	5	4396652	198191	0.0450777	4505000	3952930	4778040	4130890	4274620	5	4328296	322585	0.0745293	-0.0226062	0.699099	0.155462
TSA1_YEAST	TSA1	11424900	15691600	9392750	11623700	9507270	5	11528044	2.54941e+06	0.221149	10161400	16134100	9510420	9322480	8988070	5	10823294	2.99945e+06	0.277129	-0.0910081	0.699664	0.15511
SGD1_YEAST	SGD1	578094	418497	494318	457208	440093	5	477642	62638.4	0.131141	573244	356963	462115	440428	466473	5	459845	77249.8	0.167991	-0.0547833	0.699958	0.154928
SYH_YEAST	HTS1	1863300	2052650	1700440	1928950	1667540	5	1842576	160360	0.0870303	1700140	2440390	1547420	1659280	1485240	5	1766494	386371	0.218722	-0.0608353	0.70004	0.154877
NAT10_YEAST	KRE33	35853600	33090100	36842900	32533800	34345200	5	34533120	1.81615e+06	0.0525916	38634900	29477900	35106800	31910100	34020300	5	33830000	3.44167e+06	0.101734	-0.0296775	0.700054	0.154868
SYG1_YEAST	SYG1	161611	117687	249957	177117	221063	5	185487	51621.2	0.278301	109617	104101	228960	199432	214729	5	171368	59838.6	0.349182	-0.114222	0.700199	0.154778
PLSC_YEAST	SLC1	1426390	1526260	1347550	1441120	1439810	5	1436226	63449	0.0441776	1320660	1711630	1294390	1420820	1255800	5	1400660	184246	0.131542	-0.036176	0.700288	0.154723
PT127_YEAST	PET127	239849	165735	249105	246290	221135	5	224423	34570.3	0.154041	232644	130547	246794	227995	231784	5	213953	47168.8	0.220463	-0.0689267	0.700317	0.154705
HIR2_YEAST	HIR2	322049	218688	342084	260989	396938	5	308150	69741.7	0.226324	374572	221554	326108	348803	351568	5	324521	60064.5	0.185087	0.0746809	0.701456	0.154
IST2_YEAST	IST2	1800030	1680720	2258140	2308400	2305090	5	2070476	304926	0.147274	1705540	1384160	2190850	2372090	2241440	5	1978816	417400	0.210934	-0.065325	0.703037	0.153022
MAP1_YEAST	MAP1	1469400	1167540	1249810	1264650	1219640	5	1274208	115263	0.0904586	1479790	1262300	1200350	1296970	1269320	5	1301746	105607	0.0811269	0.0308472	0.704025	0.152412
PANC_YEAST	PAN6	242602	222045	220610	220223	237475	5	228591	10627.8	0.0464928	252844	267511	192298	197834	199111	5	221920	35400.1	0.159518	-0.0427315	0.70415	0.152335
KRE2_YEAST	KRE2	820196	817638	887501	887032	813168	5	845107	38568.6	0.0456376	778005	572983	912729	943957	877963	5	817127	150053	0.183635	-0.048573	0.704707	0.151992
POB3_YEAST	POB3	567490	681870	721954	711629	699898	5	676568	62768.6	0.0927749	572321	768077	732951	668875	727773	5	693999	76782.6	0.110638	0.036699	0.704966	0.151832
RRP43_YEAST	RRP43	1009130	956000	1154300	1161630	1118150	5	1079842	92246.7	0.0854261	1012970	921369	1136490	1146910	1066390	5	1.05683e+06	93307.2	0.08829	-0.0310826	0.705122	0.151736
ARA1_YEAST	ARA1	369847	441725	348044	353758	319600	5	366595	45750.8	0.124799	401761	545771	362177	293604	325780	5	385819	98114.8	0.254303	0.0737364	0.705851	0.151287
BUL1_YEAST	BUL1	423222	N/A	439619	N/A	402888	3	421910	18400.6	0.0436127	434781	415743	421819	N/A	434618	4	426740	9519.64	0.0223078	0.016424	0.70782	0.150077
CSK22_YEAST	CKA2	1156070	910692	1064670	1132990	1108860	5	1.07466e+06	97704.8	0.0909173	1017530	1081340	1068020	1140040	1165880	5	1094562	59092.6	0.0539874	0.0264782	0.708984	0.149364
ARF1_YEAST	ARF1	2689890	3239640	2609990	2876480	2608570	5	2804914	266404	0.0949777	2785870	4654600	2699330	2479350	2286010	5	2981032	955643	0.320575	0.0878553	0.709075	0.149308
ERG6_YEAST	ERG6	2196100	2710730	2134090	2093710	2097690	5	2246464	262762	0.116967	2059280	4075820	2083320	1959630	1908620	5	2417334	929869	0.384667	0.105761	0.710078	0.148694
APA1_YEAST	APA1	1067450	1277730	970977	1104440	1088830	5	1.10189e+06	111154	0.100876	937449	1678990	857801	881473	820685	5	1.03528e+06	362333	0.349985	-0.0899537	0.711368	0.147906
PAN1_YEAST	PAN1	2640460	1866160	2708760	2441630	2494410	5	2430284	333242	0.13712	3106320	1819080	3044690	2298830	2428510	5	2539486	539849	0.212582	0.0634116	0.712308	0.147332
SCS2_YEAST	SCS2	4286300	3642200	5199720	4760680	4693400	5	4516460	586323	0.129819	4160560	4570030	4926910	4617600	4875100	5	4630040	305104	0.0658966	0.0358322	0.714003	0.1463
DPOE_YEAST	POL2	121076	106258	157108	130491	146568	5	132300	20164.6	0.152416	162582	87971.3	140028	151274	149896	5	138350	29276.1	0.211609	0.0645101	0.714664	0.145898
RRP17_YEAST	RRP17	249663	168141	179436	178920	195282	5	194288	32433.8	0.166936	290470	133713	190729	185173	227781	5	205573	58097	0.28261	0.0814524	0.717018	0.14447
TRK1_YEAST	TRK1	218014	140122	201131	160734	176489	5	179298	31076	0.173321	149311	127172	194841	212043	174478	5	171569	34112.7	0.198828	-0.0635705	0.717829	0.143979
LSM7_YEAST	LSM7	1581130	1276730	1840500	1679950	1878830	5	1651428	241668	0.146339	1676810	1663720	1768410	1761500	1602500	5	1694588	70135.6	0.041388	0.0372205	0.718171	0.143772
PBP1_YEAST	PBP1	1517850	1185200	1647140	1650650	1739750	5	1548118	217754	0.140657	1633460	1174640	1724280	1778040	1703320	5	1602748	244863	0.152777	0.0500322	0.719116	0.143201
AHP1_YEAST	AHP1	2210430	3053180	2112590	2260630	2293210	5	2386008	379155	0.158908	2379820	3807200	2292880	2142020	2000430	5	2524470	731580	0.289796	0.0813817	0.720025	0.142652
ALBU_BOVIN	Alb-b	84215400	60889800	92481300	109407000	94010000	5	88200700	1.77732e+07	0.201509	115681000	38833700	102503000	95600000	119470000	5	94417540	3.25427e+07	0.344667	0.0982648	0.720241	0.142522
AP2B_YEAST	APL1	167534	128819	126608	118681	121368	5	132602	19940.4	0.150378	138542	117589	143733	114700	128860	5	128685	12672.2	0.0984744	-0.0432609	0.722149	0.141373
MAP2_YEAST	MAP2	1855410	1591490	1658810	1629930	1589460	5	1665020	110266	0.0662249	1714850	1814980	1608820	1479090	1566340	5	1636816	130824	0.079926	-0.0246474	0.722256	0.141309
JJJ1_YEAST	JJJ1	201053	174386	219256	193873	182290	5	194172	17387.6	0.0895475	242625	138346	194490	165566	194273	5	187060	38825.7	0.207558	-0.0538311	0.72243	0.141204
OSH2_YEAST	OSH2	25039.6	29241.6	26704.3	17544.2	35469.7	5	26799.9	6517.34	0.243186	17362.2	46410.7	19361.7	22449.1	16793.9	5	24475.5	12460.1	0.509084	-0.130887	0.724288	0.140089
EF1A_YEAST	TEF2	281537000	295469000	285787000	289883000	263343000	5	283203800	1.22367e+07	0.0432082	276604000	415330000	271415000	244109000	267101000	5	294911800	6.8451e+07	0.232107	0.0584429	0.724577	0.139916
SEN1_YEAST	SEN1	645218	606107	698134	615969	694032	5	651892	42852.6	0.0657357	729568	622921	644495	654156	656328	5	661494	40284.8	0.0608997	0.0210942	0.724579	0.139914
DUG1_YEAST	DUG1	1703140	1840270	1662400	1732960	1723830	5	1732520	66079.1	0.0381404	1834450	2193800	1618870	1539990	1698020	5	1777026	257118	0.14469	0.0365928	0.724671	0.139859
RRP6_YEAST	RRP6	586338	475197	562763	510555	577060	5	542383	47636.3	0.0878278	623962	436048	540573	488667	553231	5	528496	70718.5	0.133811	-0.0374178	0.726471	0.138782
PHO91_YEAST	PHO91	740961	634548	895687	1088100	919403	5	855740	174456	0.203866	751357	500892	1056450	1088530	1146810	5	908808	274741	0.302309	0.086803	0.726514	0.138756
HSP71_YEAST	SSA1	69603900	66665700	66362700	78823700	66922200	5	69675640	5.27515e+06	0.0757101	72020100	72018200	68643200	63847600	66693900	5	68644600	3.52107e+06	0.0512941	-0.0215081	0.726996	0.138468
NOP8_YEAST	NOP8	1475330	935408	1652550	1498120	1608540	5	1.43399e+06	288376	0.2011	1827630	999896	1628840	1544810	1508500	5	1.50194e+06	306638	0.204162	0.066788	0.727527	0.138151
RIX7_YEAST	RIX7	2611610	2134210	2626700	2131840	2565690	5	2414010	257487	0.106663	2382930	2425420	2745260	2518420	2253940	5	2465194	183199	0.0743143	0.0302695	0.727584	0.138117
ADH1_YEAST	ADH1	115839000	146685000	106560000	127389000	117983000	5	122891200	1.52226e+07	0.12387	120572000	175713000	115257000	120886000	107435000	5	127972600	2.72379e+07	0.212842	0.0584533	0.727706	0.138044
ARO8_YEAST	ARO8	2322250	2556760	1949940	2289010	1949220	5	2213436	262042	0.118387	1998020	3191650	1813130	1826320	1689270	5	2103678	618047	0.293793	-0.0733738	0.728571	0.137528
NSA1_YEAST	NSA1	722934	509324	735715	661122	708449	5	667509	92821.6	0.139057	729099	373726	715151	675898	701399	5	639055	149618	0.234124	-0.0628477	0.728985	0.137282
PUB1_YEAST	PUB1	2399300	2496280	2643720	2117460	2792600	5	2489872	256051	0.102837	2628450	2609790	2546590	2522490	2367100	5	2534884	103450	0.0408105	0.0258482	0.729678	0.136869
YFH6_YEAST	YFR006W	290314	354275	316375	285902	304378	5	310249	27388.3	0.0882784	293852	396561	N/A	N/A	284251	3	324888	62256	0.191623	0.0665168	0.73054	0.136356
LSM2_YEAST	LSM2	1577060	1314590	1482030	1485840	1452740	5	1462452	94898.3	0.0648899	1481020	1465020	1388270	1402570	1490340	5	1445444	46828.3	0.0323972	-0.0168766	0.731947	0.13552
AROG_YEAST	ARO4	1258400	1423630	1042440	1245710	1113310	5	1216698	147017	0.120833	1260710	2066900	1077700	1091280	967283	5	1.29277e+06	445281	0.344438	0.0874996	0.73201	0.135483
YPK3_YEAST	YPK3	117825	134979	153687	116773	147316	5	134116	16764.4	0.125	117586	98989.7	169441	150682	106283	5	128596	30214.8	0.234958	-0.0606318	0.732703	0.135072
PFKA1_YEAST	PFK1	5175800	6027490	4836180	5451770	4844150	5	5267078	496289	0.0942247	5171730	6065890	4907650	4765200	4851160	5	5152326	532778	0.103405	-0.0317789	0.733682	0.134492
ROK1_YEAST	ROK1	1447330	1119450	1538030	1355530	1423260	5	1376720	157963	0.114739	1438320	1248220	1438640	1521720	1385160	5	1406412	101031	0.071836	0.0307841	0.733997	0.134305
KPYK1_YEAST	CDC19	126843000	153004000	112227000	125359000	104811000	5	124448800	1.84186e+07	0.148001	114971000	174411000	107103000	99271700	97240500	5	118599440	3.19767e+07	0.269619	-0.0694551	0.734412	0.13406
ATM1_YEAST	ATM1	574219	389300	687627	675461	726055	5	610532	135801	0.22243	432548	403971	778072	829146	807490	5	650245	212788	0.327242	0.0909164	0.735655	0.133326
SEH1_YEAST	SEH1	827886	840153	992688	883694	1029420	5	914768	91238.8	0.0997398	853520	808704	943729	964710	915496	5	897232	64801.2	0.0722235	-0.0279255	0.736047	0.133095
ATO3_YEAST	ATO3	2250710	1370360	1885510	1405620	1543320	5	1691104	373219	0.220696	2374910	1166760	2003150	1753510	1613140	5	1782294	449526	0.252218	0.07577	0.736397	0.132888
CBS_YEAST	CYS4	1951290	2129770	1985880	2199410	2016370	5	2056544	104234	0.0506838	1963430	2601330	1791040	1848180	1792390	5	1999274	343783	0.171954	-0.0407457	0.736832	0.132631
TOM20_YEAST	TOM20	529755	463717	703448	723300	737337	5	631511	125806	0.199214	464115	494933	644235	702247	717856	5	604677	118000	0.195145	-0.0626436	0.736946	0.132564
ARC1_YEAST	ARC1	1482710	1432300	1681090	1881710	1716930	5	1638948	182965	0.111635	1650370	1796300	1647360	1631570	1624560	5	1670032	71399	0.0427531	0.0271057	0.737341	0.132332
RL7B_YEAST	RPL7B	532822	N/A	546456	650835	631449	4	590390	59396.2	0.100605	639269	440665	506638	756570	728824	5	614393	137586	0.223939	0.0574927	0.738036	0.131923
PEP5_YEAST	PEP5	514181	425725	468519	431329	461913	5	460333	35383.8	0.0768656	477248	383358	453811	480018	466122	5	452111	39802.1	0.0880361	-0.0260008	0.738952	0.131384
HRB1_YEAST	HRB1	513296	395043	531371	522087	491104	5	490580	55453.1	0.113036	563464	350364	493053	570303	559485	5	507334	93111.4	0.183531	0.0484463	0.740468	0.130494
UTP21_YEAST	UTP21	1412400	1129940	1368510	1190490	1407090	5	1301686	131998	0.101406	1371690	954000	1262920	1359270	1387760	5	1267128	181688	0.143386	-0.0388192	0.740476	0.130489
SVL3_YEAST	SVL3	1794890	1863190	1784100	1599160	1661450	5	1740558	107399	0.0617036	1772070	1786640	1771260	1570130	1694870	5	1718994	90646.6	0.0527324	-0.0179854	0.740611	0.13041
COFI_YEAST	COF1	2864900	3436800	2844900	3429870	2848600	5	3085014	318071	0.103102	3050940	3887060	2758150	2544260	2709130	5	2989908	533797	0.178533	-0.0451759	0.742927	0.129054
BBC1_YEAST	BBC1	996320	872701	1047980	1027930	963760	5	981738	68823.3	0.0701036	1025110	671903	1046640	882215	1133350	5	951844	180633	0.189772	-0.0446138	0.743194	0.128898
EMI2_YEAST	EMI2	3574420	3742420	3152120	3373130	3187280	5	3405874	252447	0.074121	3426540	4507450	2737300	2851890	2908760	5	3286388	732039	0.222749	-0.0515222	0.744275	0.128266
MPM1_YEAST	MPM1	147617	110774	173484	162065	178846	5	154557	27247.3	0.176293	117787	142648	151263	182053	N/A	4	148438	26526.4	0.178704	-0.0582828	0.744515	0.128127
GSH1_YEAST	GSH1	580052	658605	527388	561873	466300	5	558844	70648.9	0.12642	604107	745108	521966	459904	N/A	4	582771	123291	0.21156	0.0604851	0.745173	0.127743
RT09_YEAST	MRPS9	281368	201957	375930	282222	334755	5	295246	65452.1	0.221686	330521	195665	288606	290506	308187	5	282697	51496	0.18216	-0.0626629	0.745297	0.127671
IRA1_YEAST	IRA1	423997	350326	355146	433233	390399	5	390620	38118.1	0.0975835	395944	324820	400353	406916	387211	5	383049	33329	0.0870097	-0.0282384	0.746852	0.126765
LCB1_YEAST	LCB1	415494	494727	461493	308646	515589	5	439190	82191.6	0.187144	376522	522283	358371	464669	394248	5	423219	68478	0.161803	-0.0534415	0.747366	0.126466
RRP9_YEAST	RRP9	1639740	1286020	1498330	1400990	1561400	5	1477296	138124	0.0934979	1498310	1033100	1535830	1565690	1554310	5	1437448	227477	0.158251	-0.0394492	0.748159	0.126006
RPC4_YEAST	RPC53	402110	272526	472526	646635	461952	5	451150	135185	0.299644	389288	272935	551941	579772	608165	5	480420	143753	0.299224	0.0906903	0.748686	0.1257
HGH1_YEAST	HGH1	3307740	3326140	3408900	3444150	3804380	5	3458262	201585	0.0582909	3186010	3397230	3298030	3691210	3510980	5	3416692	194887	0.0570397	-0.017447	0.748782	0.125645
NAM9_YEAST	NAM9	271778	205354	265513	306130	294684	5	268692	39078.5	0.14544	266820	223576	286438	273311	259285	5	261886	23622.5	0.0902016	-0.0370134	0.749299	0.125345
SRP40_YEAST	SRP40	4400990	2884300	4984960	4206180	4774940	5	4250274	822433	0.193501	4570910	2990210	4440800	4210290	4271960	5	4096834	634669	0.154917	-0.0530464	0.75021	0.124817
ARPC4_YEAST	ARC19	858491	1143520	818823	907447	869859	5	919628	129086	0.140367	834730	1352880	829618	635050	715050	5	873466	280713	0.321378	-0.0742995	0.750429	0.124691
AGP1_YEAST	AGP1	301293	N/A	363937	339338	N/A	3	334856	31561.6	0.0942542	N/A	214587	397933	399475	394446	4	351610	91373.1	0.25987	0.0704363	0.751012	0.124353
HSP7F_YEAST	SSE1	10862800	10714200	10352400	11212900	10358200	5	10700100	363120	0.0339361	11430700	12235000	10549800	10187000	9870560	5	10854612	967513	0.0891338	0.0206839	0.75143	0.124111
AP2M_YEAST	APM4	741221	601405	593741	573877	705700	5	643189	75021.8	0.11664	656892	664377	694797	645259	614592	5	655183	29166.9	0.0445172	0.0266565	0.752037	0.123761
MKC7_YEAST	MKC7	2586910	1994320	3268940	3350330	2557750	5	2751650	562204	0.204315	2920010	1423870	4033450	3275470	2916570	5	2913874	949257	0.325772	0.0826415	0.75265	0.123407
MS116_YEAST	MSS116	2420860	2166780	2260820	1890930	2167790	5	2181436	192627	0.0883028	2456310	1964910	2109010	2091060	2092120	5	2142682	184608	0.0861575	-0.0258604	0.753683	0.122811
YKC3_YEAST	YKL023W	238625	190834	192735	100204	195551	5	183590	50648.9	0.275881	163526	267525	155609	132548	145013	5	172844	54191.1	0.313526	-0.0870137	0.754332	0.122437
YM8V_YEAST	YMR295C	337455	273409	447548	472979	435895	5	393457	84555.2	0.214903	391549	245150	500183	477182	448567	5	412526	102002	0.247263	0.068279	0.756108	0.121416
GSF2_YEAST	GSF2	1666430	1807630	1385690	1643440	1546310	5	1609900	156310	0.0970931	1408260	2182550	1364370	1415200	1398110	5	1553698	352080	0.226608	-0.051265	0.756262	0.121328
VPS13_YEAST	VPS13	659728	639890	690675	735454	706152	5	686380	37713.7	0.0549458	650406	747333	592456	750977	632571	5	674749	71103.5	0.105378	-0.024657	0.757406	0.120671
GPI17_YEAST	GPI17	794128	659263	848370	839232	724094	5	773017	80376.6	0.103978	753582	522020	926105	908570	890964	5	800248	169847	0.212242	0.0499466	0.75745	0.120646
UTP7_YEAST	UTP7	1973630	1355090	1864190	1481770	1859600	5	1706856	270950	0.158742	1780450	1341120	1713280	1702620	1763930	5	1660280	181417	0.109269	-0.0399148	0.758766	0.119892
YL419_YEAST	YLR419W	2404310	1941540	2632340	2615650	2732180	5	2465204	316139	0.128241	2522500	2031410	2615640	2404910	2474930	5	2409878	225009	0.0933695	-0.0327469	0.758886	0.119824
KAD6_YEAST	FAP7	431075	514721	511236	421205	450040	5	465655	44442.4	0.0954405	348192	649838	464982	439172	328085	5	446054	127894	0.286723	-0.062045	0.759372	0.119545
RPN13_YEAST	RPN13	729559	968726	948710	923395	984950	5	911068	104040	0.114196	835192	1045780	932383	839316	801363	5	890807	99360.2	0.11154	-0.0324462	0.760897	0.118674
RSA3_YEAST	RSA3	1050770	721246	1203350	976254	1210160	5	1032356	200704	0.194414	1228700	956092	1073040	1007210	1057240	5	1.06446e+06	102618	0.096404	0.0441763	0.761028	0.118599
ACT_YEAST	ACT1	21059200	25097100	19704800	19726600	18452400	5	20808020	2.56879e+06	0.123452	17309300	34176200	16183800	14709100	15572500	5	19590180	8.2086e+06	0.419016	-0.087009	0.764911	0.116389
SAHH_YEAST	SAH1	7041020	8926160	5653640	6477600	5612230	5	6742130	1.3593e+06	0.201613	6032600	10830100	5008260	4936100	4893870	5	6340186	2.55398e+06	0.402824	-0.0886793	0.76641	0.115539
ELP4_YEAST	ELP4	247534	235192	323891	346657	350597	5	300774	55356.7	0.184047	289510	335394	248025	300776	286081	5	291957	31365.1	0.107431	-0.0429239	0.766613	0.115424
G6PD_YEAST	ZWF1	1235030	1476870	1137910	1224900	1161930	5	1247328	134730	0.108015	1141650	1587350	1145070	1118240	1071220	5	1212706	211497	0.174401	-0.0406111	0.766791	0.115323
YCQ6_YEAST	YCR016W	1531350	1063680	1669150	1115750	1623080	5	1400602	288690	0.206118	1608440	964818	1451540	1367200	1354440	5	1.34929e+06	237581	0.176079	-0.0538492	0.767042	0.115181
OAT_YEAST	CAR2	2027420	2402970	1686680	1791170	1787650	5	1939178	287885	0.148457	1776780	2903070	1548920	1526090	1478080	5	1846588	601696	0.325842	-0.0705832	0.767222	0.115079
SPB1_YEAST	SPB1	994358	797440	1015100	902895	1055550	5	953069	103432	0.108525	1121150	750839	941571	906390	931274	5	930245	131653	0.141525	-0.0349696	0.768702	0.114242
NOP58_YEAST	NOP58	16236200	11621600	16025200	14040000	15926700	5	14769940	1.96904e+06	0.133314	15136300	11116300	14596800	15876900	15266400	5	14398540	1.89046e+06	0.131296	-0.0367414	0.768719	0.114232
SUCA_YEAST	LSC1	805670	972364	770812	846771	789540	5	837031	80674.9	0.0963822	670535	1289910	643020	760249	617713	5	796285	281138	0.353062	-0.0719961	0.768881	0.114141
SUCB_YEAST	LSC2	762580	786433	654382	713710	749659	5	733353	51380.6	0.0700626	754688	939254	662064	710778	684268	5	750210	111165	0.148178	0.0327878	0.769292	0.113909
VATC_YEAST	VMA5	1454280	1674070	1342230	1421440	1326760	5	1443756	139328	0.0965037	1399630	1878780	1363720	1404290	1352490	5	1479782	224163	0.151484	0.0355577	0.76948	0.113803
UTP18_YEAST	UTP18	1615520	1275220	1497640	1429250	1535680	5	1470662	128308	0.0872449	1528890	1397350	1513530	1580010	1433870	5	1490730	73993	0.0496354	0.0195533	0.771531	0.112646
ADE_YEAST	AAH1	522407	715811	445506	465633	526742	5	535220	106935	0.199796	483984	738443	422046	473164	446157	5	512759	128446	0.2505	-0.0618511	0.771699	0.112552
SLM1_YEAST	SLM1	596895	414854	512862	535897	472601	5	506622	68234.8	0.134686	574687	359497	563518	442406	516975	5	491417	90264.4	0.183682	-0.0439626	0.772031	0.112365
CBF5_YEAST	CBF5	14077200	10327600	16666300	14105700	16612100	5	14357780	2.58824e+06	0.180267	15354900	10412800	15999700	16461400	15966500	5	14839060	2.5054e+06	0.168838	0.047567	0.772749	0.111961
DHYS_YEAST	DYS1	839886	936038	725233	850645	773313	5	825023	80364.3	0.0974086	746361	1202340	663918	680478	665227	5	791665	232042	0.293107	-0.0595446	0.773678	0.11144
UTP20_YEAST	UTP20	1282590	1104450	1148920	1046460	1180500	5	1152584	88421.5	0.0767159	1431560	1087910	1172100	1099030	1087060	5	1175532	147411	0.125399	0.0284419	0.774559	0.110945
YG5X_YEAST	YGR283C	806585	441693	722297	404654	629825	5	601011	174456	0.290271	667504	549397	728483	593747	592877	5	626402	71116	0.113531	0.059697	0.774617	0.110913
NOP56_YEAST	NOP56	22634500	16560000	21636400	18782200	20981100	5	20118840	2.44064e+06	0.121311	20996400	20298400	20178800	20350600	20448300	5	20454500	318146	0.0155538	0.0238711	0.775141	0.110619
RUVB1_YEAST	RVB1	10727000	10882700	10883400	11429100	11033400	5	10991120	267737	0.0243594	9214760	12601800	10236700	10670700	11355800	5	10815952	1.26502e+06	0.116959	-0.0231778	0.775869	0.110212
BFR2_YEAST	BFR2	1032020	832021	1138110	864205	1088150	5	990901	136119	0.137369	1225440	602450	1098320	1134900	1079320	5	1028086	244480	0.237801	0.0531478	0.775964	0.110158
SEA4_YEAST	SEA4	711237	553030	750640	695126	685576	5	679122	74738.2	0.110051	719584	505290	659833	730524	702451	5	663536	92464.4	0.139351	-0.0334947	0.777209	0.109462
HEH2_YEAST	HEH2	675289	531692	768641	626601	693666	5	659178	87671.4	0.133001	574032	521279	678535	680592	757794	5	642446	94107.1	0.146482	-0.0370916	0.778576	0.108699
GCN2_YEAST	GCN2	703284	567048	660827	646626	695613	5	654680	54359.6	0.0830324	768565	556912	648551	701481	659257	5	666953	77498.5	0.116198	0.0267965	0.780084	0.107859
KAR_YEAST	YDL124W	1410530	1640950	1339320	1481890	1197480	5	1414034	164761	0.116519	1380450	2038780	1407850	1335350	1152410	5	1462968	336949	0.230319	0.0490814	0.780631	0.107554
MLC1_YEAST	MLC1	678780	626358	807690	852490	797246	5	752513	95384.2	0.126754	791339	723504	777915	697796	703619	5	738835	43137.3	0.0583857	-0.0264647	0.780733	0.107497
ATC1_YEAST	PMR1	449777	427283	563134	503996	495701	5	487978	52696.9	0.10799	420123	286244	606820	624722	606356	5	508853	149965	0.294711	0.0604322	0.780883	0.107414
SCS7_YEAST	SCS7	642439	729439	514381	625997	565319	5	615515	81488	0.13239	503429	906973	571874	465228	500166	5	589534	181612	0.308061	-0.062219	0.781001	0.107348
CTF18_YEAST	CTF18	99016.5	104252	116077	92390.1	95234.8	5	101394	9332.97	0.0920465	77723.1	82552.6	130090	85502.8	114867	5	98147.1	23022.3	0.23457	-0.0469559	0.781223	0.107225
SOL3_YEAST	SOL3	465861	525784	406199	405583	351599	5	431005	66642.6	0.154621	405273	615843	353415	342438	351734	5	413741	115634	0.279485	-0.0589787	0.78154	0.107049
YL361_YEAST	YLR361C-A	472546	441648	1359410	1319290	974527	5	913484	442806	0.484745	1096400	510730	1001830	824273	812144	5	849075	224143	0.263985	-0.105487	0.781561	0.107037
NIC96_YEAST	NIC96	1875720	1676700	2115930	2429040	2667150	5	2152908	401767	0.186616	1982410	1311660	2359840	2752690	2836790	5	2248678	624732	0.277822	0.0627904	0.781667	0.106978
KEL1_YEAST	KEL1	N/A	N/A	355801	316448	315624	3	329291	22962	0.0697317	262473	N/A	394672	340355	355977	4	338369	55510.4	0.164053	0.0392354	0.781912	0.106842
MPD1_YEAST	MPD1	1123180	991403	1147670	1047750	1285260	5	1.11905e+06	111624	0.0997484	1299530	1032540	1099670	1144330	1114310	5	1138076	99101.2	0.0870778	0.0243191	0.783001	0.106238
LYS9_YEAST	LYS9	351658	377366	306236	383838	314127	5	346645	35505.4	0.102426	300346	460549	309111	309018	304050	5	336615	69378.7	0.206107	-0.0423603	0.783261	0.106094
NOP4_YEAST	NOP4	2343200	1735800	2460610	2039910	2392060	5	2194316	302597	0.1379	2510410	1574090	2205220	2193420	2198040	5	2136236	342003	0.160096	-0.0387003	0.783433	0.105998
SLA1_YEAST	SLA1	4837900	3294840	4526180	3811270	4020610	5	4098160	604992	0.147625	5259130	2770670	4711520	4062920	4396590	5	4240166	932170	0.219843	0.0491444	0.783512	0.105954
GAS3_YEAST	GAS3	7133210	4636710	9148350	8715290	7742550	5	7475222	1.77361e+06	0.237265	7516910	3851120	10140500	9631400	8172590	5	7862504	2.48118e+06	0.315571	0.0728724	0.784405	0.10546
RPAC1_YEAST	RPC40	4453370	3914180	4999420	4591030	4698990	5	4531398	399291	0.0881166	3983870	4151160	4820160	4580520	4774680	5	4462078	375940	0.0842523	-0.0222405	0.784655	0.105321
CDC12_YEAST	CDC12	3981470	3203390	3837510	3372690	3711320	5	3621276	324434	0.0895909	4131620	2995500	3749900	3628830	3942210	5	3689612	432521	0.117227	0.026971	0.785195	0.105023
TCPH_YEAST	CCT7	1311740	1362080	1291220	1272080	1363900	5	1320204	41504.7	0.0314381	1360800	1536760	1313640	1240700	1232570	5	1336894	123689	0.0925194	0.0181242	0.786562	0.104267
ATC3_YEAST	DRS2	498823	517922	886365	773256	703118	5	675897	166454	0.246271	546986	421888	875061	894122	810185	5	709648	212582	0.29956	0.0703014	0.787331	0.103843
H4_YEAST	HHF2	6786830	12700000	7114040	6132920	7287800	5	8004318	2.66176e+06	0.33254	6234950	18557300	7662480	5533660	5896330	5	8776944	5.52666e+06	0.629679	0.13294	0.788062	0.10344
TOM71_YEAST	TOM71	808579	757481	787428	901176	936870	5	838307	76929.3	0.0917674	895649	743662	859810	784258	847132	5	826102	61160.7	0.0740353	-0.0211581	0.788647	0.103117
VAN1_YEAST	VAN1	2034690	1827130	2211040	2475300	2310440	5	2171720	250235	0.115224	2237790	1232070	2504910	2541060	2750830	5	2253332	599333	0.265976	0.0532218	0.789264	0.102778
RPF1_YEAST	RPF1	2528950	2092230	2513910	2149640	2374760	5	2331898	202764	0.0869526	2537690	1813130	2477280	2446190	2160070	5	2286872	302100	0.132102	-0.0281291	0.789992	0.102377
NSG1_YEAST	NSG1	489125	524908	505203	489303	433018	5	488311	34218.6	0.0700753	400644	479920	514676	496565	513763	5	481114	47191	0.0980869	-0.0214239	0.790124	0.102305
THDH_YEAST	ILV1	1019950	1026330	1518690	1627970	1576330	5	1353854	304372	0.224819	826325	1374750	1628390	1631430	1589970	5	1410173	343159	0.243346	0.0588	0.790718	0.101978
IF6_YEAST	TIF6	5631060	4803340	5378190	4584190	4813680	5	5042092	441218	0.087507	5291970	5585590	4586010	4665900	4696520	5	4965198	446435	0.0899128	-0.0221712	0.791078	0.101781
VPS34_YEAST	VPS34	739070	638831	616371	787295	481388	5	652591	118781	0.182014	702296	504091	710320	728106	710570	5	671077	93822.9	0.13981	0.0402984	0.792071	0.101236
NEW1_YEAST	NEW1	2196580	2214660	2334310	2377750	2328660	5	2290392	79938.5	0.0349017	2269830	1879800	2356980	2347050	2451680	5	2261068	222692	0.0984898	-0.0185902	0.792742	0.100868
NDC1_YEAST	NDC1	584569	528477	637306	726196	769986	5	649307	99260.1	0.152871	526811	651108	685520	662501	805904	5	666369	99449.8	0.149241	0.0374205	0.792862	0.100802
GSHB_YEAST	GSH2	200758	218139	169710	185611	121450	5	179134	36902.6	0.206006	151678	277135	N/A	134023	107711	4	167637	75200.9	0.448594	-0.0956975	0.792891	0.100787
GMT1_YEAST	VRG4	332961	373209	454144	325157	353410	5	367776	51777.9	0.140786	268529	388965	484814	374541	378183	5	379006	76681.6	0.202323	0.0433941	0.793892	0.100239
TMN1_YEAST	EMP70	143855	137522	148457	150849	127549	5	141646	9376.8	0.0661986	122866	156071	150357	144327	123931	5	139510	15287.7	0.109581	-0.0219213	0.798077	0.0979553
MCY1_YEAST	MCY1	897149	740883	861507	895506	860069	5	851023	64087.7	0.0753066	722510	734657	935690	937111	1012820	5	868558	131603	0.151519	0.0294237	0.798082	0.0979524
FLC2_YEAST	FLC2	628872	648362	810051	752787	745398	5	717094	76196	0.106257	573693	615361	842684	754195	721168	5	701420	108226	0.154295	-0.0318833	0.798605	0.0976679
EF1G2_YEAST	TEF4	4433730	5633780	4382170	5293830	4600140	5	4868730	562165	0.115464	4436990	6912060	4040020	4029110	4112480	5	4706132	1.24429e+06	0.264398	-0.0490037	0.799605	0.0971242
INO80_YEAST	INO80	582246	563884	636369	571446	701459	5	611081	57960.4	0.0948489	657920	637124	508845	590160	613585	5	601527	57688.5	0.0959035	-0.0227341	0.800506	0.0966355
DCPS_YEAST	DCS1	885569	863461	760271	750914	740884	5	800220	68614.2	0.0857442	716240	1041560	783763	831972	716512	5	818009	134165	0.164014	0.0317211	0.800693	0.0965339
KSS1_YEAST	KSS1	600554	591981	610810	702291	590401	5	619207	47149.9	0.0761455	680786	774296	573459	519959	612124	5	632125	98746.4	0.156214	0.0297867	0.801039	0.0963465
MAS5_YEAST	YDJ1	4257350	4646030	4194060	4791910	4249780	5	4427826	271836	0.0613926	4161230	5171610	4213570	3936260	4335870	5	4363708	474271	0.108685	-0.021044	0.801385	0.0961589
YME1_YEAST	YME1	618520	500092	658703	663667	727472	5	633691	84258.4	0.132964	630543	498997	657152	640385	678078	5	621031	70562.8	0.113622	-0.0291138	0.803433	0.0950506
MDHP_YEAST	MDH3	772891	788776	716038	712024	683448	5	734635	44362.1	0.0603866	763233	997731	642855	571493	591190	5	713300	175625	0.246215	-0.0425186	0.803875	0.0948114
RPA34_YEAST	RPA34	2415870	2311990	4159810	2780780	3704780	5	3074646	818022	0.266054	2745790	2690370	3156050	3150640	3132200	5	2975010	235527	0.0791685	-0.0475258	0.804708	0.0943615
PYC2_YEAST	PYC2	324536	371689	365236	306849	392035	5	352069	35208.3	0.100004	379667	353485	358609	388930	306709	5	357480	31922.9	0.0892999	0.0220043	0.805525	0.0939207
CHO2_YEAST	CHO2	209206	173753	177917	247729	118643	5	185450	47696.3	0.257193	118145	217129	197735	153194	205264	5	178293	41416.8	0.232296	-0.0567739	0.806534	0.0933773
SF3B1_YEAST	HSH155	584537	506813	486746	491982	534710	5	520958	40129.7	0.0770306	625129	499066	503576	530950	485155	5	528775	56367.4	0.1066	0.0214886	0.807586	0.0928115
NU157_YEAST	NUP157	503549	473061	512048	634129	569077	5	538373	63803.1	0.118511	480656	409457	539091	589647	613950	5	526560	83057.7	0.157736	-0.032007	0.807661	0.0927711
PYC1_YEAST	PYC1	1645630	1985260	1547650	1565860	1674630	5	1683806	176682	0.10493	1613150	2148290	1494890	1508350	1464800	5	1645896	286352	0.173979	-0.0328527	0.808688	0.0922192
TIM9_YEAST	TIM9	133864	188418	236763	269869	254626	5	216708	55519.2	0.256194	N/A	338884	172459	183310	218172	4	228206	76318.8	0.334429	0.0745859	0.810011	0.091509
RSR1_YEAST	RSR1	946256	757370	663633	658403	563847	5	717902	144846	0.201763	780429	731121	712772	619293	657460	5	700215	63094.2	0.0901069	-0.0359885	0.811479	0.0907229
LGUL_YEAST	GLO1	121046	153745	134022	149893	153890	5	142519	14517.1	0.101861	137957	152780	153074	130396	148063	5	144454	9956.03	0.0689218	0.0194539	0.812831	0.0899999
ARF2_YEAST	ARF2	685014	896165	633523	718091	695976	5	725754	100189	0.138049	736993	1303030	613264	614737	542796	5	762164	310322	0.407158	0.0706212	0.813122	0.089844
MIC60_YEAST	MIC60	961956	665991	801776	1143150	1073270	5	929229	195652	0.210554	838861	781610	906798	1084500	1174520	5	957258	166440	0.173872	0.042874	0.81353	0.0896267
REE1_YEAST	REE1	330788	567985	401381	402015	438186	5	428071	87369.2	0.2041	369826	776813	396138	334017	375609	5	450481	183794	0.407995	0.0736149	0.814098	0.0893234
SYDM_YEAST	MSD1	186121	141572	185185	172754	144946	5	166116	21555	0.129759	160526	135637	199207	183187	132290	5	162169	29210.3	0.180122	-0.0346859	0.814588	0.089062
ODO2_YEAST	KGD2	712591	770881	710279	853290	818491	5	773106	63449.8	0.0820713	721511	1001200	737632	747551	731517	5	787882	119623	0.151828	0.027313	0.815249	0.0887098
FAT2_YEAST	PCS60	226057	241463	151021	179533	176213	5	194857	37581.8	0.192868	166571	326627	191529	166654	165954	5	203467	69704.1	0.342582	0.0623761	0.815836	0.0883974
FKBP4_YEAST	FPR4	4068500	1936900	3796640	3376750	3915020	5	3418762	867310	0.253691	4907730	2053870	3631950	3372250	3848020	5	3562764	1.02569e+06	0.287891	0.0595229	0.816738	0.087917
HIP1_YEAST	HIP1	180052	125572	177188	136698	137459	5	151394	25315.7	0.167218	157724	152024	164730	120122	146033	5	148127	17114.4	0.115539	-0.0314754	0.817872	0.0873146
IMG1_YEAST	IMG1	867744	666288	945319	913156	848003	5	848102	108542	0.127982	1025150	733863	969714	853494	748200	5	866084	129980	0.150077	0.0302695	0.818463	0.087001
IF4F1_YEAST	TIF4631	1899430	1465850	2706270	2672880	2786540	5	2306194	590950	0.256245	1969280	1326340	2532720	2594340	2674460	5	2219428	571390	0.257449	-0.055326	0.819352	0.0865297
ATC5_YEAST	DNF1	1842650	1376690	2409060	1915960	1747950	5	1858462	371157	0.199712	1729960	1181000	2432860	2218600	2053550	5	1923194	487906	0.253696	0.0493951	0.819691	0.08635
ALK1_YEAST	ALK1	602348	455871	627740	451360	520787	5	531621	81453.1	0.153216	571656	536501	561379	469930	468267	5	521547	49558.5	0.0950223	-0.0276025	0.820379	0.0859853
KA122_YEAST	KAP122	253061	303491	314017	359876	293197	5	304728	38508.3	0.126369	275213	275104	308189	329798	311401	5	299941	24078.8	0.0802784	-0.0228452	0.82069	0.0858209
PHSG_YEAST	GPH1	1705810	1678810	1530890	2010200	1851270	5	1755396	182239	0.103816	1659850	1576240	1601230	1962220	1847610	5	1729430	168004	0.0971442	-0.0214999	0.820714	0.0858084
ALY2_YEAST	ALY2	342148	268882	258927	274893	203699	5	269710	49367.3	0.183039	329102	187012	278927	251276	264952	5	262254	51322	0.195696	-0.0404443	0.82078	0.0857732
MNP1_YEAST	MNP1	195813	147724	267319	266917	293925	5	234340	60592.7	0.258568	292477	158236	245629	225509	209161	5	226202	49193.6	0.217476	-0.0509865	0.821756	0.0852569
UTP14_YEAST	UTP14	637540	469252	834698	824750	741114	5	701471	152095	0.216823	782982	535979	764954	698930	822909	5	721151	112782	0.156391	0.0399179	0.822538	0.0848441
RM16_YEAST	MRPL16	149902	130649	168482	137192	189883	5	155222	24158	0.155635	159768	150178	181534	141986	126267	5	151947	20605.7	0.135611	-0.0307649	0.823529	0.0843212
DPB2_YEAST	DPB2	100755	86874.4	114470	83428.1	113995	5	99904.5	14600.3	0.146143	121322	56289.7	113362	118683	105733	5	103078	26825	0.26024	0.045114	0.823775	0.0841912
ATG4_YEAST	ATG4	17697.5	N/A	N/A	N/A	25624.2	2	21660.8	5605.02	0.258763	N/A	40713	20622.6	10748	N/A	3	24027.9	15270	0.635511	0.149619	0.824129	0.0840048
KES1_YEAST	KES1	664281	816804	609372	649345	653506	5	678662	79974.1	0.117841	566991	1186970	494892	522511	456155	5	645504	305374	0.473079	-0.0722668	0.824514	0.0838017
DHOM_YEAST	HOM6	1143890	1401740	1205350	1320760	1266030	5	1267554	100002	0.0788933	1244070	1939850	1150470	1168250	1031060	5	1306740	362062	0.277073	0.0439249	0.825554	0.0832545
FAS2_YEAST	FAS2	3876430	4553810	3851400	4204860	4016660	5	4100632	289684	0.0706438	4181640	4829570	3689710	3737020	3779430	5	4043474	481097	0.118981	-0.0202509	0.826892	0.0825514
URB1_YEAST	URB1	1642850	1154670	1637890	1275970	1548130	5	1451902	223389	0.15386	1758220	956288	1550820	1425700	1381240	5	1.41445e+06	294922	0.208506	-0.0376992	0.827026	0.0824807
TOD6_YEAST	TOD6	240586	167220	254463	198103	264681	5	225011	41071.7	0.182532	240978	218319	206409	205887	230911	5	220501	15367.1	0.0696918	-0.0292091	0.827067	0.0824595
RL1D1_YEAST	UTP30	610745	491437	571839	470148	607881	5	550410	65807	0.11956	614717	504669	505834	570735	514869	5	542165	48864.6	0.0901287	-0.0217752	0.82813	0.0819014
NOP15_YEAST	NOP15	1797960	1233380	2011510	1743890	1999110	5	1757170	315998	0.179834	1991600	1370800	1888250	1913180	1822420	5	1797250	245960	0.136854	0.0325373	0.828847	0.0815259
ALF_YEAST	FBA1	43258400	54044100	38878700	39132500	36478500	5	42358440	6.97233e+06	0.164603	40991700	73299100	36072000	36780700	33667400	5	44162180	1.65007e+07	0.373638	0.0601619	0.830157	0.08084
GLY1_YEAST	GLY1	2446980	2695280	2152600	2267770	2006560	5	2313838	267285	0.115516	2232980	4146560	2008540	1782170	1910030	5	2416056	981339	0.406174	0.062366	0.831849	0.0799555
PESC_YEAST	NOP7	4639300	3067940	5077740	4004910	4354160	5	4228810	758724	0.179418	5047040	2698230	4591540	4539970	4858510	5	4347058	944349	0.217239	0.0397876	0.832931	0.079391
USA1_YEAST	USA1	105206	N/A	86551.8	126898	111073	4	107432	16664.5	0.155117	N/A	79718.9	101017	113248	124736	4	104680	19253.8	0.18393	-0.037441	0.836163	0.077709
UTP16_YEAST	BUD21	266471	211340	330889	293832	402397	5	300986	71514.4	0.237601	388949	250395	N/A	N/A	N/A	2	319672	97972.5	0.306478	0.086897	0.836575	0.0774953
PYP1_YEAST	PYP1	716781	1000590	681772	866994	765997	5	806427	129013	0.159981	815493	947347	735507	733493	723953	5	791159	94770.8	0.119787	-0.0275767	0.836916	0.0773183
MYO4_YEAST	MYO4	241070	202536	236920	220958	289869	5	238271	32591.2	0.136782	273962	167870	N/A	246178	291934	4	244986	54748	0.223474	0.0400984	0.837723	0.0768998
UTP6_YEAST	UTP6	1463040	1236700	1357750	1268370	1443760	5	1353924	101307	0.0748247	1397380	1192290	1312480	1354210	1447360	5	1340744	96945.1	0.0723069	-0.014113	0.838791	0.0763463
AQR1_YEAST	AQR1	254867	203689	278681	229801	275801	5	248568	31837.2	0.128083	245086	190283	287186	277897	265836	5	253258	38565	0.152276	0.0269661	0.839329	0.0760677
PO152_YEAST	POM152	958761	832967	902547	1137070	1129650	5	992199	136373	0.137446	811762	858366	934308	1050010	1208450	5	972579	159689	0.164191	-0.0288138	0.839861	0.0757924
6PGD1_YEAST	GND1	2000750	2208740	1696480	1801590	1811460	5	1903804	202696	0.106469	1875170	2696630	1597550	1527780	1570240	5	1853474	490708	0.26475	-0.0386531	0.840003	0.075719
CHIT_YEAST	CTS1	959734	1092730	N/A	657469	N/A	3	903311	223049	0.246923	1270760	1370340	624011	577043	892828	5	946996	363374	0.383712	0.0681362	0.840186	0.0756246
GCS1_YEAST	GCS1	123684	157907	104489	145144	99424.8	5	126130	25292.3	0.200526	96238.9	185519	72391.4	N/A	N/A	3	118050	59634.3	0.505162	-0.0955135	0.84088	0.0752661
IF4F2_YEAST	TIF4632	875408	564243	1022620	1040560	1074680	5	915502	210619	0.230059	798763	481071	945192	1082610	1115390	5	884605	258044	0.291705	-0.0495296	0.841071	0.0751675
PGTA_YEAST	BET4	68934.8	72736.5	72309	69369.1	52630.7	5	67196	8317.66	0.123782	N/A	100544	47400.8	N/A	N/A	2	73972.4	37577.9	0.507999	0.138611	0.841282	0.0750585
DCP1_YEAST	DCP1	966101	674967	851156	800917	908179	5	840264	111173	0.132307	836969	647997	851116	909020	886583	5	826337	103680	0.12547	-0.0241124	0.842824	0.0742634
YM71_YEAST	YMR226C	1200910	1295030	988328	1127900	1030320	5	1.1285e+06	124763	0.110557	1056040	1706790	939798	865996	901094	5	1.09394e+06	349975	0.31992	-0.044865	0.843469	0.0739309
ETFB_YEAST	CIR1	365158	351272	N/A	428707	416186	4	390331	37861.5	0.0969986	455725	329077	N/A	394868	353880	4	383388	55331.8	0.144324	-0.0258938	0.843635	0.0738456
COQ3_YEAST	COQ3	432937	402495	454597	443890	524304	5	451645	45038.6	0.0997213	495820	447305	451119	512702	382077	5	457805	50863.8	0.111104	0.019544	0.844468	0.0734169
YGD9_YEAST	YGL039W	202648	255387	182516	N/A	N/A	3	213517	37631.7	0.176247	171047	302229	196436	N/A	N/A	3	223237	69576.7	0.311671	0.0642274	0.844771	0.0732609
UTP9_YEAST	UTP9	2451820	1985190	2481460	2287820	2596250	5	2360508	237007	0.100405	2304630	1618210	2240300	2755770	2652780	5	2314338	447095	0.193185	-0.0284978	0.844993	0.0731467
SUM1_YEAST	SUM1	179317	169811	170551	187373	174716	5	176354	7234.75	0.0410241	145991	201629	179791	160969	183176	5	174311	21418	0.122872	-0.0168058	0.848021	0.0715931
ERG9_YEAST	ERG9	768304	920017	667946	808625	745584	5	782095	92573.7	0.118366	738468	1069570	751145	733381	697334	5	797980	153133	0.191901	0.0290076	0.848652	0.0712705
SPC2_YEAST	SPC2	423656	397122	560905	638332	524031	5	508809	99306.3	0.195174	352030	403385	643537	568540	651828	5	523864	138505	0.264391	0.0420676	0.848839	0.0711747
RFC2_YEAST	RFC2	1390070	1324350	1451530	1308950	1404600	5	1375900	58915.4	0.0428195	1426970	1548510	1344800	1241550	1254930	5	1363352	127736	0.0936926	-0.0132175	0.84891	0.0711386
GLE2_YEAST	GLE2	539778	516262	701318	713987	812247	5	656718	125360	0.190889	553972	514838	700240	785239	809830	5	672824	133459	0.198356	0.0349539	0.849001	0.071092
RFA1_YEAST	RFA1	966575	859751	962215	850680	955382	5	918921	58379.4	0.0635304	997894	957903	835680	919442	919941	5	926172	60049.6	0.0648363	0.0113399	0.851313	0.0699108
PSP2_YEAST	PSP2	928810	725678	1153010	1147750	1192860	5	1.02962e+06	198979	0.193254	1133180	654225	1058810	1120260	1059810	5	1005257	199159	0.198118	-0.0345498	0.851375	0.0698791
IOC2_YEAST	IOC2	909173	903854	739712	860728	784392	5	839572	74901.4	0.0892139	747078	974888	739513	775493	904855	5	828365	105614	0.127497	-0.0193864	0.85188	0.0696214
CDC11_YEAST	CDC11	2131020	1949430	2006930	1745560	1792500	5	1925088	157725	0.0819312	2150980	1369240	2161840	2005410	2099200	5	1957334	334520	0.170906	0.0239656	0.852191	0.0694628
EF1B_YEAST	EFB1	4637720	4722080	4359170	5085720	4555540	5	4672046	267522	0.0572602	4846860	5932880	4287470	4261620	4362310	5	4738228	708986	0.149631	0.0202931	0.852685	0.0692116
G3P3_YEAST	TDH3	311123000	368552000	277267000	308973000	267923000	5	306767600	3.94345e+07	0.128549	299479000	533149000	261002000	262766000	233632000	5	318005600	1.22525e+08	0.385292	0.0519061	0.853175	0.068962
IMDH4_YEAST	IMD4	10182300	11736100	9383060	9745870	8680030	5	9945472	1.14236e+06	0.114862	9126170	14638700	8605140	7923990	8115440	5	9681888	2.8099e+06	0.290222	-0.0387514	0.85318	0.0689596
LMO1_YEAST	LMO1	532141	417462	537026	435342	496596	5	483713	54960.1	0.113621	559235	348575	447289	496927	524239	5	475253	81779.7	0.172076	-0.0254568	0.853193	0.0689526
XRN1_YEAST	XRN1	31221100	26096900	33747100	30633700	31614100	5	30662580	2.80971e+06	0.0916332	34808100	22563700	32716100	32943900	32706000	5	31147560	4.87848e+06	0.156625	0.0226401	0.853227	0.0689355
CUE3_YEAST	CUE3	928099	706747	821958	838522	900586	5	839182	85896.5	0.102357	998389	551808	837000	867898	861407	5	823300	164311	0.199576	-0.0275655	0.854385	0.0683464
BDH1_YEAST	BDH1	99541.5	147356	94135.1	94430.6	103023	5	107697	22478.4	0.208719	97478.9	181227	93591.2	N/A	77797.1	4	112524	46586.4	0.414014	0.0632457	0.858141	0.0664412
MSRA_YEAST	MXR1	133261	179616	148656	151374	117752	5	146132	23054.9	0.157768	137331	207792	151477	N/A	105716	4	150579	42670.6	0.283377	0.0432504	0.859498	0.0657552
FET3_YEAST	FET3	4608960	3103620	2544980	3163590	2398450	5	3163920	874758	0.276479	4505150	2252160	3113260	2887240	2560480	5	3063658	869368	0.283768	-0.0464579	0.860274	0.0653633
YO283_YEAST	YOR283W	319287	346382	210183	237948	198983	5	262557	66398.8	0.252893	N/A	292430	213348	N/A	N/A	2	252889	55919.4	0.221122	-0.0541242	0.861154	0.0649192
REXO4_YEAST	REX4	874497	684556	936741	855143	1087450	5	887677	145608	0.164033	1007100	780405	873051	976849	870075	5	901496	91227.3	0.101195	0.0222856	0.862588	0.0641968
DOM34_YEAST	DOM34	487155	448756	439348	N/A	384997	4	440064	42134.7	0.0957468	N/A	628852	396337	346947	N/A	3	457379	150540	0.329136	0.0556757	0.862663	0.0641589
SEC6_YEAST	SEC6	11754.4	24095.1	10794.9	N/A	N/A	3	15548.1	7417.42	0.477062	12061	28818.7	13593.5	12022.9	N/A	4	16624	8162.63	0.491014	0.0965283	0.863269	0.0638536
CTR1_YEAST	CTR1	7708080	7331800	11086900	8739070	7910620	5	8555294	1.50608e+06	0.176041	9872710	4608890	11230800	9009370	9209700	5	8786294	2.49177e+06	0.283597	0.0384373	0.864527	0.0632217
DLHH_YEAST	YDL086W	197245	245027	227627	191928	206364	5	213638	22214.4	0.103982	183387	302609	N/A	171498	172644	4	207534	63608.8	0.306497	-0.0418184	0.864529	0.0632203
RENT1_YEAST	NAM7	2861190	2257970	3166970	3064290	3029550	5	2875994	362586	0.126073	2931120	1859840	3136520	3023730	3169060	5	2824054	547199	0.193764	-0.026293	0.864613	0.0631784
CCS1_YEAST	CCS1	562682	703833	470023	551894	505756	5	558838	89152	0.159531	542336	834855	463716	452661	424909	5	543695	168501	0.309917	-0.0396305	0.864799	0.0630849
DBP9_YEAST	DBP9	2376730	1655610	2387250	1996270	2215500	5	2126272	307093	0.144428	2398480	1632600	2299170	2096480	2040170	5	2093380	296055	0.141424	-0.0224919	0.867393	0.061784
DOT6_YEAST	DOT6	577607	419141	538472	591775	647128	5	554825	85266.8	0.153683	612718	409309	542570	556591	607450	5	545728	82212.2	0.150647	-0.0238507	0.867914	0.0615233
HOSC_YEAST	LYS20	1820630	1827890	1650300	1667340	1673600	5	1727952	88366.6	0.0511395	1649300	2160030	1620100	1529210	1574480	5	1706624	257530	0.1509	-0.0179179	0.867921	0.0615198
NTF2_YEAST	NTF2	211550	270033	264784	337072	183514	5	253391	59251	0.233833	179116	440606	241372	176674	179662	5	243486	113514	0.466203	-0.0575242	0.868342	0.0613094
CRP1_YEAST	CRP1	424583	371761	424373	441841	389620	5	410436	28765.1	0.0700842	473020	382941	426002	367660	382674	5	406459	43117.5	0.106081	-0.0140446	0.868675	0.0611428
ERF3_YEAST	SUP35	1200610	1184700	1251620	1213660	1184550	5	1207028	27737.3	0.0229798	1074050	1208310	1338590	1248440	1204300	5	1214738	95418.2	0.0785504	0.00918604	0.869526	0.0607176
YP225_YEAST	YPL225W	742253	792895	687445	877960	831288	5	786368	74467.1	0.0946975	748471	884404	746810	706253	807364	5	778660	69235.6	0.0889163	-0.0142107	0.86963	0.0606653
KRE6_YEAST	KRE6	934216	970646	1210280	1208360	1172650	5	1.09923e+06	135458	0.12323	1196650	873855	1161590	1207910	1129210	5	1113843	137673	0.123602	0.0190521	0.869858	0.0605517
OST1_YEAST	OST1	1461610	1369720	1462050	1633140	1336310	5	1452566	115280	0.0793628	1315110	1479090	1562560	1479570	1481100	5	1463486	90337.6	0.0617277	0.0108052	0.871958	0.0595047
GLNA_YEAST	GLN1	2237130	2910600	2057680	2211270	1960770	5	2275490	372643	0.163764	2176370	3615020	1997650	1987280	1904970	5	2336258	721673	0.308901	0.0380224	0.872638	0.0591659
EF3A_YEAST	YEF3	17433800	18446200	16020900	18047000	15584500	5	17106480	1.25314e+06	0.0732555	17579900	19239100	16810900	15042300	16113700	5	16957180	1.58071e+06	0.0932177	-0.0126467	0.872865	0.0590531
VATA_YEAST	VMA1	6734900	7362930	6374700	7089780	6269250	5	6766312	464220	0.0686076	6324040	8256000	6601140	6220240	6053650	5	6691014	897189	0.134089	-0.0161448	0.873101	0.0589353
GAR1_YEAST	GAR1	3262570	2450210	3867520	3000450	3913600	5	3298870	614787	0.186363	3291870	2774420	3518550	3421480	3234590	5	3248182	287087	0.0883838	-0.0223395	0.873137	0.0589176
KPR5_YEAST	PRS5	460198	530123	519691	356532	456563	5	464621	69085	0.148691	392362	760691	491735	422921	323591	5	478260	169050	0.35347	0.0417395	0.873561	0.0587069
ENO2_YEAST	ENO2	24541800	27989200	21556200	28000300	21378500	5	24693200	3.2654e+06	0.132239	22246200	43057800	21561100	21286500	19216800	5	25473680	9.89453e+06	0.388422	0.0448936	0.873725	0.0586255
MKAR_YEAST	IFA38	544489	656878	499102	588340	562396	5	570241	58350.3	0.102326	504640	752034	531276	506618	511500	5	561214	107193	0.191002	-0.0230218	0.873911	0.0585328
SPT5_YEAST	SPT5	2141230	1922240	2428980	2296630	2343550	5	2226526	199664	0.0896749	2214780	1865730	2352600	2311680	2285580	5	2206074	196757	0.0891888	-0.0133133	0.874453	0.0582636
NU188_YEAST	NUP188	1133230	1155260	1416010	1522650	1569680	5	1359366	204266	0.150266	1128940	1141690	1502490	1505670	1630550	5	1381868	230964	0.167139	0.0236859	0.874477	0.0582515
BIP_YEAST	KAR2	5223150	4938770	6050750	6239420	6026690	5	5695756	576084	0.101143	5825100	5552560	6180990	5483950	5670610	5	5742642	277123	0.0482571	0.0118273	0.875337	0.0578247
ACAC_YEAST	ACC1	9944520	11306200	9259490	9705840	9491830	5	9941576	803942	0.0808667	10099200	12363100	9392000	9274540	9147660	5	10055300	1.34176e+06	0.133438	0.0164096	0.875759	0.0576156
PAT1_YEAST	PAT1	710212	514543	762684	705863	766902	5	692041	103225	0.14916	711681	489434	737505	717344	750253	5	681243	108338	0.159029	-0.0226867	0.875832	0.0575794
FKH1_YEAST	FKH1	194249	195366	221653	119113	N/A	4	182595	44175.4	0.241931	168940	213994	216513	172187	161926	5	186712	26332.4	0.141032	0.0321654	0.87625	0.0573721
MDL2_YEAST	MDL2	50798.4	66064.4	42348	46162.6	51371.8	5	51349	9010.6	0.175477	N/A	67589.1	N/A	N/A	27184.3	2	47386.7	28570.5	0.602923	-0.115855	0.877194	0.0569045
SHY1_YEAST	SHY1	199660	122700	166062	179800	206399	5	174924	33287.4	0.190296	142883	121067	223941	215685	191070	5	178929	45199	0.252609	0.032659	0.87754	0.0567331
NEP1_YEAST	EMG1	2488090	2129530	2398320	2194830	2372900	5	2316734	149231	0.0644144	2467360	2595840	2052540	2146520	2224750	5	2297402	226910	0.098768	-0.0120891	0.878085	0.0564634
PDC1_YEAST	PDC1	42678500	51178100	39013500	44688600	35309900	5	42573720	5.99911e+06	0.140911	39465300	74534400	39673300	32605700	33246600	5	43905060	1.74432e+07	0.397292	0.0444241	0.878188	0.0564124
RRP36_YEAST	RRP36	2192000	2318530	2673360	3129250	2844790	5	2631586	382789	0.14546	2814990	3185290	2430320	2244230	2288550	5	2592676	400275	0.154387	-0.0214906	0.879072	0.0559756
NUP57_YEAST	NUP57	344181	N/A	378937	688025	577647	4	497198	163592	0.329028	355614	270074	556203	581342	640261	5	480699	159138	0.331055	-0.0486858	0.883683	0.0537034
CSC1_YEAST	CSC1	94892.2	83445.1	82364.1	89986.2	70427	5	84222.9	9239	0.109697	46368.3	60327.7	108381	103481	113643	5	86440.2	30819.6	0.356543	0.0374895	0.883913	0.0535905
NOC2_YEAST	NOC2	3856600	2953940	3920860	3206350	3614520	5	3510454	418708	0.119275	4308080	2423960	3508850	3340420	3700410	5	3456344	683197	0.197665	-0.0224108	0.884466	0.0533187
AP2A_YEAST	APL3	1916100	1511360	1676960	1465420	1737000	5	1661368	181487	0.109239	1946820	1411480	1763380	1626810	1647820	5	1679262	196284	0.116887	0.0154557	0.884749	0.05318
PXA2_YEAST	PXA2	N/A	2287840	1860850	1572300	2272990	4	1998495	346245	0.173253	2067110	N/A	1787270	2179490	1839950	4	1968455	185841	0.0944093	-0.0218502	0.884969	0.0530721
VATH_YEAST	VMA13	1148860	1343850	1060800	1246210	1100960	5	1180136	114735	0.0972215	1104900	1453640	1066220	1157590	1051230	5	1166716	165580	0.141919	-0.0164997	0.885714	0.0527067
RIX1_YEAST	RIX1	1798090	1385030	1669260	1590560	1559710	5	1600530	151624	0.0947338	1789570	1024990	1682220	1630490	1758120	5	1577078	314896	0.199671	-0.0212957	0.885845	0.0526423
IRA2_YEAST	IRA2	254192	219242	225687	228489	249479	5	235418	15447.8	0.0656188	329979	203856	215536	167295	239225	5	231178	61029.9	0.263995	-0.026218	0.886802	0.0521734
PYRF_YEAST	URA3	10408100	13669900	9365290	9697580	9646570	5	10557488	1.78185e+06	0.168776	9769240	17193200	9167450	9252940	8723720	5	10821310	3.5813e+06	0.330949	0.0356086	0.887693	0.0517373
SNU71_YEAST	SNU71	103945	98369.3	146628	120738	127368	5	119410	19285.9	0.161511	111790	87827	118443	129243	140750	5	117611	19952.3	0.169647	-0.0219015	0.888326	0.0514278
NU120_YEAST	NUP120	839583	820219	883628	902207	963175	5	881762	56160.9	0.0636916	832759	801943	928145	992289	883761	5	887779	75767.6	0.0853451	0.00981127	0.890379	0.0504251
YD090_YEAST	YDR090C	176971	71334.1	128337	132140	70212	5	115799	45336.4	0.39151	103029	N/A	136217	N/A	N/A	2	119623	23467.5	0.196178	0.0468743	0.891028	0.0501088
RPC2_YEAST	RET1	844947	799883	1141160	1003380	1110210	5	979916	153424	0.156568	871794	614380	1128020	1101620	1099380	5	963039	220738	0.22921	-0.0250642	0.892237	0.0495198
CBF1_YEAST	CBF1	139691	149218	133517	113697	121509	5	131526	14158.5	0.107648	112019	189980	140736	100067	102035	5	128967	37778.5	0.292931	-0.028346	0.892645	0.0493214
NU159_YEAST	NUP159	365700	372377	425345	475624	505952	5	429000	61890.7	0.144267	328512	346844	459159	506884	538530	5	435986	94307.7	0.216309	0.0233048	0.893807	0.0487561
TOH1_YEAST	TOH1	6123410	4203650	7931790	7658760	6470270	5	6477576	1.48376e+06	0.229061	6132660	3037410	9111360	8045980	6908800	5	6647242	2.3126e+06	0.347903	0.0373018	0.894171	0.0485794
NU192_YEAST	NUP192	859350	838184	938890	1039270	1096710	5	954481	112067	0.117412	822390	742370	1025070	1028870	1095920	5	942924	151899	0.161093	-0.0175747	0.894781	0.0482833
BCA1_YEAST	BAT1	2734060	3273090	2537980	2519900	2492920	5	2711590	328058	0.120984	2668420	3771360	2608270	2487290	2230290	5	2753126	593503	0.215574	0.0219316	0.895378	0.0479934
PPOX_YEAST	HEM14	395669	271883	351764	471242	315542	5	361220	76564.6	0.211961	352178	323436	401090	375481	328277	5	356092	32619.6	0.0916044	-0.0206261	0.895409	0.0479785
SEC13_YEAST	SEC13	1674370	1884660	1566790	1736930	1683700	5	1709290	115865	0.0677857	1550120	2340660	1548540	1540920	1446720	5	1685392	368863	0.218859	-0.020313	0.895703	0.0478361
MDHM_YEAST	MDH1	525152	567587	506570	654814	495153	5	549855	64820.8	0.117887	608047	726924	507945	528360	418096	5	557874	116186	0.208266	0.0208886	0.897011	0.0472023
NMD3_YEAST	NMD3	1378660	1514260	1313410	1227940	1289950	5	1344844	108988	0.0810412	1350490	1462240	1352030	1290620	1227970	5	1336670	86791.5	0.0649311	-0.0087955	0.899024	0.0462285
DHAS_YEAST	HOM2	2510910	3007160	2071460	2446610	2230760	5	2453380	355475	0.144892	2372770	3784450	1913380	1960880	1977970	5	2401890	794538	0.330797	-0.0306006	0.89944	0.0460277
SDA1_YEAST	SDA1	1492270	1352580	1540760	1487300	1432640	5	1461110	71746.6	0.0491042	1591650	1227410	1479620	1456770	1505680	5	1452226	135656	0.0934121	-0.00879881	0.901182	0.0451875
H2B1_YEAST	HTB1	10457700	12557200	16593100	19457600	15442900	5	14901700	3.50556e+06	0.235246	12072700	24690000	14359000	12944800	12270600	5	15267420	5.34303e+06	0.349963	0.0349794	0.90182	0.0448802
HXKG_YEAST	GLK1	3305290	3748180	2644890	3060350	2564500	5	3064642	487721	0.159145	2973760	4431290	2524880	2603780	2519460	5	3010634	815837	0.270985	-0.0256512	0.902718	0.044448
ARP7_YEAST	ARP7	58232.6	54916.2	60186.6	73901.1	76064.1	5	64660.1	9639.97	0.149087	60243.9	63395.4	62522	68886.8	65335.6	5	64076.7	3251.67	0.0507465	-0.0130754	0.903071	0.0442782
ACON_YEAST	ACO1	7018160	7070410	6607220	7414320	6286560	5	6879334	438012	0.0636708	7188500	7224890	6872850	6983170	6289580	5	6911798	376947	0.0545368	0.00679215	0.903202	0.0442153
TOR2_YEAST	TOR2	358383	303569	329645	255697	310283	5	311515	37767.8	0.121239	390151	255353	300657	330017	262697	5	307775	55025.6	0.178785	-0.0174274	0.903753	0.0439501
COPZ_YEAST	RET3	183061	200544	223403	208239	202266	5	203503	14548.2	0.071489	175594	268182	218517	189161	177811	5	205853	38813.2	0.188548	0.0165672	0.903949	0.0438562
CAN1_YEAST	CAN1	257201	163362	365408	222140	260425	5	253707	73643	0.290268	207673	137904	345400	309763	298862	5	259920	85037.2	0.327166	0.0349054	0.904817	0.0434395
YPT1_YEAST	YPT1	1733810	2419480	1558200	1688350	1787430	5	1837454	336234	0.182989	1666350	3011870	1374110	1434590	1486890	5	1794762	689075	0.383937	-0.0339156	0.905116	0.0432958
ERG25_YEAST	ERG25	1757610	2743040	1820420	2170730	1637940	5	2025948	447208	0.22074	1626690	2962490	2127150	1713220	1891870	5	2064284	537398	0.260332	0.0270443	0.905537	0.0430938
TAF5_YEAST	TAF5	1023810	863988	1041850	1063110	1033900	5	1.00533e+06	80323.7	0.0798977	942846	917458	995994	1099450	1041230	5	999396	73627.8	0.0736723	-0.00854367	0.906072	0.0428372
CHD1_YEAST	CHD1	523095	593976	654360	701594	717547	5	638114	80282	0.125811	609880	690691	657233	603919	653117	5	642968	36068.1	0.0560962	0.0109318	0.906202	0.0427752
FKBP_YEAST	FPR1	2035300	1817730	1493600	1520150	1276420	5	1628640	297990	0.182969	1530020	2635180	1433110	1366310	1347460	5	1662416	548465	0.32992	0.0296137	0.907536	0.0421361
SOV1_YEAST	SOV1	125307	128602	125670	71239.9	116092	5	113382	24021.6	0.211864	133267	101821	113983	110546	114504	5	114824	11492.8	0.10009	0.0182328	0.907749	0.0420341
UGPA1_YEAST	UGP1	5161730	4791030	4133000	4024980	3957680	5	4413684	533802	0.120942	4938260	5747290	4129260	3757050	3764420	5	4467256	862111	0.192985	0.0174056	0.909435	0.0412283
RIR4_YEAST	RNR4	1336550	1569470	1181900	1464870	1410200	5	1392598	145217	0.104278	1213160	2177710	1185390	1112440	1146360	5	1367012	454803	0.332698	-0.0267529	0.90946	0.0412163
MTAP_YEAST	MEU1	1515400	1822630	2014430	1563480	2075460	5	1798280	254605	0.141582	1254840	2091340	1861280	1864110	1816770	5	1777668	311340	0.17514	-0.0166318	0.911697	0.0401494
IDHP_YEAST	IDP1	2220620	2203100	2160290	2370730	1989370	5	2188822	136840	0.0625176	2003960	2816040	2143420	2097580	1775930	5	2167386	389277	0.179606	-0.0141985	0.912067	0.0399732
NOC3_YEAST	NOC3	872261	602998	800273	620554	764355	5	732088	116665	0.159359	969770	449542	770603	747979	778584	5	743296	186812	0.251329	0.0219186	0.91274	0.0396529
GPD2_YEAST	GPD2	1285160	1504970	1214080	1128110	1055000	5	1237464	172940	0.139753	1195160	1679900	1083530	1084950	1064670	5	1221642	261296	0.213889	-0.018565	0.913299	0.0393868
BPT1_YEAST	BPT1	792867	719566	905568	887271	891958	5	839446	80556.9	0.0959644	697809	623245	905021	1025580	994890	5	849309	179879	0.211795	0.016852	0.914846	0.0386521
SEC3_YEAST	SEC3	281285	203722	291288	261129	261707	5	259826	33923.6	0.130563	293345	234152	292417	260025	230412	5	262070	30351.7	0.115815	0.0124064	0.914973	0.0385918
TOP2_YEAST	TOP2	3564700	3441230	3937410	3682220	3629560	5	3651024	183655	0.0503022	3883060	3346980	3664040	3617840	3681270	5	3638638	192160	0.052811	-0.00490262	0.919585	0.0364082
VAC8_YEAST	VAC8	5497690	3984340	8406110	7518660	6903200	5	6462000	1.74352e+06	0.269811	5941220	3284420	8070360	8410860	7229000	5	6587172	2.07744e+06	0.315377	0.0276785	0.920419	0.0360146
PCNA_YEAST	POL30	2608840	3380460	2347570	2517640	2377570	5	2646416	423793	0.160139	2578480	4041990	2215350	2298020	2301390	5	2687046	769777	0.286477	0.0219812	0.920906	0.0357845
YRF11_YEAST	YRF1-1	773684	658771	878861	679183	788870	5	755874	89222	0.118038	840527	636427	770985	763405	741649	5	750599	73793.6	0.098313	-0.0101038	0.921448	0.035529
WHI3_YEAST	WHI3	496446	516678	668557	650141	704712	5	607307	94310.4	0.155293	568096	494458	617836	670496	658621	5	601901	72220.4	0.119987	-0.0128984	0.921624	0.0354464
MIC27_YEAST	MIC27	128492	83645.1	71575.8	112925	119471	5	103222	24400.2	0.236387	64933.2	83537.2	89937.5	138863	148694	5	105193	36566.9	0.347618	0.027291	0.922955	0.0348195
BCH1_YEAST	BCH1	425914	372775	372602	418447	398255	5	397599	24889.2	0.0625988	396960	372893	413891	411319	386151	5	396243	17221.5	0.043462	-0.00492796	0.922976	0.0348094
YIQ1_YEAST	YIL161W	418840	329293	409633	392642	388251	5	387732	34953	0.0901474	424054	374022	408780	382263	338942	5	385612	32932.4	0.0854029	-0.00790837	0.923819	0.0344132
GUAA_YEAST	GUA1	3995940	4896290	3678840	3970840	3548730	5	4018128	526628	0.131063	3716300	6138020	3444680	3303690	3190960	5	3958730	1.23398e+06	0.311712	-0.0214858	0.924707	0.033996
GWT1_YEAST	GWT1	61775.5	51211.3	64729.6	N/A	41515.1	4	54807.9	10592.8	0.193271	31932.2	48629.8	71125.2	57787.3	68906.3	5	55676.2	16059.2	0.28844	0.0226765	0.925278	0.033728
PGK_YEAST	PGK1	49856900	59507700	40605400	50483200	42881700	5	48666980	7.42789e+06	0.152627	47305600	80949200	37933200	37082300	35593600	5	47772780	1.91071e+07	0.399958	-0.0267544	0.925962	0.0334069
DET1_YEAST	DET1	252002	230951	262599	245621	246779	5	247590	11468.7	0.0463214	274792	206292	240791	288832	219421	5	246026	35262.8	0.14333	-0.00914694	0.928606	0.0321685
CWH43_YEAST	CWH43	418852	400277	468483	469287	489998	5	449379	37927.9	0.0844006	461750	246168	453272	526430	533720	5	444268	116600	0.262455	-0.0165038	0.92947	0.0317646
ERD2_YEAST	ERD2	442329	352838	495056	414531	395443	5	420039	53093.5	0.126401	377823	299376	484158	471294	448564	5	416243	77171.4	0.1854	-0.0130986	0.930296	0.0313787
RTN1_YEAST	RTN1	1686200	2070980	1719480	2473040	1926790	5	1975298	319482	0.161739	1924960	2820440	1668770	1793280	1783780	5	1998246	468491	0.234451	0.0166639	0.930412	0.0313249
SPB4_YEAST	SPB4	1114240	849992	1004970	935132	985591	5	977985	96915	0.0990966	1125310	814735	1019190	1045850	916009	5	984219	120733	0.122668	0.00916674	0.930574	0.0312493
ACK1_YEAST	ACK1	232241	141255	215272	238997	273966	5	220346	49106	0.222858	231774	191917	233865	212437	221106	5	218220	17044.8	0.0781083	-0.01399	0.930703	0.031189
YN8O_YEAST	YNR040W	192210	193797	151006	154053	190802	5	176374	21819	0.123709	153859	222922	148913	181172	167749	5	174923	29642.2	0.169458	-0.0119146	0.932129	0.0305239
JIP5_YEAST	JIP5	815051	646342	910254	678136	965608	5	803078	139842	0.174132	1001300	577267	791312	800452	886120	5	811290	155713	0.191933	0.0146776	0.932266	0.0304602
YMY9_YEAST	YMR099C	1313840	1388860	1222160	1268270	1193680	5	1277362	77290.1	0.0605076	1166320	1739090	1243670	1096660	1085180	5	1266184	271855	0.214704	-0.0126804	0.933216	0.0300177
SHS1_YEAST	SHS1	2382830	1962660	2488820	2287810	2588680	5	2342160	240265	0.102583	2684460	1585220	2498790	2475680	2563740	5	2361578	441503	0.186953	0.0119116	0.933894	0.0297025
PFKA2_YEAST	PFK2	7934640	9011720	7260990	8577940	7252070	5	8007472	785353	0.0980776	7634610	10054600	7404110	7255030	7418310	5	7953332	1.18242e+06	0.148669	-0.00978745	0.934437	0.0294498
NAB6_YEAST	NAB6	968383	802457	985312	1037010	994209	5	957474	90276.9	0.0942865	987177	694626	990488	1023120	1059240	5	950930	146213	0.153758	-0.00989416	0.93464	0.0293556
SEC16_YEAST	SEC16	N/A	N/A	285199	264070	364990	3	304753	53225.8	0.174652	283319	N/A	314040	289044	321102	4	301876	18498.9	0.0612796	-0.0136832	0.935599	0.0289103
UBA4_YEAST	UBA4	440995	453460	585188	620898	685907	5	557290	106855	0.19174	348549	494280	638713	623619	650000	5	551032	129394	0.234822	-0.0162906	0.935671	0.028877
DRS1_YEAST	DRS1	4881410	3894390	4932600	3770590	4495490	5	4394896	542265	0.123385	4782570	3190200	4628740	4711810	4502470	5	4363158	663935	0.152168	-0.0104563	0.936134	0.0286619
NTE1_YEAST	NTE1	1282190	1161090	1307390	1163880	1273440	5	1237598	69699.1	0.056318	1241120	915274	1408200	1300940	1285750	5	1.23026e+06	186462	0.151563	-0.00858328	0.937419	0.0280662
PSG1_YEAST	PSG1	964027	847555	1069370	1084900	1093950	5	1.01196e+06	105671	0.104422	1028010	1096850	1107550	915474	936766	5	1016930	88658.8	0.0871828	0.00706754	0.937828	0.0278766
GPP1_YEAST	GPP1	7354550	9100630	5938480	7138950	5848420	5	7076206	1.32113e+06	0.186701	6540600	11589000	5832850	5416280	5470340	5	6969814	2.62086e+06	0.37603	-0.0218559	0.938073	0.0277634
CYPH_YEAST	CPR1	2437280	3287220	2106180	2947270	2090730	5	2573736	528940	0.205515	2493490	4142110	2081610	1980450	1983740	5	2536280	922157	0.363586	-0.0211501	0.93962	0.0270479
GRE3_YEAST	GRE3	267529	297051	188520	205507	198095	5	231340	48046.1	0.207686	202826	393913	187739	217377	135820	5	227535	97967.8	0.430561	-0.0239288	0.940454	0.0266626
OYE2_YEAST	OYE2	1257840	1537270	1108440	1220430	1079110	5	1240618	181840	0.146572	1243490	1768370	1050900	1051530	1026660	5	1228190	314358	0.255952	-0.0145252	0.941338	0.0262545
SLM2_YEAST	SLM2	169248	85451.6	125083	77781.8	139653	5	119443	38117.8	0.319128	125250	114570	144642	122149	97504.9	5	120823	17113.8	0.141644	0.0165692	0.94373	0.0251524
NBP2_YEAST	NBP2	480533	535125	533545	435343	607828	5	518475	64882.2	0.125141	557148	520506	522181	518818	461708	5	516072	34304.5	0.0664723	-0.00670095	0.943998	0.025029
MMS1_YEAST	MMS1	495929	431473	499506	421369	488549	5	467365	37754.4	0.0807813	486329	327433	518007	507649	511925	5	470269	80733.3	0.171675	0.00893469	0.944432	0.0248294
DHE4_YEAST	GDH1	3911640	4609550	3567800	3944650	3632400	5	3933208	412929	0.104985	3828080	5685920	3516090	3452650	3351960	5	3966940	977258	0.246351	0.0123201	0.945887	0.0241606
SCJ1_YEAST	SCJ1	1180980	1194900	1106820	1215940	1150160	5	1169760	42532.6	0.0363601	1048160	1209770	1161800	1196740	1245980	5	1172490	75747.7	0.0646041	0.00336306	0.946159	0.024036
SLA2_YEAST	SLA2	2803720	2023770	2920560	2505710	2613600	5	2573472	347080	0.134868	2859690	1991560	3094890	2449480	2556450	5	2590414	420312	0.162257	0.0094666	0.946358	0.0239446
RM22_YEAST	MRPL22	912495	657803	826936	741307	833433	5	794395	97475.9	0.122705	813603	773084	767355	804001	798167	5	791242	20069	0.025364	-0.00573717	0.946673	0.0238
TOM1_YEAST	TOM1	155956	164372	199828	211846	210117	5	188424	26371.8	0.13996	198277	213855	172500	177723	174840	5	187439	17969.3	0.0958672	-0.00756004	0.946901	0.0236956
KC11_YEAST	YCK1	804682	556958	706316	859327	661164	5	717689	119151	0.16602	689774	596653	839318	683945	755975	5	713133	90447.9	0.126832	-0.00918845	0.947489	0.0234257
RPM2_YEAST	RPM2	356674	277951	364238	392304	396982	5	357630	47812.6	0.133693	346246	341044	362426	351598	379160	5	356095	15131.4	0.0424926	-0.00620559	0.948196	0.0231017
ERO1_YEAST	ERO1	113385	127821	119564	137456	140044	5	127654	11387.2	0.0892035	131133	139955	126902	107917	134858	5	128153	12290.1	0.0959017	0.00562851	0.948546	0.0229415
RSE1_YEAST	RSE1	760620	621814	781848	680043	754042	5	719673	66840.4	0.092876	838508	631120	703060	710320	730040	5	722610	74818.5	0.103539	0.00587409	0.949448	0.0225288
OLA1_YEAST	OLA1	6653180	6750420	5523460	6236040	6006950	5	6234010	499706	0.080158	5998700	8103400	5400380	5868740	5965900	5	6267424	1.05412e+06	0.16819	0.00771213	0.951114	0.0217672
VTC4_YEAST	VTC4	6191870	5758940	8177630	8991220	8650320	5	7553996	1.47767e+06	0.195615	4799020	5619710	8910550	9247840	9571550	5	7629734	2.24068e+06	0.293677	0.0143927	0.951472	0.0216041
NDK_YEAST	YNK1	N/A	464052	339210	265436	375889	4	361147	82560.3	0.228606	N/A	480639	222555	N/A	N/A	2	351597	182493	0.51904	-0.0386624	0.953616	0.0206266
RLA4_YEAST	RPP2B	5218380	4148270	8227010	7873050	7662030	5	6625748	1.8243e+06	0.275335	7912910	4146870	8100220	6636320	6655630	5	6690390	1.57764e+06	0.235807	0.014007	0.953711	0.0205833
APE3_YEAST	APE3	493700	586213	412979	588566	384789	5	493249	94782.2	0.192159	480603	689402	398431	421721	456465	5	489324	116210	0.23749	-0.0115261	0.954822	0.0200775
IF4A_YEAST	TIF2	20546500	23091000	18874100	20582500	17778100	5	20174440	2.01523e+06	0.0998902	17820100	32719600	17144800	16411000	15784000	5	19975900	7.16493e+06	0.358679	-0.0142681	0.954925	0.0200306
RAS1_YEAST	RAS1	461002	551721	448626	430180	465341	5	471374	46941.5	0.0995845	463798	530400	481596	449860	423179	5	469767	40058.2	0.0852726	-0.00492804	0.955017	0.0199887
VPS33_YEAST	VPS33	796994	577977	791811	741769	723400	5	726390	88792.9	0.122239	773893	522706	826051	746493	781794	5	730187	119455	0.163595	0.00752204	0.956021	0.0195325
MAK16_YEAST	MAK16	650583	591092	732201	575886	736983	5	657349	75855.8	0.115396	547595	841173	665032	662589	587451	5	660768	112640	0.170468	0.00748429	0.956677	0.0192348
YG34_YEAST	YGR122W	163024	175335	205613	161378	161313	5	173333	18971.6	0.109452	158629	185360	187124	170784	167588	5	173897	12134.2	0.0697784	0.00469003	0.95692	0.0191244
ALDH2_YEAST	ALD2	N/A	210296	205765	191249	232032	4	209836	16881.2	0.0804496	196001	225627	N/A	N/A	N/A	2	210814	20948.7	0.0993708	0.0067119	0.960261	0.0176105
H1_YEAST	HHO1	934316	1244470	1200430	1200800	1341210	5	1.18425e+06	151051	0.12755	1165050	1779030	920791	866400	1144410	5	1.17514e+06	362541	0.30851	-0.0111398	0.960521	0.017493
GSP1_YEAST	GSP1	3197920	3495460	2746060	2772710	2265510	5	2895532	470560	0.162512	2552070	4750600	2511820	2530410	1997510	5	2868482	1.07733e+06	0.375576	-0.013541	0.960793	0.0173703
TPIS_YEAST	TPI1	22795600	29361600	18305900	21607900	19313500	5	22276900	4.34339e+06	0.194973	20901200	41724500	17188900	16630700	16268500	5	22542760	1.08814e+07	0.482699	0.0171157	0.961409	0.0170917
MRD1_YEAST	MRD1	1106810	866186	1175460	1080860	1243570	5	1.09458e+06	142514	0.1302	1172870	815178	1086740	1174230	1202000	5	1.0902e+06	159721	0.146506	-0.00577612	0.964694	0.0156105
BMH1_YEAST	BMH1	4334240	5243840	4090940	5332700	4790910	5	4758526	545881	0.114716	4069300	6693070	4071370	4435860	4396760	5	4733272	1.10922e+06	0.234345	-0.00767692	0.965091	0.0154315
UTP13_YEAST	UTP13	2002870	1602620	2078220	2013400	2130440	5	1965510	209335	0.106504	1967710	1517250	1987410	2143520	2178960	5	1958970	263845	0.134685	-0.0048084	0.966485	0.014805
PXR1_YEAST	PXR1	2243830	1619830	1993140	1389770	1792040	5	1807722	329698	0.182383	2196730	1911960	1735240	1585860	1648390	5	1815636	245837	0.1354	0.00630217	0.966817	0.0146558
HSP26_YEAST	HSP26	805480	693868	1013660	1214270	1267030	5	998862	249475	0.24976	1108650	709352	1119180	1032040	996192	5	993083	166798	0.16796	-0.00837079	0.966861	0.0146361
GPX2_YEAST	GPX2	440072	572074	422669	411235	348917	5	438993	81948.7	0.186674	437454	663417	394595	321657	362861	5	435997	134032	0.307416	-0.0098817	0.967236	0.0144676
H2A1_YEAST	HTA1	8772140	11531100	21011500	18203200	15700900	5	15043768	4.94216e+06	0.328519	13800000	21143100	16084600	10770900	12836200	5	14926960	3.96531e+06	0.265647	-0.0112456	0.968176	0.0140457
GOSR1_YEAST	GOS1	136194	113918	160244	115165	144011	5	133906	19696.3	0.14709	120040	115660	155549	137782	142834	5	134373	16486.7	0.122693	0.00501837	0.968625	0.0138445
NOP6_YEAST	NOP6	1355960	1097730	1523730	1665810	1747710	5	1478188	259618	0.175633	1607830	1211510	1483260	1458860	1601820	5	1472656	160822	0.109206	-0.0054093	0.968875	0.0137321
WHI4_YEAST	WHI4	442444	410925	613667	540873	540631	5	509708	82185	0.161239	522539	426798	516493	547393	543856	5	511416	49133.5	0.0960735	0.00482574	0.969378	0.0135068
ATN1_YEAST	ENA1	1378900	1055370	1220200	1068550	1085500	5	1161704	138191	0.118956	1289840	918792	1282820	1206530	1092490	5	1.15809e+06	155587	0.134347	-0.00448966	0.970024	0.0132175
FRDS_YEAST	FRD1	1131100	1101630	995674	1090150	999873	5	1.06369e+06	62013	0.0583002	1084870	1447770	891047	949252	924723	5	1.05953e+06	229180	0.216303	-0.00564381	0.970446	0.0130287
PTR2_YEAST	PTR2	1523190	1084520	1042820	1050340	910525	5	1122279	233711	0.208247	1391820	854579	1218050	1146460	1026400	5	1.12746e+06	201947	0.179117	0.00664718	0.971008	0.012777
SNF7_YEAST	SNF7	376354	185424	450873	384953	433792	5	366279	105916	0.289168	349898	438884	392082	305854	354594	5	368262	49934.1	0.135594	0.00779033	0.971083	0.0127436
TBB_YEAST	TUB2	8183020	10229600	10847000	12046400	11169000	5	10495004	1.4492e+06	0.138085	7676010	15365800	9810580	10222400	9134080	5	10441774	2.91771e+06	0.279426	-0.00733588	0.972068	0.0123035
SEC1_YEAST	SEC1	867503	686556	789873	748232	766775	5	771788	65827.3	0.085292	828062	656386	860067	769743	752889	5	773429	78462.5	0.101448	0.00306537	0.972314	0.0121936
NOT5_YEAST	NOT5	231278	178925	242994	284306	277730	5	243047	42294.7	0.174019	238044	157827	237919	273050	302904	5	241949	54292.7	0.224397	-0.00653117	0.972472	0.0121228
YME2_YEAST	YME2	730469	833246	854295	583306	782922	5	756848	108196	0.142956	787196	830415	770895	729510	656272	5	754858	65904.3	0.0873069	-0.00379831	0.973018	0.0118792
SEC17_YEAST	SEC17	644080	481641	655941	641948	546836	5	594089	76636.6	0.128998	429188	470657	642876	711876	703793	5	591678	132936	0.224676	-0.00586731	0.973042	0.0118685
SPT16_YEAST	SPT16	1928990	2104740	1990700	2190910	2105160	5	2064100	103755	0.0502666	1908910	2372440	2001960	1889530	2130290	5	2060626	198629	0.0963927	-0.00243019	0.973466	0.0116791
SSF1_YEAST	SSF1	2390160	1705380	2512420	2215940	2325910	5	2229962	312264	0.140031	2472620	1890400	2207900	2243860	2363260	5	2235608	219359	0.0981207	0.00364812	0.97451	0.0112137
NUP84_YEAST	NUP84	216153	273665	258984	246278	265757	5	252167	22500.1	0.0892267	226888	201330	271600	267774	296438	5	252806	38087.2	0.150658	0.00364893	0.975219	0.0108978
CYC2_YEAST	CYC2	270083	311366	259701	153939	230332	5	245084	58645	0.239285	236257	309708	230520	230353	223495	5	246067	35862.7	0.145744	0.00577137	0.975448	0.0107957
HAS1_YEAST	HAS1	4634710	3605530	4682960	3844090	4207640	5	4194986	474927	0.113213	4639990	3612940	4517260	4061190	4187150	5	4203706	405663	0.0965012	0.00299578	0.975879	0.0106041
NUP85_YEAST	NUP85	457510	468164	491787	536685	603448	5	511519	59729.1	0.116768	499115	408055	517702	546333	592435	5	512728	68280.7	0.133171	0.00340642	0.976965	0.0101208
ATPB_YEAST	ATP2	4972180	4761590	5039150	6347700	5297440	5	5283612	624847	0.118261	4684890	6142670	5050540	5476360	5117690	5	5294430	551105	0.104092	0.00295084	0.97756	0.00985673
PHO86_YEAST	PHO86	2032920	2178970	1801810	1932060	1814430	5	1952038	158069	0.0809765	2117660	2293550	1833690	1741260	1792120	5	1955656	238748	0.122081	0.00267148	0.978255	0.00954811
TPS1_YEAST	TPS1	2873990	3276480	2484340	2586980	2561000	5	2756558	326041	0.118278	2697310	4141190	2349960	2280820	2258470	5	2745550	799977	0.291372	-0.00577277	0.978312	0.00952268
EIF2A_YEAST	YGR054W	5756840	4587720	5385250	5443230	5693900	5	5373388	466920	0.0868949	5590430	4733260	5451310	5535550	5593650	5	5380840	366564	0.068124	0.00199939	0.978331	0.00951399
YNN4_YEAST	YNL134C	781251	739270	550321	827168	788625	5	737327	109095	0.147961	735074	978126	553424	715271	693409	5	735061	153459	0.208771	-0.004441	0.979258	0.00910299
MMF1_YEAST	MMF1	1003470	1275300	1034540	1326760	1050920	5	1138198	150720	0.13242	1144420	1542330	1020070	977990	989449	5	1.13485e+06	237198	0.209013	-0.00424764	0.979526	0.0089839
RPA1_YEAST	RPA190	2368530	2326260	3578540	2803160	3353980	5	2886094	567134	0.196506	2956120	2240870	3179260	2966660	3051210	5	2878824	367646	0.127707	-0.0036387	0.981496	0.00811151
TRXB1_YEAST	TRR1	1865360	2017640	1641250	1721840	1583950	5	1766008	175962	0.0996381	1827820	2439580	1559220	1590460	1435900	5	1770596	399989	0.225906	0.00374319	0.982099	0.00784468
BUD2_YEAST	BUD2	251442	207177	285158	214064	228966	5	237361	31650.9	0.133345	304965	135654	237959	260868	251025	5	238094	62553.1	0.262724	0.00444714	0.98212	0.00783545
TOM22_YEAST	TOM22	397953	298392	505020	517228	475935	5	438906	91238.5	0.207877	329508	374283	539075	463356	482069	5	437658	84603.4	0.193309	-0.00410608	0.982668	0.00759339
G6PI_YEAST	PGI1	7000450	8017850	6599120	7836390	6797260	5	7250214	637248	0.0878937	6850790	10800400	6360250	6142830	6001020	5	7231058	2.02116e+06	0.279511	-0.00381683	0.984689	0.00670075
KGUA_YEAST	GUK1	322370	358177	363688	401273	321624	5	353426	33140.1	0.093768	401039	391696	364855	325738	286351	5	353936	47766.6	0.134958	0.00207789	0.984906	0.00660535
LSM12_YEAST	LSM12	1260090	1091600	1426930	1365650	1466690	5	1322192	150638	0.113931	1246780	1180790	1406730	1383350	1400310	5	1323592	103273	0.0780247	0.00152679	0.986798	0.00577185
RRP12_YEAST	RRP12	2286670	1978180	1875140	1804610	1831680	5	1955256	196688	0.100594	2522710	1834730	1899980	1756380	1749500	5	1952660	324592	0.166231	-0.00191674	0.98825	0.00513323
AMPD_YEAST	AMD1	381436	377858	349815	282661	356526	5	349659	39814.8	0.113867	362341	446358	333501	300847	307666	5	350143	58986.2	0.168463	0.00199313	0.988304	0.00510926
GPP2_YEAST	GPP2	260340	387141	235799	249461	238630	5	274274	63835	0.232741	283185	420851	232837	227492	210477	5	274968	85932.3	0.312517	0.00364691	0.988815	0.00488516
ECM32_YEAST	ECM32	1462770	1211030	1684850	1595500	1658570	5	1522544	194154	0.127519	1574710	1184190	1690640	1571520	1600380	5	1524288	196152	0.128685	0.00165159	0.989072	0.00477187
ERG12_YEAST	ERG12	201732	256295	281374	283847	280815	5	260813	34872.5	0.133707	253252	241861	297656	266120	243911	5	260560	22843.4	0.0876702	-0.00139794	0.989573	0.00455201
NU145_YEAST	NUP145	659545	605993	677460	779805	766368	5	697834	73709	0.105625	655035	561078	694443	762355	819765	5	698535	99465	0.142391	0.00144851	0.990234	0.00426234
DPH2_YEAST	DPH2	183015	157847	N/A	180110	N/A	3	173657	13769	0.0792882	N/A	180212	184179	N/A	156198	3	173530	15140.2	0.0872482	-0.00106101	0.991901	0.00353178
ATPA_YEAST	ATP1	4187260	4643250	4449750	5503750	4804260	5	4717654	496002	0.105138	4024340	6164610	4275050	4573600	4573410	5	4722202	838409	0.177546	0.00139014	0.991984	0.00349536
MPH1_YEAST	MPH1	267438	215855	211913	245082	233143	5	234686	22673.6	0.0966124	228779	205157	239899	262839	237457	5	234826	20821.9	0.0886693	0.000860371	0.992137	0.00342835
LAM1_YEAST	LAM1	441131	335213	412975	324565	365913	5	375959	50050.2	0.133127	420007	296677	418809	370046	375641	5	376236	50241.1	0.133536	0.00106103	0.993255	0.00293926
ARI1_YEAST	ARI1	544734	734700	481068	542059	505162	5	561545	100375	0.178748	503299	880030	536576	462810	428724	5	562288	182233	0.324093	0.00190813	0.993877	0.00266749
FTR1_YEAST	FTR1	7901750	5205020	5191570	5924720	4757840	5	5796180	1.24931e+06	0.215541	7364420	4970160	5524550	5950390	5197620	5	5801428	948339	0.163466	0.00130566	0.994227	0.00251459
NU116_YEAST	NUP116	225122	N/A	410305	640984	514553	4	447741	175848	0.392745	312949	346995	457922	545793	578725	5	448477	117463	0.261916	0.00236892	0.994544	0.00237618
RT23_YEAST	RSM23	704196	513009	585268	562351	597489	5	592463	70322.4	0.118695	661157	618601	600551	527937	552744	5	592198	52934.7	0.0893868	-0.000644467	0.994814	0.0022583
YPT7_YEAST	YPT7	1714330	2027330	1581090	1834810	1810820	5	1793676	164369	0.0916381	1537650	2663710	1653470	1599990	1506310	5	1792226	490471	0.273666	-0.00116674	0.995247	0.00206926
MVD1_YEAST	MVD1	2135530	2367320	1896270	1960750	2036140	5	2079202	184075	0.0885315	2060400	3199730	1712690	1728310	1685650	5	2077356	645805	0.310879	-0.00128145	0.995351	0.00202389
CAF40_YEAST	CAF40	154911	138554	148408	138444	141456	5	144355	7156.32	0.0495746	110659	104202	181221	144837	181293	5	144442	36984.4	0.25605	0.000877216	0.996075	0.0017081
LSB5_YEAST	LSB5	650387	732205	751667	669089	674450	5	695560	43811.5	0.0629874	750587	696874	736554	658365	636053	5	695687	49078.2	0.0705464	0.000263393	0.996663	0.00145171
UBP8_YEAST	UBP8	55250.6	65416.5	32742.9	51026.8	65090.8	5	53905.5	13375	0.24812	N/A	88423.5	31439.4	31812.1	64157.6	4	53958.2	27625.1	0.511972	0.00140787	0.997373	0.00114244
AATC_YEAST	AAT2	1225650	1452720	1105450	1189670	1159530	5	1226604	133857	0.109128	1198630	1800710	1050650	1091450	992898	5	1.22687e+06	329479	0.268553	0.000310005	0.998738	0.000548282
KPR3_YEAST	PRS3	3392050	3434970	3151930	2821290	2854510	5	3130950	288682	0.0922028	3264320	4118850	3080460	2527000	2666210	5	3131368	627898	0.200519	0.000192595	0.998968	0.000448596
LAG1_YEAST	LAG1	421739	400488	422733	413108	402687	5	412151	10373.2	0.0251686	376632	320704	453653	428531	481324	5	412169	64030.8	0.155351	6.23058e-05	0.999538	0.000200518
SAM50_YEAST	SAM50	N/A	N/A	N/A	1195240	N/A	1	1195240	N/A	N/A	1348480	N/A	1256880	1298330	1340480	4	1.31104e+06	42282.1	0.0322507	0.133414	N/A	N/A
PSB1_YEAST	PRE3	498953	731512	451008	614160	505557	5	560238	112827	0.201391	370293	N/A	N/A	N/A	N/A	1	370293	N/A	N/A	-0.597373	N/A	N/A
DOHH_YEAST	LIA1	N/A	401283	N/A	467022	N/A	2	434152	46484.5	0.10707	N/A	284947	N/A	N/A	N/A	1	284947	N/A	N/A	-0.607508	N/A	N/A
RIO2_YEAST	RIO2	338667	389128	365571	354632	298363	5	349272	33864	0.0969559	300496	N/A	N/A	N/A	N/A	1	300496	N/A	N/A	-0.217006	N/A	N/A
RM17_YEAST	MRPL17	N/A	225491	284775	N/A	302769	3	271012	40435.7	0.149203	N/A	N/A	N/A	N/A	N/A	0	N/A	N/A	N/A	N/A	N/A	N/A
GIS2_YEAST	GIS2	239799	218591	207796	200916	112647	5	195950	48835.8	0.249226	N/A	N/A	N/A	N/A	N/A	0	N/A	N/A	N/A	N/A	N/A	N/A
RHO2_YEAST	RHO2	N/A	193251	107984	N/A	N/A	2	150618	60292.9	0.400305	N/A	150833	N/A	N/A	N/A	1	150833	N/A	N/A	0.0020627	N/A	N/A
SMY1_YEAST	SMY1	N/A	N/A	N/A	N/A	136619	1	136619	N/A	N/A	N/A	89026.5	94871.4	N/A	N/A	2	91948.9	4132.97	0.0449485	-0.571253	N/A	N/A
DNPEP_YEAST	APE4	116122	130187	N/A	125868	N/A	3	124059	7204.89	0.0580763	N/A	163715	N/A	N/A	N/A	1	163715	N/A	N/A	0.40016	N/A	N/A
SEC65_YEAST	SEC65	105054	N/A	107742	N/A	101440	3	104745	3162.32	0.0301905	N/A	192359	N/A	N/A	N/A	1	192359	N/A	N/A	0.876915	N/A	N/A
THADA_YEAST	TRM732	N/A	76882.3	N/A	118536	N/A	2	97709.1	29453.6	0.301442	N/A	73530.2	N/A	N/A	N/A	1	73530.2	N/A	N/A	-0.410157	N/A	N/A
MSI1_YEAST	MSI1	92651.3	109502	N/A	76972.3	101085	4	95052.6	13878.5	0.146009	N/A	118114	N/A	N/A	N/A	1	118114	N/A	N/A	0.313381	N/A	N/A
CWC22_YEAST	CWC22	N/A	N/A	N/A	58205	N/A	1	58205	N/A	N/A	N/A	25739.4	N/A	N/A	N/A	1	25739.4	N/A	N/A	-1.17716	N/A	N/A
BUL2_YEAST	BUL2	59753.7	47053.8	50691.6	71301.3	N/A	4	57200.1	10811.6	0.189014	N/A	59889.3	N/A	N/A	N/A	1	59889.3	N/A	N/A	0.0662806	N/A	N/A
ENT3_YEAST	ENT3	N/A	44953.4	N/A	N/A	61609.3	2	53281.4	11777.5	0.221044	N/A	N/A	N/A	N/A	N/A	0	N/A	N/A	N/A	N/A	N/A	N/A
CBS2_YEAST	CBS2	52587.5	N/A	N/A	N/A	N/A	1	52587.5	N/A	N/A	N/A	68557.9	N/A	31367.9	N/A	2	49962.9	26297.3	0.526337	-0.0738627	N/A	N/A
PRP2_YEAST	PRP2	30551	52176.4	36787.8	23373.7	25856.4	5	33749.1	11499.7	0.340741	N/A	57878.2	N/A	N/A	N/A	1	57878.2	N/A	N/A	0.778173	N/A	N/A
TRNL_YEAST	TRL1	N/A	N/A	N/A	N/A	N/A	N/A	N/A	N/A	N/A	N/A	124710	N/A	N/A	N/A	1	124710	N/A	N/A	N/A	N/A	N/A
YII6_YEAST	YIL086C	N/A	N/A	N/A	N/A	N/A	N/A	N/A	N/A	N/A	1054870	958759	N/A	N/A	N/A	2	1.00681e+06	67960.7	0.0675008	N/A	N/A	N/A
BZRD_YEAST	IRC24	N/A	N/A	N/A	N/A	N/A	N/A	N/A	N/A	N/A	N/A	92516.8	N/A	N/A	N/A	1	92516.8	N/A	N/A	N/A	N/A	N/A
VPS75_YEAST	VPS75	N/A	N/A	N/A	N/A	N/A	N/A	N/A	N/A	N/A	N/A	70744.8	N/A	39445.5	N/A	2	55095.2	22131.9	0.401704	N/A	N/A	N/A
MGL2_YEAST	MGL2	N/A	N/A	N/A	N/A	N/A	N/A	N/A	N/A	N/A	N/A	176631	N/A	N/A	N/A	1	176631	N/A	N/A	N/A	N/A	N/A
RSC3_YEAST	RSC3	N/A	N/A	N/A	N/A	N/A	N/A	N/A	N/A	N/A	N/A	893878	N/A	N/A	N/A	1	893878	N/A	N/A	N/A	N/A	N/A
TSR2_YEAST	TSR2	N/A	N/A	N/A	N/A	N/A	N/A	N/A	N/A	N/A	N/A	13231.5	N/A	N/A	N/A	1	13231.5	N/A	N/A	N/A	N/A	N/A

## Sheet: Supplementary Table 5C
Name	Gene	DMSO Rep A	DMSO Rep B	DMSO Rep C	DMSO Rep D	DMSO Rep E	DMSO Sample Count	DMSO Mean	DMSO Standard Deviation	DMSO Relative Standard Deviation	IAA Rep A	IAA Rep B	IAA Rep C	IAA Rep D	IAA Rep E	IAA Sample Count	IAA Mean	IAA Standard Deviation	IAA Relative Standard Deviation	log2 (IAA/DMSO)	Welch's t-test	-log10 t-test p-value
YNL141W	AAH1	522407	715811	445506	465633	526742	5	535220	106935	0.199796	483984	738443	422046	473164	446157	5	512759	128446	0.2505	-0.0618511	0.771699	0.112552
YHR047C	AAP1	947004	1056020	832927	905642	871040	5	922527	85708.3	0.0929061	835501	974945	790809	750484	767260	5	823800	90335.7	0.109657	-0.163297	0.114298	0.94196
YLR153C	ACS2	4780290	5245560	4550450	4817270	4136970	5	4706108	405283	0.0861184	3927840	5024670	4578440	4216320	4412150	5	4431884	410424	0.0926071	-0.0866143	0.318787	0.496499
YFL039C	ACT1	21059200	25097100	19704800	19726600	18452400	5	20808020	2.56879e+06	0.123452	17309300	34176200	16183800	14709100	15572500	5	19590180	8.2086e+06	0.419016	-0.087009	0.764911	0.116389
YAR015W	ADE1	285506	292005	232285	233743	208576	5	250423	36463.2	0.145606	224987	337181	173024	158016	178558	5	214353	73080.5	0.340935	-0.224377	0.362284	0.440951
YGR204W	ADE3	2846640	3286880	2860030	2877130	2778570	5	2929850	203060	0.0693075	2677920	3138480	2640360	2540070	2491810	5	2697728	257490	0.0954469	-0.119082	0.154167	0.812008
YMR318C	ADH6	1112930	1241860	881919	1049700	875866	5	1032455	156369	0.151454	965131	1253700	892724	843219	835870	5	958129	173090	0.180654	-0.107787	0.496612	0.303983
YJR105W	ADO1	662194	744524	547095	598904	546025	5	619748	84437.4	0.136245	555350	858365	520513	489049	463380	5	577331	160834	0.278581	-0.102283	0.620134	0.207515
YDR214W	AHA1	941482	1143910	834810	975400	903297	5	959780	115424	0.120261	826745	1222650	747490	793225	800781	5	878178	194675	0.22168	-0.12819	0.448582	0.348158
YMR092C	AIP1	1226940	1438550	1061480	1142600	1122300	5	1198374	146747	0.122455	1059670	1344440	931453	914637	932064	5	1.03645e+06	181766	0.175374	-0.209424	0.161432	0.792011
YIL079C	AIR1	536113	587698	582492	550167	673886	5	586071	53646.6	0.091536	572527	593097	520526	580369	496668	5	552637	41729.3	0.0755093	-0.0847427	0.305203	0.515411
YGL021W	ALK1	602348	455871	627740	451360	520787	5	531621	81453.1	0.153216	571656	536501	561379	469930	468267	5	521547	49558.5	0.0950223	-0.0276025	0.820379	0.0859853
YPR180W	AOS1	78795.1	87431.7	64168.2	61621.1	51133.7	5	68630	14422.1	0.210143	61692	81102.2	42085.7	64954.7	45463	5	59059.5	15815.6	0.267792	-0.216669	0.346915	0.459777
YCL050C	APA1	1067450	1277730	970977	1104440	1088830	5	1.10189e+06	111154	0.100876	937449	1678990	857801	881473	820685	5	1.03528e+06	362333	0.349985	-0.0899537	0.711368	0.147906
YKL157W	APE2	623756	651659	557318	690200	543075	5	613202	62369.5	0.101711	575457	638437	551553	498868	547444	5	562352	50817.7	0.0903664	-0.124889	0.196754	0.706077
YNL077W	APJ1	318238	313570	260320	199742	228301	5	264034	52000	0.196944	292166	223452	230400	242152	231100	5	243854	27824.7	0.114104	-0.114707	0.472675	0.325438
YLR170C	APS1	510217	532310	520847	468582	508466	5	508084	24056.7	0.0473478	460996	470780	463369	489688	468049	5	470576	11351.4	0.0241222	-0.110639	0.0211695	1.67429
YML022W	APT1	932255	1088110	815319	1010380	925131	5	954239	102106	0.107003	754421	1230620	693629	652393	655035	5	797220	245759	0.30827	-0.259373	0.240791	0.61836
YER036C	ARB1	17152400	17506800	14900700	14971500	13882700	5	15682820	1.56881e+06	0.100034	15214300	18086800	13690200	12333000	12928800	5	14450620	2.30128e+06	0.159251	-0.118054	0.355224	0.449498
YGL157W	ARI1	544734	734700	481068	542059	505162	5	561545	100375	0.178748	503299	880030	536576	462810	428724	5	562288	182233	0.324093	0.00190813	0.993877	0.00266749
YDR035W	ARO3	659835	675525	411428	562303	444131	5	550644	120810	0.219397	461105	667242	340542	362902	354421	5	437242	137119	0.313599	-0.332688	0.203267	0.691933
YBR249C	ARO4	1258400	1423630	1042440	1245710	1113310	5	1216698	147017	0.120833	1260710	2066900	1077700	1091280	967283	5	1.29277e+06	445281	0.344438	0.0874996	0.73201	0.135483
YHR137W	ARO9	595065	660295	557063	597414	579051	5	597778	38484.7	0.0643796	560577	562946	590460	520082	548820	5	556577	25478.8	0.0457777	-0.103028	0.086463	1.06317
YJL081C	ARP4	638656	653448	644562	590744	599433	5	625369	28306	0.0452629	542994	656825	568754	596480	495731	5	572157	60131.7	0.105096	-0.128296	0.126287	0.898641
YPR034W	ARP7	58232.6	54916.2	60186.6	73901.1	76064.1	5	64660.1	9639.97	0.149087	60243.9	63395.4	62522	68886.8	65335.6	5	64076.7	3251.67	0.0507465	-0.0130754	0.903071	0.0442782
YOR141C	ARP8	530481	512937	532506	546286	533698	5	531182	11933	0.022465	483446	399817	460406	411750	528640	5	456812	52821.8	0.115631	-0.217605	0.0327719	1.4845
YMR033W	ARP9	684040	735447	744314	736876	741154	5	728366	25026.1	0.0343593	625918	854354	641856	614799	614896	5	670365	103446	0.154314	-0.119718	0.283421	0.547569
YDR101C	ARX1	1110800	1005040	1104900	1025380	1100720	5	1069368	50087.7	0.0468386	1050470	1060230	1040520	1059320	1048410	5	1051790	8187.1	0.00778397	-0.0239117	0.479829	0.318914
YMR116C	ASC1	84052400	63204100	94284000	102966000	98171500	5	88535600	1.57791e+07	0.178223	110247000	100035000	118567000	109885000	106721000	5	109091000	6.69682e+06	0.0613874	0.301203	0.0405052	1.39249
YDL088C	ASM4	194932	218753	245983	282141	290218	5	246405	40653.8	0.164987	199143	159297	235457	271764	276543	5	228441	49697	0.217549	-0.109214	0.549649	0.259915
YNL223W	ATG4	17697.5	N/A	N/A	N/A	25624.2	2	21660.8	5605.02	0.258763	N/A	40713	20622.6	10748	N/A	3	24027.9	15270	0.635511	0.149619	0.824129	0.0840048
YJL020C	BBC1	996320	872701	1047980	1027930	963760	5	981738	68823.3	0.0701036	1025110	671903	1046640	882215	1133350	5	951844	180633	0.189772	-0.0446138	0.743194	0.128898
YDR361C	BCP1	361875	346232	356046	335923	367379	5	353491	12560.1	0.0355316	310848	321569	308034	351738	351956	5	328829	21611	0.065721	-0.104336	0.0665522	1.17684
YPL161C	BEM4	87331.2	99132.8	100089	105879	101680	5	98822.4	6922.97	0.0700546	86368.9	95611.3	99747.1	N/A	N/A	3	93909.1	6849.61	0.0729387	-0.0735731	0.378825	0.421561
YDR299W	BFR2	1032020	832021	1138110	864205	1088150	5	990901	136119	0.137369	1225440	602450	1098320	1134900	1079320	5	1028086	244480	0.237801	0.0531478	0.775964	0.110158
YFL007W	BLM10	89279.6	87348.6	107529	N/A	83425.1	4	91895.6	10703.1	0.116471	91579.7	113138	65809.7	N/A	75268.4	4	86449	20733.3	0.239833	-0.088147	0.662352	0.178911
YER177W	BMH1	4334240	5243840	4090940	5332700	4790910	5	4758526	545881	0.114716	4069300	6693070	4071370	4435860	4396760	5	4733272	1.10922e+06	0.234345	-0.00767692	0.965091	0.0154315
YDR099W	BMH2	529576	550842	462814	535822	602672	5	536345	50155.6	0.0935136	557774	603181	486145	442656	491900	5	516331	63632.8	0.12324	-0.0548651	0.596604	0.224314
YPL217C	BMS1	2315540	1888830	2303410	2041300	2259880	5	2161792	188641	0.0872615	2267310	1615210	2124500	2173610	2166440	5	2069414	259215	0.12526	-0.0630054	0.539055	0.268367
YIL096C	BMT5	290056	226620	284274	357950	318277	5	295435	48267.2	0.163376	N/A	268765	224684	N/A	244637	3	246029	22073.4	0.0897189	-0.264016	0.0974282	1.01132
YBL097W	BRN1	77426.1	78290.2	80109.7	91458.2	106435	5	86743.8	12372	0.142627	95929.6	69769.8	75924.3	N/A	74183.4	4	78951.8	11611.2	0.147067	-0.13579	0.364776	0.437974
YER172C	BRR2	127943	118749	132320	109280	128635	5	123385	9335.63	0.0756623	110752	108807	110604	118198	115114	5	112695	3853.53	0.0341943	-0.130748	0.0610972	1.21398
YOL077C	BRX1	3599570	2796820	3825740	3420570	3421180	5	3412776	382415	0.112054	3589590	3049690	3766440	3569210	3542290	5	3503444	268475	0.0766317	0.0378281	0.677112	0.169339
YOR078W	BUD21	266471	211340	330889	293832	402397	5	300986	71514.4	0.237601	388949	250395	N/A	N/A	N/A	2	319672	97972.5	0.306478	0.086897	0.836575	0.0774953
YGR262C	BUD32	426489	478798	370516	N/A	343036	4	404710	60377.3	0.149187	320624	469735	324546	296530	295830	5	341453	72930.6	0.213589	-0.245201	0.197825	0.703719
YNL288W	CAF40	154911	138554	148408	138444	141456	5	144355	7156.32	0.0495746	110659	104202	181221	144837	181293	5	144442	36984.4	0.25605	0.000877216	0.996075	0.0017081
YPL048W	CAM1	1571420	1783980	1366500	1551320	1436470	5	1541938	159251	0.10328	1403670	1976310	1284750	1233490	1305270	5	1440698	305715	0.212199	-0.0979768	0.53563	0.271135
YPL111W	CAR1	807058	846907	682607	832189	797356	5	793223	64893.6	0.08181	803847	1044400	746233	745789	N/A	4	835067	142194	0.170278	0.0741651	0.614781	0.211279
YLR438W	CAR2	2027420	2402970	1686680	1791170	1787650	5	1939178	287885	0.148457	1776780	2903070	1548920	1526090	1478080	5	1846588	601696	0.325842	-0.0705832	0.767222	0.115079
YPL178W	CBC2	960567	808133	1005320	958666	1151940	5	976925	123012	0.125918	746827	815815	898261	973847	870558	5	861062	85573.5	0.0993814	-0.182132	0.126628	0.89747
YJR060W	CBF1	139691	149218	133517	113697	121509	5	131526	14158.5	0.107648	112019	189980	140736	100067	102035	5	128967	37778.5	0.292931	-0.028346	0.892645	0.0493214
YLR175W	CBF5	14077200	10327600	16666300	14105700	16612100	5	14357780	2.58824e+06	0.180267	15354900	10412800	15999700	16461400	15966500	5	14839060	2.5054e+06	0.168838	0.047567	0.772749	0.111961
YNL161W	CBK1	200373	136186	192861	193281	219126	5	188365	31054.2	0.164862	177992	185499	176346	167109	181983	5	177786	6950.17	0.039093	-0.0833939	0.49499	0.305404
YIL043C	CBR1	1979020	1797870	1879950	1691940	1450610	5	1759878	202575	0.115107	1934850	1995560	1757540	1750790	1644100	5	1816568	144555	0.0795761	0.04574	0.62566	0.203661
YER168C	CCA1	347388	360409	301465	287869	340770	5	327580	31237.1	0.0953572	198676	409025	204266	236112	212765	5	252169	88840.5	0.352305	-0.377458	0.133665	0.873982
YAL021C	CCR4	328994	277291	293748	334348	347602	5	316397	29567.4	0.0934505	277754	258978	313752	291184	312140	5	290762	23265.7	0.0800163	-0.121897	0.168187	0.774208
YMR038C	CCS1	562682	703833	470023	551894	505756	5	558838	89152	0.159531	542336	834855	463716	452661	424909	5	543695	168501	0.309917	-0.0396305	0.864799	0.0630849
YFR028C	CDC14	1613520	1449160	1641730	1580590	1680960	5	1593192	88566.9	0.0555909	1703940	1229590	1476430	1535270	1789910	5	1547028	217659	0.140695	-0.0424208	0.677829	0.16888
YOR074C	CDC21	571618	683501	556583	496520	556838	5	573012	68176.8	0.11898	497308	700267	471033	471563	399130	5	507860	113609	0.223701	-0.174134	0.310294	0.508227
YBR160W	CDC28	1846080	1808570	1923150	1632280	1787190	5	1799454	106836	0.0593711	1708620	2123420	1616680	1652450	1423360	5	1704906	257377	0.150962	-0.077867	0.480192	0.318585
YOR257W	CDC31	2052400	2002720	2432840	2701050	2707330	5	2379268	340099	0.142943	2002190	1783280	2089700	2073970	2163270	5	2022482	145447	0.0719153	-0.234391	0.0793156	1.10064
YOL139C	CDC33	2490450	2324750	2952570	3084780	2724330	5	2715376	314635	0.115872	2131010	2559190	2372300	2315340	2474260	5	2370420	163379	0.0689243	-0.196009	0.0724066	1.14022
YCR093W	CDC39	669578	614979	647297	659944	669320	5	652224	22718.4	0.0348322	601426	583284	626175	599371	634033	5	608858	20814.2	0.0341857	-0.0992613	0.0137891	1.86046
YLR229C	CDC42	490965	566755	415934	436141	342321	5	450423	84048	0.186598	366397	581596	410126	412286	371767	5	428434	88196.2	0.205857	-0.0722068	0.697117	0.156694
YDL126C	CDC48	4689540	4862910	4576420	4550180	4742480	5	4684306	127417	0.0272008	4498730	4489110	4400460	4704250	4540090	5	4526528	111619	0.0246588	-0.0494304	0.0714125	1.14623
YMR001C	CDC5	547039	507741	488876	425092	573380	5	508426	57090.3	0.112288	581651	511460	510870	529728	493778	5	525497	33868.3	0.06445	0.047647	0.584571	0.233163
YDL132W	CDC53	293793	313653	293569	267055	282563	5	290127	17090.1	0.0589058	274369	261989	244195	258672	272347	5	262314	12120.8	0.046207	-0.145386	0.0201565	1.69559
YGL190C	CDC55	656471	650558	586853	572897	530076	5	599371	53711.9	0.0896138	535382	523624	498850	523299	573357	5	530902	27205.7	0.0512443	-0.175003	0.0443957	1.35266
YOR112W	CEX1	652865	612545	577178	670487	550814	5	612778	50110.5	0.081776	543443	524131	601158	585907	578822	5	566692	31844.2	0.0561931	-0.112799	0.127608	0.894121
YDR301W	CFT1	510434	482426	483834	447723	440133	5	472910	28838.6	0.0609811	469821	446977	473913	446377	459534	5	459324	12680.1	0.0276061	-0.0420522	0.375422	0.42548
YER164W	CHD1	523095	593976	654360	701594	717547	5	638114	80282	0.125811	609880	690691	657233	603919	653117	5	642968	36068.1	0.0560962	0.0109318	0.906202	0.0427752
YHR052W	CIC1	1859720	1258290	1941490	1740440	1854050	5	1730798	273660	0.158112	1877670	1486660	2025640	1786450	1887800	5	1812844	201368	0.111078	0.0668174	0.605189	0.218109
YIL035C	CKA1	1301600	1084470	1084240	1324250	1111060	5	1181124	121075	0.102509	1035110	1235880	1081550	1096950	1149490	5	1119796	76670.8	0.0684685	-0.0769245	0.371559	0.429972
YOR061W	CKA2	1156070	910692	1064670	1132990	1108860	5	1.07466e+06	97704.8	0.0909173	1017530	1081340	1068020	1140040	1165880	5	1094562	59092.6	0.0539874	0.0264782	0.708984	0.149364
YGL019W	CKB1	1252680	1091540	985948	1160420	1035970	5	1.10531e+06	104881	0.094888	977333	978224	1049660	1154110	1120230	5	1.05591e+06	80667.3	0.0763959	-0.0659644	0.429575	0.366961
YNL298W	CLA4	523868	533960	675243	674014	625020	5	606421	73683.1	0.121505	473687	487909	648413	653644	591110	5	570953	86024.9	0.150669	-0.0869487	0.504108	0.297476
YLR003C	CMS1	635854	561453	524620	530170	492704	5	548960	54352.7	0.0990103	570071	590720	473862	465220	464524	5	512879	62173.3	0.121224	-0.0980819	0.357696	0.446486
YLL050C	COF1	2864900	3436800	2844900	3429870	2848600	5	3085014	318071	0.103102	3050940	3887060	2758150	2544260	2709130	5	2989908	533797	0.178533	-0.0451759	0.742927	0.129054
YDR155C	CPR1	2437280	3287220	2106180	2947270	2090730	5	2573736	528940	0.205515	2493490	4142110	2081610	1980450	1983740	5	2536280	922157	0.363586	-0.0211501	0.93962	0.0270479
YGR218W	CRM1	589540	701581	569159	659562	683139	5	640596	58306.8	0.0910196	577340	656919	529360	528665	576429	5	573743	52297.9	0.0911522	-0.159012	0.0931633	1.03076
YHR146W	CRP1	424583	371761	424373	441841	389620	5	410436	28765.1	0.0700842	473020	382941	426002	367660	382674	5	406459	43117.5	0.106081	-0.0140446	0.868675	0.0611428
YGL238W	CSE1	165248	186905	139063	165547	178114	5	166975	18065	0.10819	142877	219272	115829	100032	112971	5	138196	47927.8	0.34681	-0.272918	0.263306	0.57954
YNL232W	CSL4	649896	525108	653767	588471	574874	5	598423	54178.2	0.0905349	648572	541934	550658	541574	538739	5	564295	47323.2	0.0838625	-0.0847155	0.320279	0.494472
YMR078C	CTF18	99016.5	104252	116077	92390.1	95234.8	5	101394	9332.97	0.0920465	77723.1	82552.6	130090	85502.8	114867	5	98147.1	23022.3	0.23457	-0.0469559	0.781223	0.107225
YPR124W	CTR1	7708080	7331800	11086900	8739070	7910620	5	8555294	1.50608e+06	0.176041	9872710	4608890	11230800	9009370	9209700	5	8786294	2.49177e+06	0.283597	0.0384373	0.864527	0.0632217
YCR054C	CTR86	291117	347235	294949	287970	343285	5	312911	29666.4	0.0948077	270425	299537	197526	221817	213872	5	240635	42678	0.177356	-0.378904	0.0166892	1.77757
YOL145C	CTR9	860958	1090580	1138170	989932	1120180	5	1039964	115312	0.110881	729496	867702	1159720	1111590	819984	5	937698	188173	0.200675	-0.149338	0.336422	0.473116
YLR286C	CTS1	959734	1092730	N/A	657469	N/A	3	903311	223049	0.246923	1270760	1370340	624011	577043	892828	5	946996	363374	0.383712	0.0681362	0.840186	0.0756246
YAL012W	CYS3	3189190	3985620	3057700	3524680	3197110	5	3390860	374450	0.110429	3113300	4510110	2941820	2901380	2725260	5	3238374	724181	0.223625	-0.0663816	0.690342	0.160936
YPL119C	DBP1	97314.2	89135.6	116984	129827	104607	5	107574	16107.3	0.149733	N/A	97275.6	108123	106030	N/A	3	103810	5754.51	0.0554333	-0.0513846	0.653737	0.184597
YDL031W	DBP10	5170050	4323350	5345480	4541330	5238420	5	4923726	459419	0.0933071	5582950	3781550	4597210	4682130	4916420	5	4712052	648103	0.137541	-0.063395	0.569532	0.244482
YNL112W	DBP2	1314100	1365450	1368460	1403770	1463780	5	1383112	55279.7	0.0399676	1456060	1408760	1390170	1387500	1394030	5	1407304	28465.9	0.0202273	0.025016	0.41784	0.37899
YGL078C	DBP3	3516130	2902000	4333640	4510380	4596270	5	3971684	735368	0.185153	3154090	2735590	3818520	4081420	4051520	5	3568228	596737	0.167236	-0.154543	0.369818	0.432012
YOR046C	DBP5	1829650	1654770	1570180	1851180	1589660	5	1699088	132980	0.0782653	1480520	2289010	1431660	1371870	1396480	5	1593908	390713	0.245129	-0.0921922	0.593839	0.226331
YNR038W	DBP6	1489440	1115470	1363380	1246260	1364470	5	1315804	141201	0.107312	1471730	951006	1382500	1270720	1224290	5	1.26005e+06	197929	0.15708	-0.0624645	0.623395	0.205236
YKR024C	DBP7	1158780	963427	1117910	925697	1063950	5	1.04595e+06	99377.7	0.0950116	1136860	851087	978575	944192	988531	5	979849	103175	0.105297	-0.0941864	0.332371	0.478376
YHR169W	DBP8	2927960	2819310	3223590	2843110	3296830	5	3022160	222541	0.0736365	3089990	2812920	3132700	2822700	3010830	5	2973828	149025	0.0501123	-0.0232588	0.698633	0.155751
YLR276C	DBP9	2376730	1655610	2387250	1996270	2215500	5	2126272	307093	0.144428	2398480	1632600	2299170	2096480	2040170	5	2093380	296055	0.141424	-0.0224919	0.867393	0.061784
YOL149W	DCP1	966101	674967	851156	800917	908179	5	840264	111173	0.132307	836969	647997	851116	909020	886583	5	826337	103680	0.12547	-0.0241124	0.842824	0.0742634
YNL118C	DCP2	2043710	1485310	2150830	2137600	2336290	5	2030748	322825	0.158968	2146630	1477100	2383760	2382780	2432690	5	2164592	400152	0.184862	0.0920839	0.577224	0.238656
YLR270W	DCS1	885569	863461	760271	750914	740884	5	800220	68614.2	0.0857442	716240	1041560	783763	831972	716512	5	818009	134165	0.164014	0.0317211	0.800693	0.0965339
YOR204W	DED1	21657700	17724900	20680400	21115500	21756800	5	20587060	1.6579e+06	0.080531	21493600	16868000	20239100	19698900	20396700	5	19739260	1.73245e+06	0.0877667	-0.0606699	0.452031	0.344832
YKL054C	DEF1	802714	617311	1215950	1311970	1406170	5	1070823	342501	0.319848	1219100	600485	1447370	1502890	1794980	5	1312965	448027	0.341233	0.294108	0.366985	0.435351
YDR051C	DET1	252002	230951	262599	245621	246779	5	247590	11468.7	0.0463214	274792	206292	240791	288832	219421	5	246026	35262.8	0.14333	-0.00914694	0.928606	0.0321685
YKL078W	DHR2	538514	447627	521007	391806	455004	5	470792	59440.1	0.126256	426164	355565	404659	397882	425693	5	401993	28833.5	0.0717266	-0.22792	0.060344	1.21937
YPL266W	DIM1	1012230	798654	1093730	N/A	1208230	4	1028211	172869	0.168126	N/A	2153030	1093360	N/A	1164540	3	1470310	592323	0.402856	0.515984	0.324237	0.489138
YLR129W	DIP2	1117220	948142	1042350	820596	1021820	5	990026	112236	0.113367	1023430	790058	917549	999092	1009530	5	947932	97415.3	0.102766	-0.0626826	0.544528	0.26398
YOL021C	DIS3	1315120	1091030	1557230	1318430	1614210	5	1379204	210811	0.15285	1834790	1338680	1697160	1594700	1487720	5	1590610	190426	0.119719	0.205744	0.135067	0.869451
YIL010W	DOT5	185450	205953	143322	171656	176876	5	176651	22758.8	0.128835	139571	216453	132261	135107	127098	5	150098	37368.7	0.248962	-0.235	0.219292	0.658977
YER088C	DOT6	577607	419141	538472	591775	647128	5	554825	85266.8	0.153683	612718	409309	542570	556591	607450	5	545728	82212.2	0.150647	-0.0238507	0.867914	0.0615233
YPR175W	DPB2	100755	86874.4	114470	83428.1	113995	5	99904.5	14600.3	0.146143	121322	56289.7	113362	118683	105733	5	103078	26825	0.26024	0.045114	0.823775	0.0841912
YLL018C	DPS1	3857960	4394990	3088720	3595590	3130080	5	3613468	543115	0.150303	3118020	4438050	2739940	2700250	2661240	5	3131500	752943	0.240442	-0.20653	0.282371	0.54918
YGR093W	DRN1	154167	149114	152173	133880	192364	5	156340	21659.2	0.138539	150551	132950	151649	156622	141644	5	146683	9386.07	0.0639887	-0.0919796	0.398993	0.399035
YLL008W	DRS1	4881410	3894390	4932600	3770590	4495490	5	4394896	542265	0.123385	4782570	3190200	4628740	4711810	4502470	5	4363158	663935	0.152168	-0.0104563	0.936134	0.0286619
YDL101C	DUN1	146701	140363	116940	123526	119668	5	129440	13266.2	0.10249	N/A	145050	112651	130562	112699	4	125240	15668.6	0.125108	-0.0475779	0.684178	0.164831
YLR401C	DUS3	774192	776870	821952	935991	863132	5	834427	67520.2	0.080918	849023	741950	786538	777953	815416	5	794176	40337.4	0.0507915	-0.0713278	0.292671	0.53362
YDR359C	EAF1	375612	306421	376929	374930	508356	5	388450	73461.8	0.189115	379471	N/A	444198	453741	421102	4	424628	33076.4	0.0778949	0.128472	0.364612	0.438169
YPR023C	EAF3	485858	447491	482763	520874	570940	5	501585	46663.6	0.0930322	424542	575128	404825	452170	452061	5	461745	66455.1	0.143922	-0.119398	0.308065	0.511357
YKL172W	EBP2	1582570	1197570	2145040	1679860	2098860	5	1740780	392258	0.225335	2262230	1189860	2184880	2128620	2159020	5	1984922	447204	0.225301	0.189348	0.386035	0.413373
YDR206W	EBS1	292896	290623	313240	304738	355127	5	311325	26143.2	0.0839741	297172	265388	337503	352441	359078	5	322316	39883	0.123739	0.0500571	0.62237	0.205951
YMR128W	ECM16	2716310	2345620	2691970	2436680	2716060	5	2581328	176844	0.0685091	2716860	1973760	2521920	2519940	2640420	5	2474580	292114	0.118046	-0.0609298	0.50847	0.293735
YHL030W	ECM29	320946	371789	331592	356552	314145	5	339005	24401.8	0.0719806	278854	380561	279535	266614	284808	5	298074	46591.1	0.156307	-0.185633	0.132145	0.87895
YEL015W	EDC3	1012580	688794	969437	992121	1114700	5	955526	159115	0.166521	1035700	644342	1096080	1181230	1278410	5	1.04715e+06	243022	0.232079	0.132104	0.503723	0.297808
YGR271C-A	EFG1	679706	526855	500607	539086	572104	5	563672	69771.3	0.12378	564632	579676	435455	492415	489935	5	512423	59327.2	0.115778	-0.137521	0.24707	0.607181
YHL039W	EFM1	684347	668077	634449	598886	622199	5	641592	34570.1	0.0538817	571948	580417	516889	542248	580375	5	558375	27996.6	0.0501394	-0.20042	0.00336807	2.47262
YPL037C	EGD1	1723090	1336490	2357730	2232370	2362140	5	2002364	455524	0.227493	2914830	1557510	2772990	2504620	2395700	5	2429130	529311	0.217902	0.278735	0.209746	0.678306
YGR200C	ELP2	925865	946077	925786	922407	972593	5	938546	21213.2	0.0226023	869539	889617	873252	909153	847679	5	877848	23015.4	0.026218	-0.0964557	0.00253021	2.59684
YPL086C	ELP3	1689400	1490470	1498890	1404420	1406320	5	1497900	116032	0.0774632	1439220	1230330	1308730	1328800	1421570	5	1345730	85826.7	0.063777	-0.154552	0.0487536	1.31199
YPL101W	ELP4	247534	235192	323891	346657	350597	5	300774	55356.7	0.184047	289510	335394	248025	300776	286081	5	291957	31365.1	0.107431	-0.0429239	0.766613	0.115424
YJR088C	EMC2	921253	759125	1080350	919752	890516	5	914199	114341	0.125072	759387	762186	1296180	1253540	1182180	5	1.05069e+06	267766	0.254847	0.200763	0.339054	0.469732
YLR186W	EMG1	2488090	2129530	2398320	2194830	2372900	5	2316734	149231	0.0644144	2467360	2595840	2052540	2146520	2224750	5	2297402	226910	0.098768	-0.0120891	0.878085	0.0564634
YNL313C	EMW1	525424	611317	467599	497076	539333	5	528150	54039.9	0.102319	411807	526624	400358	378682	409825	5	425459	58058.8	0.136462	-0.311926	0.0201531	1.69566
YNL084C	END3	4278770	2894100	3708670	3175920	3180330	5	3447558	550138	0.159573	4443260	3101440	4483890	3297620	3532890	5	3771820	649853	0.172292	0.129686	0.419862	0.376893
YBR247C	ENP1	1286280	1194260	1345420	1106920	1307550	5	1248086	96557.9	0.0773648	1318020	1034990	1414900	1408700	1296930	5	1294708	154469	0.119308	0.0529094	0.585777	0.232268
YGR145W	ENP2	842622	708092	1104540	904481	942606	5	900468	144734	0.160732	1173770	834868	1135230	1093140	1052580	5	1.05792e+06	132683	0.125419	0.23248	0.111	0.954677
YGR071C	ENV11	174364	159001	133663	159624	141699	5	153670	16091.1	0.104712	156480	142009	132109	141020	139990	5	142322	8831.56	0.0620535	-0.110683	0.21449	0.668592
YMR049C	ERB1	2636590	1663890	2868080	2248110	2689830	5	2421300	480035	0.198255	3113840	1627800	3001840	2987190	2904910	5	2727116	619026	0.226989	0.171594	0.409648	0.387589
YPL028W	ERG10	1014990	1177850	826145	1068280	940420	5	1005537	132419	0.13169	899999	1450600	784953	743248	759993	5	927759	298629	0.321882	-0.116145	0.615205	0.21098
YMR208W	ERG12	201732	256295	281374	283847	280815	5	260813	34872.5	0.133707	253252	241861	297656	266120	243911	5	260560	22843.4	0.0876702	-0.00139794	0.989573	0.00455201
YML126C	ERG13	1661140	1954110	1550280	1769120	1440040	5	1674938	198566	0.118551	1436430	2214280	1363680	1408410	1375570	5	1559674	367045	0.235334	-0.102863	0.558968	0.252613
YDR365C	ESF1	2870730	2403730	3021340	2994930	2929340	5	2844014	253014	0.0889637	2945250	2163830	2798670	2709180	2730120	5	2669410	297353	0.111393	-0.0914077	0.347321	0.459269
YOR051C	ETT1	514475	536951	569025	607225	622711	5	570077	45662.7	0.0800991	391999	458242	482762	503744	529808	5	473311	52550.3	0.111027	-0.268369	0.0148375	1.82864
YDR021W	FAL1	674585	560687	515203	452079	505301	5	541571	83782.1	0.154702	557906	601658	427077	427899	444288	5	491766	82110.6	0.166971	-0.13918	0.370246	0.43151
YDL166C	FAP7	431075	514721	511236	421205	450040	5	465655	44442.4	0.0954405	348192	649838	464982	439172	328085	5	446054	127894	0.286723	-0.062045	0.759372	0.119545
YIL131C	FKH1	194249	195366	221653	119113	N/A	4	182595	44175.4	0.241931	168940	213994	216513	172187	161926	5	186712	26332.4	0.141032	0.0321654	0.87625	0.0573721
YGR267C	FOL2	933361	925537	1005530	827094	935795	5	925463	63750.1	0.0688846	767852	925928	958650	748227	705181	5	821168	113459	0.138168	-0.172499	0.120987	0.917262
YNL135C	FPR1	2035300	1817730	1493600	1520150	1276420	5	1628640	297990	0.182969	1530020	2635180	1433110	1366310	1347460	5	1662416	548465	0.32992	0.0296137	0.907536	0.0421361
YML074C	FPR3	8314800	4897310	7963710	7025680	7969070	5	7234114	1.39144e+06	0.192345	10939100	4053490	7553630	7929750	8420940	5	7779382	2.46735e+06	0.317165	0.104839	0.681198	0.166727
YLR449W	FPR4	4068500	1936900	3796640	3376750	3915020	5	3418762	867310	0.253691	4907730	2053870	3631950	3372250	3848020	5	3562764	1.02569e+06	0.287891	0.0595229	0.816738	0.087917
YCL026C-A	FRM2	410863	522486	554914	463969	552460	5	500938	62274.5	0.124316	488484	549716	544420	562452	504537	5	529922	31708.4	0.0598361	0.0811463	0.389827	0.409128
YPL262W	FUM1	531311	641401	498888	606534	541720	5	563971	58319.4	0.103408	507060	622816	544310	478678	480182	5	526609	60008.6	0.113953	-0.0988877	0.347357	0.459224
YHR089C	GAR1	3262570	2450210	3867520	3000450	3913600	5	3298870	614787	0.186363	3291870	2774420	3518550	3421480	3234590	5	3248182	287087	0.0883838	-0.0223395	0.873137	0.0589176
YMR307W	GAS1	53393300	31175900	75795700	70980800	59042600	5	58077660	1.75143e+07	0.301566	64746200	28179400	96709900	84285400	72401400	5	69264460	2.59669e+07	0.374895	0.254132	0.450687	0.346125
YCL011C	GBP2	1805580	1465850	1854760	1718890	1871030	5	1743222	165975	0.0952119	1753130	1660260	1608610	1653000	1687230	5	1672446	53221.6	0.0318226	-0.0597967	0.407047	0.390356
YDR283C	GCN2	703284	567048	660827	646626	695613	5	654680	54359.6	0.0830324	768565	556912	648551	701481	659257	5	666953	77498.5	0.116198	0.0267965	0.780084	0.107859
YOR375C	GDH1	3911640	4609550	3567800	3944650	3632400	5	3933208	412929	0.104985	3828080	5685920	3516090	3452650	3351960	5	3966940	977258	0.246351	0.0123201	0.945887	0.0241606
YDR507C	GIN4	1770820	1436150	1875160	1664430	1838450	5	1717002	176282	0.102669	2108210	1401070	1921680	1872000	1897120	5	1840016	262466	0.142644	0.0998266	0.413144	0.383899
YER133W	GLC7	6402800	5714630	5360020	4961440	5104720	5	5508722	575895	0.104542	6533910	5943830	5489980	5532220	5430460	5	5786080	464414	0.080264	0.0708686	0.427257	0.369311
YER107C	GLE2	539778	516262	701318	713987	812247	5	656718	125360	0.190889	553972	514838	700240	785239	809830	5	672824	133459	0.198356	0.0349539	0.849001	0.071092
YPR035W	GLN1	2237130	2910600	2057680	2211270	1960770	5	2275490	372643	0.163764	2176370	3615020	1997650	1987280	1904970	5	2336258	721673	0.308901	0.0380224	0.872638	0.0591659
YML004C	GLO1	121046	153745	134022	149893	153890	5	142519	14517.1	0.101861	137957	152780	153074	130396	148063	5	144454	9956.03	0.0689218	0.0194539	0.812831	0.0899999
YPL091W	GLR1	1026920	1132610	916710	1037530	922072	5	1.00717e+06	90099.5	0.0894582	875991	988469	801955	865862	824584	5	871372	72061.2	0.0826985	-0.208944	0.0313363	1.50395
YDL022W	GPD1	2420830	2887830	1987350	2479440	1901650	5	2335420	400781	0.17161	1988440	3535070	1756180	1765890	1797140	5	2168544	769731	0.354953	-0.106955	0.682175	0.166104
YOL059W	GPD2	1285160	1504970	1214080	1128110	1055000	5	1237464	172940	0.139753	1195160	1679900	1083530	1084950	1064670	5	1221642	261296	0.213889	-0.018565	0.913299	0.0393868
YDR434W	GPI17	794128	659263	848370	839232	724094	5	773017	80376.6	0.103978	753582	522020	926105	908570	890964	5	800248	169847	0.212242	0.0499466	0.75745	0.120646
YIL053W	GPP1	7354550	9100630	5938480	7138950	5848420	5	7076206	1.32113e+06	0.186701	6540600	11589000	5832850	5416280	5470340	5	6969814	2.62086e+06	0.37603	-0.0218559	0.938073	0.0277634
YER062C	GPP2	260340	387141	235799	249461	238630	5	274274	63835	0.232741	283185	420851	232837	227492	210477	5	274968	85932.3	0.312517	0.00364691	0.988815	0.00488516
YBR244W	GPX2	440072	572074	422669	411235	348917	5	438993	81948.7	0.186674	437454	663417	394595	321657	362861	5	435997	134032	0.307416	-0.0098817	0.967236	0.0144676
YOL151W	GRE2	1217500	1427820	1157700	1227820	1155690	5	1237306	111553	0.0901578	1256130	1562870	1036000	1072950	991038	5	1.1838e+06	234636	0.198206	-0.0637799	0.662118	0.179065
YHR104W	GRE3	267529	297051	188520	205507	198095	5	231340	48046.1	0.207686	202826	393913	187739	217377	135820	5	227535	97967.8	0.430561	-0.0239288	0.940454	0.0266626
YDR513W	GRX2	649844	507896	867281	N/A	756328	4	695337	153284	0.220446	908383	715203	1050100	861365	832503	5	873511	121748	0.139378	0.329113	0.109415	0.960923
YER174C	GRX4	592954	713108	548939	527545	570033	5	590516	72712.3	0.123133	528925	825649	418311	421052	446022	5	527992	172327	0.326381	-0.16146	0.48614	0.313238
YLR293C	GSP1	3197920	3495460	2746060	2772710	2265510	5	2895532	470560	0.162512	2552070	4750600	2511820	2530410	1997510	5	2868482	1.07733e+06	0.375576	-0.013541	0.960793	0.0173703
YLR258W	GSY2	4133060	2666920	4347770	4222230	4380160	5	3950028	724081	0.18331	4671900	2592010	4893110	4987450	5171940	5	4463282	1.06147e+06	0.237823	0.176242	0.401177	0.396664
YGR163W	GTR2	367784	392561	386805	346135	404758	5	379609	22980.1	0.0605364	241741	454924	339967	333744	327457	5	339567	75924.1	0.223591	-0.160818	0.313022	0.504425
YGL181W	GTS1	710750	474350	663609	588348	567388	5	600889	91234.5	0.151833	688707	586595	792294	571580	611870	5	650209	91336.4	0.140472	0.113805	0.417803	0.379029
YDR454C	GUK1	322370	358177	363688	401273	321624	5	353426	33140.1	0.093768	401039	391696	364855	325738	286351	5	353936	47766.6	0.134958	0.00207789	0.984906	0.00660535
YMR290C	HAS1	4634710	3605530	4682960	3844090	4207640	5	4194986	474927	0.113213	4639990	3612940	4517260	4061190	4187150	5	4203706	405663	0.0965012	0.00299578	0.975879	0.0106041
YJL033W	HCA4	2489610	2010740	2391810	2187610	2401060	5	2296166	194180	0.0845671	2337740	1711050	2149570	2177990	2193710	5	2114012	236718	0.111976	-0.119243	0.221434	0.654755
YDR458C	HEH2	675289	531692	768641	626601	693666	5	659178	87671.4	0.133001	574032	521279	678535	680592	757794	5	642446	94107.1	0.146482	-0.0370916	0.778576	0.108699
YBL032W	HEK2	2303390	1694000	1810410	2004270	1826050	5	1927624	237545	0.123232	1956870	1571440	1816380	1514760	1704790	5	1712848	179976	0.105074	-0.170427	0.148505	0.828259
YGL040C	HEM2	338510	373905	268347	292877	282436	5	311215	43809.9	0.140771	288184	379548	218939	209640	196194	5	258501	76433.3	0.295679	-0.267742	0.22668	0.644587
YGR187C	HGH1	3307740	3326140	3408900	3444150	3804380	5	3458262	201585	0.0582909	3186010	3397230	3298030	3691210	3510980	5	3416692	194887	0.0570397	-0.017447	0.748782	0.125645
YNL030W	HHF2	6786830	12700000	7114040	6132920	7287800	5	8004318	2.66176e+06	0.33254	6234950	18557300	7662480	5533660	5896330	5	8776944	5.52666e+06	0.629679	0.13294	0.788062	0.10344
YPL127C	HHO1	934316	1244470	1200430	1200800	1341210	5	1.18425e+06	151051	0.12755	1165050	1779030	920791	866400	1144410	5	1.17514e+06	362541	0.30851	-0.0111398	0.960521	0.017493
YNL031C	HHT2	13025300	17069200	14957600	12092000	14576000	5	14344020	1.91491e+06	0.133499	13243500	31130800	14208600	13230800	13740300	5	17110800	7.84783e+06	0.458648	0.254458	0.482173	0.316797
YOR038C	HIR2	322049	218688	342084	260989	396938	5	308150	69741.7	0.226324	374572	221554	326108	348803	351568	5	324521	60064.5	0.185087	0.0746809	0.701456	0.154
YML075C	HMG1	812465	796192	1028250	937685	941289	5	903176	97418	0.107862	765063	742641	1137890	1188030	1155490	5	997823	223580	0.224067	0.143776	0.42197	0.374718
YLR450W	HMG2	714649	611908	780968	769432	735609	5	722513	67240.6	0.0930649	731277	600016	961554	1057180	979927	5	865991	192066	0.221788	0.261328	0.176116	0.754202
YDR174W	HMO1	1177200	1498530	1790060	1934020	2151750	5	1710312	380898	0.222707	1752190	1850390	1438660	1536930	1553140	5	1626262	169273	0.104087	-0.0726998	0.669228	0.174426
YLR113W	HOG1	357431	438243	321214	N/A	N/A	3	372296	59913.9	0.160931	292041	432610	297297	253153	N/A	4	318775	78402.1	0.245948	-0.22391	0.353184	0.451999
YDR158W	HOM2	2510910	3007160	2071460	2446610	2230760	5	2453380	355475	0.144892	2372770	3784450	1913380	1960880	1977970	5	2401890	794538	0.330797	-0.0306006	0.89944	0.0460277
YJR139C	HOM6	1143890	1401740	1205350	1320760	1266030	5	1267554	100002	0.0788933	1244070	1939850	1150470	1168250	1031060	5	1306740	362062	0.277073	0.0439249	0.825554	0.0832545
YPL116W	HOS3	453260	461152	481579	454533	473466	5	464798	12334.2	0.0265366	336993	615913	333394	294602	437610	5	403702	129884	0.321732	-0.203312	0.353178	0.452007
YIL110W	HPM1	7285180	3724800	2689160	6284530	2709590	5	4538652	2.1225e+06	0.467649	2886470	2202690	2868130	2830130	4990150	5	3155514	1.06473e+06	0.337419	-0.524389	0.24134	0.61737
YNL004W	HRB1	513296	395043	531371	522087	491104	5	490580	55453.1	0.113036	563464	350364	493053	570303	559485	5	507334	93111.4	0.183531	0.0484463	0.740468	0.130494
YLR301W	HRI1	1070420	1334970	978047	1146530	1011850	5	1.10836e+06	141901	0.128028	919385	1565760	928503	914035	775765	5	1.02069e+06	311137	0.304831	-0.118887	0.588733	0.230082
YPL204W	HRR25	2013420	1768950	1900560	1702070	1915120	5	1860024	123949	0.0666382	1993300	1907390	2029310	2160470	2211560	5	2060406	124242	0.0602998	0.147607	0.0340088	1.46841
YMR288W	HSH155	584537	506813	486746	491982	534710	5	520958	40129.7	0.0770306	625129	499066	503576	530950	485155	5	528775	56367.4	0.1066	0.0214886	0.807586	0.0928115
YKL101W	HSL1	351031	364197	505209	360880	510769	5	418417	81934.3	0.19582	487790	498090	512451	468836	489395	5	491312	15922.1	0.0324072	0.231698	0.117569	0.929707
YBR133C	HSL7	100132	94773.3	79848.9	108196	76267.3	5	91843.5	13520.1	0.147208	72246.7	70889	72620.2	83889.3	83713.7	5	76671.8	6540.61	0.0853066	-0.260482	0.0663632	1.17807
YLL026W	HSP104	3498760	3468520	3088680	3210180	3220980	5	3297424	178073	0.0540035	3233800	3332900	2861070	2898320	2823490	5	3029916	235482	0.0777188	-0.122062	0.079952	1.09717
YBR072W	HSP26	805480	693868	1013660	1214270	1267030	5	998862	249475	0.24976	1108650	709352	1119180	1032040	996192	5	993083	166798	0.16796	-0.00837079	0.966861	0.0146361
YPL240C	HSP82	2441730	2778470	2215570	2701130	2316440	5	2490668	242669	0.0974314	2254060	2332290	2211370	2107460	2218350	5	2224706	81241.7	0.0365179	-0.162918	0.0689391	1.16153
YDR225W	HTA1	8772140	11531100	21011500	18203200	15700900	5	15043768	4.94216e+06	0.328519	13800000	21143100	16084600	10770900	12836200	5	14926960	3.96531e+06	0.265647	-0.0112456	0.968176	0.0140457
YDR224C	HTB1	10457700	12557200	16593100	19457600	15442900	5	14901700	3.50556e+06	0.235246	12072700	24690000	14359000	12944800	12270600	5	15267420	5.34303e+06	0.349963	0.0349794	0.90182	0.0448802
YOL012C	HTZ1	6283870	7302370	10167600	9563560	8303870	5	8324254	1.5923e+06	0.191284	7633730	10637900	7516420	5663830	6361400	5	7562656	1.90479e+06	0.251868	-0.138428	0.512722	0.290118
YGL253W	HXK2	6392070	7079780	5566120	6230210	5485800	5	6150796	654140	0.10635	5748610	7364240	5006320	4875530	5058060	5	5610552	1.03743e+06	0.184908	-0.13263	0.358632	0.445351
YPL117C	IDI1	525640	653565	426091	440679	425505	5	494296	98244.6	0.198757	451240	784923	353972	351753	315493	5	451476	193087	0.427679	-0.130725	0.674151	0.171243
YFL013C	IES1	251576	217330	248349	239500	319719	5	255295	38416.6	0.15048	255947	199746	244586	205641	228622	5	226908	24232.1	0.106792	-0.170054	0.206499	0.685082
YLR384C	IKI3	1401220	1403810	1428310	1386760	1371940	5	1398408	21020.5	0.0150318	1362510	1170910	1374640	1438860	1410080	5	1351400	105277	0.077902	-0.0493306	0.379135	0.421206
YJL082W	IML2	119296	126554	114113	151249	130466	5	128336	14289.3	0.111343	114674	111983	109517	125291	120048	5	116303	6367.4	0.0547485	-0.142038	0.140446	0.85249
YHR148W	IMP3	1923050	1725010	1886820	1942850	1732450	5	1842036	105400	0.0572192	1672380	1687420	1682410	1787830	1763160	5	1718640	52906.9	0.0307842	-0.100034	0.0586237	1.23193
YNL075W	IMP4	1954860	1708030	1828050	1572470	1821580	5	1776998	143890	0.0809735	1809270	1803890	1605890	1700330	1681140	5	1720104	86493.8	0.0502841	-0.0469463	0.474933	0.323368
YGL150C	INO80	582246	563884	636369	571446	701459	5	611081	57960.4	0.0948489	657920	637124	508845	590160	613585	5	601527	57688.5	0.0959035	-0.0227341	0.800506	0.0966355
YLR095C	IOC2	909173	903854	739712	860728	784392	5	839572	74901.4	0.0892139	747078	974888	739513	775493	904855	5	828365	105614	0.127497	-0.0193864	0.85188	0.0696214
YHR085W	IPI1	397788	301346	359221	322644	359179	5	348036	37246.6	0.10702	352574	277355	323335	350677	327093	5	326207	30370.8	0.093103	-0.093448	0.340695	0.467635
YNL182C	IPI3	1328470	1105600	1310980	1287310	1234920	5	1253456	89843.2	0.0716764	1346650	1006130	1212020	1161150	1149490	5	1175088	122672	0.104394	-0.0931426	0.285315	0.544675
YBR011C	IPP1	4979520	5330540	4227440	4942930	4262060	5	4748498	484270	0.101984	4826600	5972730	3854360	3898900	3885690	5	4487656	926065	0.206358	-0.0815092	0.596842	0.224141
YIL026C	IRR1	119870	88998	58020.9	37459.2	48799.1	5	70629.4	33533	0.474773	30987.9	73752.7	50923.4	41529.1	44627.3	5	48364.1	15919.7	0.329163	-0.546334	0.230674	0.637001
YBR245C	ISW1	714569	856697	693911	819860	761756	5	769359	68793.9	0.0894173	629447	846805	598089	595982	740763	5	682217	109334	0.160262	-0.173425	0.176819	0.752472
YOR304W	ISW2	261263	266496	271262	235283	272239	5	261309	15188.7	0.0581255	214475	235375	267842	229735	248723	5	239230	20165.5	0.0842934	-0.127356	0.0890062	1.05058
YJL073W	JEM1	246745	221360	258613	267221	260414	5	250871	18071.1	0.0720334	232980	223008	260524	224343	246943	5	237560	15990.7	0.0673124	-0.0786539	0.252903	0.597045
YPR169W	JIP5	815051	646342	910254	678136	965608	5	803078	139842	0.174132	1001300	577267	791312	800452	886120	5	811290	155713	0.191933	0.0146776	0.932266	0.0304602
YNL227C	JJJ1	201053	174386	219256	193873	182290	5	194172	17387.6	0.0895475	242625	138346	194490	165566	194273	5	187060	38825.7	0.207558	-0.0538311	0.72243	0.141204
YBR017C	KAP104	609644	781846	608881	686011	652772	5	667831	71445	0.106981	582363	600882	568393	552447	598712	5	580559	20518.9	0.0353434	-0.202039	0.0502085	1.29922
YPL125W	KAP120	103545	147810	96011.4	88571.6	114267	5	110041	23153.4	0.210407	88738.4	145743	75280.2	70957.1	80868.2	5	92317.4	30597	0.331433	-0.253367	0.334026	0.47622
YGL016W	KAP122	253061	303491	314017	359876	293197	5	304728	38508.3	0.126369	275213	275104	308189	329798	311401	5	299941	24078.8	0.0802784	-0.0228452	0.82069	0.0858209
YER110C	KAP123	2798610	3246660	2618460	2869100	2875760	5	2881718	228905	0.0794333	2678270	3079990	2304060	2434990	2461580	5	2591778	304199	0.117371	-0.152987	0.129871	0.886489
YLR347C	KAP95	1484130	1567380	1274850	1567920	1494900	5	1477836	120070	0.0812473	1364020	1674450	1253640	1282060	1236560	5	1362146	181312	0.133108	-0.117605	0.273301	0.563359
YJL034W	KAR2	5223150	4938770	6050750	6239420	6026690	5	5695756	576084	0.101143	5825100	5552560	6180990	5483950	5670610	5	5742642	277123	0.0482571	0.0118273	0.875337	0.0578247
YNL132W	KRE33	35853600	33090100	36842900	32533800	34345200	5	34533120	1.81615e+06	0.0525916	38634900	29477900	35106800	31910100	34020300	5	33830000	3.44167e+06	0.101734	-0.0296775	0.700054	0.154868
YNL308C	KRI1	1510590	1268720	1486790	1249270	1445000	5	1392074	123923	0.0890203	1451820	933566	1279900	1395150	1372450	5	1.28658e+06	206839	0.160767	-0.113698	0.362678	0.440479
YCL059C	KRR1	3263570	2792110	3160780	2596070	3287950	5	3020096	309271	0.102404	3063790	3228840	2817540	2591770	3000850	5	2940558	244292	0.0830767	-0.0385045	0.664404	0.177568
YGR040W	KSS1	600554	591981	610810	702291	590401	5	619207	47149.9	0.0761455	680786	774296	573459	519959	612124	5	632125	98746.4	0.156214	0.0297867	0.801039	0.0963465
YBR205W	KTR3	3304020	2455730	3604110	3051970	3271050	5	3137376	428782	0.136669	3174920	3135380	3934190	4134410	4133720	5	3702524	506494	0.136797	0.238951	0.0943502	1.02526
YKL008C	LAC1	369782	338666	322762	N/A	N/A	3	343737	23916.6	0.0695783	N/A	210245	N/A	N/A	343484	2	276864	94214.2	0.34029	-0.312124	0.494822	0.305551
YNL045W	LAP2	685540	801620	612582	670304	629697	5	679949	74148	0.109049	617279	724950	498596	563727	639063	5	608723	84639	0.139044	-0.15964	0.195314	0.709266
YLR260W	LCB5	301608	259611	282881	287743	314179	5	289204	20588	0.0711886	286856	220512	291404	283904	290606	5	274656	30417.2	0.110747	-0.0744616	0.405075	0.392464
YER127W	LCP5	511049	401049	624325	450123	592513	5	515812	93763.5	0.181779	685061	396591	529106	594462	516791	5	544402	106225	0.195123	0.0778281	0.664003	0.17783
YDL051W	LHP1	518309	511511	475828	429321	701704	5	527335	103678	0.196607	384071	535075	451590	473918	327569	5	434445	80527.1	0.185357	-0.279546	0.15456	0.810904
YFR001W	LOC1	886835	886851	1421700	1303690	1521010	5	1.20402e+06	299585	0.248821	1690950	1252180	1370060	1357190	1327640	5	1399604	169165	0.120866	0.217163	0.248476	0.604716
YGR136W	LSB1	N/A	N/A	326282	332526	349047	3	335952	11762.8	0.0350133	356879	259847	386102	444642	464534	5	382401	81093	0.212063	0.186832	0.272424	0.564754
YHR121W	LSM12	1260090	1091600	1426930	1365650	1466690	5	1322192	150638	0.113931	1246780	1180790	1406730	1383350	1400310	5	1323592	103273	0.0780247	0.00152679	0.986798	0.00577185
YBL026W	LSM2	1577060	1314590	1482030	1485840	1452740	5	1462452	94898.3	0.0648899	1481020	1465020	1388270	1402570	1490340	5	1445444	46828.3	0.0323972	-0.0168766	0.731947	0.13552
YER146W	LSM5	N/A	N/A	1288680	1224350	1170120	3	1.22772e+06	59351.7	0.0483431	1091690	1138610	1269160	N/A	1058720	4	1139545	92418.8	0.0811015	-0.10752	0.186422	0.729502
YDR378C	LSM6	1640130	1221730	1735350	1344830	1571990	5	1502806	213120	0.141815	1655750	1407160	1711040	1631770	1461990	5	1573542	131512	0.0835768	0.0663569	0.548706	0.26066
YNL147W	LSM7	1581130	1276730	1840500	1679950	1878830	5	1651428	241668	0.146339	1676810	1663720	1768410	1761500	1602500	5	1694588	70135.6	0.041388	0.0372205	0.718171	0.143772
YNL006W	LST8	491806	455092	555797	553701	609276	5	533134	60276	0.11306	508688	452283	473622	602248	507256	5	508819	57372.9	0.112757	-0.0673456	0.531891	0.274177
YDL182W	LYS20	1820630	1827890	1650300	1667340	1673600	5	1727952	88366.6	0.0511395	1649300	2160030	1620100	1529210	1574480	5	1706624	257530	0.1509	-0.0179179	0.867921	0.0615198
YKL021C	MAK11	808154	621168	654307	605261	641994	5	666177	81577.8	0.122457	701135	556181	638294	600299	632576	5	625697	53325.5	0.0852257	-0.0904409	0.384403	0.415213
YAL025C	MAK16	650583	591092	732201	575886	736983	5	657349	75855.8	0.115396	547595	841173	665032	662589	587451	5	660768	112640	0.170468	0.00748429	0.956677	0.0192348
YDR060W	MAK21	4443640	3531240	4638760	4202630	4362090	5	4235672	423978	0.100097	4832360	2924760	4262090	3777470	4155080	5	3990352	705471	0.176794	-0.0860749	0.527858	0.277483
YBR142W	MAK5	1287380	1047630	1287670	1037750	1215010	5	1175088	124484	0.105936	1337000	999671	1143030	1086620	1104240	5	1.13411e+06	124965	0.110188	-0.0512054	0.617509	0.209357
YBL091C	MAP2	1855410	1591490	1658810	1629930	1589460	5	1665020	110266	0.0662249	1714850	1814980	1608820	1479090	1566340	5	1636816	130824	0.079926	-0.0246474	0.722256	0.141309
YOR298C-A	MBF1	1026680	629803	2290060	2224590	1837970	5	1.60182e+06	740420	0.462236	2245840	1048170	2525750	1975630	2178120	5	1994702	564582	0.283041	0.316461	0.374909	0.426075
YOR197W	MCA1	451707	452303	410820	378266	398521	5	418323	32871.4	0.0785789	445447	496079	362606	369575	344996	5	403741	64374.1	0.159444	-0.05119	0.667863	0.175313
YBL023C	MCM2	358225	394435	378818	324185	348050	5	360743	27229.6	0.075482	277819	407264	319668	300621	264070	5	313888	56372.2	0.179593	-0.200718	0.14722	0.832032
YEL032W	MCM3	478604	429687	434489	478386	431306	5	450494	25619.4	0.0568694	396912	325225	361708	350304	497666	5	386363	67352.8	0.174325	-0.221552	0.10176	0.992423
YPR019W	MCM4	726144	820253	806792	858619	833476	5	809057	50144.1	0.0619785	645246	722979	788059	803211	769454	5	745790	63783.3	0.0855246	-0.117472	0.121476	0.915509
YGL201C	MCM6	465681	571243	518742	551640	545105	5	530482	40804.3	0.0769192	384236	535709	451050	455753	456394	5	456628	53680.4	0.117558	-0.216284	0.0420701	1.37603
YBR202W	MCM7	535195	561496	548760	532838	N/A	4	544572	13286.3	0.0243977	511390	544356	N/A	508088	N/A	3	521278	20054.2	0.0384712	-0.0630705	0.171038	0.766908
YIL128W	MET18	170225	170840	165025	201568	186260	5	178784	15005.6	0.0839318	N/A	184601	174198	140913	116560	4	154068	31184.3	0.202406	-0.214647	0.217283	0.662973
YLR017W	MEU1	1515400	1822630	2014430	1563480	2075460	5	1798280	254605	0.141582	1254840	2091340	1861280	1864110	1816770	5	1777668	311340	0.17514	-0.0166318	0.911697	0.0401494
YPL169C	MEX67	667346	476752	630963	790179	745534	5	662155	121157	0.182974	618076	434019	628400	628411	696890	5	601159	98578.8	0.163981	-0.139421	0.409014	0.388261
YDR296W	MHR1	923411	749113	840150	809436	790473	5	822517	65338.7	0.0794376	925429	660436	786758	827465	700241	5	780066	105006	0.134612	-0.076449	0.468975	0.32885
YNL085W	MKT1	640548	614559	651985	741025	683607	5	666345	48550.4	0.0728608	554933	533112	637261	653595	629212	5	601623	53865.6	0.0895339	-0.14741	0.0814339	1.08919
YPR164W	MMS1	495929	431473	499506	421369	488549	5	467365	37754.4	0.0807813	486329	327433	518007	507649	511925	5	470269	80733.3	0.171675	0.00893469	0.944432	0.0248294
YPL082C	MOT1	331422	345695	321179	274099	292644	5	313008	29167.1	0.0931834	344019	290231	323807	287337	269874	5	303054	30088.1	0.0992832	-0.0466256	0.609746	0.214851
YIR002C	MPH1	267438	215855	211913	245082	233143	5	234686	22673.6	0.0966124	228779	205157	239899	262839	237457	5	234826	20821.9	0.0886693	0.000860371	0.992137	0.00342835
YJR002W	MPP10	1480940	1350320	1641220	1485770	1755580	5	1542766	157392	0.10202	1594150	1021620	1524630	1629940	1591000	5	1472268	254774	0.173048	-0.0674789	0.61567	0.210652
YGL075C	MPS2	95573.7	132420	171176	181318	173685	5	150835	36256.1	0.24037	121326	127449	129674	146829	141339	5	133323	10469.2	0.0785247	-0.178037	0.350244	0.455629
YPR112C	MRD1	1106810	866186	1175460	1080860	1243570	5	1.09458e+06	142514	0.1302	1172870	815178	1086740	1174230	1202000	5	1.0902e+06	159721	0.146506	-0.00577612	0.964694	0.0156105
YGL064C	MRH4	597135	469262	607582	532590	616236	5	564561	62622.3	0.110922	575809	470204	554245	562826	579839	5	548585	44989.9	0.082011	-0.0414153	0.656716	0.182622
YPR118W	MRI1	272835	389009	297976	277934	296703	5	306891	47236	0.153918	277033	389470	231872	238613	249636	5	277325	65015.1	0.234437	-0.146152	0.436727	0.35979
YPL184C	MRN1	1238410	1049520	1240050	1416020	1376670	5	1264134	144079	0.113974	1253920	1147590	1239520	1273260	1141980	5	1211254	61879.1	0.0510868	-0.061648	0.482222	0.316753
YOR370C	MRS6	148706	195842	140251	156748	152634	5	158836	21565.5	0.135772	163101	171992	138230	125133	132125	5	146116	20348.7	0.139264	-0.120424	0.365603	0.436991
YKL009W	MRT4	5029410	4072400	5129840	4465730	5407290	5	4820934	540641	0.112144	5746190	4306160	5022970	5762490	5151260	5	5197814	601531	0.115728	0.108592	0.32822	0.483835
YDR097C	MSH6	643257	647291	711506	634355	614962	5	650274	36427.5	0.0560187	669265	602668	673289	607550	650021	5	640559	33578.8	0.0524211	-0.0217176	0.672696	0.172181
YLR116W	MSL5	137965	83697.9	138374	126173	131832	5	123608	22864.8	0.184977	113117	81627.8	123438	129774	121377	5	113867	18980	0.166686	-0.11843	0.485147	0.314127
YDR335W	MSN5	460389	546574	492138	475371	516833	5	498261	34186.2	0.0686111	424444	524631	414634	453926	395933	5	442714	50365.8	0.113766	-0.170528	0.0804253	1.09461
YDR208W	MSS4	254606	240124	234028	274978	223428	5	245433	19997.1	0.0814767	161543	159468	229488	232855	235288	5	203728	39517.4	0.193971	-0.268681	0.0804647	1.09439
YJL050W	MTR4	1271250	1157370	1242700	1192720	1189420	5	1210692	45581	0.0376487	1182380	957220	1085340	1165760	1154750	5	1109090	92596.3	0.0834885	-0.126455	0.0712755	1.14706
YER042W	MXR1	133261	179616	148656	151374	117752	5	146132	23054.9	0.157768	137331	207792	151477	N/A	105716	4	150579	42670.6	0.283377	0.0432504	0.859498	0.0657552
YOR326W	MYO2	1761840	1688510	1582300	1658110	1708190	5	1679790	66312	0.0394764	1704720	1593410	1618900	1635370	1557250	5	1621930	54865.5	0.0338273	-0.0505693	0.172489	0.763238
YPL190C	NAB3	557888	475677	526085	581745	620775	5	552434	55102.8	0.0997455	505894	476991	509502	534365	576813	5	520713	37384.8	0.0717954	-0.0853137	0.32195	0.492212
YPL126W	NAN1	3594200	3295020	3349800	3231630	3447900	5	3383710	141925	0.0419435	3329760	2704500	3176630	3321130	3175340	5	3141472	255469	0.0813213	-0.107165	0.111253	0.953687
YKR048C	NAP1	1395860	1415470	1330530	1276870	1282180	5	1340182	63706.6	0.0475358	1468500	1283520	1203770	1223950	1269520	5	1289852	105026	0.0814248	-0.0552234	0.391852	0.406878
YDR162C	NBP2	480533	535125	533545	435343	607828	5	518475	64882.2	0.125141	557148	520506	522181	518818	461708	5	516072	34304.5	0.0664723	-0.00670095	0.943998	0.025029
YBL024W	NCL1	1181690	1151210	1095070	1139050	1150230	5	1143450	31338.7	0.0274072	1029960	965343	926689	945248	1026700	5	978788	47260.3	0.0482845	-0.224325	0.000347131	3.45951
YML031W	NDC1	584569	528477	637306	726196	769986	5	649307	99260.1	0.152871	526811	651108	685520	662501	805904	5	666369	99449.8	0.149241	0.0374205	0.792862	0.100802
YJL076W	NET1	1739780	1461720	2537040	2610280	2576940	5	2185152	543085	0.248534	3010150	1591620	2648220	2588570	3039730	5	2575658	586922	0.227873	0.237207	0.306811	0.513128
YPL226W	NEW1	2196580	2214660	2334310	2377750	2328660	5	2290392	79938.5	0.0349017	2269830	1879800	2356980	2347050	2451680	5	2261068	222692	0.0984898	-0.0185902	0.792742	0.100868
YCL017C	NFS1	2233980	1712540	2031780	1957920	1925850	5	1972414	188317	0.0954756	1829350	1969160	2003260	2089150	1709900	5	1920164	150266	0.0782571	-0.0387329	0.641338	0.192913
YDL208W	NHP2	N/A	275981	301336	276455	256302	4	277518	18447.3	0.0664723	293552	399510	314216	283385	285721	5	315277	48628.6	0.154241	0.184035	0.167149	0.776896
YBR089C-A	NHP6B	557852	444792	759731	789925	743809	5	659222	150496	0.228294	660849	686560	617047	537258	607866	5	621916	57189.8	0.0919575	-0.0840442	0.625921	0.203481
YFR002W	NIC96	1875720	1676700	2115930	2429040	2667150	5	2152908	401767	0.186616	1982410	1311660	2359840	2752690	2836790	5	2248678	624732	0.277822	0.0627904	0.781667	0.106978
YPL211W	NIP7	1074850	1009840	1066710	1076660	1037270	5	1053066	28876.4	0.0274212	1059150	1032620	937326	973062	1087400	5	1.01791e+06	61747.7	0.0606611	-0.0489836	0.295125	0.529994
YLR328W	NMA1	700792	572624	774147	837220	886226	5	754202	123028	0.163123	658378	622649	587651	709237	720584	5	659700	56405.6	0.0855019	-0.193141	0.172867	0.762287
YNL123W	NMA111	309737	357134	253376	268489	288727	5	295493	40470.2	0.136958	237860	344866	223756	226242	229231	5	252391	51968.5	0.205905	-0.227462	0.183774	0.735716
YHR077C	NMD2	787231	678205	615188	736243	670743	5	697522	65985.2	0.0945994	700902	548291	532599	523935	609764	5	583098	73910.1	0.126754	-0.2585	0.0328358	1.48365
YHR170W	NMD3	1378660	1514260	1313410	1227940	1289950	5	1344844	108988	0.0810412	1350490	1462240	1352030	1290620	1227970	5	1336670	86791.5	0.0649311	-0.0087955	0.899024	0.0462285
YOR206W	NOC2	3856600	2953940	3920860	3206350	3614520	5	3510454	418708	0.119275	4308080	2423960	3508850	3340420	3700410	5	3456344	683197	0.197665	-0.0224108	0.884466	0.0533187
YLR002C	NOC3	872261	602998	800273	620554	764355	5	732088	116665	0.159359	969770	449542	770603	747979	778584	5	743296	186812	0.251329	0.0219186	0.91274	0.0396529
YPL093W	NOG1	5094840	4186640	5122840	4227410	4439870	5	4614320	461664	0.10005	5300210	3899220	5128430	5314650	4758960	5	4880294	592409	0.121388	0.08085	0.452598	0.344288
YNR053C	NOG2	1760530	1649880	1634920	1348750	1454760	5	1569768	165173	0.105221	1693290	2053470	1562930	1464190	1417380	5	1638252	255044	0.155681	0.0616059	0.630076	0.200607
YDL014W	NOP1	9948790	7855510	8925730	9836470	7807220	5	8874744	1.03193e+06	0.116277	7619660	8409640	8633190	7664450	6918590	5	7849106	685855	0.08738	-0.177177	0.106886	0.971077
YOL041C	NOP12	4181320	3308070	4365450	3395220	3999140	5	3849840	473872	0.123089	4089940	2739930	3673420	3770930	3861780	5	3627200	519422	0.143202	-0.0859422	0.49918	0.301743
YNL175C	NOP13	1769860	1427640	1844700	1646140	1921260	5	1721920	193296	0.112256	1745150	1743200	1584370	1549210	1633490	5	1651084	90100.5	0.0545705	-0.0606046	0.487321	0.312185
YDL148C	NOP14	2176010	1909520	2218820	1713490	2109000	5	2025368	210831	0.104095	2322660	1639860	1852860	1935820	1965970	5	1943434	247356	0.127278	-0.0595759	0.588786	0.230042
YNL110C	NOP15	1797960	1233380	2011510	1743890	1999110	5	1757170	315998	0.179834	1991600	1370800	1888250	1913180	1822420	5	1797250	245960	0.136854	0.0325373	0.828847	0.0815259
YER002W	NOP16	897463	380221	1437670	474980	1354040	5	908875	486227	0.534977	1767520	1145510	1667380	1813660	1396090	5	1558032	281775	0.180853	0.777571	0.0391911	1.40681
YNL061W	NOP2	4853730	3665140	4649590	3752310	4443790	5	4272912	535922	0.125423	5059270	3614540	4569750	4632700	4495920	5	4474436	528215	0.118052	0.0664862	0.565844	0.247304
YPL043W	NOP4	2343200	1735800	2460610	2039910	2392060	5	2194316	302597	0.1379	2510410	1574090	2205220	2193420	2198040	5	2136236	342003	0.160096	-0.0387003	0.783433	0.105998
YPL146C	NOP53	61861.4	53959.1	59345.9	71920.3	34173.3	5	56252	13957.6	0.248126	49908.6	45356	50259	N/A	49118.5	4	48660.5	2254.07	0.0463223	-0.209153	0.293714	0.532076
YLR197W	NOP56	22634500	16560000	21636400	18782200	20981100	5	20118840	2.44064e+06	0.121311	20996400	20298400	20178800	20350600	20448300	5	20454500	318146	0.0155538	0.0238711	0.775141	0.110619
YOR310C	NOP58	16236200	11621600	16025200	14040000	15926700	5	14769940	1.96904e+06	0.133314	15136300	11116300	14596800	15876900	15266400	5	14398540	1.89046e+06	0.131296	-0.0367414	0.768719	0.114232
YDL213C	NOP6	1355960	1097730	1523730	1665810	1747710	5	1478188	259618	0.175633	1607830	1211510	1483260	1458860	1601820	5	1472656	160822	0.109206	-0.0054093	0.968875	0.0137321
YGR103W	NOP7	4639300	3067940	5077740	4004910	4354160	5	4228810	758724	0.179418	5047040	2698230	4591540	4539970	4858510	5	4347058	944349	0.217239	0.0397876	0.832931	0.079391
YOL144W	NOP8	1475330	935408	1652550	1498120	1608540	5	1.43399e+06	288376	0.2011	1827630	999896	1628840	1544810	1508500	5	1.50194e+06	306638	0.204162	0.066788	0.727527	0.138151
YJL010C	NOP9	1057430	957675	941668	883633	1008810	5	969843	66264.6	0.068325	936579	741247	884137	837706	968082	5	873550	89176.7	0.102085	-0.150861	0.0916409	1.03791
YPR072W	NOT5	231278	178925	242994	284306	277730	5	243047	42294.7	0.174019	238044	157827	237919	273050	302904	5	241949	54292.7	0.224397	-0.00653117	0.972472	0.0121228
YDR432W	NPL3	3871250	2734180	3267760	3218780	3323100	5	3283014	404106	0.12309	3333180	2454480	2967410	3037900	3193060	5	2997206	334788	0.1117	-0.131403	0.259139	0.586467
YBR170C	NPL4	520347	509132	575712	571106	462101	5	527680	47146.8	0.0893475	531632	528519	628573	617717	495463	5	560381	59147.3	0.105548	0.0867453	0.363351	0.439674
YMR091C	NPL6	693393	747329	653675	653790	764527	5	702543	51711.8	0.0736067	573095	779221	508911	593246	743226	5	639540	116064	0.181481	-0.135552	0.313438	0.503849
YOR209C	NPT1	816788	871951	721481	783951	767615	5	792357	56210.1	0.0709404	756481	775377	636294	693872	684833	5	709371	56477.3	0.0796159	-0.15961	0.0482547	1.31646
YNL251C	NRD1	N/A	215449	266392	252371	274119	4	252083	26028.6	0.103254	327685	307351	324455	296338	321010	5	315368	13158	0.0417226	0.323138	0.0101103	1.99524
YDL167C	NRP1	1081260	999312	1125730	1126660	1066540	5	1.0799e+06	52349	0.0484757	1016000	1018500	945692	1064730	917865	5	992557	59596.1	0.060043	-0.121676	0.0396643	1.4016
YGL111W	NSA1	722934	509324	735715	661122	708449	5	667509	92821.6	0.139057	729099	373726	715151	675898	701399	5	639055	149618	0.234124	-0.0628477	0.728985	0.137282
YER126C	NSA2	1065610	1039870	1125230	957414	1036690	5	1.04496e+06	60473.8	0.0578717	1032570	882080	1035970	1018200	1006210	5	995006	64235.7	0.0645581	-0.0706745	0.241195	0.617632
YHR133C	NSG1	489125	524908	505203	489303	433018	5	488311	34218.6	0.0700753	400644	479920	514676	496565	513763	5	481114	47191	0.0980869	-0.0214239	0.790124	0.102305
YJL041W	NSP1	624513	513975	788661	958537	935879	5	764313	193626	0.253333	784182	563630	939782	1061080	941221	5	857979	191676	0.223404	0.166779	0.464141	0.33335
YGR159C	NSR1	9384060	6620140	9201470	8799980	9241530	5	8649436	1.15496e+06	0.13353	9359940	7949750	8904170	8820750	9736080	5	8954138	671787	0.0750254	0.0499485	0.62713	0.202643
YER009W	NTF2	211550	270033	264784	337072	183514	5	253391	59251	0.233833	179116	440606	241372	176674	179662	5	243486	113514	0.466203	-0.0575242	0.868342	0.0613094
YJL208C	NUC1	467327	453002	475187	465847	436784	5	459629	15048.1	0.0327397	311595	541957	390565	378695	370635	5	398689	85679.4	0.214903	-0.205206	0.188203	0.725374
YOR373W	NUD1	786030	765063	987027	1086420	1214120	5	967732	193169	0.19961	717090	675526	835854	888435	941264	5	811634	112642	0.138784	-0.253779	0.166207	0.77935
YER006W	NUG1	6847110	6871960	6921460	5807580	6369610	5	6563544	477683	0.0727783	6870670	5616890	6185410	6284980	5982350	5	6188060	459323	0.0742272	-0.0849878	0.240857	0.61824
YMR047C	NUP116	225122	N/A	410305	640984	514553	4	447741	175848	0.392745	312949	346995	457922	545793	578725	5	448477	117463	0.261916	0.00236892	0.994544	0.00237618
YKL057C	NUP120	839583	820219	883628	902207	963175	5	881762	56160.9	0.0636916	832759	801943	928145	992289	883761	5	887779	75767.6	0.0853451	0.00981127	0.890379	0.0504251
YKR082W	NUP133	617994	651195	615828	688442	659654	5	646623	30444.6	0.0470825	600521	542407	617622	644480	641518	5	609310	41523	0.0681476	-0.0857485	0.147199	0.832094
YGL092W	NUP145	659545	605993	677460	779805	766368	5	697834	73709	0.105625	655035	561078	694443	762355	819765	5	698535	99465	0.142391	0.00144851	0.990234	0.00426234
YER105C	NUP157	503549	473061	512048	634129	569077	5	538373	63803.1	0.118511	480656	409457	539091	589647	613950	5	526560	83057.7	0.157736	-0.032007	0.807661	0.0927711
YIL115C	NUP159	365700	372377	425345	475624	505952	5	429000	61890.7	0.144267	328512	346844	459159	506884	538530	5	435986	94307.7	0.216309	0.0233048	0.893807	0.0487561
YBL079W	NUP170	765274	722193	814212	925643	902768	5	826018	87213.2	0.105583	750663	648278	820280	857563	898636	5	795084	98471.7	0.123851	-0.0550659	0.613456	0.212217
YML103C	NUP188	1133230	1155260	1416010	1522650	1569680	5	1359366	204266	0.150266	1128940	1141690	1502490	1505670	1630550	5	1381868	230964	0.167139	0.0236859	0.874477	0.0582515
YJL039C	NUP192	859350	838184	938890	1039270	1096710	5	954481	112067	0.117412	822390	742370	1025070	1028870	1095920	5	942924	151899	0.161093	-0.0175747	0.894781	0.0482833
YGR119C	NUP57	344181	N/A	378937	688025	577647	4	497198	163592	0.329028	355614	270074	556203	581342	640261	5	480699	159138	0.331055	-0.0486858	0.883683	0.0537034
YJL061W	NUP82	948189	799600	1172110	954039	1446660	5	1.06412e+06	251757	0.236588	1240750	866299	1211650	1367590	1410120	5	1.21928e+06	214202	0.175679	0.196371	0.325324	0.487684
YDL116W	NUP84	216153	273665	258984	246278	265757	5	252167	22500.1	0.0892267	226888	201330	271600	267774	296438	5	252806	38087.2	0.150658	0.00364893	0.975219	0.0108978
YJR042W	NUP85	457510	468164	491787	536685	603448	5	511519	59729.1	0.116768	499115	408055	517702	546333	592435	5	512728	68280.7	0.133171	0.00340642	0.976965	0.0101208
YPR091C	NVJ2	285018	259109	262343	N/A	274590	4	270265	11882.4	0.0439656	232430	289080	N/A	232551	N/A	3	251354	32672	0.129984	-0.104656	0.425049	0.371561
YML065W	ORC1	287225	283401	302790	258870	346842	5	295826	32577.7	0.110125	259663	282868	260872	296687	260861	5	272190	16789.1	0.0616814	-0.120132	0.199501	0.700054
YPR162C	ORC4	91300.5	117969	100936	N/A	127396	4	109400	16294.3	0.148942	69442.2	120147	N/A	N/A	N/A	2	94794.6	35853.7	0.378225	-0.206741	0.667106	0.175805
YNL261W	ORC5	157043	190787	152041	195658	215167	5	182139	26851.9	0.147425	147580	186320	154356	135168	169156	5	158516	19800.9	0.124914	-0.200413	0.155298	0.808834
YDL019C	OSH2	25039.6	29241.6	26704.3	17544.2	35469.7	5	26799.9	6517.34	0.243186	17362.2	46410.7	19361.7	22449.1	16793.9	5	24475.5	12460.1	0.509084	-0.130887	0.724288	0.140089
YHR179W	OYE2	1257840	1537270	1108440	1220430	1079110	5	1240618	181840	0.146572	1243490	1768370	1050900	1051530	1026660	5	1228190	314358	0.255952	-0.0145252	0.941338	0.0262545
YER165W	PAB1	15557300	9330680	18335900	17080400	17833900	5	15627636	3.67319e+06	0.235045	14921000	8147630	15548700	14306100	15107300	5	13606146	3.08388e+06	0.226653	-0.199841	0.374337	0.426737
YIR006C	PAN1	2640460	1866160	2708760	2441630	2494410	5	2430284	333242	0.13712	3106320	1819080	3044690	2298830	2428510	5	2539486	539849	0.212582	0.0634116	0.712308	0.147332
YIL145C	PAN6	242602	222045	220610	220223	237475	5	228591	10627.8	0.0464928	252844	267511	192298	197834	199111	5	221920	35400.1	0.159518	-0.0427315	0.70415	0.152335
YKR002W	PAP1	261581	236542	246265	248875	217838	5	242220	16295.9	0.0672771	220774	187964	215798	196205	201476	5	204443	13636.9	0.0667027	-0.244618	0.00434867	2.36164
YCR077C	PAT1	710212	514543	762684	705863	766902	5	692041	103225	0.14916	711681	489434	737505	717344	750253	5	681243	108338	0.159029	-0.0226867	0.875832	0.0575794
YGR178C	PBP1	1517850	1185200	1647140	1650650	1739750	5	1548118	217754	0.140657	1633460	1174640	1724280	1778040	1703320	5	1602748	244863	0.152777	0.0500322	0.719116	0.143201
YBR233W	PBP2	694698	631363	692292	638493	667132	5	664796	29433.1	0.0442739	599865	597074	596759	600700	495267	5	577933	46243.4	0.0800152	-0.202009	0.0099271	2.00318
YDL053C	PBP4	675754	612938	804669	868909	848746	5	762203	112286	0.147318	727410	644881	773012	765016	756392	5	733342	52366	0.0714073	-0.0556891	0.622184	0.206081
YEL058W	PCM1	1053810	1236520	1127730	1134990	1056570	5	1121924	74577.7	0.066473	939497	1081930	923267	903549	829232	5	935495	92088.4	0.0984382	-0.262173	0.00842026	2.07467
YLR044C	PDC1	42678500	51178100	39013500	44688600	35309900	5	42573720	5.99911e+06	0.140911	39465300	74534400	39673300	32605700	33246600	5	43905060	1.74432e+07	0.397292	0.0444241	0.878188	0.0564124
YGL013C	PDR1	1419480	1296100	1552210	1659680	1512960	5	1488086	137605	0.0924711	1684290	980079	1376600	1512420	1546820	5	1.42004e+06	269206	0.189576	-0.0675245	0.63285	0.198699
YDL236W	PHO13	482292	616770	443657	432022	483921	5	491732	73588.6	0.149652	498809	528663	412275	405159	457077	5	460397	53651	0.116532	-0.0949962	0.465769	0.331829
YGR233C	PHO81	823147	714270	719182	594222	681664	5	706497	82235.8	0.116399	703668	674917	700861	620333	560638	5	652083	61098.2	0.0936969	-0.115627	0.271766	0.565805
YPL031C	PHO85	503998	433384	465302	470690	499574	5	474590	28672.5	0.0604153	419900	548037	429236	437313	391873	5	445272	59950.7	0.134638	-0.0919942	0.363639	0.439329
YBL105C	PKC1	712665	663982	702763	663218	638539	5	676233	30706.1	0.0454075	649300	592570	666629	613948	617418	5	627973	29625.2	0.0471759	-0.106819	0.035336	1.45178
YER003C	PMI40	1160820	1424970	1067430	1181600	1115930	5	1190150	138422	0.116306	1126220	1569270	898158	916146	875634	5	1.07709e+06	292899	0.271937	-0.144011	0.466305	0.33133
YGL037C	PNC1	818363	796792	531587	737314	480961	5	673003	156099	0.231944	807437	672862	529399	563539	489909	5	612629	128428	0.209635	-0.1356	0.5237	0.280917
YOR145C	PNO1	1481560	1258670	1379270	1187830	1316020	5	1324670	112641	0.085033	1546990	1253860	1318230	1383910	1310990	5	1362796	112817	0.0827831	0.0409366	0.607356	0.216557
YML069W	POB3	567490	681870	721954	711629	699898	5	676568	62768.6	0.0927749	572321	768077	732951	668875	727773	5	693999	76782.6	0.110638	0.036699	0.704966	0.151832
YNL102W	POL1	288319	286773	307006	288510	300491	5	294220	9023.45	0.0306691	286630	290928	263421	237986	273072	5	270407	21162	0.0782598	-0.12176	0.0646037	1.18974
YNL262W	POL2	121076	106258	157108	130491	146568	5	132300	20164.6	0.152416	162582	87971.3	140028	151274	149896	5	138350	29276.1	0.211609	0.0645101	0.714664	0.145898
YDL102W	POL3	223068	225928	206673	243194	237282	5	227229	14120	0.06214	149354	208444	183504	208314	166513	5	183226	25942.6	0.141588	-0.310524	0.0151069	1.82083
YBR088C	POL30	2608840	3380460	2347570	2517640	2377570	5	2646416	423793	0.160139	2578480	4041990	2215350	2298020	2301390	5	2687046	769777	0.286477	0.0219812	0.920906	0.0357845
YEL055C	POL5	1787620	1817050	1410290	1477860	1361860	5	1570936	215469	0.137159	1771000	1497100	1278710	1270280	1250040	5	1413426	223716	0.158279	-0.152428	0.289704	0.538046
YMR129W	POM152	958761	832967	902547	1137070	1129650	5	992199	136373	0.137446	811762	858366	934308	1050010	1208450	5	972579	159689	0.164191	-0.0288138	0.839861	0.0757924
YNR052C	POP2	409262	284459	500920	536432	615048	5	469224	127004	0.270667	502066	478301	512237	566949	495903	5	511091	33573.6	0.06569	0.123303	0.510876	0.291684
YDR452W	PPN1	268678	244950	473945	335666	361250	5	336898	90117.7	0.267493	255135	226857	619822	555586	428460	5	417172	175235	0.420054	0.308331	0.397577	0.400579
YML016C	PPZ1	1176600	927976	1026260	896027	1072190	5	1.01981e+06	113053	0.110857	1325080	928372	1137710	1090200	1156360	5	1.12754e+06	142319	0.12622	0.144883	0.223443	0.650833
YER012W	PRE1	659729	777585	687907	726824	693339	5	709077	45109.3	0.0636169	592319	869358	600452	516751	575217	5	630819	137303	0.217658	-0.168715	0.281611	0.550351
YOR362C	PRE10	2707650	3268190	3048230	3167450	3119960	5	3062296	213744	0.0697987	2578430	2973000	2581610	2727740	2677290	5	2707614	161493	0.059644	-0.177592	0.0196583	1.70645
YPR103W	PRE2	857362	1119710	901641	1146510	962301	5	997505	129620	0.129945	809328	1214130	721962	851527	718233	5	863036	204422	0.236864	-0.208903	0.255467	0.592665
YMR314W	PRE5	2460340	2999890	2508870	2636030	2515300	5	2624086	219826	0.0837723	2098370	3247160	2306510	2220820	2090330	5	2392638	486089	0.20316	-0.133213	0.372212	0.42921
YOL038W	PRE6	1322290	1473980	1210130	1319200	1245080	5	1314136	101524	0.0772551	1166090	1483820	1026480	1075280	991716	5	1.14868e+06	198482	0.172792	-0.194141	0.148418	0.828515
YBL041W	PRE7	2778840	2786190	2016830	2632520	2169390	5	2476754	359608	0.145193	2231470	2802100	1819920	1849330	1866860	5	2113936	419789	0.198582	-0.228519	0.181238	0.74175
YML092C	PRE8	N/A	691897	642651	726200	766847	4	706899	52659.8	0.0744941	556523	661163	606660	636137	608627	5	613822	39053.1	0.0636229	-0.203683	0.0289869	1.5378
YGR135W	PRE9	1242410	1521750	1259930	1429520	1348800	5	1360482	117220	0.0861604	1021830	1585290	1058110	1088880	1062020	5	1163226	237145	0.203868	-0.225986	0.147802	0.830321
YMR278W	PRM15	641401	494349	684210	551023	614284	5	597053	75044.8	0.125692	627139	618319	712821	584325	544648	5	617450	62425.3	0.101102	0.0484633	0.653197	0.184956
YOR323C	PRO2	682819	862889	666175	663199	670838	5	709184	86248.4	0.121616	676329	875969	561640	625692	607863	5	669499	122503	0.182978	-0.0830789	0.571809	0.242749
YLL036C	PRP19	796610	818849	768221	641591	749733	5	755001	68688.1	0.0909775	799164	747797	716949	690753	709318	5	732796	42425.5	0.0578954	-0.0430662	0.558962	0.252617
YER013W	PRP22	269372	166322	168021	188123	154989	5	189365	46289.6	0.244446	180977	146992	139537	N/A	137185	4	151173	20304.5	0.134313	-0.324975	0.151173	0.820527
YGL120C	PRP43	5132850	3885850	4229740	3613470	3997770	5	4171936	581111	0.139291	4732640	3607690	3831950	3459270	3916120	5	3909534	494321	0.12644	-0.0937204	0.464493	0.333021
YMR308C	PSE1	1194230	1291170	981842	1085730	1187060	5	1.14801e+06	117948	0.102741	1019550	1216980	891513	832881	920007	5	976186	150602	0.154276	-0.233902	0.0815137	1.08877
YER089C	PTC2	488449	493889	N/A	470328	427889	4	470139	29913.3	0.0636265	N/A	472686	N/A	394369	N/A	2	433528	55378.5	0.127739	-0.116963	0.513609	0.289368
YNL016W	PUB1	2399300	2496280	2643720	2117460	2792600	5	2489872	256051	0.102837	2628450	2609790	2546590	2522490	2367100	5	2534884	103450	0.0408105	0.0258482	0.729678	0.136869
YDR496C	PUF6	2158070	1737420	2161940	1834830	2027870	5	1984026	191664	0.0966038	2468310	1615690	2087540	2055330	2113960	5	2068166	303104	0.146557	0.0599211	0.616601	0.209996
YOR157C	PUP1	702571	923096	636245	702852	669904	5	726934	113060	0.15553	605574	855549	537563	563740	625147	5	637515	126634	0.198638	-0.189365	0.273134	0.563624
YGR253C	PUP2	2002450	2380670	1985350	2081960	2084990	5	2107084	159480	0.0756878	1673180	2470320	1687190	1867990	1578370	5	1855410	359350	0.193677	-0.18351	0.206435	0.685218
YER094C	PUP3	1075590	1163810	963448	1106910	1010760	5	1.0641e+06	78871.4	0.07412	899074	1113840	875735	833747	928584	5	930196	108357	0.116488	-0.194032	0.0590121	1.22906
YLR196W	PWP1	2049670	2041610	2118350	2086230	2225230	5	2104218	74267.1	0.0352944	2055900	1839010	1974220	2087740	2154720	5	2022318	121299	0.0599799	-0.0572743	0.241006	0.617972
YCR057C	PWP2	1766460	1578650	1678790	1503710	1708640	5	1647250	105219	0.0638756	1563150	1142440	1524900	1633830	1711910	5	1515246	220290	0.145383	-0.120507	0.274109	0.562076
YGR280C	PXR1	2243830	1619830	1993140	1389770	1792040	5	1807722	329698	0.182383	2196730	1911960	1735240	1585860	1648390	5	1815636	245837	0.1354	0.00630217	0.966817	0.0146558
YNL010W	PYP1	716781	1000590	681772	866994	765997	5	806427	129013	0.159981	815493	947347	735507	733493	723953	5	791159	94770.8	0.119787	-0.0275767	0.836916	0.0773183
YHR074W	QNS1	228475	254265	220910	222805	222756	5	229842	13945.1	0.0606725	179986	256958	193288	194398	186616	5	202249	31124.9	0.153894	-0.18451	0.124478	0.904907
YDL103C	QRI1	160408	195841	141047	181438	130735	5	161894	27120.4	0.167519	121468	210990	154056	136652	119037	5	148441	37666.4	0.253747	-0.125162	0.536831	0.270162
YLR032W	RAD5	149706	177335	171923	116299	134217	5	149896	25557.4	0.170501	77241.4	143652	143207	133584	124911	5	124519	27535.5	0.221135	-0.267595	0.169583	0.770619
YER095W	RAD51	465407	396055	477743	N/A	493973	4	458294	43110.5	0.0940672	452365	382301	396163	445039	N/A	4	418967	34926.6	0.0833635	-0.129438	0.208118	0.681691
YML032C	RAD52	570146	461325	560343	593935	554960	5	548142	50778.2	0.092637	607710	349675	498310	554449	501349	5	502299	96361.3	0.191841	-0.126004	0.382614	0.417239
YGL246C	RAI1	468052	499135	490017	413740	499109	5	474011	36004.9	0.0759581	393090	528019	430370	446259	397403	5	439028	54519.7	0.124183	-0.110606	0.270546	0.56776
YNL216W	RAP1	158272	188255	114680	165337	100003	5	145309	36756.9	0.252956	100126	125307	93780.8	106218	128440	5	110774	15380.2	0.138843	-0.391504	0.106478	0.972742
YOR101W	RAS1	461002	551721	448626	430180	465341	5	471374	46941.5	0.0995845	463798	530400	481596	449860	423179	5	469767	40058.2	0.0852726	-0.00492804	0.955017	0.0199887
YNL098C	RAS2	2814640	3205550	2811160	2468540	3030030	5	2865984	276505	0.0964782	3066980	3682470	2930140	2972260	2911230	5	3112616	324180	0.10415	0.119097	0.232533	0.633516
YOR048C	RAT1	371374	303532	391855	370028	404975	5	368353	39074.3	0.106079	339682	242429	318215	297034	321582	5	303788	37495.6	0.123427	-0.278021	0.0285861	1.54384
YOL010W	RCL1	1722490	1430990	1593550	1309360	1683080	5	1547894	174219	0.112552	1596140	1712890	1318120	1409500	1402920	5	1487914	161655	0.108646	-0.0570155	0.588088	0.230558
YNL022C	RCM1	436880	361478	488254	337271	436486	5	412074	61583.5	0.149448	410855	326837	420995	390513	401883	5	390217	37169.9	0.0952547	-0.0786276	0.52005	0.283955
YBR073W	RDH54	976015	842840	920365	821085	893005	5	890662	61848.2	0.0694407	1001730	781381	833219	864593	832449	5	862674	83261.6	0.0965156	-0.0460619	0.564324	0.248472
YOR207C	RET1	844947	799883	1141160	1003380	1110210	5	979916	153424	0.156568	871794	614380	1128020	1101620	1099380	5	963039	220738	0.22921	-0.0250642	0.892237	0.0495198
YOL080C	REX4	874497	684556	936741	855143	1087450	5	887677	145608	0.164033	1007100	780405	873051	976849	870075	5	901496	91227.3	0.101195	0.0222856	0.862588	0.0641968
YAR007C	RFA1	966575	859751	962215	850680	955382	5	918921	58379.4	0.0635304	997894	957903	835680	919442	919941	5	926172	60049.6	0.0648363	0.0113399	0.851313	0.0699108
YNL312W	RFA2	410321	489217	454270	488629	420721	5	452632	36896.7	0.0815159	384413	527057	372018	480122	377035	5	428129	70993.2	0.165822	-0.0802917	0.518981	0.284849
YOR217W	RFC1	1619130	1368160	1567030	1463940	1561730	5	1515998	99872.4	0.065879	1486730	1166450	1505940	1565670	1499470	5	1444852	158566	0.109746	-0.0693461	0.425033	0.371578
YJR068W	RFC2	1390070	1324350	1451530	1308950	1404600	5	1375900	58915.4	0.0428195	1426970	1548510	1344800	1241550	1254930	5	1363352	127736	0.0936926	-0.0132175	0.84891	0.0711386
YNL290W	RFC3	2369890	2036750	2278740	2003660	2107350	5	2159278	158552	0.0734283	2219260	2128390	2181650	1998790	2065630	5	2118744	88549	0.0417932	-0.0273397	0.634731	0.197411
YOL094C	RFC4	938690	821846	941665	931248	973602	5	921410	57971.2	0.0629157	1056400	1053550	1032580	957824	822105	5	984492	99162.7	0.100725	0.0955356	0.262375	0.581078
YBR087W	RFC5	1391940	1180750	1307320	1130190	1221480	5	1246336	104078	0.0835071	1223110	1524960	1337970	1255740	1138720	5	1296100	146505	0.113035	0.056484	0.554822	0.255846
YNL180C	RHO5	1100600	878972	865814	964696	884710	5	938958	98338.4	0.104731	961529	1050290	1047580	1025840	1199720	5	1.05699e+06	87447.7	0.0827326	0.170831	0.0803058	1.09525
YHR197W	RIX1	1798090	1385030	1669260	1590560	1559710	5	1600530	151624	0.0947338	1789570	1024990	1682220	1630490	1758120	5	1577078	314896	0.199671	-0.0212957	0.885845	0.0526423
YLL034C	RIX7	2611610	2134210	2626700	2131840	2565690	5	2414010	257487	0.106663	2382930	2425420	2745260	2518420	2253940	5	2465194	183199	0.0743143	0.0302695	0.727584	0.138117
YOR095C	RKI1	727810	853245	849602	706779	847520	5	796991	73160.5	0.0917958	932480	1196950	734411	N/A	685808	4	887412	232306	0.261779	0.155041	0.501138	0.300043
YMR247C	RKR1	350208	476420	416951	475768	417228	5	427315	52234.2	0.122238	366210	392770	389137	399527	422226	5	393974	20153.8	0.0511551	-0.1172	0.238732	0.622089
YDR091C	RLI1	2786820	2296750	2638570	3048500	2781780	5	2710484	274551	0.101292	2855800	1798250	2710370	2586110	2871960	5	2564498	443923	0.173103	-0.079874	0.552498	0.257669
YLR009W	RLP24	3860720	2891990	3555500	3106810	3375070	5	3358018	378248	0.11264	3959400	3103520	3726330	3442560	3794640	5	3605290	336954	0.093461	0.102505	0.307238	0.512525
YNL002C	RLP7	4295260	3056720	4221370	3196000	3805830	5	3715036	570976	0.153693	4636830	3089550	4093970	4160410	4174470	5	4031046	568914	0.141133	0.117778	0.40622	0.391239
YMR235C	RNA1	1160910	1377130	1002720	1139240	951930	5	1126386	165799	0.147196	1012510	1437340	961338	867215	874595	5	1.0306e+06	235369	0.228381	-0.128217	0.480523	0.318286
YER070W	RNR1	2247740	2532090	1856450	2022780	1799280	5	2091668	301618	0.1442	1850150	2476790	1648590	1663610	1762680	5	1880364	343216	0.182526	-0.153642	0.331821	0.479096
YJL026W	RNR2	1761990	2087590	1542840	1802540	1589580	5	1756908	215222	0.122501	1532720	2355850	1425540	1408970	1474230	5	1639462	403360	0.246032	-0.0998162	0.586205	0.23195
YGR180C	RNR4	1336550	1569470	1181900	1464870	1410200	5	1392598	145217	0.104278	1213160	2177710	1185390	1112440	1146360	5	1367012	454803	0.332698	-0.0267529	0.90946	0.0412163
YGL171W	ROK1	1447330	1119450	1538030	1355530	1423260	5	1376720	157963	0.114739	1438320	1248220	1438640	1521720	1385160	5	1406412	101031	0.071836	0.0307841	0.733997	0.134305
YLR371W	ROM2	568932	443963	517919	427815	551854	5	502097	63423.9	0.126318	660935	340474	530312	582234	552915	5	533374	118597	0.222352	0.0871825	0.62133	0.206678
YMR258C	ROY1	141782	166202	108640	120504	138758	5	135177	22014.3	0.162855	98719.5	119829	93562.1	89806.5	79033.3	5	96190.1	15059.9	0.156564	-0.490892	0.01351	1.86934
YJR063W	RPA12	691313	769770	1107790	839375	1080420	5	897734	187008	0.208311	943491	705481	1088750	1106970	994721	5	967883	161341	0.166695	0.108545	0.543478	0.264818
YPR010C	RPA135	3947080	3824650	4860980	4181110	4554020	5	4273568	430226	0.100671	3923450	3251470	4491040	4169100	4250840	5	4017180	473634	0.117902	-0.089258	0.396657	0.401585
YOR341W	RPA190	2368530	2326260	3578540	2803160	3353980	5	2886094	567134	0.196506	2956120	2240870	3179260	2966660	3051210	5	2878824	367646	0.127707	-0.0036387	0.981496	0.00811151
YJL148W	RPA34	2415870	2311990	4159810	2780780	3704780	5	3074646	818022	0.266054	2745790	2690370	3156050	3150640	3132200	5	2975010	235527	0.0791685	-0.0475258	0.804708	0.0943615
YOR340C	RPA43	971868	812723	1566100	1161020	1368890	5	1.17612e+06	301351	0.256224	1178700	763393	1228650	1195780	1173980	5	1.1081e+06	193886	0.174972	-0.0859466	0.68429	0.16476
YNL248C	RPA49	1261590	1065430	1667480	1589970	1653270	5	1447548	269986	0.186513	1185070	992449	1517450	1430050	1484170	5	1.32184e+06	225570	0.170649	-0.131066	0.448075	0.348649
YOR151C	RPB2	2371200	2677500	2395970	2101420	2204410	5	2350100	219549	0.0934212	2066940	2510440	2195040	2162300	2136460	5	2214236	172154	0.0777487	-0.0859131	0.309644	0.509138
YBR154C	RPB5	1626660	1640170	1854580	1674840	1751980	5	1709646	94502.8	0.0552762	1595970	1783000	1674340	1629610	1699250	5	1676434	71673.2	0.0427534	-0.0283019	0.549905	0.259712
YOR224C	RPB8	453361	800334	1036460	460773	992933	5	748772	280735	0.374927	749898	791012	919755	781772	851126	5	818713	67319.3	0.0822259	0.12883	0.61396	0.21186
YHR143W-A	RPC10	895297	849455	1435390	955348	1374710	5	1102040	279969	0.254047	1134410	996681	1377920	1300560	1185480	5	1.19901e+06	147999	0.123434	0.121667	0.518792	0.285006
YNL113W	RPC19	908970	946370	1277400	969613	1170740	5	1.05462e+06	160681	0.152359	967223	887744	1098250	1110460	959660	5	1.00467e+06	96240.1	0.095793	-0.0700034	0.570989	0.243372
YNR003C	RPC34	897756	852516	1076180	1031890	1138060	5	999280	120503	0.12059	943685	965420	1136360	1234900	1152720	5	1086617	126442	0.116363	0.120882	0.296055	0.528628
YKR025W	RPC37	202936	178755	249441	255342	246290	5	226553	33854.9	0.149435	252679	163006	277001	289563	266560	5	249762	50357.1	0.201621	0.140706	0.420702	0.376025
YPR110C	RPC40	4453370	3914180	4999420	4591030	4698990	5	4531398	399291	0.0881166	3983870	4151160	4820160	4580520	4774680	5	4462078	375940	0.0842523	-0.0222405	0.784655	0.105321
YDL150W	RPC53	402110	272526	472526	646635	461952	5	451150	135185	0.299644	389288	272935	551941	579772	608165	5	480420	143753	0.299224	0.0906903	0.748686	0.1257
YPR190C	RPC82	782354	631985	930455	958647	954911	5	851670	142632	0.167474	903248	578397	1070480	1112980	1096830	5	952387	225213	0.236472	0.161253	0.427084	0.369487
YNL330C	RPD3	757270	772637	782173	842656	796235	5	790194	32578.1	0.041228	644527	809322	711580	733857	702461	5	720349	59675.2	0.082842	-0.13351	0.0600231	1.22168
YHR088W	RPF1	2528950	2092230	2513910	2149640	2374760	5	2331898	202764	0.0869526	2537690	1813130	2477280	2446190	2160070	5	2286872	302100	0.132102	-0.0281291	0.789992	0.102377
YKR081C	RPF2	4314560	3090790	4421040	3255460	4081600	5	3832690	617236	0.161045	4723440	3075660	4183950	4360170	4175050	5	4103654	616087	0.150131	0.0985518	0.506879	0.295096
YPR102C	RPL11A	48424500	38777500	63860400	57482000	72838900	5	56276660	1.32396e+07	0.23526	75579100	55816000	72172700	68140100	74287700	5	69199120	7.99483e+06	0.115534	0.298217	0.10666	0.972
YKL006W	RPL14A	1973360	1547900	2720900	2591460	3185120	5	2403748	644995	0.268329	3486930	4432170	4546360	4503080	4444810	5	4282670	447201	0.104421	0.833225	0.00100173	2.99925
YHL001W	RPL14B	26789600	21109200	36647400	30121400	37359400	5	30405400	6.83547e+06	0.224811	44095400	33680000	48454100	44183300	44779800	5	43038520	5.53105e+06	0.128514	0.501301	0.0130964	1.88285
YIL133C	RPL16A	131682000	97859900	169438000	182025000	183305000	5	152861980	3.7168e+07	0.243148	182045000	114653000	193344000	181198000	181368000	5	170521600	3.16488e+07	0.1856	0.157725	0.442539	0.354048
YNL069C	RPL16B	32421800	25047800	42686300	35870400	47201600	5	36645580	8.6728e+06	0.236667	45974700	28887400	47050000	43894200	43672300	5	41895720	7.40897e+06	0.176843	0.193164	0.334204	0.475989
YGL103W	RPL28	38004200	27635300	47991500	47143700	50365400	5	42228020	9.41258e+06	0.222899	60730100	35515100	63164100	53508400	58656800	5	54314900	1.1095e+07	0.204272	0.363147	0.101289	0.994436
YBR031W	RPL4A	150690000	105847000	165382000	156728000	171036000	5	149936600	2.5857e+07	0.172453	210082000	138625000	201012000	194836000	193787000	5	187668400	2.81713e+07	0.150112	0.323833	0.0586468	1.23176
YPL131W	RPL5	117493000	88571800	116712000	117485000	124722000	5	112996760	1.40377e+07	0.124231	145507000	102640000	146482000	137538000	151447000	5	136722800	1.96946e+07	0.144048	0.274972	0.0631209	1.19983
YPL198W	RPL7B	532822	N/A	546456	650835	631449	4	590390	59396.2	0.100605	639269	440665	506638	756570	728824	5	614393	137586	0.223939	0.0574927	0.738036	0.131923
YML091C	RPM2	356674	277951	364238	392304	396982	5	357630	47812.6	0.133693	346246	341044	362426	351598	379160	5	356095	15131.4	0.0424926	-0.00620559	0.948196	0.0231017
YHR027C	RPN1	1683370	2010650	1816730	1811610	1851650	5	1834802	117263	0.0639105	1514660	1708750	1671670	1675510	1680280	5	1650174	77145.2	0.0467498	-0.153006	0.0219748	1.65808
YHR200W	RPN10	604971	655236	630067	602553	534200	5	605405	45193.5	0.07465	471097	853352	522192	508307	376300	5	546250	180874	0.331119	-0.148341	0.513075	0.289819
YFR004W	RPN11	902655	931172	890017	889413	906639	5	903979	16995.5	0.0188008	791401	973625	836885	872710	831557	5	861236	69126.1	0.0802639	-0.0698816	0.243358	0.613754
YFR052W	RPN12	85383.7	85542.2	91766.1	99875.7	81863	5	88886.1	7103.49	0.0799167	73424.4	87431.5	111409	89489.1	105361	5	93423	15143.7	0.162098	0.0718193	0.567624	0.245939
YLR421C	RPN13	729559	968726	948710	923395	984950	5	911068	104040	0.114196	835192	1045780	932383	839316	801363	5	890807	99360.2	0.11154	-0.0324462	0.760897	0.118674
YIL075C	RPN2	979426	1161970	1115690	1135980	1181190	5	1.11485e+06	79699.6	0.071489	990957	1036820	1044450	1016230	1086030	5	1.0349e+06	35315.4	0.0341246	-0.107363	0.0902947	1.04434
YDL147W	RPN5	903134	929636	828570	1017880	848947	5	905633	74722.5	0.0825085	794867	750103	769649	857978	780797	5	790679	41027.5	0.051889	-0.195835	0.0225571	1.64672
YPR108W	RPN7	619610	694108	619830	705124	573268	5	642388	55713.6	0.086729	560863	817503	616655	413694	603610	5	602465	144749	0.240261	-0.0925675	0.589102	0.229809
YDR427W	RPN9	416692	445127	433991	401100	447852	5	428952	19813.3	0.0461901	410138	421704	407038	398192	394720	5	406358	10634.6	0.0261704	-0.0780648	0.0648187	1.1883
YDL140C	RPO21	881145	1008120	939071	865209	959077	5	930524	58339.1	0.0626949	992260	1013230	1007450	993819	977143	5	996780	14135.6	0.0141813	0.0992317	0.0625426	1.20382
YOR116C	RPO31	1519900	1304250	1895770	1836180	1981650	5	1707550	285029	0.166923	1613650	1271340	2136560	2344270	2302190	5	1933602	470812	0.24349	0.179363	0.390801	0.408044
YDR064W	RPS13	18521600	15251300	29415100	25491400	29332100	5	23602300	6.43702e+06	0.272728	32706600	20490300	33049300	28460100	28130500	5	28567360	5.06612e+06	0.17734	0.27544	0.214305	0.668967
YCR031C	RPS14A	82082900	65146400	98823700	94062300	92960400	5	86615140	1.34742e+07	0.155564	108267000	84253900	114486000	96048700	103127000	5	101236520	1.16605e+07	0.115181	0.225039	0.104639	0.980308
YGL123W	RPS2	39540100	29615800	38573900	39109000	40620400	5	37491840	4.46658e+06	0.119135	47172400	32476400	42285100	42320800	43195500	5	41490040	5.426e+06	0.130778	0.146188	0.240337	0.61918
YNL178W	RPS3	94175900	71034900	94021800	87840800	102969000	5	90008480	1.18969e+07	0.132175	113104000	78310200	104942000	106221000	110669000	5	102649240	1.40002e+07	0.136389	0.18959	0.163464	0.786578
YLR167W	RPS31	40101700	32371300	41682600	37549900	37226000	5	37786300	3.54381e+06	0.0937855	46891600	35137600	49117900	50948100	46886700	5	45796380	6.19618e+06	0.135298	0.27737	0.0437272	1.35925
YPL090C	RPS6A	56394900	42746400	61914100	58200900	65934100	5	57038080	8.78824e+06	0.154077	71913300	51764200	66455800	67464800	66846000	5	64888820	7.65703e+06	0.118002	0.186045	0.17117	0.766573
YOR096W	RPS7A	42733400	33266300	53367200	52984900	54048600	5	47280080	9.11687e+06	0.192827	56672400	36600200	57725500	58609200	57645000	5	53450460	9.44451e+06	0.176696	0.17697	0.323971	0.489494
YNL096C	RPS7B	10899500	8669140	13685500	14133100	13938000	5	12265048	2.40319e+06	0.195938	15295900	11196000	15634100	14410700	14652100	5	14237760	1.76941e+06	0.124276	0.215169	0.180896	0.74257
YPL081W	RPS9A	68451500	55618900	85101400	84582300	89619700	5	76674760	1.42485e+07	0.185831	90394500	71240800	87498500	81500400	81944000	5	82515640	7.338e+06	0.0889286	0.105916	0.446344	0.35033
YKL145W	RPT1	1723560	2009280	1659190	1758440	1687820	5	1767658	140134	0.0792767	1327260	1656390	1590080	1530160	1512960	5	1523370	123246	0.0809034	-0.214573	0.0194228	1.71169
YDL007W	RPT2	1408160	1731290	1411520	1675410	1497750	5	1544826	150404	0.0973597	1176630	1596440	1243490	1342060	1305090	5	1332742	160254	0.120244	-0.213047	0.0631416	1.19968
YDR394W	RPT3	12680400	9802530	10025200	12140300	11220700	5	11173826	1.26549e+06	0.113255	11328200	9192600	10621900	12102500	9904480	5	10629936	1.14546e+06	0.107758	-0.0719903	0.4966	0.303993
YOR259C	RPT4	188224	214756	192719	N/A	246576	4	210569	26658.1	0.1266	N/A	283633	195009	238891	N/A	3	239178	44312.7	0.185271	0.183791	0.392683	0.405958
YOR117W	RPT5	1262150	1364000	1343050	1372980	1384710	5	1345378	48959.1	0.0363906	953466	1292640	1285980	1356290	1169660	5	1.21161e+06	159238	0.131427	-0.15109	0.135602	0.867733
YGL048C	RPT6	1795720	1913510	1770360	1743840	1833190	5	1811324	65946.4	0.0364079	1445520	2357500	1578350	1623640	1584780	5	1717958	363785	0.211755	-0.0763499	0.600687	0.221352
YKR023W	RQT4	1124390	745050	926577	1350320	957513	5	1020770	228164	0.223522	935359	532680	872088	892650	991409	5	844837	180380	0.213509	-0.272913	0.21508	0.667401
YMR131C	RRB1	1645330	1376410	1578960	1561330	1625120	5	1557430	106718	0.0685222	1651410	1226980	1558610	1464510	1527420	5	1485786	159610	0.107425	-0.067941	0.431691	0.364827
YHR031C	RRM3	617110	566870	471501	446591	493849	5	519184	70796.8	0.136362	512152	428504	432477	439917	443397	5	451289	34528.8	0.0765115	-0.202194	0.103872	0.983502
YDR087C	RRP1	1083960	805604	1009140	1219930	1061900	5	1.03611e+06	150503	0.145258	1065410	942760	1109660	912739	990865	5	1.00429e+06	82441.3	0.0820894	-0.0450014	0.692375	0.159659
YPL012W	RRP12	2286670	1978180	1875140	1804610	1831680	5	1955256	196688	0.100594	2522710	1834730	1899980	1756380	1749500	5	1952660	324592	0.166231	-0.00191674	0.98825	0.00513323
YKL082C	RRP14	702873	532539	1001030	680765	956553	5	774752	198066	0.255651	1180920	470633	1011410	995856	837075	5	899179	268714	0.298844	0.214873	0.430816	0.365709
YDR412W	RRP17	249663	168141	179436	178920	195282	5	194288	32433.8	0.166936	290470	133713	190729	185173	227781	5	205573	58097	0.28261	0.0814524	0.717018	0.14447
YHR065C	RRP3	2160520	1636770	1888040	1887760	1761720	5	1866962	194369	0.10411	2004320	1702190	1785460	1686400	1728060	5	1781286	130244	0.073118	-0.0677734	0.439919	0.356628
YOR287C	RRP36	2192000	2318530	2673360	3129250	2844790	5	2631586	382789	0.14546	2814990	3185290	2430320	2244230	2288550	5	2592676	400275	0.154387	-0.0214906	0.879072	0.0559756
YHR069C	RRP4	1104230	776279	718673	859036	716665	5	834977	161281	0.193156	732268	692773	625087	604325	692798	5	669450	53020.1	0.0791995	-0.318759	0.0827293	1.08234
YOL142W	RRP40	201328	210709	202318	N/A	198070	4	203106	5383.59	0.0265063	214739	205180	221987	210062	N/A	4	212992	7154.82	0.033592	0.0685646	0.0727548	1.13814
YDL111C	RRP42	260849	208789	218638	221573	179709	5	217912	29155.7	0.133796	209284	163157	154281	137595	168195	5	166502	26595.7	0.159732	-0.3882	0.0196776	1.70603
YCR035C	RRP43	1009130	956000	1154300	1161630	1118150	5	1079842	92246.7	0.0854261	1012970	921369	1136490	1146910	1066390	5	1.05683e+06	93307.2	0.08829	-0.0310826	0.705122	0.151736
YDR280W	RRP45	671447	601338	624642	474293	609791	5	596302	73388.4	0.123073	574857	591521	505636	467958	518066	5	531608	50914.9	0.0957753	-0.165682	0.148597	0.827991
YMR229C	RRP5	7276110	5625100	7301350	6269010	6856850	5	6665684	716485	0.107489	8149730	5598030	7102850	6800730	7137120	5	6957692	914814	0.131482	0.0618559	0.590423	0.228837
YOR001W	RRP6	586338	475197	562763	510555	577060	5	542383	47636.3	0.0878278	623962	436048	540573	488667	553231	5	528496	70718.5	0.133811	-0.0374178	0.726471	0.138782
YDR083W	RRP8	310248	275527	318320	290180	327803	5	304416	21281	0.0699077	397407	312003	337077	337368	324063	5	341584	32925.4	0.0963903	0.166196	0.0726151	1.13897
YPR137W	RRP9	1639740	1286020	1498330	1400990	1561400	5	1477296	138124	0.0934979	1498310	1033100	1535830	1565690	1554310	5	1437448	227477	0.158251	-0.0394492	0.748159	0.126006
YLR221C	RSA3	1050770	721246	1203350	976254	1210160	5	1032356	200704	0.194414	1228700	956092	1073040	1007210	1057240	5	1.06446e+06	102618	0.096404	0.0441763	0.761028	0.118599
YLR357W	RSC2	397806	356519	340449	402973	380865	5	375722	26784.8	0.0712889	350139	353563	358805	319625	353936	5	347214	15728.6	0.0452995	-0.113844	0.082586	1.08309
YKR008W	RSC4	444435	495289	447563	461880	461946	5	462223	20154.9	0.0436044	400787	497801	364849	400818	437714	5	420394	50360.5	0.119794	-0.136846	0.142468	0.846283
YLR033W	RSC58	691987	536671	687717	399522	603924	5	583964	121540	0.208129	422561	947131	510028	439965	309646	5	525866	246230	0.468237	-0.151184	0.653302	0.184886
YFR037C	RSC8	1299020	1519660	1321420	1287070	1408510	5	1367136	97616.2	0.071402	1195980	1563950	1113440	1065900	1232200	5	1234294	195645	0.158508	-0.147471	0.224126	0.649507
YML127W	RSC9	865112	935312	777896	864607	817288	5	852043	59093.3	0.0693548	717757	956943	654925	731330	831283	5	778448	118124	0.151743	-0.130326	0.260101	0.584858
YML049C	RSE1	760620	621814	781848	680043	754042	5	719673	66840.4	0.092876	838508	631120	703060	710320	730040	5	722610	74818.5	0.103539	0.00587409	0.949448	0.0225288
YER125W	RSP5	2142220	1738450	2082730	1987560	2020010	5	1994194	154811	0.0776309	2217030	1666990	2234540	2216910	2248980	5	2116890	251859	0.118976	0.0861405	0.385861	0.413569
YGL244W	RTF1	373731	380296	359570	359934	385172	5	371741	11673.5	0.0314022	322201	350104	315322	350964	332695	5	334257	16097.9	0.0481603	-0.153338	0.00361011	2.44248
YOR014W	RTS1	369312	297489	261925	343368	270544	5	308528	46489.3	0.150681	280398	281095	271347	218751	239987	5	258316	27738.3	0.107381	-0.256265	0.0796518	1.0988
YDR289C	RTT103	150823	158847	156061	116623	260341	5	168539	54051.8	0.320708	167974	N/A	142730	144829	161849	4	154346	12483.6	0.080881	-0.126919	0.596725	0.224226
YDR190C	RVB1	10727000	10882700	10883400	11429100	11033400	5	10991120	267737	0.0243594	9214760	12601800	10236700	10670700	11355800	5	10815952	1.26502e+06	0.116959	-0.0231778	0.775869	0.110212
YPL235W	RVB2	3511340	3532160	3372980	3577790	3343440	5	3467542	103189	0.0297585	3009950	3923650	3067590	3229130	3271850	5	3300434	364999	0.110591	-0.0712576	0.373147	0.42812
YFR005C	SAD1	613126	699103	501369	688014	463161	5	592955	107174	0.180745	472999	630638	402526	441584	406225	5	470794	93858.8	0.199363	-0.332824	0.0921173	1.03566
YPL273W	SAM4	481543	671355	366640	580852	433027	5	506683	120714	0.238243	435556	691813	387030	348181	343847	5	441285	144830	0.328201	-0.199373	0.460992	0.336307
YJL098W	SAP185	424728	587602	406682	442527	425982	5	457504	73825.1	0.161365	403396	597642	355709	359237	344998	5	412196	106041	0.257258	-0.150453	0.458205	0.33894
YDL153C	SAS10	992461	824122	1182850	923663	1205920	5	1.0258e+06	165322	0.161163	992233	687786	1036220	967003	1022040	5	941056	144094	0.15312	-0.124401	0.413148	0.383894
YHL034C	SBP1	3668210	2923090	3908580	3934810	4090030	5	3704944	462397	0.124805	3638130	2966110	3693960	3513520	3690280	5	3500400	307460	0.0878358	-0.0819319	0.43744	0.359081
YDR180W	SCC2	164574	172314	173688	146848	119550	5	155395	22710.4	0.146147	164574	116729	117333	N/A	N/A	3	132879	27450.6	0.206584	-0.225829	0.303144	0.518351
YHR205W	SCH9	430655	469852	419586	418832	427167	5	433218	21083.3	0.0486667	380158	405193	375226	352796	362112	5	375097	19983.4	0.0532753	-0.207831	0.00208717	2.68044
YGL011C	SCL1	1059690	1272030	1091530	1185310	1146270	5	1150966	83249.6	0.0723302	896652	1491260	880188	887403	948480	5	1.0208e+06	264359	0.258973	-0.17315	0.343743	0.463766
YJL080C	SCP160	7147200	4683230	6938240	7120770	7054570	5	6588802	1.0683e+06	0.162139	8043420	4378110	7670900	7383370	8135430	5	7122246	1.56322e+06	0.219484	0.112316	0.54852	0.260808
YER120W	SCS2	4286300	3642200	5199720	4760680	4693400	5	4516460	586323	0.129819	4160560	4570030	4926910	4617600	4875100	5	4630040	305104	0.0658966	0.0358322	0.714003	0.1463
YGR245C	SDA1	1492270	1352580	1540760	1487300	1432640	5	1461110	71746.6	0.0491042	1591650	1227410	1479620	1456770	1505680	5	1452226	135656	0.0934121	-0.00879881	0.901182	0.0451875
YLR022C	SDO1	87144.9	125621	98231.2	N/A	87901.1	4	99724.5	17989.8	0.180395	88004.8	124810	80749.9	N/A	66246.5	4	89952.8	24936.6	0.277219	-0.148781	0.550742	0.259052
YGL056C	SDS23	524608	564126	444485	465915	488142	5	497455	47617.3	0.0957218	463072	517103	431240	383575	399993	5	438997	53228.8	0.121251	-0.180357	0.10505	0.978603
YLR208W	SEC13	1674370	1884660	1566790	1736930	1683700	5	1709290	115865	0.0677857	1550120	2340660	1548540	1540920	1446720	5	1685392	368863	0.218859	-0.020313	0.895703	0.0478361
YOR254C	SEC63	2719080	2239230	3536770	2630350	3046740	5	2834434	486717	0.171716	2978590	2169440	4083310	3819260	3854540	5	3381028	796769	0.235659	0.254401	0.234117	0.630566
YGL100W	SEH1	827886	840153	992688	883694	1029420	5	914768	91238.8	0.0997398	853520	808704	943729	964710	915496	5	897232	64801.2	0.0722235	-0.0279255	0.736047	0.133095
YLR430W	SEN1	645218	606107	698134	615969	694032	5	651892	42852.6	0.0657357	729568	622921	644495	654156	656328	5	661494	40284.8	0.0608997	0.0210942	0.724579	0.139914
YJL168C	SET2	410908	263002	511080	528031	489756	5	440555	108916	0.247224	442177	273212	489314	378077	441330	5	404822	83521.9	0.206318	-0.122036	0.577549	0.238411
YLR321C	SFH1	754473	1013380	759549	731372	818041	5	815363	115212	0.141301	631696	912432	654366	585985	732416	5	703379	128324	0.18244	-0.21314	0.184991	0.73285
YLR336C	SGD1	578094	418497	494318	457208	440093	5	477642	62638.4	0.131141	573244	356963	462115	440428	466473	5	459845	77249.8	0.167991	-0.0547833	0.699958	0.154928
YGL066W	SGF73	N/A	323673	339911	297479	397661	4	339681	42422.5	0.124889	261766	303435	376542	341522	353034	5	327260	45148.4	0.137959	-0.0537441	0.684651	0.164531
YPR161C	SGV1	929115	785546	758566	784544	743532	5	800261	74201.7	0.0927219	691043	643478	713854	643165	637570	5	665822	34474.4	0.0517772	-0.265333	0.011575	1.93648
YKR043C	SHB17	476719	507187	388449	406077	380737	5	431834	56677.4	0.131248	383152	460061	348953	365631	323973	5	376354	51630	0.137185	-0.198386	0.144628	0.839746
YKL130C	SHE2	468314	307905	560157	515440	530235	5	476410	99866.8	0.209624	441690	443744	444510	441235	411784	5	436593	13935.8	0.0319195	-0.125917	0.42537	0.371233
YDL042C	SIR2	576019	444733	596056	582906	643042	5	568551	73990.1	0.130138	624826	472902	601379	586073	660431	5	589122	70757.3	0.120106	0.0512766	0.665161	0.177073
YLR442C	SIR3	380820	326942	402414	424835	484488	5	403900	57857.9	0.143248	339871	317249	319357	401067	364844	5	348478	35109.9	0.100752	-0.212932	0.112365	0.94937
YDR227W	SIR4	74459.2	80789.2	139127	160357	154120	5	121770	41092.8	0.337461	99533.8	119860	91962.2	112170	133256	5	111356	16343.8	0.14677	-0.12898	0.620042	0.207579
YNL007C	SIS1	1363390	1120370	1641000	1900660	1666600	5	1538404	301485	0.195972	2154250	1433610	1837850	1619970	1569070	5	1722950	281613	0.163448	0.163446	0.346608	0.460162
YDL047W	SIT4	279762	323523	339106	348204	298956	5	317910	28341.8	0.0891503	296595	351330	270259	300546	254898	5	294726	36831.7	0.124969	-0.109247	0.299061	0.524241
YPR189W	SKI3	937240	827453	1024640	960340	936556	5	937246	71109.1	0.0758703	945929	635740	986610	946931	946353	5	892313	144482	0.161918	-0.0708782	0.556278	0.254708
YGR195W	SKI6	672378	625351	724798	708712	647495	5	675747	41358.1	0.0612036	579312	677096	574823	574809	621634	5	605535	44595.7	0.0736468	-0.158273	0.032701	1.48544
YPL026C	SKS1	250958	270791	232294	200374	246062	5	240096	26146.1	0.108898	222220	271197	211755	192511	203533	5	220243	30498.2	0.138475	-0.124513	0.301982	0.520018
YBL007C	SLA1	4837900	3294840	4526180	3811270	4020610	5	4098160	604992	0.147625	5259130	2770670	4711520	4062920	4396590	5	4240166	932170	0.219843	0.0491444	0.783512	0.105954
YFL008W	SMC1	476979	497564	486230	380479	405658	5	449382	52678.9	0.117225	391299	440682	420196	365007	404349	5	404307	28676.2	0.0709269	-0.152493	0.142427	0.846407
YJL074C	SMC3	617643	548463	615300	598274	577372	5	591410	28928.9	0.0489151	530025	486513	543716	569646	585669	5	543114	38373.9	0.0706554	-0.122905	0.0572563	1.24218
YLR086W	SMC4	189755	182145	216786	208408	162949	5	192009	21387.4	0.111388	143573	169024	193258	170793	168210	5	168972	17598.4	0.10415	-0.18439	0.101326	0.994278
YLR147C	SMD3	252944	186154	332422	277396	323050	5	274393	59139.8	0.215529	255792	247946	339357	381939	309798	5	306966	56525	0.184141	0.161836	0.399325	0.398673
YDR477W	SNF1	1150050	1053050	1067690	1136910	1186740	5	1118888	56691.3	0.0506676	782741	786536	932093	976104	1133710	5	922237	146282	0.158616	-0.278856	0.0364524	1.43827
YGL115W	SNF4	986103	888771	984570	1029910	1141690	5	1.00621e+06	91625.6	0.0910602	822428	955018	846566	963024	989050	5	915217	75239.1	0.082209	-0.136744	0.125898	0.899979
YLR025W	SNF7	376354	185424	450873	384953	433792	5	366279	105916	0.289168	349898	438884	392082	305854	354594	5	368262	49934.1	0.135594	0.00779033	0.971083	0.0127436
YIL016W	SNL1	1206890	1011000	1291450	1256450	1181520	5	1189462	108518	0.0912327	1222930	1110470	1379290	1238060	1288050	5	1247760	98084.9	0.0786088	0.0690313	0.399098	0.39892
YEL026W	SNU13	6069980	5391490	6224010	5175700	5796520	5	5731540	443250	0.0773353	5692260	7897280	6171070	5852960	5661020	5	6254918	940113	0.1503	0.126068	0.305376	0.515166
YGR013W	SNU71	103945	98369.3	146628	120738	127368	5	119410	19285.9	0.161511	111790	87827	118443	129243	140750	5	117611	19952.3	0.169647	-0.0219015	0.888326	0.0514278
YJR104C	SOD1	3750390	3759920	3126720	3908290	3134880	5	3536040	375203	0.106108	3412560	3979660	3045570	3200430	2906170	5	3308878	419513	0.126784	-0.0957925	0.393466	0.405093
YLL011W	SOF1	2481210	2112980	2498590	2341440	2582160	5	2403276	183884	0.0765139	2654520	2389230	2602040	2664430	2553910	5	2572826	111785	0.0434485	0.0983515	0.124066	0.906348
YHR163W	SOL3	465861	525784	406199	405583	351599	5	431005	66642.6	0.154621	405273	615843	353415	342438	351734	5	413741	115634	0.279485	-0.0589787	0.78154	0.107049
YCL054W	SPB1	994358	797440	1015100	902895	1055550	5	953069	103432	0.108525	1121150	750839	941571	906390	931274	5	930245	131653	0.141525	-0.0349696	0.768702	0.114242
[truncated: 146 more rows]

## Sheet: Supplementary Table 5D
Identifier	Gene	DMSO Rep A	DMSO Rep B	DMSO Rep C	DMSO Rep D	DMSO Rep E	DMSO Rep F	DMSO Sample Count	DMSO Mean	DMSO Standard Deviation	DMSO Relative Standard Deviation	IAA Rep A	IAA Rep B	IAA Rep C	IAA Rep D	IAA Rep E	IAA Rep F	IAA Sample Count	IAA Mean	IAA Standard Deviation	IAA Relative Standard Deviation	log2 (IAA/DMSO)	Welch's t-test	-log10 t-test p-value
[truncated: 2,816 more rows]

[truncated: 2 more sheets: Supplementary Table 5E, Supplementary Table 5F]
