# Supplementary material for: The extra-terminal domain drives the role of BET proteins in transcription
Source: Nucleic Acids Res. 2026 Jul 16;54(13):gkag717. doi: 10.1093/nar/gkag717 (PMC13373324; doi:10.1093/nar/gkag717)
Supplement: gkag717_Supplemental_Files [file gkag717_supplemental_files.zip › TableS6.xlsx]

## Sheet: Supplementary Table 6A
Supplementary Table 6	Description
A	Index describing data contained in Supplementary Table 6.
B	Raw data from SLiMSearch4 analysis of ETMs in the Saccharomyces cerevisiae proteome matching Φ[+]Φ[+], where Φ is M, L, V, I, or F and [+] is K or R.
C	Raw data from SLiMSearch4 analysis of ETMs in the Saccharomyces cerevisiae proteome matching (Φ/[+])ΦΦ[+](Φ/[+]), where Φ is M, L, V, I, or F and [+] is K or R.
D	Filtered data from SLiMSearch4 analysis of 2418 ETMs in nuclear proteins used in subsequent analyses.
E	ETMs in nuclear proteins that lacked structural models in the AlphaFold Protein Structure Database (https://alphafold.ebi.ac.uk) and where excluded from subsequent ananlyses.
.

## Sheet: Supplementary Table 6B
InstanceId	ProteinAcc	ProteinName	GeneName	Hit	SeqStart	SeqStop	IUPred	Anchor	SA	pLDDT	Accessibility	pLDDT_raw	Accessibility_raw	SS_alphafold	AF_SS_classification	Conservation budding_yeasts (score)	Conservation budding_yeasts (var)	Conservation_WCS_budding_yeasts (avg)	Conservation fungi (score)	Conservation fungi (var)	Conservation_WCS_fungi (avg)	Conservation qfo (score)	Conservation qfo (var)	Conservation_WCS_qfo (avg)	Domain	Motif	Modification	Structure	SNP	Mutagenesis	Region	Topology	SecondaryStructure	Isoform	Switch	Other	Warnings
1	A0A023PXI0	Putative uncharacterized membrane protein YMR306C-A	YMR306C-A	illlnalcFRVKillcaiil	106	109	0.002	-1	-1	-1	-1	-1	-1		CCCC	1	1	-1	1	1	-1	1	1	-1								transmembrane region:Helical: Name=2|98|118|0					Disorder:0.0 (IUPred disorder);Topology:Transmembrane
2	A0A023PXI5	Putative uncharacterized protein YPR197C	YPR197C	nrsdithkVKLKvlfiayms	136	139	0.059	-1	-1	-1	-1	-1	-1		----	1	1	-1	1	1	-1	1	1	-1													Disorder:0.06 (IUPred disorder)
3	A0A023PXI5	Putative uncharacterized protein YPR197C	YPR197C	lykqmsmiMRFKllfkvvpr	162	165	0.015	-1	-1	-1	-1	-1	-1		----	1	1	-1	1	1	-1	1	1	-1													Disorder:0.01 (IUPred disorder)
4	A0A023PXK7	Putative uncharacterized membrane protein YFL021C-A	YFL021C-A	lfkngkllVKIKwsskedeq	12	15	0.235	-1	-1	-1	-1	-1	-1		----	1	1	-1	1	1	-1	1	1	-1													Disorder:0.24 (IUPred disorder)
5	A0A023PXK7	Putative uncharacterized membrane protein YFL021C-A	YFL021C-A	rlckrqerFKIRlesgnifw	141	144	0.041	-1	-1	-1	-1	-1	-1		----	1	1	-1	1	1	-1	1	1	-1													Disorder:0.04 (IUPred disorder)
6	A0A023PXK7	Putative uncharacterized membrane protein YFL021C-A	YFL021C-A	eyrsqislFKFKsgsrfgtl	163	166	0.022	-1	-1	-1	-1	-1	-1		----	1	1	-1	1	1	-1	1	1	-1								transmembrane region:Helical: Name=1|174|194|8					Disorder:0.02 (IUPred disorder)
7	A0A023PXM7	Putative uncharacterized protein YIL020C-A	YIL020C-A	dlaqrpssLRLRyfpaylkr	93	96	0.017	-1	-1	-1	-1	-1	-1		ssss	1	1	-1	1	1	-1	1	1	-1													Disorder:0.02 (IUPred disorder)
8	A0A023PXP4	Putative uncharacterized protein YLR235C	YLR235C	mligapsnMRLRgalellwr	9	12	0.017	-1	-1	-1	-1	-1	-1		CCCC	1	1	-1	1	1	-1	1	1	-1													Disorder:0.02 (IUPred disorder)
9	A0A023PYD0	Putative uncharacterized membrane protein YAL059C-A	YAL059C-A	ailpsrrlVKFKaftkrsls	18	21	0.013	-1	-1	-1	-1	-1	-1		ssss	1	1	-1	1	1	-1	1	1	-1													Disorder:0.01 (IUPred disorder)
10	A0A023PYE4	Putative uncharacterized membrane protein YER067C-A	YER067C-A	kclflrffVKFKlrfpngll	59	62	0.002	-1	-1	-1	-1	-1	-1		----	1	1	-1	1	1	-1	1	1	-1								transmembrane region:Helical|37|59|0					Disorder:0.0 (IUPred disorder);Topology:Transmembrane
11	A0A023PYE4	Putative uncharacterized membrane protein YER067C-A	YER067C-A	lflrffvkFKLRfpngllni	61	64	0.002	-1	-1	-1	-1	-1	-1		----	1	1	-1	1	1	-1	1	1	-1								transmembrane region:Helical|37|59|-2					Disorder:0.0 (IUPred disorder)
12	A0A023PYE4	Putative uncharacterized membrane protein YER067C-A	YER067C-A	lvqvthelLRMRicsitnff	89	92	0.005	-1	-1	-1	-1	-1	-1		----	1	1	-1	1	1	-1	1	1	-1													Disorder:0.0 (IUPred disorder)
13	A0A023PYH8	Putative uncharacterized protein YIL047C-A	YIL047C-A	miglpkqiVKVKwkvlcdlg	109	112	0.01	-1	-1	-1	-1	-1	-1		ssss	1	1	-1	1	1	-1	1	1	-1													Disorder:0.01 (IUPred disorder)
14	A0A023PZB8	Putative uncharacterized membrane protein YER079C-A	YER079C-A	msLRMRfkpsienf	3	6	0.016	-1	-1	-1	-1	-1	-1		----	1	1	-1	1	1	-1	1	1	-1													Disorder:0.02 (IUPred disorder)
15	A0A023PZB8	Putative uncharacterized membrane protein YER079C-A	YER079C-A	mslrMRFKpsienfvn	5	8	0.013	-1	-1	-1	-1	-1	-1		----	1	1	-1	1	1	-1	1	1	-1													Disorder:0.01 (IUPred disorder)
16	A0A023PZC7	Putative uncharacterized protein YER152W-A	YER152W-A	mgLRLRlvllkgrn	3	6	0.04	-1	-1	-1	-1	-1	-1		----	1	1	-1	1	1	-1	1	1	-1													Disorder:0.04 (IUPred disorder)
17	A0A023PZF2	Uncharacterized protein YEL009C-A	YEL009C-A	kleslvsnLRLKysqmfsll	78	81	0.011	-1	-1	0.264	0.396	73.695	0.413	HHHH	CCCC	1	1	-1	1	1	-1	1	1	-1													Disorder:0.4 (AF disorder);Surface accessibility:41.27%
18	A0A023PZH1	Putative uncharacterized membrane protein YER165C-A	YER165C-A	cifitaiiFKLKcifkgrhg	58	61	0.003	-1	-1	-1	-1	-1	-1		----	1	1	-1	1	1	-1	1	1	-1								transmembrane region:Helical: Name=2|34|58|0					Disorder:0.0 (IUPred disorder);Topology:Transmembrane
19	A0A023PZI1	Putative uncharacterized protein OPI11	OPI11	mifihiIKIKssfnhfsq	7	10	0.065	-1	-1	-1	-1	-1	-1		ssss	1	1	-1	1	1	-1	1	1	-1													Disorder:0.07 (IUPred disorder)
20	A0A0B7P3V8	Transposon Ty4-P Gag-Pol polyprotein	TY4B-P	yrslhgrdVRIRawekvlvd	234	237	0.117	-1	-1	0.187	0.295	80.1	0.314	HHHH	DDDD	0.8874055968901917	0.19318923729600337	0.0854104	1	1	-1	1	0	0													Disorder:0.3 (AF disorder);Surface accessibility:31.43%;AF2 structural classification:Domain
21	A0A0B7P3V8	Transposon Ty4-P Gag-Pol polyprotein	TY4B-P	vsvkgygyIKIKnghnntdn	457	460	0.406	-1	-1	0.253	0.352	88.45	0.118	EEE-	DDDD	0.7601993741748169	0.14097790433757162	0.16157232968762852	1	1	-1	1	0	0							region of interest:Ty4 protease|381|501|0						Disorder:0.35 (AF disorder);Surface accessibility:11.84%;AF2 structural classification:Domain
22	A0A0B7P3V8	Transposon Ty4-P Gag-Pol polyprotein	TY4B-P	ytrlgnkiIKIKtkivngvi	509	512	0.212	-1	-1	0.145	0.405	86.685	0.416	-EEE	DDDD	0.14092997935182924	0.15082055771114686	0.2974053539651877	1	1	-1	1	0	0							region of interest:Ty4 protease|381|501|-8						Surface accessibility:41.55%;AF2 structural classification:Domain
23	A0A0B7P3V8	Transposon Ty4-P Gag-Pol polyprotein	TY4B-P	ttllrqsnLRVKfweyavts	750	753	0.148	-1	-1	0.07	0.172	88.275	0.332	--GG	DDDD	0.9123814533914143	0.17322494340884814	0.13669415575744634	1	1	-1	1	0	0	Integrase catalytic|A0A0B7P3V8|619|786|0												Disorder:0.17 (AF disorder);Surface accessibility:33.16%;AF2 structural classification:Domain
24	D6W196	Truncated non-functional calcium-binding mitochondrial carrier SAL1-1	SAL1	fsvypidtLKFRvqcapldt	371	374	0.064	-1	-1	0.2	0.316	86.312	0.182	HHHH	DDDD	0.0941985	0.10082696708722697	0.9176920366759476	0.0420169	0.0785646	0.7677395771146642	0.00711562	0.243224	0.6686052793141779	Mito_carr|PF00153|343|436|0							transmembrane region:Helical: Name=3|355|368|-3					Disorder:0.32 (AF disorder);Surface accessibility:18.22%;AF2 structural classification:Domain
25	E9PAD6	Chromosome IX cosmid 9168		sdkykhiiLKMKlvekrifl	43	46	0.008	-1	-1	-1	-1	-1	-1		CCCC	1	1	-1	1	1	-1	1	1	-1								transmembrane region:Helical|52|72|6					Disorder:0.01 (IUPred disorder)
26	E9PAD6	Chromosome IX cosmid 9168		ntfssvchVRLRmlnfsnyy	70	73	0.007	-1	-1	-1	-1	-1	-1		CCCC	1	1	-1	1	1	-1	1	1	-1								transmembrane region:Helical|52|72|0					Disorder:0.01 (IUPred disorder);Topology:Transmembrane
27	O13523	Putative uncharacterized protein YDR401W	YDR401W	iifslnfnFKLRgqrgpagv	15	18	0.031	-1	-1	-1	-1	-1	-1		----	1	1	-1	1	1	-1	1	1	-1													Disorder:0.03 (IUPred disorder)
28	O13525	Ubiquinone biosynthesis protein COQ4, mitochondrial	COQ4	keaeerteLRIRalantrpm	69	72	0.519	-1	-1	0.189	0.569	80.4	0.684	HHHH	DDDD	0.9762114930856782	0.1231443479107027	0.1559418296407039	0.6245282910567553	0.19225630414893533	0.17362038711377764	0.8393566936905491	0.190673	0.057124752444178965													AF2 structural classification:Domain
29	O13525	Ubiquinone biosynthesis protein COQ4, mitochondrial	COQ4	ilggilapLRLKkvqrkrly	251	254	0.062	-1	-1	0.075	0.293	89.193	0.443	GGS-	DDDD	0.4728666772508392	0.0974514	0.6825117862631472	0.5420124457095479	0.044425	0.5119568013410087	0.221673	0.24593013782824472	0.5023990863237603	Coq4|PF05019|84|305|0												Disorder:0.29 (AF disorder);Surface accessibility:44.32%;AF2 structural classification:Domain
30	O13527	Truncated transposon Ty1-A Gag-Pol polyprotein	TY1B-A	hlgmndklIRLKkslyglkq	816	819	0.151	-1	-1	0.128	0.225	93.55	0.176	EEBS	DDDD	0.5399558924963916	0.3160948078698569	0.3477924573970602	0.5653601116839854	0.24562270114149948	0.26042986624411363	0.5394652916694381	0.23270363984017656	0.33350830688146915	RVT_2|PF07727|709|939|0												Disorder:0.22 (AF disorder);Surface accessibility:17.57%;AF2 structural classification:Domain
31	O13527	Truncated transposon Ty1-A Gag-Pol polyprotein	TY1B-A	nrffgtkaMRLRdevsgnnl	1152	1155	0.207	-1	-1	0.169	0.386	89.748	0.208	HHHH	DDDD	0.2359580846229086	0.22101410667444193	0.31304544894406067	0.15735194204761976	0.27217517123702084	0.27776177962811266	0.33289274912582817	0.27254116006863055	0.20488971188522437	RNase H Ty1/copia-type|O13527|1051|1193|0												Disorder:0.39 (AF disorder);Surface accessibility:20.76%;AF2 structural classification:Domain
32	O13535	Transposon Ty1-H Gag-Pol polyprotein	TY1B-H	hlgmndklIRLKkslyglkq	1413	1416	0.155	-1	-1	0.144	0.198	92.877	0.187	EEBS	DDDD	0.5976738692751661	0.29022875710638435	0.262781	0.47921123861885906	0.2187193516031092	0.32617212260468803	0.4941407131598503	0.2803088477404702	0.31229467411091777	RVT_2|PF07727|1309|1539|0												Disorder:0.2 (AF disorder);Surface accessibility:18.65%;AF2 structural classification:Domain
33	O13535	Transposon Ty1-H Gag-Pol polyprotein	TY1B-H	nrffgtkaMRLRdevsgnhl	1749	1752	0.292	-1	-1	0.194	0.382	87.445	0.267	HHHH	DDDD	0.18392677300646657	0.22233151406570276	0.2010052632447572	0.2262090764887836	0.25171423857117536	0.31323303188276996	0.33791434136070647	0.2768430668706613	0.1622872830052242	RNase H Ty1/copia-type|O13535|1648|1790|0												Disorder:0.38 (AF disorder);Surface accessibility:26.7%;AF2 structural classification:Domain
34	O13539	THO complex subunit THP2	THP2	hrelinssIRLRydkyqtre	66	69	0.303	-1	0.1469166881304218	0.155	0.388	86.69	0.468	HHHH	DDDD	0.025643463970686724	0.2998992882467789	0.46735573987626583	1	1	-1	1	1	-1													Disorder:0.39 (AF disorder);Surface accessibility:46.85%;AF2 structural classification:Domain
35	O13540	Putative uncharacterized protein YLR279W	YLR279W	MRFRsqravcrs	1	4	0.141	-1	-1	-1	-1	-1	-1		----	1	1	-1	1	1	-1	1	1	-1													Disorder:0.14 (IUPred disorder)
36	O13554	Putative uncharacterized protein VPS65	VPS65	iifvcqsvMKVRnislwnkl	63	66	0.003	-1	-1	-1	-1	-1	-1		--ss	1	1	-1	1	1	-1	1	1	-1													Disorder:0.0 (IUPred disorder)
37	O13556	Putative uncharacterized protein YLR462W	YLR462W	eksglikvVKFRtgamdrkr	58	61	0.22	-1	-1	0.107	0.436	90.213	0.655	--TT	DDDD	1	1	-1	1	1	-1	1	1	-1	Sir1|PF11603|3|89|0												AF2 structural classification:Domain
38	O13561	Putative uncharacterized protein YLR169W	YLR169W	mLKFKnmyitshd	2	5	0.019	-1	-1	-1	-1	-1	-1		----	1	1	-1	1	1	-1	1	1	-1								transmembrane region:Helical|9|29|4					Disorder:0.02 (IUPred disorder)
39	O13563	26S proteasome regulatory subunit RPN13	RPN13	msmsstvIKFRagvceyne	8	11	0.2	-1	0.3178676271276917	0.294	0.482	83.498	0.301	EEEE	DDDD	0.21721405681583786	0.13606918201859458	0.5923984923994957	0.10998314461702709	0.27314669926497387	0.46938169048961703	0.11760997631953192	0.21192456938536755	0.4453432392294113	Proteasom_Rpn13|PF04683|13|103|2;Pru|O13563|2|132|0		Acetylation|||N-acetylserine|O13563|2|2|-6	2Z4D||NMR|A|6|101|0;3JCO|4.8|EM|X|1|156|0;3JCP|4.6|EM|X|1|156|0;4CR2|7.7|EM|X|1|156|0;4CR3|9.3|EM|X|1|156|0;4CR4|8.8|EM|X|1|156|0;5A5B|9.5|EM|X|1|156|0;5MPB|7.8|EM|X|1|156|0;5MPC|7.7|EM|X|1|156|0;5MPD|4.1|EM|X|1|156|0;5MPE|4.5|EM|X|1|156|0;5WVI|6.3|EM|X|1|156|0;5WVK|4.2|EM|X|1|156|0;6FVT|4.1|EM|X|7|133|0;6FVU|4.5|EM|X|7|133|0;6FVV|5.4|EM|X|7|133|0;6FVW|4.5|EM|X|7|133|0;6FVX|4.9|EM|X|7|133|0;6FVY|…					strand|8|10|0;strand|15|18|4;turn|19|22|8	In isoform 2.|Missing|1|2|-6		initiator methionine:Removed|1|1|-7;initiator methionine:Removed|1|1|-7	Surface accessibility:30.1%;AF2 structural classification:Domain
40	O13574	Uncharacterized protein YLR255C	YLR255C	erekghtkFRIRrrsylyfi	72	75	0.256	-1	-1	0.539	0.651	43.617	0.563	HHHH	ssss	1	1	-1	1	1	-1	1	1	-1
41	O13577	Damage-regulated import facilitator 1	DIF1	kdqlmtvgMRIRqrvdqgya	44	47	0.528	-1	-1	0.305	0.493	76.248	0.474	HHHH	CCCC	3.54323502538325e-05	0.00997837	0.9595369635184088	1	1	-1	1	1	-1	RNR_inhib|PF08591|38|74|0												Surface accessibility:47.44%
42	O13579	Putative uncharacterized protein YLR379W	YLR379W	srtrlediFKVKrepvsvfl	87	90	0.097	-1	-1	-1	-1	-1	-1		sss-	1	1	-1	1	1	-1	1	1	-1								transmembrane region:Helical|94|114|4					Disorder:0.1 (IUPred disorder)
43	O13583	Putative uncharacterized protein YPR077C	YPR077C	kilrranlVKMKtplpfpyh	79	82	0.059	-1	-1	-1	-1	-1	-1		ss--	1	1	-1	1	1	-1	1	1	-1													Disorder:0.06 (IUPred disorder)
44	O14464	54S ribosomal protein RTC6, mitochondrial	RTC6	rplvfnrgFKVRtsvkkfcs	56	59	0.119	-1	-1	0.137	0.603	94.675	0.425	-EEE	DDDD	0.00744682	0.025845632258091555	0.9167717050080897	0.0678793	0.23140206145150008	0.6331402004234105	0.0320106	0.17325764610211836	0.5943936727994924	Ribosomal_L36|PF00444|56|93|0			3J6B|3.2|EM|0|1|93|0;5MRC|3.25|EM|0|56|93|0;5MRE|3.75|EM|0|56|93|0;5MRF|4.97|EM|0|56|93|0									Surface accessibility:42.46%;AF2 structural classification:Domain
45	O14467	Multiprotein-bridging factor 1	MBF1	skleralgVKLRgnnigspl	134	137	0.512	-1	0.637603	0.152	0.399	92.177	0.205	B--S	DDDD	0.18417769606408838	0.0530986	0.9606527477998938	0.0669513	0.059211540518101874	0.8320589330777823	0.056555929835916424	0.10505340743901698	0.8182568856739656	HTH_3|PF01381|85|139|0		Phosphorylation|||Phosphoserine|O14467|143|143|6	6ZVI|3.0|EM|T|27|137|0									Disorder:0.4 (AF disorder);Surface accessibility:20.48%;AF2 structural classification:Domain
46	O75012	37S ribosomal protein MRP10, mitochondrial	MRP10	yrlpplprLKVKkpiirqea	16	19	0.398	-1	-1	0.21	0.646	89.655	0.568	---S	DDDD	0.19897466160755514	0.1661460478529904	0.6692048611582194	0.15395076361855484	0.31211916701671455	0.5759077283322723	0.11201541199138519	0.3134579863354249	0.6068574883409359	CHCH|O75012|27|69|8			5MRC|3.25|EM|ZZ|5|95|0;5MRE|3.75|EM|ZZ|5|95|0;5MRF|4.97|EM|ZZ|5|95|0									AF2 structural classification:Domain
47	P00175	Cytochrome b2, mitochondrial	CYB2	slgqrekdMKLKfsntkagp	373	376	0.545	-1	0.5965122505367366	0.283	0.451	86.415	0.379	HHHH	DDDD	0.5343367877352582	0.18509377527670565	0.523265	0.46033430219668914	0.32173733450894676	0.42303058886464884	0.885136	0.10947390057794629	0.14490575837866726	FMN_dh|PF01070|212|560|0;FMN hydroxy acid dehydrogenase|P00175|197|563|0			1FCB|2.4|X-ray|A:B|81|591|0;1KBI|2.3|X-ray|A:B|81|591|0;1KBJ|2.5|X-ray|A:B|180|591|0;1LCO|2.9|X-ray|A:B|81|591|0;1LDC|2.9|X-ray|A:B|81|591|0;1LTD|2.6|X-ray|A:B|86|591|0;1QCW|2.75|X-ray|A:B|182|591|0;1SZE|3.0|X-ray|A:B|81|591|0;1SZF|2.7|X-ray|A:B|81|591|0;1SZG|2.7|X-ray|A:B|81|591|0;2OZ0|2.8|X-ray|A:B|81|591|0			binding site:Heme b|376|376|0		helix|370|377|0				Surface accessibility:37.87%;AF2 structural classification:Domain
48	P00431	Cytochrome c peroxidase, mitochondrial	CCP1	qkvynaiaLKLReddeydny	95	98	0.158	-1	0.39562355288213225	0.026	0.272	98	0.268	HHHH	DDDD	0.595229	0.2637811867968942	0.44013656774836074	0.6867209853028592	0.2826739345641796	0.265097	0.8604282797562608	0.2112950657055433	0.15475231877379392	peroxidase|PF00141|91|321|0			1BEJ|2.4|X-ray|A|71|361|0;1BEK|2.2|X-ray|A|71|361|0;1BEM|2.2|X-ray|A|71|361|0;1BEP|2.2|X-ray|A|71|361|0;1BEQ|2.16|X-ray|A|71|361|0;1BES|2.0|X-ray|A|71|361|0;1BJ9|2.2|X-ray|A|71|361|0;1BVA|1.89|X-ray|A|71|361|0;1CCA|1.8|X-ray|A|68|361|0;1CCB|2.1|X-ray|A|68|361|0;1CCC|2.0|X-ray|A|68|361|0;1CCE|2.3|X-ray|A|71|361|0;1CCG|2.1|X-ray|A|71|361|0;1CCI|2.4|X-ray|A|71|361|0;1CCJ|2.1|X-ray|A|71|361|0;1CCK|2.…					turn|100|102|2;helix|83|99|0;helix|103|106|5				Disorder:0.27 (AF disorder);Surface accessibility:26.77%;AF2 structural classification:Domain
49	P00549	Pyruvate kinase 1	CDC19	levvddktLKVKalnagkic	163	166	0.164	-1	0.14953271028037382	0.035	0.258	98.552	0.137	EEEE	DDDD	0.5813729666059244	0.17646604593184395	0.8275664118743015	0.9441012744917816	0.18487604159635743	0.45670813982608083	0.9515863484374939	0.12641433399604618	0.18082661515032114	PK|PF00224|18|365|0			1A3W|3.0|X-ray|A:B|1|500|0;1A3X|3.0|X-ray|A:B|1|500|0					strand|163|167|0;turn|159|161|-2				Disorder:0.26 (AF disorder);Surface accessibility:13.68%;AF2 structural classification:Domain
50	P00815	Histidine biosynthesis trifunctional protein	HIS4	gldghrnaVKIRmsklglip	784	787	0.309	-1	0.13972178774668043	0.065	0.488	96.275	0.368	HHHH	DDDD	0.28431091454644913	0.18814821819280814	0.7942130817526111	0.10921265429442484	0.2611220635413094	0.6489081650307864	0.0756097	0.260796	0.46127450703418943	Histidinol_dh|PF00815|374|788|0						metal ion-binding site:Zinc|780|780|-4;region of interest:Histidinol dehydrogenase|313|799|0						Surface accessibility:36.83%;AF2 structural classification:Domain
51	P00830	ATP synthase subunit beta, mitochondrial	ATP2	ftgipgklVRLKdtvasfka	465	468	0.086	-1	0.4705271103607392	0.109	0.315	91.77	0.42	--HH	DDDD	0.589955	0.18165745956904886	0.8762180876583275	0.3912511626929406	0.2754216759549754	0.7428771427780185	0.6075678029201982	0.29411595191990525	0.5473799531538419				2HLD|2.8|X-ray|D:E:F:M:N:O:V:W:X|34|511|0;2WPD|3.43|X-ray|D:E:F|34|511|0;2XOK|3.01|X-ray|D:E:F|1|507|0;3FKS|3.59|X-ray|D:E:F:M:N:O:V:W:X|36|511|0;3OE7|3.19|X-ray|D:E:F:M:N:O:V:W:X|36|511|0;3OEE|2.74|X-ray|D:E:F:M:N:O:V:W:X|36|511|0;3OEH|3.0|X-ray|D:E:F:M:N:O:V:W:X|36|511|0;3OFN|3.2|X-ray|D:E:F:M:N:O:V:W:X|36|511|0;3ZIA|2.5|X-ray|D:E:F:N:O:P|34|511|0;3ZRY|6.5|X-ray|D:E:F|34|511|0;4B2Q|37.0|EM|D:d|…					helix|455|458|-7;helix|467|479|0				Disorder:0.32 (AF disorder);Surface accessibility:42.02%;AF2 structural classification:Domain
52	P00890	Citrate synthase, mitochondrial	CIT1	svldpeegIRFRgrtipeiq	103	106	0.413	-1	0.2771485322473114	0.027	0.261	98.32	0.12	EEET	DDDD	0.2749464971681859	0.0396285	0.9804458019720416	0.24721390362974854	0.12167933044867837	0.8848027606895483	1	1	-1	Citrate_synt|PF00285|83|461|0												Disorder:0.26 (AF disorder);Surface accessibility:12.01%;AF2 structural classification:Domain
53	P00890	Citrate synthase, mitochondrial	CIT1	nqevlewlFKLReevkgdys	324	327	0.208	-1	0.36679809190031154	0.043	0.327	95.897	0.288	HHHH	DDDD	0.9984330274303903	0.0763129	0.6467825040558248	0.9998725129493002	0.015957270726146555	0.07559	1	1	-1	Citrate_synt|PF00285|83|461|0												Disorder:0.33 (AF disorder);Surface accessibility:28.78%;AF2 structural classification:Domain
54	P00927	Threonine dehydratase, mitochondrial	ILV1	skvsglnlLRLKahlhrqhl	28	31	0.283	-1	-1	0.546	0.676	35.767	0.677	HHHH	ssss	0.8573599961066362	0.144638	0.10399888395761886	0.92972	0.0467244	0.0316882	0.11172626524568773	0.29102478828825046	0.057741188413172814
55	P00927	Threonine dehydratase, mitochondrial	ILV1	edllpvfsFKLRgaynmiak	108	111	0.078	-1	0.030373831775700934	0.045	0.17	96.812	0.059	THHH	DDDD	0.15937016684529334	0.024871546002886852	0.984065	0.13346174643391154	0.057974840256869956	0.9539166317273151	0.039120131814044015	0.2436057236114212	0.7305571899042045	PALP|PF00291|72|368|0		Other|||N6-(pyridoxal phosphate)lysine|P00927|109|109|0										Disorder:0.17 (AF disorder);Surface accessibility:5.88%;AF2 structural classification:Domain
56	P00931	Tryptophan synthase	TRP5	vdlppeeaLKVRnyindngl	138	141	0.246	-1	0.31855087912590596	0.069	0.117	90.905	0.23	HHHH	DDDD	0.7209073009991154	0.31137045489987136	0.5353068207869542	0.768341	0.27719755636123067	0.31950159644079934	0.9340514000063687	0.24048877686643175	0.050992087270751996	Trp_syntA|PF00290|9|269|0						region of interest:Tryptophan synthase alpha chain|1|297|0						Disorder:0.12 (AF disorder);Surface accessibility:22.97%;AF2 structural classification:Domain
57	P00931	Tryptophan synthase	TRP5	vrrqalnvFRMRilgakvia	444	447	0.115	-1	0.34658276829220414	0.076	0.305	97.358	0.392	HHHH	DDDD	0.45639366586390584	0.1901465503362196	0.9115037267609946	0.4338809495523548	0.1890012147125796	0.8110904220362393	0.3786517343388134	0.20292853196098398	0.668238	PALP|PF00291|346|675|0						region of interest:Tryptophan synthase beta chain|298|707|0						Disorder:0.3 (AF disorder);Surface accessibility:39.17%;AF2 structural classification:Domain
58	P01120	Ras-like protein 2	RAS2	lmtyyqqiLRVKdtdyvpiv	108	111	0.145	-1	0.5051443191521092	0.038	0.266	95.317	0.391	HHHH	DDDD	0.17974901488124714	0.2332662596065984	0.8254423559989311	0.14372688533374536	0.13326821016018195	0.8539388159903338	0.23134432984201378	0.16082891926597148	0.6588542529378205	Ras|PF00071|12|173|0												Disorder:0.27 (AF disorder);Surface accessibility:39.12%;AF2 structural classification:Domain
59	P01123	GTP-binding protein YPT1	YPT1	yistigvdFKIKtveldgkt	45	48	0.074	-1	0.34938496957157117	0.112	0.387	93.407	0.34	EEEE	DDDD	0.5332553140301736	0.2553259874281665	0.8703010684467868	0.6379815168612515	0.23862532517820415	0.7651192004501006	0.5611047641600763	0.24250594321372432	0.7840502261288975	Ras|PF00071|10|171|0			1UKV|1.5|X-ray|Y|1|206|0;1YZN|2.06|X-ray|A|3|172|0;2BCG|1.48|X-ray|Y|1|206|0;3CUE|3.7|X-ray|F:L:R:X|1|206|0		mutagenesis site:No change.|Y->F|37|37|-8;mutagenesis site:No change.|S->A|39|39|-6;mutagenesis site:No change.|T->S|40|40|-5;mutagenesis site:Lethal.|I->M|41|41|-4;mutagenesis site:No change.|V->E|43|43|-2;mutagenesis site:Temperature-sensitive phenotype.|D->N|44|44|-1	nucleotide phosphate-binding region:GTP|33|40|-5;short sequence motif:Effector region|37|45|0		strand|45|52|0;strand|55|62|7				Disorder:0.39 (AF disorder);Surface accessibility:34.04%;AF2 structural classification:Domain
60	P02381	Ribosomal protein VAR1, mitochondrial	VAR1	MKLKllnmilsm	1	4	0.085	-1	-1	0.38	0.619	59.138	0.855	-HHH	-sss	0.017759408913399312	0.17656711351614585	0.4856026191889801	1	1	-1	1	1	-1				5MRC|3.25|EM|CC|1|398|0;5MRE|3.75|EM|CC|1|398|0;5MRF|4.97|EM|CC|1|398|0
61	P02381	Ribosomal protein VAR1, mitochondrial	VAR1	ykylvgwsIKFKgrlsnnng	329	332	0.193	-1	-1	0.186	0.366	90.785	0.24	EEEE	DDDD	0.26187529058435877	0.4215730335642496	0.4666137336208549	1	1	-1	1	1	-1	VAR1|PF05316|35|398|0			5MRC|3.25|EM|CC|1|398|0;5MRE|3.75|EM|CC|1|398|0;5MRF|4.97|EM|CC|1|398|0									Disorder:0.37 (AF disorder);Surface accessibility:23.95%;AF2 structural classification:Domain
62	P02381	Ribosomal protein VAR1, mitochondrial	VAR1	inkngkynIKVKlnfi	391	394	0.178	-1	-1	0.126	0.258	93.275	0.172	EEEE	DDDD	0.1965867208114522	0.13807182433736573	0.9203162212003801	1	1	-1	1	1	-1	VAR1|PF05316|35|398|0			5MRC|3.25|EM|CC|1|398|0;5MRE|3.75|EM|CC|1|398|0;5MRF|4.97|EM|CC|1|398|0									Disorder:0.26 (AF disorder);Surface accessibility:17.17%;AF2 structural classification:Domain
63	P03871	Partitioning protein REP1	REP1	gnsqrmanLKIRrtkfksvl	289	292	0.215	-1	-1	0.122	0.254	89.903	0.192	HHHH	DDDD	1	1	-1	1	1	-1	1	1	-1	Rep_4|PF05797|2|336|0					mutagenesis site:Abolishes interaction with STB, but not with REP2.|K->Q|297|297|5							Disorder:0.25 (AF disorder);Surface accessibility:19.25%;AF2 structural classification:Domain
64	P03874	Cytochrome B pre-mRNA-processing protein 2	CBP2	psfewqqlIRVRckddklkl	136	139	0.11	-1	-1	0.151	0.312	94.2	0.256	EEEE	DDDD	0.8183742916900874	0.21004528173148657	0.16748025560732138	1	1	-1	1	1	-1													Disorder:0.31 (AF disorder);Surface accessibility:25.56%;AF2 structural classification:Domain
65	P03875	Putative COX1/OXI3 intron 1 protein	AI1	gmvvpntqMKMRflnqvryy	196	199	0.183	-1	-1	0.74	0.653	26.29	0.661	TTSS	ssss	1	1	-1	0.9716075568771767	0.00298785	0	0.9777	0.00448181	0
66	P03875	Putative COX1/OXI3 intron 1 protein	AI1	snelgtgkFKFKpmrmvnip	305	308	0.367	-1	0.4341497051854598	0.155	0.383	89.412	0.28	----	DDDD	1	1	-1	0.31052159331631873	0.31180662673419357	0.5788878764728664	0.9408433673977922	0.11571623567208308	0.13614443106531465	RVT_1|PF00078|315|577|7;Reverse transcriptase|P03875|296|577|0												Disorder:0.38 (AF disorder);Surface accessibility:27.97%;AF2 structural classification:Domain
67	P03876	Putative COX1/OXI3 intron 2 protein	AI2	llseklklIRLRdhyqrnmg	534	537	0.219	-1	1	0.183	0.442	85.095	0.398	HHHH	DDDD	1	1	-1	0.729805	0.24431737405324153	0.16966157418321282	0.9517032916002114	0.042431130229921094	0.0212644	RVT_1|PF00078|348|613|0;Reverse transcriptase|P03876|329|613|0												Surface accessibility:39.76%;AF2 structural classification:Domain
68	P03876	Putative COX1/OXI3 intron 2 protein	AI2	mikkgdnfIRVRhhtslvvn	633	636	0.147	-1	1	0.184	0.382	79.01	0.436	EEEE	DDDD	1	1	-1	0.16471597579824587	0.2647202200504376	0.25	0.734769	0.12850317209912296	0.12636316880486664	Intron_maturas2|PF01348|638|781|2												Disorder:0.38 (AF disorder);Surface accessibility:43.6%;AF2 structural classification:Domain
69	P03876	Putative COX1/OXI3 intron 2 protein	AI2	kvsfsiddFKIRhkmnmtds	756	759	0.177	-1	-1	0.369	0.44	51.555	0.501	----	LLLL	1	1	-1	0.048987658474992195	0.3514368707810453	0.4201891367112544	0.00392102	0.37573232988457367	0.2035555432059208	Intron_maturas2|PF01348|638|781|0
70	P03877	Intron-encoded DNA endonuclease aI3	AI3	nklknmdnIKIKpldtsdig	229	232	0.314	-1	-1	0.162	0.441	90.428	0.421	----	DDDD	0.6818136302659605	0.15749778706850243	0.24657703816925364	0.9077612387761621	0.11125347447726966	0.1949369424530005	0.8413435693868117	0.1827497100246543	0.1815893074872389							region of interest:COX1 intron 3 encoded|82|415|0						Surface accessibility:42.06%;AF2 structural classification:Domain
71	P03878	Intron-encoded DNA endonuclease aI4	AI4	iqnkfggsIKLRsgvkairy	371	374	0.142	-1	-1	0.086	0.394	92.06	0.454	EEE-	DDDD	0.3297712661782512	0.21461683068110482	0.5625523220526988	1	0	0	1	1	-1	LAGLIDADG_1|PF00961|328|417|0						region of interest:COX1 intron 4 encoded|241|556|0						Disorder:0.39 (AF disorder);Surface accessibility:45.44%;AF2 structural classification:Domain
72	P03879	Intron-encoded RNA maturase bI4	BI4	iqdkfggsVKLRsgvkairy	451	454	0.144	-1	-1	0.083	0.385	91.16	0.459	EEE-	DDDD	0.5532210999599501	0.25037403375684253	-0.8026	1	1	-1	1	1	-1	LAGLIDADG_1|PF00961|408|497|0						region of interest:COB intron 4 encoded|253|638|0						Disorder:0.38 (AF disorder);Surface accessibility:45.93%;AF2 structural classification:Domain
73	P03879	Intron-encoded RNA maturase bI4	BI4	inyyysgkLKIRpqltisvt	532	535	0.072	-1	-1	0.153	0.282	67.442	0.609	TT-E	llll	0.12220910930099645	0.2539369771931809	-0.267533	1	1	-1	1	1	-1	LAGLIDADG_1|PF00961|514|608|0						region of interest:COB intron 4 encoded|253|638|0						Disorder:0.28 (AF disorder)
74	P04039	Cytochrome c oxidase subunit 8, mitochondrial	COX8	dgvyenipFKVKgrktpyal	40	43	0.049	-1	-1	0.07	0.591	94.882	0.449	S--S	DDDD	0.0609933	0.19332120334398367	0.7456696811546536	0.16161807117932073	0.15931974486186473	0.7012897769014209	1	0	0	COX7C|PF02935|3|74|0			6GIQ|3.23|EM|h|1|78|0;6HU9|3.35|EM|h:t|28|74|0;6T0B|2.8|EM|h:u|28|78|0;6T15|3.29|EM|h|28|78|0;6YMX|3.17|EM|h|28|78|0;6YMY|3.41|EM|h|28|78|0				topological domain:Mitochondrial matrix|28|51|0	strand|33|35|-5;strand|38|40|0;helix|49|73|6				Surface accessibility:44.89%;Topology:Mitochondrial matrix;AF2 structural classification:Domain
75	P04173	3-isopropylmalate dehydrogenase	LEU2	svrpeqglLKIRkelqlyan	94	97	0.222	-1	0.2482045519261278	0.055	0.286	96.695	0.182	HHHH	DDDD	0.30937951819317017	0.085674	0.9381928444638361	0.36282314778234737	0.32985060642805497	0.6449248033238822	0.17562550865138263	0.3443000780655329	0.6403317395917976	Iso_dh|PF00180|6|355|0						nucleotide phosphate-binding region:NAD|79|90|-4;binding site:Substrate|97|97|0						Disorder:0.29 (AF disorder);Surface accessibility:18.16%;AF2 structural classification:Domain
76	P04456	60S ribosomal protein L25	RPL25	kgtngkkaLKVRtsatfrlp	24	27	0.437	-1	0.5581193782030655	0.12	0.717	88.13	0.708	----	DDDD	0.17377144964437016	0.1766060329317288	0.8507067933889944	0.20781397305577995	0.2691150196896609	0.6481649181334814	0.21947450602882695	0.3234097775508951	0.31459776225684827	Ribosomal_L23eN|PF03939|3|53|0	Armadillo_Importin_NLS_bipartite|5723|10|25|0		2WW9|8.6|EM|K|1|142|0;2WWA|8.9|EM|K|1|142|0;2WWB|6.48|EM|K|1|142|0;3J6X|6.1|EM|65|1|142|0;3J6Y|6.1|EM|65|1|142|0;3J77|6.2|EM|75|1|142|0;3J78|6.3|EM|75|1|142|0;3JCT|3.08|EM|X|1|142|0;4U3M|3.0|X-ray|N5:n5|2|142|0;4U3N|3.2|X-ray|N5:n5|2|142|0;4U3U|2.9|X-ray|N5:n5|2|142|0;4U4N|3.1|X-ray|N5:n5|2|142|0;4U4O|3.6|X-ray|N5:n5|2|142|0;4U4Q|3.0|X-ray|N5:n5|2|142|0;4U4R|2.8|X-ray|N5:n5|2|142|0;4U4U|3.0|X-ray…					strand|28|30|1				AF2 structural classification:Domain
77	P04650	60S ribosomal protein L39	RPL39	maaqksFRIKqkmakakk	7	10	0.777	-1	-1	0.077	0.538	94.373	0.517	HHHH	DDDD	0.5795047974786438	0.35231970528907125	0.6792951890218345	0.30257064764024455	0.2810177517043706	0.7168770946196368	0.5874512987096461	0.22247690876805198	0.5155949036935026	Ribosomal_L39|PF00832|9|50|0	SLiM|226282|10|32|0;SLiM|226281|10|32|0;SLiM|202056|10|36|0;SLiM|202055|10|36|0;SLiM|239797|10|37|0;SLiM|239796|10|37|0		5DGF|3.3|X-ray|O9:o9|2|51|0;5DGV|3.1|X-ray|O9:o9|2|51|0;2WW9|8.6|EM|O|1|51|0;2WWA|8.9|EM|O|1|51|0;2WWB|6.48|EM|O|1|51|0;3J6X|6.1|EM|79|1|51|0;3J6Y|6.1|EM|79|1|51|0;3J77|6.2|EM|89|1|51|0;3J78|6.3|EM|89|1|51|0;3JCT|3.08|EM|l|1|51|0;4U3M|3.0|X-ray|O9:o9|2|51|0;4U3N|3.2|X-ray|O9:o9|2|51|0;4U3U|2.9|X-ray|O9:o9|2|51|0;4U4N|3.1|X-ray|O9:o9|2|51|0;4U4O|3.6|X-ray|O9:o9|2|51|0;4U4Q|3.0|X-ray|O9:o9|2|51|0;4…					helix|7|18|0			initiator methionine:Removed|1|1|-6	AF2 structural classification:Domain
78	P04650	60S ribosomal protein L39	RPL39	qnrplpqwIRLRtnntiryn	27	30	0.567	-1	-1	0.064	0.548	92.098	0.492	HHTS	DDDD	0.6753676983114558	0.23432169776197243	0.7058250634013401	0.5121906817447083	0.23503649315123332	0.7074624058009332	0.6285431569196207	0.15751814638154904	0.5587541464119248	Ribosomal_L39|PF00832|9|50|0	SLiM|226282|10|32|0;SLiM|226281|10|32|0;SLiM|202056|10|36|0;SLiM|202055|10|36|0;SLiM|239797|10|37|0;SLiM|239796|10|37|0		5DGF|3.3|X-ray|O9:o9|2|51|0;5DGV|3.1|X-ray|O9:o9|2|51|0;2WW9|8.6|EM|O|1|51|0;2WWA|8.9|EM|O|1|51|0;2WWB|6.48|EM|O|1|51|0;3J6X|6.1|EM|79|1|51|0;3J6Y|6.1|EM|79|1|51|0;3J77|6.2|EM|89|1|51|0;3J78|6.3|EM|89|1|51|0;3JCT|3.08|EM|l|1|51|0;4U3M|3.0|X-ray|O9:o9|2|51|0;4U3N|3.2|X-ray|O9:o9|2|51|0;4U3U|2.9|X-ray|O9:o9|2|51|0;4U4N|3.1|X-ray|O9:o9|2|51|0;4U4O|3.6|X-ray|O9:o9|2|51|0;4U4Q|3.0|X-ray|O9:o9|2|51|0;4…					helix|25|29|0				Surface accessibility:49.2%;AF2 structural classification:Domain
79	P04786	DNA topoisomerase 1	TOP1	kikkedgdVKVKttkkeeqe	97	100	0.725	-1	-1	0.64	0.791	30.445	0.791	----	----	0.2830727011863746	0.2080069204037998	0.20678647580913911	0.975933	0.0579579	0.026670681221291084	0.3502875712231856	0.23735728536339698	0.12035599266104206							compositionally biased region:Lys-rich|55|136|0;compositionally biased region:Glu-rich|105|139|5
80	P04819	DNA ligase 1	CDC9	tcgksmsqIKLKykdigdlg	229	232	0.187	-1	0.28970742003353905	0.112	0.291	89.977	0.38	HHHH	DDDD	0.8288552928021468	0.25603813666954073	0.4418270974558494	0.654852	0.3217771756176596	0.41271	0.6082487177121927	0.29526195197248395	0.3125705565222038	DNA_ligase_A_N|PF04675|147|324|0												Disorder:0.29 (AF disorder);Surface accessibility:38.02%;AF2 structural classification:Domain
81	P04819	DNA ligase 1	CDC9	rkdvelndVKVKvclfafdi	502	505	0.046	-1	0.25335632011742615	0.093	0.317	90.057	0.365	--S-	DDDD	0.6825167039793304	0.31989310494781775	0.547476	0.4834972425855494	0.0958937	0.6786879470137346	0.8054836026319716	0.23273434518568378	0.33700438773071234	DNA_ligase_A_M|PF01068|393|598|0						region of interest:Interaction with target DNA|493|495|-7						Disorder:0.32 (AF disorder);Surface accessibility:36.55%;AF2 structural classification:Domain
82	P04819	DNA ligase 1	CDC9	pskrsrnwLKLKkdylegvg	595	598	0.258	-1	0.16139106748696755	0.188	0.285	89.287	0.078	EEEE	DDDD	0.26832849457820984	0.0383775	0.9694175410942736	0.3985859359586509	0.2649829487884452	0.8028422405598881	0.0749021	0.13904626777402304	0.8464826410143611	DNA_ligase_A_M|PF01068|393|598|0						binding site:ATP|590|590|-5;binding site:ATP|596|596|0						Disorder:0.29 (AF disorder);Surface accessibility:7.83%;AF2 structural classification:Domain
83	P04819	DNA ligase 1	CDC9	vslrfprfLRIRedkgveda	726	729	0.262	-1	0.4377662652051083	0.092	0.33	92.552	0.296	EEEE	DDDD	0.4390084440314197	0.253684	0.7260397594299679	0.6575318883744176	0.2538647862620208	0.45749	0.21937724461272412	0.286153	0.5992642642739638	DNA_ligase_A_C|PF04679|623|732|0												Disorder:0.33 (AF disorder);Surface accessibility:29.57%;AF2 structural classification:Domain
84	P04821	Cell division control protein 25	CDC25	pssassafFRLKklklldid	1294	1297	0.102	-1	0.5316554273171791	0.398	0.541	50.218	0.6	HHHT	LLLL	0.5420146145811762	0.17811587288669223	0.29784097471645277	0.7417984989467363	0.21958516278727774	0.16309585914379046	0.9359394929829367	0.11970474637747536	0.0618692	Ras-GEF|P04821|1305|1542|8
85	P05030	Plasma membrane ATPase 1	PMA1	vsearhlgLRVKmltgdavg	552	555	0.303	-1	0.0840547	0.118	0.251	92.573	0.126	-EEE	DDDD	0.6841238371243441	0.19682905750343813	0.8918749828568064	0.6213339376781926	0.2026247652770045	0.608864	0.3337322758932455	0.3021654773683678	0.41645180739624893	Hydrolase|PF00702|372|646|0		Ubiquitylation|||cross-link:Glycyl lysine isopeptide (Lys-Gly) (interchain with G-Cter in ubiquitin)|P05030|555|555|0			mutagenesis site:Activity reduced to 24%.|D->N|560|560|5		topological domain:Cytoplasmic|348|719|0					Disorder:0.25 (AF disorder);Surface accessibility:12.65%;AF2 structural classification:Domain
86	P05085	Arginine metabolism regulation protein II	ARG81	nlpcggydIKLRwskpmqfd	53	56	0.272	-1	-1	0.271	0.557	64.918	0.636	----	D---	0.0478725	0.0498384	0.8275037310071579	0.41682205504945324	0.1834285849007353	0.35552328482405926	0.5576935898553627	0.017213929683563445	0.3768124050223739	Zn_clus|PF00172|19|58|0						DNA-binding region:Zn(2)-C6 fungal-type|21|48|-5						AF2 structural classification:Domain
87	P05085	Arginine metabolism regulation protein II	ARG81	cedfvesrMKLRpnisektk	539	542	0.333	-1	-1	0.15	0.215	81.625	0.391	HHH-	DDDD	0.8093508368015642	0.17823459983507028	0.3998271551148646	0.9815519605360733	0.0385313	0.049589308788381525	0.9534156183543315	0.11535512455362198	0.0942031	Fungal_trans_2|PF11951|395|878|0												Disorder:0.21 (AF disorder);Surface accessibility:39.11%;AF2 structural classification:Domain
88	P05453	Eukaryotic peptide chain release factor GTP-binding subunit	SUP35	dmamcgeqVKLRikgveeed	551	554	0.324	-1	0.12324710033894708	0.099	0.266	94.085	0.09	EEEE	DDDD	0.7697630744402871	0.2469268197722675	0.584167	0.4331762375054009	0.2638226530162713	0.540632	0.3421283865551466	0.16864956220251207	0.40522	GTP_EFTU_D2|PF03144|502|570|0			4CRN|9.1|EM|P|256|685|0									Disorder:0.27 (AF disorder);Surface accessibility:9.0%;AF2 structural classification:Domain
89	P05453	Eukaryotic peptide chain release factor GTP-binding subunit	SUP35	amcgeqvkLRIKgveeedis	553	556	0.336	-1	0.3555607477527461	0.092	0.242	94.345	0.138	EEEE	DDDD	0.6920133151520447	0.19580486451295526	0.6454524801205901	0.6689677605774285	0.18063628981250612	0.4773378127454525	0.7101263995625268	0.15920294997938167	0.29663618739095754	GTP_EFTU_D2|PF03144|502|570|0			4CRN|9.1|EM|P|256|685|0									Disorder:0.24 (AF disorder);Surface accessibility:13.8%;AF2 structural classification:Domain
90	P05737	60S ribosomal protein L7-A	RPL7A	aqhklvfvVRIKginkippk	87	90	0.218	-1	-1	0.038	0.41	96.207	0.07	EE-S	DDDD	0.2646846516666429	0.13779908941022548	0.9094699927957908	0.3196430999251717	0.11100255157849961	0.7681799900343538	0.11922961141612522	0.275935	0.6227573330496579	Ribosomal_L30_N|PF08079|8|79|-8;Ribosomal_L30|PF00327|84|134|0			1K5Y||Model|F|83|243|0;3J6X|6.1|EM|L7|1|244|0;3J6Y|6.1|EM|L7|1|244|0;3J77|6.2|EM|L7|1|244|0;3J78|6.3|EM|L7|1|244|0;3JCT|3.08|EM|F|1|244|0;4U3M|3.0|X-ray|L7:l7|2|244|0;4U3N|3.2|X-ray|L7:l7|2|244|0;4U3U|2.9|X-ray|L7:l7|2|244|0;4U4N|3.1|X-ray|L7:l7|2|244|0;4U4O|3.6|X-ray|L7:l7|2|244|0;4U4Q|3.0|X-ray|L7:l7|2|244|0;4U4R|2.8|X-ray|L7:l7|2|244|0;4U4U|3.0|X-ray|L7:l7|2|244|0;4U4Y|3.2|X-ray|L7:l7|2|244|0;…					helix|97|105|7;strand|83|88|0;strand|92|94|2				Surface accessibility:6.97%;AF2 structural classification:Domain
91	P05748	60S ribosomal protein L15-A	RPL15A	kqgfviyrVRVRrgnrkrpv	64	67	0.406	-1	0.1842241804977498	0.033	0.378	98.287	0.227	EEEE	DDDD	0.5367838058678557	0.20523098697250153	0.8980204146400126	0.4626991812026555	0.23698827775267717	0.8724198475112747	0.15845760174702914	0.10889112295481632	0.8343507052511454	Ribosomal_L15e|PF00827|2|190|0			1K5Y||Model|L|3|196|0;3J6X|6.1|EM|55|1|204|0;3J6Y|6.1|EM|55|1|204|0;3J77|6.2|EM|65|1|204|0;3J78|6.3|EM|65|1|204|0;3JCT|3.08|EM|N|1|204|0;4U3M|3.0|X-ray|M5:m5|2|204|0;4U3N|3.2|X-ray|M5:m5|2|204|0;4U3U|2.9|X-ray|M5:m5|2|204|0;4U4N|3.1|X-ray|M5:m5|2|204|0;4U4O|3.6|X-ray|M5:m5|2|204|0;4U4Q|3.0|X-ray|M5:m5|2|204|0;4U4R|2.8|X-ray|M5:m5|2|204|0;4U4U|3.0|X-ray|M5:m5|2|204|0;4U4Y|3.2|X-ray|M5:m5|2|204|0;4…					strand|59|67|0				Disorder:0.38 (AF disorder);Surface accessibility:22.67%;AF2 structural classification:Domain
92	P05750	40S ribosomal protein S3	RPS3	savaqaesMKFKllnglair	105	108	0.1	-1	0.2824574382675844	0.047	0.269	96.052	0.178	HHHH	DDDD	0.7131807787749058	0.3232806180019148	0.6201613292519826	0.9159788199853698	0.27746401752755756	0.2764066079321212	0.9400914199866147	0.2329850005312423	0.19361149793092783	Ribosomal_S3_C|PF00189|105|188|0		Phosphorylation|||Phosphoserine|P05750|97|97|-8;Ubiquitylation|||cross-link:Glycyl lysine isopeptide (Lys-Gly) (interchain with G-Cter in ubiquitin)|P05750|106|106|0	1K5X||Model|C|6|193|0;3J6X|6.1|EM|S3|1|240|0;3J6Y|6.1|EM|S3|1|240|0;3J77|6.2|EM|S3|1|240|0;3J78|6.3|EM|S3|1|240|0;4BSZ|2.84|X-ray|A|1|240|0;4U3M|3.0|X-ray|S3:s3|2|240|0;4U3N|3.2|X-ray|S3:s3|2|240|0;4U3U|2.9|X-ray|S3:s3|2|240|0;4U4N|3.1|X-ray|S3:s3|2|240|0;4U4O|3.6|X-ray|S3:s3|2|240|0;4U4Q|3.0|X-ray|S3:s3|2|240|0;4U4R|2.8|X-ray|S3:s3|2|240|0;4U4U|3.0|X-ray|S3:s3|2|240|0;4U4Y|3.2|X-ray|S3:s3|2|240|…					helix|98|110|0;helix|115|128|7				Disorder:0.27 (AF disorder);Surface accessibility:17.81%;AF2 structural classification:Domain
93	P05750	40S ribosomal protein S3	RPS3	lmrqgvlgIKVKimrdpaks	184	187	0.292	-1	0.40665906833171966	0.06	0.354	97.97	0.154	EEEE	DDDD	0.3261802784725714	0.20316822598762962	0.8746523855032275	0.20211705014754164	0.0686088	0.9563272319733145	0.0869087	0.14889223384041614	0.6475304140396551	Ribosomal_S3_C|PF00189|105|188|0			1K5X||Model|C|6|193|0;3J6X|6.1|EM|S3|1|240|0;3J6Y|6.1|EM|S3|1|240|0;3J77|6.2|EM|S3|1|240|0;3J78|6.3|EM|S3|1|240|0;4BSZ|2.84|X-ray|A|1|240|0;4U3M|3.0|X-ray|S3:s3|2|240|0;4U3N|3.2|X-ray|S3:s3|2|240|0;4U3U|2.9|X-ray|S3:s3|2|240|0;4U4N|3.1|X-ray|S3:s3|2|240|0;4U4O|3.6|X-ray|S3:s3|2|240|0;4U4Q|3.0|X-ray|S3:s3|2|240|0;4U4R|2.8|X-ray|S3:s3|2|240|0;4U4U|3.0|X-ray|S3:s3|2|240|0;4U4Y|3.2|X-ray|S3:s3|2|240|…					helix|192|194|5;strand|168|176|-8;strand|181|189|0				Disorder:0.35 (AF disorder);Surface accessibility:15.42%;AF2 structural classification:Domain
94	P05759	Ubiquitin-40S ribosomal protein S31	RPS31	kestlhlvLRLRgggkkrkk	71	74	0.295	-1	0.5271189928457725	0.183	0.598	81.123	0.621	E---	DDDD	0.6266797563337951	0.3320982639777593	0.910284	0.32971756660455315	0.016315050973154083	0.9999999999999997	0.9722345049334485	0.1371075860887679	0.4209527752980037	ubiquitin|PF00240|3|74|0		Other|||cross-link:Glycyl lysine isopeptide (Gly-Lys) (interchain with K-? in acceptor proteins)|P05759|76|76|2	3J6X|6.1|EM|31|1|152|0;3J6Y|6.1|EM|31|1|152|0;3J77|6.2|EM|31|1|152|0;3J78|6.3|EM|31|1|152|0;4U3M|3.0|X-ray|E1|77|152|3;4U3M|3.0|X-ray|e1|78|152|4;4U3N|3.2|X-ray|E1|77|152|3;4U3N|3.2|X-ray|e1|78|152|4;4U3U|2.9|X-ray|E1|77|152|3;4U3U|2.9|X-ray|e1|78|152|4;4U4N|3.1|X-ray|E1:e1|77|152|3;4U4O|3.6|X-ray|E1|78|152|4;4U4O|3.6|X-ray|e1|77|152|3;4U4Q|3.0|X-ray|E1:e1|77|152|3;4U4R|2.8|X-ray|E1:e1|77|152|3;4…		mutagenesis site:Deficiency in ubiquitin-protein conjugate formation. Loss of DNA repair function.|K->R|63|63|-8	compositionally biased region:Lys-rich (highly basic)|77|99|3		strand|66|70|-1				AF2 structural classification:Domain
95	P05986	cAMP-dependent protein kinase type 3	TPK3	ktlkkhtiVKLKqvehtnde	125	128	0.415	-1	0.5245973969515998	0.061	0.239	93.918	0.541	HHTT	DDDD	0.6166053229917692	0.2626583511857703	0.797534	0.5786793305090203	0.21345703769409358	0.6490586251259893	0.5729908811592515	0.11808542486840604	0.4901689500905846	Pkinase|PF00069|88|342|0						binding site:ATP|117|117|-8						Disorder:0.24 (AF disorder);AF2 structural classification:Domain
96	P06115	Catalase T	CTT1	isslpnqtLKFKnedndevs	423	426	0.488	-1	0.3900714573701154	0.118	0.472	92.002	0.303	--EE	DDDD	0.6120378361200697	0.1328752176927479	0.37373188375307714	0.8651106473127723	0.1361360279504626	0.1281652686101805	0.9437292980192836	0.032035504350197724	0.0389431	Catalase|PF00199|16|421|-2												Surface accessibility:30.3%;AF2 structural classification:Domain
97	P06169	Pyruvate decarboxylase isozyme 1	PDC1	ivefhsdhMKIRnatfpgvq	314	317	0.263	-1	0.31867506488881103	0.014	0.289	98.713	0.212	EEET	DDDD	0.6939058793246027	0.22717971051253122	0.5094389661352564	0.8140737974104874	0.16755591069468465	0.2854545492364594	0.540125	0.21850820636443954	0.27650930525264816	TPP_enzyme_M|PF00205|201|336|0			1PVD|2.3|X-ray|A:B|2|556|0;1PYD|2.4|X-ray|A:B|1|556|0;1QPB|2.4|X-ray|A:B|1|563|0;2VK1|1.71|X-ray|A:B:C:D|1|563|0;2VK8|1.42|X-ray|A:B:C:D|1|563|0;2W93|1.6|X-ray|A:B:C:D|1|563|0					strand|306|309|-5;strand|311|316|0;strand|319|322|2				Disorder:0.29 (AF disorder);Surface accessibility:21.17%;AF2 structural classification:Domain
98	P06174	Uroporphyrinogen-III synthase	HEM4	pkklhskgIKVRevvtykte	169	172	0.29	-1	-1	0.05	0.376	94.79	0.294	--EE	DDDD	0.9303918221173028	0.0582984	0.19390352508752934	0.5172348770285413	0.3010931482798743	0.3324196089104805	0.8467408872386324	0.14666416088054607	0.16428826277706127	HEM4|PF02602|20|266|0												Disorder:0.38 (AF disorder);Surface accessibility:29.45%;AF2 structural classification:Domain
99	P06242	Serine/threonine-protein kinase KIN28	KIN28	pppsdpssIKIRn	302	305	0.705	-1	-1	0.131	0.459	71.52	0.409	--S-	DDD-	0.9942155335059562	0.010194589130753356	0.0967236	0.9873471286964404	0.011764565489146395	0.010862916391774665	0.8141554149770149	0.1798803703186687	0.22539727970817275													Surface accessibility:40.86%;AF2 structural classification:Domain
100	P06244	cAMP-dependent protein kinase type 1	TPK1	kvlkkeivVRLKqvehtnde	124	127	0.279	-1	0.6122427916435377	0.048	0.217	95.332	0.526	HHTT	DDDD	1	1	-1	0.7042300258105716	0.30104085656254964	0.5337392662373159	0.6853867712643482	0.14855612926344425	0.4637563668097895	Pkinase|PF00069|87|341|0			1FOT|2.8|X-ray|A|81|397|0			binding site:ATP|116|116|-8		helix|120|125|0;helix|129|140|2;strand|112|119|-5				Disorder:0.22 (AF disorder);AF2 structural classification:Domain
101	P06245	cAMP-dependent protein kinase type 2	TPK2	kvlkkqqvVKMKqvehtnde	107	110	0.419	-1	0.5054417239224709	0.07	0.237	93.288	0.545	HHTT	DDDD	0.8447540640688141	0.3139685905399086	0.7880620237109567	0.5503417204802059	0.13200477523448284	0.7820466336264955	0.4523956428566617	0.1839155038678438	0.5818808910378983	Pkinase|PF00069|70|324|0						binding site:ATP|99|99|-8						Disorder:0.24 (AF disorder);AF2 structural classification:Domain
102	P06367	40S ribosomal protein S14-A	RPS14A	tiarvtggMKVKadrdessp	46	49	0.555	-1	0.30526889450615713	0.045	0.381	95.707	0.533	TT-S	DDDD	0.32001557632194516	0.00413485	1.0000000000000002	0.34764621848610566	0.029065924750600075	0.9901606028434365	0.9499648808325794	0.040719884746487245	0.3444208157423845	Ribosomal_S11|PF00411|15|133|0			6KE6|3.4|EM|SP|1|137|0;6LQP|3.2|EM|SP|1|137|0;5LYB|3.25|X-ray|C4:c4|10|137|0;1K5X||Model|K|9|133|0;3J6X|6.1|EM|14|1|137|0;3J6Y|6.1|EM|14|1|137|0;3J77|6.2|EM|14|1|137|0;3J78|6.3|EM|14|1|137|0;4U3M|3.0|X-ray|C4:c4|2|137|0;4U3N|3.2|X-ray|C4:c4|2|137|0;4U3U|2.9|X-ray|C4:c4|2|137|0;4U4N|3.1|X-ray|C4:c4|2|137|0;4U4O|3.6|X-ray|C4:c4|2|137|0;4U4Q|3.0|X-ray|C4:c4|2|137|0;4U4R|2.8|X-ray|C4:c4|2|137|0;4U4U|…					strand|37|43|-3;helix|44|47|0;helix|57|74|8				Disorder:0.38 (AF disorder);AF2 structural classification:Domain
103	P06367	40S ribosomal protein S14-A	RPS14A	evgitavhVKIRatggtrtk	81	84	0.5	-1	0.17208133932972489	0.052	0.276	96.982	0.215	EEEE	DDDD	0.8403981782558315	0.30550593740426346	0.729894	0.6930826175713656	0.21468145444609654	0.7323829308805839	0.7949554500977231	0.17566956647491366	0.3923445592908236	Ribosomal_S11|PF00411|15|133|0			6KE6|3.4|EM|SP|1|137|0;6LQP|3.2|EM|SP|1|137|0;5LYB|3.25|X-ray|C4:c4|10|137|0;1K5X||Model|K|9|133|0;3J6X|6.1|EM|14|1|137|0;3J6Y|6.1|EM|14|1|137|0;3J77|6.2|EM|14|1|137|0;3J78|6.3|EM|14|1|137|0;4U3M|3.0|X-ray|C4:c4|2|137|0;4U3N|3.2|X-ray|C4:c4|2|137|0;4U3U|2.9|X-ray|C4:c4|2|137|0;4U4N|3.1|X-ray|C4:c4|2|137|0;4U4O|3.6|X-ray|C4:c4|2|137|0;4U4Q|3.0|X-ray|C4:c4|2|137|0;4U4R|2.8|X-ray|C4:c4|2|137|0;4U4U|…					strand|78|85|0;helix|57|74|-7				Disorder:0.28 (AF disorder);Surface accessibility:21.48%;AF2 structural classification:Domain
104	P06738	Glycogen phosphorylase	GPH1	dnfaqgkeLRLKqqyfwcaa	350	353	0.116	-1	0.0780791	0.044	0.188	97.457	0.119	HHHH	DDDD	0.22532948797763525	0.0108845	0.9939016220474975	0.20041284042424445	0.00322863	0.9999999999999999	0.011918255786386334	0.0777379	0.7977349108757721	Phosphorylase|PF00343|165|898|0			1YGP|2.8|X-ray|A:B|24|902|0					helix|345|372|0				Disorder:0.19 (AF disorder);Surface accessibility:11.93%;AF2 structural classification:Domain
105	P06773	Deoxycytidylate deaminase	DCD1	qhdfqpegIKLRekshlrfk	113	116	0.285	-1	-1	0.097	0.363	95.892	0.245	HHHH	DDDD	0.45636194139105446	0.1588699741712603	0.19706222907354393	0.922307	0.0600388	0.0336664	0.9672508698958527	0.0272343	0.00353842													Disorder:0.36 (AF disorder);Surface accessibility:24.51%;AF2 structural classification:Domain
106	P06773	Deoxycytidylate deaminase	DCD1	iklrekshLRFKivnedrrg	121	124	0.356	-1	-1	0.139	0.373	92.475	0.138	EEEE	DDDD	0.7424246999914077	0.0994027	0.15489446001298127	0.921345	0.0706625	0.030221489111387712	0.9568206596363796	0.060080685757177676	0.00918766													Disorder:0.37 (AF disorder);Surface accessibility:13.81%;AF2 structural classification:Domain
107	P06775	Histidine permease	HIP1	wmainlshIRFRqamkvqer	472	475	0.024	-1	-1	0.075	0.165	95.117	0.071	HHHH	DDDD	0.18758099443898987	0.13114739337553485	0.9385973006067195	0.0703107	0.10625063519826472	0.8529797577859044	0.00137765	0.1592880285274311	0.4093088935773659	AA_permease|PF00324|94|561|0							topological domain:Cytoplasmic|473|491|0;transmembrane region:Helical|452|472|0					Disorder:0.17 (AF disorder);Surface accessibility:7.1%;AF2 structural classification:Domain
108	P06777	DNA repair protein RAD1	RAD1	lnakpidnVRIKealeelsw	155	158	0.12	-1	-1	0.166	0.298	89.665	0.27	HHHH	DDDD	0.679726	0.22620778840828645	0.2541772565802472	0.4045223289091681	0.22684439813031015	0.21501193749080763	0.7262085107855487	0.14126776312368053	0.11359351804812676													Disorder:0.3 (AF disorder);Surface accessibility:27.02%;AF2 structural classification:Domain
109	P06777	DNA repair protein RAD1	RAD1	plrtkmkeLRLKnvllwprf	291	294	0.069	-1	-1	0.146	0.208	87.315	0.143	HT--	DDDD	0.405015	0.18397363216018844	0.6133290388715451	0.3609357551178327	0.3191224687944124	0.48996467956275985	0.4018538186173061	0.22389855073018258	0.38097833781484375													Disorder:0.21 (AF disorder);Surface accessibility:14.28%;AF2 structural classification:Domain
110	P06782	Carbon catabolite-derepressing protein kinase	SNF1	pseedlwtIKLRwkydignk	544	547	0.24	-1	0.21619080329931248	0.26	0.54	91.893	0.228	EEEE	DDDD	0.6732538901103087	0.35239301571848575	0.5258518605802379	0.081339	0.3755826729573408	0.4572506123382526	0.1809446574648997	0.2489196102709285	0.3105773031523287	AdenylateSensor|PF16579|504|626|0		Sumoylation|||cross-link:Glycyl lysine isopeptide (Lys-Gly) (interchain with G-Cter in SUMO)|P06782|549|549|2	2QLV|2.6|X-ray|A:D|460|630|0;3T4N|2.3|X-ray|A|457|633|0;3TDH|2.3|X-ray|A|457|633|0;3TE5|2.5|X-ray|A|457|633|0		mutagenesis site:Decreases sumoylation of SNF1.|K->R|549|549|2			strand|543|548|0;helix|538|540|-4				Surface accessibility:22.81%;AF2 structural classification:Domain
111	P06785	Thymidylate synthase	CDC21	rnprpfpkLKIKrdvkdidd	270	273	0.348	-1	0.3786121043640188	0.021	0.33	97.893	0.262	EEE-	DDDD	0.48315629567717167	0.230504	0.6908850866515297	0.7264826059738517	0.23499699161641882	0.4490881742784926	0.5966283448895255	0.17729557609221422	0.5153125745980685	Thymidylat_synt|PF00303|11|304|0												Disorder:0.33 (AF disorder);Surface accessibility:26.18%;AF2 structural classification:Domain
112	P06786	DNA topoisomerase 2	TOP2	nvylngksLKIRnfknyvel	242	245	0.055	-1	0.4119378696866738	0.109	0.266	88.74	0.451	----	DDDD	1	1	-1	0.4584868752184147	0.176611	0.43902804911945864	0.6788791422593037	0.18348138049208668	0.17714987731234527	DNA_gyraseB|PF00204|246|414|1			1PVG|1.8|X-ray|A:B|1|413|0;1QZR|1.9|X-ray|A:B|1|413|0;4GFH|4.41|X-ray|A:F|1|1177|0					turn|253|257|8;helix|247|252|2;strand|234|237|-5				Disorder:0.27 (AF disorder);Surface accessibility:45.1%;AF2 structural classification:Domain
113	P06843	Protein SPT2	SPT2	dddegglgIRFKrsigasha	98	101	0.662	-1	-1	0.489	0.846	53.06	0.834	----	----	0.6295556699051139	0.1639807901332112	0.18766591767950677	0.3023311553132097	0.2872604168263596	0.1300012333534346	1	1	-1
114	P06844	Protein SPT3	SPT3	dekdggnmMKVKksqiklpw	132	135	0.524	-1	-1	0.477	0.694	42	0.781	----	LLLL	0.356911	0.14404631750057356	0.5109141536022584	0.0538529	0.2571360257165332	0.41552730749873124	0.00775576	0.2809696482692865	0.27663674643467473				6T9I|3.9|EM|C|1|337|0;6T9K|3.3|EM|C|1|337|0
115	P06844	Protein SPT3	SPT3	vcsltetaLKIKqreqvlqt	250	253	0.366	-1	0.281962	0.081	0.306	95.55	0.257	HHHH	DDDD	0.25381832050475633	0.13515630695087694	0.6329127097804506	0.0680374	0.2390030851199179	0.6114166979114839	0.0480588	0.2509725966842612	0.4746320904233197				6T9I|3.9|EM|C|1|337|0;6T9K|3.3|EM|C|1|337|0					helix|230|263|0				Disorder:0.31 (AF disorder);Surface accessibility:25.67%;AF2 structural classification:Domain
116	P07172	Histidinol-phosphate aminotransferase	HIS5	latqsgvvVRFRgnelgcsg	345	348	0.118	-1	0.9763528217031772	0.029	0.279	98.078	0.215	-EE-	DDDD	0.11746222474552485	0.13171538735602428	0.8494685216829909	0.0560689	0.0514534	0.9198812118810489	0.722201	0.14548011478056497	0.22679623426214443	Aminotran_1_2|PF00155|27|375|0												Disorder:0.28 (AF disorder);Surface accessibility:21.51%;AF2 structural classification:Domain
117	P07236	Threonine--tRNA ligase, mitochondrial	MST1	fqlperfdLKFKdqdnsykr	303	306	0.261	-1	0.2353107997005743	0.04	0.223	98.267	0.222	--EE	DDDD	0.7484405919502879	0.2368081193187667	0.5223655456780005	0.8251491178133749	0.2713518425192176	0.28341483344810897	0.8822398948481573	0.21697594667609257	0.2781723981945794	tRNA-synt_2b|PF00587|114|337|0			3UGQ|2.1|X-ray|A|26|462|0;3UGT|3.6|X-ray|A:B:C:D|26|462|0;3UH0|2.0|X-ray|A|26|462|0;4EO4|2.87|X-ray|A:B:C:D|26|462|0;4YYE|2.3|X-ray|A:B|26|462|0					helix|296|300|-3;strand|285|295|-8				Disorder:0.22 (AF disorder);Surface accessibility:22.23%;AF2 structural classification:Domain
118	P07245	C-1-tetrahydrofolate synthase, cytoplasmic	ADE3	nrpdsatyVRMKrkaaeeag	52	55	0.476	-1	0.30639846503402446	0.081	0.286	92.065	0.309	HHHH	DDDD	0.0503859	0.0477199	0.8936927917087159	0.029678119516080365	0.0362024	0.8983166270183384	0.0740156	0.11571486029780798	0.6055232141943878	THF_DHG_CYH|PF00763|5|122|0						region of interest:Methylenetetrahydrofolate dehydrogenase and cyclohydrolase|1|319|0;region of interest:Substrate binding|51|55|0						Disorder:0.29 (AF disorder);Surface accessibility:30.93%;AF2 structural classification:Domain
119	P07252	Cytochrome B pre-mRNA-processing protein 1	CBP1	anlndndkLKIRkywsdmad	54	57	0.271	-1	-1	0.237	0.371	85.028	0.337	HHHH	DDDD	0.5442132779783133	0.18214930979353164	0.12476078481646086	1	1	-1	1	1	-1													Disorder:0.37 (AF disorder);Surface accessibility:33.7%;AF2 structural classification:Domain
120	P07252	Cytochrome B pre-mRNA-processing protein 1	CBP1	inysltndLKLRddqvllay	264	267	0.056	-1	-1	0.253	0.317	59.74	0.54	HHHH	LLLL	0.7357487184270258	0.1843252533109728	0.2219712679188346	1	1	-1	1	1	-1													Disorder:0.32 (AF disorder)
121	P07252	Cytochrome B pre-mRNA-processing protein 1	CBP1	fiasspcdVKLKvnnqnrft	568	571	0.14	-1	-1	0.124	0.272	89.278	0.126	----	DDDD	0.0870497	0.2351043997516944	0.5505257301900598	1	1	-1	1	1	-1													Disorder:0.27 (AF disorder);Surface accessibility:12.65%;AF2 structural classification:Domain
122	P07256	Cytochrome b-c1 complex subunit 1, mitochondrial	COR1	kaaflgseVRLRddtlpkaw	249	252	0.166	-1	0.10449649514337708	0.064	0.334	97.852	0.309	EEEE	DDDD	0.0740186	0.13390917391811635	0.8404596946553362	1	1	-1	0.34051717922394215	0.21821784160881752	0.25485239725164327	Peptidase_M16_C|PF05193|187|370|0			1EZV|2.3|X-ray|A|27|457|0;1KB9|2.3|X-ray|A|27|457|0;1KYO|2.97|X-ray|A:L|27|457|0;1P84|2.5|X-ray|A|27|457|0;2IBZ|2.3|X-ray|A|27|457|0;3CX5|1.9|X-ray|A:L|27|457|0;3CXH|2.5|X-ray|A:L|27|457|0;4PD4|3.04|X-ray|A|27|457|0;6GIQ|3.23|EM|A:L|1|457|0;6HU9|3.35|EM|A:L|27|457|0;6T0B|2.8|EM|A:L|27|457|0;6T15|3.29|EM|A:L|27|457|0;6YMX|3.17|EM|A:L|27|457|0					strand|247|252|0;strand|256|266|4				Disorder:0.33 (AF disorder);Surface accessibility:30.91%;AF2 structural classification:Domain
123	P07256	Cytochrome b-c1 complex subunit 1, mitochondrial	COR1	qieglldyMRIRsdmsmmrw	446	449	0.099	-1	0.15670744575295656	0.059	0.297	97.385	0.338	HHHH	DDDD	0.5205242756203647	0.3610073564316071	0.6946777829206249	1	1	-1	0.7230789779849265	0.21596233601437254	0.11631593772152263				1EZV|2.3|X-ray|A|27|457|0;1KB9|2.3|X-ray|A|27|457|0;1KYO|2.97|X-ray|A:L|27|457|0;1P84|2.5|X-ray|A|27|457|0;2IBZ|2.3|X-ray|A|27|457|0;3CX5|1.9|X-ray|A:L|27|457|0;3CXH|2.5|X-ray|A:L|27|457|0;4PD4|3.04|X-ray|A|27|457|0;6GIQ|3.23|EM|A:L|1|457|0;6HU9|3.35|EM|A:L|27|457|0;6T0B|2.8|EM|A:L|27|457|0;6T15|3.29|EM|A:L|27|457|0;6YMX|3.17|EM|A:L|27|457|0					strand|432|438|-8;strand|440|442|-4;helix|445|450|0				Disorder:0.3 (AF disorder);Surface accessibility:33.81%;AF2 structural classification:Domain
124	P07259	Protein URA2	URA2	araagastLKLKfgnrghni	317	320	0.228	-1	0.29089307461057595	0.071	0.139	91.488	0.374	EEEE	DDDD	0.5908550406442902	0.19413857137488003	0.8403625915134504	0.6241525732334156	0.34494743752698126	0.6303981980223261	0.7058764801236124	0.29028762483942094	0.23061566164686678	GATase|PF00117|230|406|0;Glutamine amidotransferase type-1|P07259|228|413|0						region of interest:GATase (Glutamine amidotransferase)|2|400|0						Disorder:0.14 (AF disorder);Surface accessibility:37.45%;AF2 structural classification:Domain
125	P07263	Histidine--tRNA ligase, mitochondrial	HTS1	ltslgikdFKIKlnhrkild	206	209	0.119	-1	0.10812559805452496	0.03	0.144	98.062	0.175	-EEE	DDDD	0.39874407614155155	0.14209954184206355	0.8792341042158247	0.4063040686920971	0.3087342885317095	0.592686	0.3672594689254871	0.21948427570982348	0.3955280669979877	tRNA-synt_His|PF13393|60|407|0					mutagenesis site:Does not rescue the lethal phenotype of the deletion mutant.||198|207|0;mutagenesis site:Rescues the lethal phenotype of the deletion mutant.|L->V|198|198|-8							Disorder:0.14 (AF disorder);Surface accessibility:17.47%;AF2 structural classification:Domain
126	P07263	Histidine--tRNA ligase, mitochondrial	HTS1	keeylegkLRVKrlgqefad	498	501	0.273	-1	0.24588383695874327	0.074	0.343	97.162	0.1	EEEE	DDDD	0.261192	0.20187331333047154	0.7568981255559485	0.2392636939154157	0.28159827165202744	0.4161392268235995	0.2270248598741452	0.20721013346475817	0.28241634742679034	HGTP_anticodon|PF03129|427|527|0												Disorder:0.34 (AF disorder);Surface accessibility:10.01%;AF2 structural classification:Domain
127	P07271	ATP-dependent DNA helicase PIF1	PIF1	snlnphngVKVKipiclske	229	232	0.435	-1	-1	0.497	0.641	29.325	0.76	----	----	0.6248952428715201	0.2572465316581828	0.316021	0.9704532892263017	0.0994301	0.0506931	0.9532644623339376	0.0596332	0.0523295	PIF1|PF05970|236|458|4			5O6B|2.03|X-ray|A:B|237|780|5;5O6D|3.28|X-ray|A:B|237|780|5;5O6E|3.35|X-ray|A:B|237|780|5					helix|239|249|7
128	P07271	ATP-dependent DNA helicase PIF1	PIF1	agkrrlplVRFKasdmstrm	659	662	0.355	-1	0.3396946904493393	0.153	0.249	85.758	0.161	EEEE	DDDD	0.053881993678535876	0.23693058670719205	0.7023366532705353	0.00111853	0.24998136189193554	0.5927842251284055	2.650421739947854e-05	0.20724948726070325	0.6359784864684894				5O6B|2.03|X-ray|A:B|237|780|0;5O6D|3.28|X-ray|A:B|237|780|0;5O6E|3.35|X-ray|A:B|237|780|0					strand|656|662|0;strand|668|672|6;turn|649|652|-7				Disorder:0.25 (AF disorder);Surface accessibility:16.07%;AF2 structural classification:Domain
129	P07272	Pyrimidine pathway regulatory protein 1	PPR1	ykilssvvIKLKfmqindak	745	748	0.037	-1	-1	0.326	0.384	82.278	0.267	HHHH	DDDD	0.0117742	0.0987343	0.5760729231680728	0.37903410760204503	0.2637793202746825	0.20133048078213134	0.3838198262540952	0.16681925874148468	0.2951711585367814													Disorder:0.38 (AF disorder);Surface accessibility:26.67%;AF2 structural classification:Domain
130	P07275	Delta-1-pyrroline-5-carboxylate dehydrogenase, mitochondrial	PUT2	wdllraslMKFKssslevpl	52	55	0.074	-1	0.4110549206226837	0.052	0.329	89.602	0.401	HHHH	DDDD	0.7747177267467786	0.2415219430040116	0.406938	0.9072116562998163	0.11356355982886732	0.11901138723197065	0.8773617134626355	0.11820488275738944	0.10989029786461643				4OE4|2.17|X-ray|A:B|23|575|0;4OE6|1.95|X-ray|A:B|23|575|0					helix|44|56|0;strand|59|61|4;strand|63|65|8				Disorder:0.33 (AF disorder);Surface accessibility:40.08%;AF2 structural classification:Domain
131	P07276	DNA repair protein RAD2	RAD2	tqylilssLRLKsrlrmgys	207	210	0.194	-1	-1	0.246	0.371	76.612	0.243	HHHH	DDDD	0.2676203298061145	0.24433798939649395	0.7730298017962733	0.28571149573305477	0.33327320866404264	0.5255705054761265	0.7096126552794102	0.1607197896060923	0.2523136460737526													Disorder:0.37 (AF disorder);Surface accessibility:24.33%;AF2 structural classification:Domain
132	P07277	Mevalonate kinase	ERG12	saknlnkdLKIKslvfqlfe	408	411	0.098	-1	-1	0.071	0.319	94.233	0.458	HHHH	DDDD	0.9847394013091034	0.030923715285440134	0.030945053369432263	0.9584219811843185	0.0569772	0.025867656036017324	0.936584	0.024568708754285545	0.011509631803145128													Disorder:0.32 (AF disorder);Surface accessibility:45.82%;AF2 structural classification:Domain
133	P07284	Serine--tRNA ligase, cytoplasmic	SES1	nklqkdigLKFKnkedasgl	65	68	0.322	-1	0.6085108012869618	0.06	0.45	93.918	0.547	HHHH	DDDD	0.21528743549204735	0.18063242480992342	0.844351	0.2249161968499955	0.3220869132693406	0.4869103522224736	0.24134007108488284	0.36303352628696894	0.2530803706669553	Seryl_tRNA_N|PF02403|1|112|0												AF2 structural classification:Domain
134	P07285	Anthranilate phosphoribosyltransferase	TRP4	hidptsseLKLKtfqlepsm	278	281	0.195	-1	0.8192937143517205	0.053	0.332	89.905	0.438	--EE	DDDD	0.998633	0.0214044	0.0519058	0.9907091615027891	0.0197958	0.037269599201684905	0.9840290475787745	0.021953659509129947	0.025229871132876586	Glycos_transf_3|PF00591|101|367|0												Disorder:0.33 (AF disorder);Surface accessibility:43.78%;AF2 structural classification:Domain
135	P07342	Acetolactate synthase catalytic subunit, mitochondrial	ILV2	aeamglkgLRVKkqeeldak	617	620	0.356	-1	0.34769036310709356	0.014	0.315	98.767	0.21	EEE-	DDDD	0.9768490117794023	0.19336193317300235	0.3444324377640989	0.8498863572427872	0.2400814208422348	0.338545	0.799011	0.22919461790631399	0.2872193982008393	TPP_enzyme_C|PF02775|496|643|0			1JSC|2.6|X-ray|A:B|58|687|0;1N0H|2.8|X-ray|A:B|58|687|0;1T9A|2.59|X-ray|A:B|58|687|0;1T9B|2.2|X-ray|A:B|58|687|0;1T9C|2.34|X-ray|A:B|58|687|0;1T9D|2.3|X-ray|A:B:C:D|58|687|0;5FEM|2.17|X-ray|A:B|58|687|0;5IMS|1.98|X-ray|A:B|58|687|0;5WKC|2.33|X-ray|A:B:D:E|58|687|0;6BD3|2.28|X-ray|A:B|58|687|0;6BD9|1.98|X-ray|A:B|58|687|0;6U9D|3.19|X-ray|A:B:E:F:I:J:M:N:Q:R:U:V|58|687|0					helix|605|612|-5;helix|622|624|2;helix|625|634|5;strand|614|619|0				Disorder:0.31 (AF disorder);Surface accessibility:20.96%;AF2 structural classification:Domain
136	P07560	Ras-related protein SEC4	SEC4	fittigidFKIKtvdingkk	57	60	0.083	-1	0.33838579085213394	0.124	0.395	92.972	0.293	EEEE	DDDD	0.5412565601162851	0.24615694295974364	0.8605038608148494	0.5111048881749746	0.2558876584676124	0.7587289526989663	0.6209505349647356	0.21704344423070207	0.6881125478212814	Ras|PF00071|22|182|0			1G16|1.8|X-ray|A:B:C:D|18|187|0;1G17|2.0|X-ray|A:B|18|187|0;2EQB|2.7|X-ray|A|19|187|0;2OCY|3.3|X-ray|C|18|187|0;3CPH|2.9|X-ray|A|1|213|0;4Z8Y|1.9|X-ray|A:B|19|187|0;4ZDW|2.9|X-ray|A|19|187|0			short sequence motif:Effector region|49|57|0		strand|57|66|0;strand|68|74|8;helix|49|52|-5				Disorder:0.39 (AF disorder);Surface accessibility:29.28%;AF2 structural classification:Domain
137	P07702	L-2-aminoadipate reductase	LYS2	ccgraddqVKIRgfrielge	702	705	0.182	-1	0.42480329879238354	0.229	0.222	72.53	0.232	EEET	DDDD	0.33072480842635915	0.0312953	0.9930478040338873	0.18311154607751753	0.0967625	0.9346832976753119	0.074602	0.12623627739352786	0.16470209943155514	AMP-binding|PF00501|243|705|0												Disorder:0.22 (AF disorder);Surface accessibility:23.25%;AF2 structural classification:Domain
138	P07866	Guanine nucleotide exchange factor LTE1	LTE1	qdflpnitLRLRlieflndk	126	129	0.019	-1	-1	0.24	0.264	81.23	0.173	HHHH	DDDD	0.4070974834687559	0.3029925544432467	0.47222452442394935	0.2655568881550045	0.34169281342149493	0.4846671439231929	0.2915769267423674	0.28656148870888987	0.24283273360472057	RasGEF_N|PF00618|28|133|0;N-terminal Ras-GEF|P07866|25|157|0												Disorder:0.26 (AF disorder);Surface accessibility:17.32%;AF2 structural classification:Domain
139	P07866	Guanine nucleotide exchange factor LTE1	LTE1	idwkdlldLKMKhegpqvis	1221	1224	0.112	-1	-1	0.301	0.285	59.84	0.512	----	DLLL	0.7407731651388476	0.2679052207945545	0.40959040255963486	0.9281887558097881	0.0904897	0.20845354229023455	0.8849813411075277	0.17116369455346123	0.14173463930411812	RasGEF|PF00617|1197|1388|0;Ras-GEF|P07866|1194|1434|0												Disorder:0.29 (AF disorder);AF2 structural classification:Domain
140	P08019	Glucoamylase, intracellular sporulation-specific	SGA1	fqladsflVKLKahvgtdge	499	502	0.078	-1	0.25355562768946266	0.052	0.165	94.7	0.128	HHHH	DDDD	0.993882	0.0588666	0.13431561985538487	0.9887637202150051	0.0198508	0.0440185	0.9941181675277052	0.00512513	0	Glyco_hydro_15|PF00723|90|539|0												Disorder:0.16 (AF disorder);Surface accessibility:12.77%;AF2 structural classification:Domain
141	P08425	Phenylalanine--tRNA ligase, mitochondrial	MSF1	kanntpkeLKVRwinayfpw	274	277	0.171	-1	0.29829919913185254	0.062	0.325	96.925	0.179	EEEE	DDDD	0.17712830772667512	0.11690185683124554	0.8194	0.1413924185957167	0.20390958422602484	0.6585791954942102	0.20995654501939098	0.15293109595428414	0.45352573202529445	tRNA-synt_2d|PF01409|210|360|0												Disorder:0.32 (AF disorder);Surface accessibility:17.95%;AF2 structural classification:Domain
142	P08468	Protein PET111, mitochondrial	PET111	nkvmhtvfFKVRyystelik	29	32	0.066	-1	-1	0.623	0.738	26.67	0.825	T---	s---	0.9732333840788115	0.0560372	0.0281049	1	1	-1	1	1	-1
143	P08468	Protein PET111, mitochondrial	PET111	mkhifylwLKVKcgdeqsss	272	275	0.045	-1	-1	0.193	0.366	87.84	0.331	HHHH	DDDD	0.20070643139594616	0.2306707475576137	0.39881145448029776	1	1	-1	1	1	-1													Disorder:0.37 (AF disorder);Surface accessibility:33.13%;AF2 structural classification:Domain
144	P08468	Protein PET111, mitochondrial	PET111	aehlkeleFKLKefervhqk	618	621	0.127	-1	-1	0.153	0.412	91.823	0.319	HHHH	DDDD	0.7449819214207583	0.148766	0.2467114362746005	1	1	-1	1	1	-1													Surface accessibility:31.88%;AF2 structural classification:Domain
145	P08518	DNA-directed RNA polymerase II subunit RPB2	RPB2	deslghkeLKVRkghiaklm	651	654	0.387	-1	0.20146588408821614	0.201	0.326	86.8	0.151	ES--	DDDD	0.47770019463501856	0.30194671244873605	0.5021909287023565	0.6096852174136541	0.28773666234098677	0.23159888748468635	0.5360295918282072	0.21493794209976563	0.15064746159332765				2NVT|3.36|X-ray|B|1|1224|0;1I3Q|3.1|X-ray|B|1|1224|0;1I50|2.8|X-ray|B|1|1224|0;1I6H|3.3|X-ray|B|1|1224|0;1K83|2.8|X-ray|B|1|1224|0;1NIK|4.1|X-ray|B|1|1224|0;1NT9|4.2|X-ray|B|1|1224|0;1PQV|3.8|X-ray|B|1|1224|0;1R5U|4.5|X-ray|B|1|1224|0;1R9S|4.25|X-ray|B|1|1224|0;1R9T|3.5|X-ray|B|1|1224|0;1SFO|3.61|X-ray|B|1|1224|0;1TWA|3.2|X-ray|B|1|1224|0;1TWC|3.0|X-ray|B|1|1224|0;1TWF|2.3|X-ray|B|1|1224|0;1TWG|3…					strand|646|649|-2;strand|650|652|0;helix|655|666|1				Disorder:0.33 (AF disorder);Surface accessibility:15.1%;AF2 structural classification:Domain
146	P08518	DNA-directed RNA polymerase II subunit RPB2	RPB2	gttrameyLKFRelpagqna	812	815	0.314	-1	0.22410596977892105	0.061	0.158	92.41	0.161	TTTT	DDDD	0.5084983384761996	0.0650382	0.9735561589571242	0.45649412015162527	0.13207205595822366	0.8879701995646604	0.9518	0.0862226	0.2917335568733489	RNA_pol_Rpb2_6|PF00562|752|1124|0			2NVT|3.36|X-ray|B|1|1224|0;1I3Q|3.1|X-ray|B|1|1224|0;1I50|2.8|X-ray|B|1|1224|0;1I6H|3.3|X-ray|B|1|1224|0;1K83|2.8|X-ray|B|1|1224|0;1NIK|4.1|X-ray|B|1|1224|0;1NT9|4.2|X-ray|B|1|1224|0;1PQV|3.8|X-ray|B|1|1224|0;1R5U|4.5|X-ray|B|1|1224|0;1R9S|4.25|X-ray|B|1|1224|0;1R9T|3.5|X-ray|B|1|1224|0;1SFO|3.61|X-ray|B|1|1224|0;1TWA|3.2|X-ray|B|1|1224|0;1TWC|3.0|X-ray|B|1|1224|0;1TWF|2.3|X-ray|B|1|1224|0;1TWG|3…					strand|803|805|-7;strand|821|827|6;helix|809|812|0;turn|813|816|0				Disorder:0.16 (AF disorder);Surface accessibility:16.13%;AF2 structural classification:Domain
147	P08518	DNA-directed RNA polymerase II subunit RPB2	RPB2	ekpqrtntLRMKhgtydkld	883	886	0.597	-1	0.44665609781980586	0.12	0.351	84.302	0.308	ES--	DDDD	0.5819710228242398	0.23943283422031844	0.7752797614639876	0.5146618383911805	0.15595512369382308	0.7076935029073149	0.9477667808864155	0.07308	0.18561998691406834	RNA_pol_Rpb2_6|PF00562|752|1124|0			2NVT|3.36|X-ray|B|1|1224|0;1I3Q|3.1|X-ray|B|1|1224|0;1I50|2.8|X-ray|B|1|1224|0;1I6H|3.3|X-ray|B|1|1224|0;1K83|2.8|X-ray|B|1|1224|0;1NIK|4.1|X-ray|B|1|1224|0;1NT9|4.2|X-ray|B|1|1224|0;1PQV|3.8|X-ray|B|1|1224|0;1R5U|4.5|X-ray|B|1|1224|0;1R9S|4.25|X-ray|B|1|1224|0;1R9T|3.5|X-ray|B|1|1224|0;1SFO|3.61|X-ray|B|1|1224|0;1TWA|3.2|X-ray|B|1|1224|0;1TWC|3.0|X-ray|B|1|1224|0;1TWF|2.3|X-ray|B|1|1224|0;1TWG|3…					strand|873|875|-8;strand|880|882|-1;strand|886|888|0;helix|890|892|4				Disorder:0.35 (AF disorder);Surface accessibility:30.82%;AF2 structural classification:Domain
148	P08518	DNA-directed RNA polymerase II subunit RPB2	RPB2	tnqdglkfVKVRvrttkipq	964	967	0.403	-1	0.025489704577163767	0.077	0.235	95.03	0.022	EEEE	DDDD	0.4055101501488975	0.0344658	0.9778152575197189	0.21110166499785557	0.021403253201936534	0.9279917775160769	0.20153297345578416	0.1714564644067341	0.6589102472290622	RNA_pol_Rpb2_6|PF00562|752|1124|0			2NVT|3.36|X-ray|B|1|1224|0;1I3Q|3.1|X-ray|B|1|1224|0;1I50|2.8|X-ray|B|1|1224|0;1I6H|3.3|X-ray|B|1|1224|0;1K83|2.8|X-ray|B|1|1224|0;1NIK|4.1|X-ray|B|1|1224|0;1NT9|4.2|X-ray|B|1|1224|0;1PQV|3.8|X-ray|B|1|1224|0;1R5U|4.5|X-ray|B|1|1224|0;1R9S|4.25|X-ray|B|1|1224|0;1R9T|3.5|X-ray|B|1|1224|0;1SFO|3.61|X-ray|B|1|1224|0;1TWA|3.2|X-ray|B|1|1224|0;1TWC|3.0|X-ray|B|1|1224|0;1TWF|2.3|X-ray|B|1|1224|0;1TWG|3…					strand|947|956|-8;strand|958|960|-4;strand|962|972|0				Disorder:0.24 (AF disorder);Surface accessibility:2.16%;AF2 structural classification:Domain
149	P08518	DNA-directed RNA polymerase II subunit RPB2	RPB2	qdglkfvkVRVRttkipqig	966	969	0.368	-1	0.054480019387675785	0.077	0.218	95.322	0.075	EEEE	DDDD	0.596049	0.24510579861957776	0.7961354037164308	0.44564295049292035	0.26226246551645394	0.8045786991887569	0.3666799827089931	0.16193635962506597	0.5848089509898646	RNA_pol_Rpb2_6|PF00562|752|1124|0			2NVT|3.36|X-ray|B|1|1224|0;1I3Q|3.1|X-ray|B|1|1224|0;1I50|2.8|X-ray|B|1|1224|0;1I6H|3.3|X-ray|B|1|1224|0;1K83|2.8|X-ray|B|1|1224|0;1NIK|4.1|X-ray|B|1|1224|0;1NT9|4.2|X-ray|B|1|1224|0;1PQV|3.8|X-ray|B|1|1224|0;1R5U|4.5|X-ray|B|1|1224|0;1R9S|4.25|X-ray|B|1|1224|0;1R9T|3.5|X-ray|B|1|1224|0;1SFO|3.61|X-ray|B|1|1224|0;1TWA|3.2|X-ray|B|1|1224|0;1TWC|3.0|X-ray|B|1|1224|0;1TWF|2.3|X-ray|B|1|1224|0;1TWG|3…					strand|958|960|-6;strand|962|972|0				Disorder:0.22 (AF disorder);Surface accessibility:7.47%;AF2 structural classification:Domain
150	P08566	Pentafunctional AROM polypeptide	ARO1	tyklvlesIKVKaevvssde	255	258	0.15	-1	0.13824459088537536	0.077	0.247	95.06	0.131	HHHH	DDDD	0.11224644827170252	0.1329161678850786	0.7941636239917352	0.3025936658048792	0.3537672056087279	0.4854692874327523	0.3368837027155057	0.2882420404854218	0.0968791	DHQ_synthase|PF01761|71|367|0						region of interest:3-dehydroquinate synthase|1|392|0;binding site:Substrate 2|258|258|0						Disorder:0.25 (AF disorder);Surface accessibility:13.14%;AF2 structural classification:Domain
151	P08678	Adenylate cyclase	CYR1	kvpdenvnFRLRttasiing	1344	1347	0.287	-1	-1	0.11	0.268	91.177	0.071	-EEE	DDDD	0.24609832599412482	0.3646214381590366	0.6761748228319462	0.3429033146725551	0.3654604240250905	0.44734222763839926	0.7291640650587256	0.26877316632168896	0.12256230065076912													Disorder:0.27 (AF disorder);Surface accessibility:7.13%;AF2 structural classification:Domain
152	P08678	Adenylate cyclase	CYR1	klinetmlFRLRvisnrles	1914	1917	0.068	-1	-1	0.313	0.361	79.277	0.168	HHHH	DDDD	0.0559269	0.2937535460491314	0.5313917130514686	0.39130838720892586	0.23777501234937967	0.24454122801620468	0.5908022042471903	0.21098548039033826	0.0561818													Disorder:0.36 (AF disorder);Surface accessibility:16.78%;AF2 structural classification:Domain
153	P08679	Citrate synthase, peroxisomal	CIT2	svldpedgIRFRgrtiadiq	84	87	0.367	-1	0.269403	0.029	0.271	98.33	0.124	EEET	DDDD	0.17868128568386668	0.00766969	1.0000000000000002	0.18710709057519867	0.11161667461238933	0.8792517687367473	0.042416833112203366	0.16127902189377294	0.5822035636287644	Citrate_synt|PF00285|64|442|0												Disorder:0.27 (AF disorder);Surface accessibility:12.42%;AF2 structural classification:Domain
154	P08964	Myosin-1	MYO1	lddselknLRLKsrnvkdyk	305	308	0.205	-1	0.39424420507925784	0.2	0.329	78.282	0.369	TT--	DDDD	0.532932	0.32321614832808415	0.39536067210874987	0.42658745706433876	0.3222002742097665	0.40642549593478594	0.8790162950605572	0.24508693443673285	0.16115400746000524	Myosin_head|PF00063|77|779|0;Myosin motor|P08964|75|791|0												Disorder:0.33 (AF disorder);Surface accessibility:36.94%;AF2 structural classification:Domain
155	P08964	Myosin-1	MYO1	edpwfnlfIRIKplltssnd	848	851	0.197	-1	0.3575817065752364	0.221	0.582	79.985	0.533	HHHG	DDDD	0.3899585127147743	0.2281653608608981	0.36402289032737867	0.6976972693515926	0.2465184820349258	0.22937411344789665	0.5497645962880642	0.22150730751771208	0.1889297599936025							coiled-coil region|856|1911|5						AF2 structural classification:Domain
156	P08964	Myosin-1	MYO1	lknkeselLKMKekidnhkk	1099	1102	0.554	-1	-1	0.285	0.446	71.472	0.449	HHHH	CCCC	0.8138039269210388	0.21258025924889667	0.12066975766916627	0.9396185767279422	0.059855523779530406	0.0621783	0.9453574724271356	0.09618	0.0465389							coiled-coil region|856|1911|0						Surface accessibility:44.85%
157	P08964	Myosin-1	MYO1	mddlqgneLRLRehihalkq	1497	1500	0.449	-1	-1	0.328	0.491	67.097	0.556	HHHH	lDll	0.9553809602029889	0.15762330200826757	0.13298177582654644	0.0671198	0.37763153794319054	0.2866502439298791	0.2641672602081743	0.18242307160155097	0.16157469192981905							coiled-coil region|856|1911|0						AF2 structural classification:Domain
158	P09032	Translation initiation factor eIF-2B subunit gamma	GCD1	ymdanrfvLKIKsqtmftkn	409	412	0.196	-1	0.5490866059754975	0.193	0.364	87.735	0.312	HHHH	DDDD	0.2100716484807449	0.19360738202095482	0.5431594012307972	0.0181483	0.28351812923394826	0.34064999815978125	0.8388454308629356	0.1565493013774916	0.12300762238730592				6I3M|3.93|EM|I:J|1|578|0;6I7T|4.61|EM|I:J|1|578|0;6QG0|4.2|EM|E:F|1|578|0;6QG1|4.2|EM|E:F|1|578|0;6QG2|4.6|EM|E:F|1|578|0;6QG3|9.4|EM|E:F|1|578|0;6QG5|10.1|EM|E:F|1|578|0;6QG6|4.65|EM|E:F|1|578|0									Disorder:0.36 (AF disorder);Surface accessibility:31.23%;AF2 structural classification:Domain
159	P09436	Isoleucine--tRNA ligase, cytoplasmic	ILS1	yrsvpawfVRVKnivpqmld	418	421	0.066	-1	0.3284693926152174	0.088	0.218	90.438	0.188	E--G	DDDD	0.5964084127675708	0.18210117460813383	0.7857446853748178	0.7764167425510852	0.16254892053844833	0.5106205985365068	0.6024797531092739	0.19818896928715155	0.4399689118397718	tRNA-synt_1|PF00133|16|641|0												Disorder:0.22 (AF disorder);Surface accessibility:18.78%;AF2 structural classification:Domain
160	P09436	Isoleucine--tRNA ligase, cytoplasmic	ILS1	spvlkaesLKFKeegvkevv	640	643	0.162	-1	0.25020707929417685	0.078	0.265	93.163	0.294	EE--	DDDD	0.25299353076365183	0.0269025	0.9794656985362309	0.3770944432416756	0.2519420574919389	0.739349	0.23162509924493058	0.3289767936752823	0.5362491196742266	tRNA-synt_1|PF00133|16|641|0												Disorder:0.26 (AF disorder);Surface accessibility:29.35%;AF2 structural classification:Domain
161	P09436	Isoleucine--tRNA ligase, cytoplasmic	ILS1	pflsesiyLRLKeyipeavl	782	785	0.021	-1	0.30858779273149484	0.038	0.202	97.17	0.225	HHHG	DDDD	0.8190296482691294	0.15077555438977758	0.5270490744742017	0.6671905711544084	0.23036673166223826	0.4268899829895657	0.49971658769918204	0.234521	0.31008475742549935	Anticodon_1|PF08264|693|853|0												Disorder:0.2 (AF disorder);Surface accessibility:22.55%;AF2 structural classification:Domain
162	P09436	Isoleucine--tRNA ligase, cytoplasmic	ILS1	eqsindtiFKLKvfkl	1065	1068	0.084	-1	-1	0.113	0.32	92.633	0.093	EEEE	DDDD	0.15101766710635284	0.2475909797508871	0.6338417744045896	0.10686568704427146	0.30078739932800674	0.4092977933549794	0.19686743887046476	0.24017697185050935	0.1840369450881453			Phosphorylation|||Phosphoserine|P09436|1059|1059|-6										Disorder:0.32 (AF disorder);Surface accessibility:9.35%;AF2 structural classification:Domain
163	P09440	C-1-tetrahydrofolate synthase, mitochondrial	MIS1	kandeiqaIKLKhpnfkptl	58	61	0.367	-1	0.6139727077062063	0.075	0.297	86.11	0.401	HHHH	DDDD	0.9547574741362124	0.10717463311830358	0.3291934446974677	0.9787666964114665	0.0774521	0.17436703165061682	0.9385904357527273	0.12536570173440853	0.147531	THF_DHG_CYH|PF00763|37|154|0						region of interest:Methylenetetrahydrofolate dehydrogenase and cyclohydrolase|35|343|0						Disorder:0.3 (AF disorder);Surface accessibility:40.12%;AF2 structural classification:Domain
164	P09440	C-1-tetrahydrofolate synthase, mitochondrial	MIS1	arpdsstyVRMKlkaskdsn	84	87	0.448	-1	0.30639846503402446	0.102	0.28	89.86	0.299	HHHH	DDDD	0.1453207054993197	0.0986788	0.8024545999621038	0.0202315	0.0325829	0.903434	0.0515949	0.10563642112194493	0.6055968130893132	THF_DHG_CYH|PF00763|37|154|0						region of interest:Methylenetetrahydrofolate dehydrogenase and cyclohydrolase|35|343|0;region of interest:Substrate binding|83|87|0						Disorder:0.28 (AF disorder);Surface accessibility:29.94%;AF2 structural classification:Domain
165	P09440	C-1-tetrahydrofolate synthase, mitochondrial	MIS1	pdsstyvrMKLKaskdsnvd	86	89	0.357	-1	0.2416282362764464	0.103	0.301	92.27	0.353	HHHH	DDDD	0.0794881	0.0556387	0.8723136827127711	0.035781518360710494	0.0682947	0.8511940213523005	0.0426097	0.20664194592067456	0.5939078429524907	THF_DHG_CYH|PF00763|37|154|0						region of interest:Methylenetetrahydrofolate dehydrogenase and cyclohydrolase|35|343|0;region of interest:Substrate binding|83|87|0						Disorder:0.3 (AF disorder);Surface accessibility:35.26%;AF2 structural classification:Domain
166	P09624	Dihydrolipoyl dehydrogenase, mitochondrial	LPD1	mLRIRsllnnkra	2	5	0.165	-1	-1	0.589	0.881	39.558	0.84	----	----	0.4510024617108259	0.32834303267977477	0.29846549547525014	0.7734725659717557	0.14152482386001647	0.2069471916980514	0.9581230897644749	0.0315459	0.0215333							transit peptide:Mitochondrion|1|21|0
167	P09880	tRNA ligase	TRL1	yisnksrvFKFRkhkfitnk	312	315	0.063	-1	0.5384696866979808	0.108	0.265	80.118	0.543	---S	DDDD	0.9895892722520789	0.10073077089380778	0.28798250864286595	0.9830005502276953	0.0677998	0.17015338802651928	0.9626224869679432	0.12339962451487418	0.18932928359883722													Disorder:0.26 (AF disorder);AF2 structural classification:Domain
168	P09932	Homothallic switching endonuclease	HO	pfwkavtiLKFKrdldgekq	298	301	0.173	-1	0.34965756128244047	0.064	0.257	96.44	0.179	TTSB	DDDD	0.18647555066517113	0.18246392902600878	0.848479	1	1	-1	1	1	-1	Hom_end_hint|PF05203|1|464|0;Hom_end|PF05204|309|427|8												Disorder:0.26 (AF disorder);Surface accessibility:17.92%;AF2 structural classification:Domain
169	P09937	Sporulation-specific protein 4	SPS4	yqpvhgrlMKFRkyynekfi	184	187	0.139	-1	-1	0.371	0.545	71	0.558	HHHH	----	0.6040641236065645	0.21292833826267574	0.29612839184243955	1	1	-1	1	1	-1	Perilipin_2|PF17316|65|317|0
170	P09937	Sporulation-specific protein 4	SPS4	knldkqadLKMKnvlrgtwd	291	294	0.304	-1	-1	0.137	0.356	82.297	0.535	-SHH	-s--	0.7525769192637086	0.22922011768218198	0.12672815509859098	1	1	-1	1	1	-1	Perilipin_2|PF17316|65|317|0												Disorder:0.36 (AF disorder)
171	P0C0W9	60S ribosomal protein L11-A	RPL11A	aeeilergLKVKeyqlrdrn	84	87	0.328	-1	0.538661	0.059	0.339	93.522	0.319	HHHT	DDDD	0.43576422948912863	0.0427478	0.9861051487717698	0.39723805651960487	0.00409768	1.0000000000000002	0.8809710352370428	0.15984856587792087	0.36373368281921575	Ribosomal_L5_C|PF00673|64|162|0			6YLG|3.0|EM|J|1|174|0;6T7T|3.1|EM|LJ|1|174|0;6T83|4.0|EM|Jy:Ma|1|174|0;1K5Y||Model|J|7|171|0;3J6X|6.1|EM|51|1|174|0;3J6Y|6.1|EM|51|1|174|0;3J77|6.2|EM|61|1|174|0;3J78|6.3|EM|61|1|174|0;3JCT|3.08|EM|J|1|174|0;4V4B|11.7|EM|BJ|2|174|0;4V6I|8.8|EM|BE|1|174|0;4V7F|8.7|EM|E|1|174|0;4V7R|4.0|X-ray|BK:DK|1|174|0;4V88|3.0|X-ray|BJ:DJ|1|174|0;4V8Y|4.3|EM|BJ|2|174|0;4V8Z|6.6|EM|BJ|2|174|0;4V91|3.7|EM|J|1|17…									Disorder:0.34 (AF disorder);Surface accessibility:31.88%;AF2 structural classification:Domain
172	P0C2H8	60S ribosomal protein L31-A	RPL31A	gvkgveyrLRLRisrkrnee	71	74	0.361	-1	0.22089714103627947	0.087	0.405	95.955	0.116	EEEE	DDDD	0.41960644773065564	0.21574418003139112	0.8028699147364469	0.24749227926020506	0.25211650286281423	0.7031485474408764	0.2758621809083025	0.31473872763223015	0.4697617580150914	Ribosomal_L31e|PF01198|6|87|0			6R84|3.6|EM|f|4|112|0;4V7F|8.7|EM|c|1|113|0;1K5Y||Model|W|6|83|0;2WW9|8.6|EM|M|1|113|0;2WWA|8.9|EM|M|1|113|0;2WWB|6.48|EM|M|1|113|0;3J6X|6.1|EM|71|1|113|0;3J6Y|6.1|EM|71|1|113|0;3J77|6.2|EM|81|1|113|0;3J78|6.3|EM|81|1|113|0;3JCT|3.08|EM|d|1|113|0;4U3M|3.0|X-ray|O1:o1|2|113|0;4U3N|3.2|X-ray|O1:o1|2|113|0;4U3U|2.9|X-ray|O1:o1|2|113|0;4U4N|3.1|X-ray|O1:o1|2|113|0;4U4O|3.6|X-ray|O1:o1|2|113|0;4U4Q|3.…					strand|69|79|0;helix|64|66|-5				Surface accessibility:11.57%;AF2 structural classification:Domain
173	P0C2H9	60S ribosomal protein L31-B	RPL31B	gvkgveyrLRLRisrkrnee	71	74	0.359	-1	0.22089714103627947	0.087	0.401	95.825	0.118	EEEE	DDDD	0.42078268348210185	0.21885679205966924	0.8031095186222853	0.24570988936446356	0.2535220436350527	0.7030820521870313	0.2736823730607303	0.318555	0.47007101509720794	Ribosomal_L31e|PF01198|6|87|0												Surface accessibility:11.78%;AF2 structural classification:Domain
174	P0C2I2	Transposon Ty1-DR5 Gag-Pol polyprotein	TY1B-DR5	hlgmndklIRLKkslyglkq	1375	1378	0.152	-1	-1	0.139	0.188	93.192	0.166	EEBS	DDDD	1	1	-1	0.6558405137743188	0.219599	0.2578156234314015	0.4774026875698213	0.27156883270279614	0.32008786163137953	RVT_2|PF07727|1267|1501|0												Disorder:0.19 (AF disorder);Surface accessibility:16.64%;AF2 structural classification:Domain
175	P0C2I2	Transposon Ty1-DR5 Gag-Pol polyprotein	TY1B-DR5	nrffgtkaMRLRdevsgnhl	1711	1714	0.292	-1	-1	0.211	0.337	86.998	0.161	HHHH	DDDD	1	1	-1	0.20661491195664616	0.2693080497171435	0.31580924260373955	0.32264222306160045	0.27293400689752434	0.16476483964488955	RNase H Ty1/copia-type|P0C2I2|1610|1752|0												Disorder:0.34 (AF disorder);Surface accessibility:16.14%;AF2 structural classification:Domain
176	P0C2I3	Transposon Ty1-DR6 Gag-Pol polyprotein	TY1B-DR6	yhkevnqlLKMKtwdtdeyy	1262	1265	0.238	-1	-1	0.113	0.376	90.7	0.481	HHTT	DDDD	0.723981	0.10249972038013802	0.22048420042815947	0.7305039634431567	0.14457278049645111	0.16096132640073757	0.8600230058991365	0.10992933999036317	0.0857398	RVT_2|PF07727|1270|1501|5												Disorder:0.38 (AF disorder);Surface accessibility:48.08%;AF2 structural classification:Domain
177	P0C2I3	Transposon Ty1-DR6 Gag-Pol polyprotein	TY1B-DR6	hlgmndklIRLKkslyglkq	1375	1378	0.155	-1	-1	0.136	0.195	92.993	0.185	EEBS	DDDD	0.5591045153331443	0.2929276791258283	0.2983927865581042	0.6498795658468799	0.21626800679029087	0.2588162922786428	0.668139	0.20262101286246148	0.2388920443468402	RVT_2|PF07727|1270|1501|0												Disorder:0.19 (AF disorder);Surface accessibility:18.5%;AF2 structural classification:Domain
178	P0C2I3	Transposon Ty1-DR6 Gag-Pol polyprotein	TY1B-DR6	nrffgtkaMRLRdevsgnnl	1711	1714	0.213	-1	-1	0.208	0.368	84.868	0.195	HHHH	DDDD	0.19163037340270445	0.20133418510864426	0.2966514157079666	0.16994257558817605	0.27122537298450966	0.31411926798595113	0.2765476506942944	0.2699979323055768	0.16426023665525283	RNase H Ty1/copia-type|P0C2I3|1610|1752|0												Disorder:0.37 (AF disorder);Surface accessibility:19.53%;AF2 structural classification:Domain
179	P0C2I5	Transposon Ty1-LR2 Gag-Pol polyprotein	TY1B-LR2	yhkevnqlLKMKtwdtdeyy	1262	1265	0.238	-1	-1	0.106	0.386	90.94	0.485	HHTT	DDDD	0.7375323403236147	0.1034522019688777	0.2198020417337425	0.7310252764963123	0.14419267383731707	0.1609165149056555	0.8716031671135647	0.1042798869413411	0.0725309	RVT_2|PF07727|1270|1501|5												Disorder:0.39 (AF disorder);Surface accessibility:48.46%;AF2 structural classification:Domain
180	P0C2I5	Transposon Ty1-LR2 Gag-Pol polyprotein	TY1B-LR2	hlgmndklIRLKkslyglkq	1375	1378	0.151	-1	-1	0.131	0.232	93.39	0.234	EEBS	DDDD	0.5600605321560773	0.29352387659493673	0.29796057159512773	0.6577602831699846	0.21824672738048911	0.25877105556034014	0.5563646303936685	0.26131588551848606	0.2823526353202285	RVT_2|PF07727|1270|1501|0												Disorder:0.23 (AF disorder);Surface accessibility:23.45%;AF2 structural classification:Domain
181	P0C2I5	Transposon Ty1-LR2 Gag-Pol polyprotein	TY1B-LR2	nrffgtkaMRLRdevsgnnl	1711	1714	0.207	-1	-1	0.202	0.345	87.905	0.136	HHHH	DDDD	0.19153116019125027	0.20116018472509156	0.2972396376562523	0.17018405478382442	0.27110827796357445	0.3141206933245051	0.19169045774892188	0.25254575050977934	0.21827598863980086	RNase H Ty1/copia-type|P0C2I5|1610|1752|0												Disorder:0.34 (AF disorder);Surface accessibility:13.6%;AF2 structural classification:Domain
182	P0C2I6	Transposon Ty1-LR3 Gag-Pol polyprotein	TY1B-LR3	hlgmndklIRLKkshyglkq	1375	1378	0.232	-1	-1	0.143	0.194	93.157	0.169	EEBS	DDDD	0.6163983891417357	0.28495851061915967	0.24852521791948348	0.4102415753905234	0.2655102805348857	0.2785319206852516	0.575026	0.19126352399583268	0.23098165483350136	RVT_2|PF07727|1269|1501|0												Disorder:0.19 (AF disorder);Surface accessibility:16.89%;AF2 structural classification:Domain
183	P0C2I6	Transposon Ty1-LR3 Gag-Pol polyprotein	TY1B-LR3	nrffgtkaMRLRdevsgnnl	1711	1714	0.213	-1	-1	0.218	0.369	85.415	0.177	HHHH	DDDD	0.18145330988855796	0.2123871274027241	0.2406661010572973	0.23754121791801378	0.3043951326572546	0.3140404016317227	0.3200657743742709	0.26499561538555305	0.13990046515228072	RNase H Ty1/copia-type|P0C2I6|1610|1752|0												Disorder:0.37 (AF disorder);Surface accessibility:17.71%;AF2 structural classification:Domain
184	P0C2I7	Transposon Ty1-LR4 Gag-Pol polyprotein	TY1B-LR4	yhkevnqlLKMKtwdtdeyy	1262	1265	0.238	-1	-1	-1	-1	-1	-1		DDDD	0.7238794230621414	0.10242217028751249	0.22053293816650976	0.7312314033428629	0.14420528920764314	0.1608055699589393	0.8601429892289009	0.10985279409835211	0.0856826	RVT_2|PF07727|1270|1501|5												Disorder:0.24 (IUPred disorder);AF2 structural classification:Domain
185	P0C2I7	Transposon Ty1-LR4 Gag-Pol polyprotein	TY1B-LR4	hlgmndklIRLKkslyglkq	1375	1378	0.155	-1	-1	-1	-1	-1	-1		DDDD	0.5590706999649689	0.29292268204974237	0.29840119418093614	0.6488513320478044	0.21640379098430673	0.25919334196577903	0.6680740037688111	0.2026718377625255	0.23896217272894354	RVT_2|PF07727|1270|1501|0												Disorder:0.16 (IUPred disorder);AF2 structural classification:Domain
186	P0C2I7	Transposon Ty1-LR4 Gag-Pol polyprotein	TY1B-LR4	nrffgtkaMRLRdevsgnnl	1711	1714	0.213	-1	-1	-1	-1	-1	-1		DDDD	0.19164505469685905	0.20133423618872245	0.29651859883623016	0.1701115041353536	0.2710974675316939	0.31403455287142357	0.2765261478318919	0.2699979741454287	0.1643174483791612	RNase H Ty1/copia-type|P0C2I7|1610|1752|0												Disorder:0.21 (IUPred disorder);AF2 structural classification:Domain
187	P0C2I9	Transposon Ty1-PR1 Gag-Pol polyprotein	TY1B-PR1	hlgmndklIRLKkshyglkq	1375	1378	0.232	-1	-1	0.135	0.209	93.243	0.184	EEBS	DDDD	0.4960435397290548	0.26237233308295305	0.32695642140006365	0.622105	0.22064293741418162	0.2576776937777509	0.6534019821526285	0.20573981118483517	0.2381254632467271	RVT_2|PF07727|1269|1501|0												Disorder:0.21 (AF disorder);Surface accessibility:18.43%;AF2 structural classification:Domain
188	P0C2I9	Transposon Ty1-PR1 Gag-Pol polyprotein	TY1B-PR1	nrffgtkaMRLRdevsgnnl	1711	1714	0.213	-1	-1	0.208	0.352	86.14	0.099	HHHH	DDDD	0.2872370688717623	0.18758057873462894	0.3115165693167029	0.16827310368965864	0.2734485321182262	0.31579562920395776	0.30423044077124706	0.2739364531134302	0.16271587135349255	RNase H Ty1/copia-type|P0C2I9|1610|1752|0												Disorder:0.35 (AF disorder);Surface accessibility:9.89%;AF2 structural classification:Domain
189	P0C2J0	Transposon Ty1-PR2 Gag-Pol polyprotein	TY1B-PR2	hlgmndklIRLKkslyglkq	1376	1379	0.152	-1	-1	0.132	0.188	93.268	0.173	EEBS	DDDD	0.5361396560211606	0.2656438124402733	0.28868625496517963	0.6754120200286693	0.20770444743780572	0.257503	0.4773517265367331	0.27171551636541763	0.3201363808897316	RVT_2|PF07727|1268|1502|0												Disorder:0.19 (AF disorder);Surface accessibility:17.31%;AF2 structural classification:Domain
190	P0C2J0	Transposon Ty1-PR2 Gag-Pol polyprotein	TY1B-PR2	nrffgtkaMRLRdevsgnhl	1712	1715	0.292	-1	-1	0.22	0.317	86.27	0.189	HHHH	DDDD	0.2854199334401415	0.21142992248587142	0.2609173186096186	0.18123855153170407	0.2803977338456971	0.3237318410167943	0.3225663883737703	0.2729353543784264	0.16484637631324744	RNase H Ty1/copia-type|P0C2J0|1611|1753|0												Disorder:0.32 (AF disorder);Surface accessibility:18.9%;AF2 structural classification:Domain
191	P0C2J1	Transposon Ty1-PR3 Gag-Pol polyprotein	TY1B-PR3	yhkevnqlLKMKtwdtdryy	1262	1265	0.23	-1	-1	0.092	0.368	91.26	0.478	HHTT	DDDD	0.33383001805005197	0.184183	0.3126200217894282	0.6807384017060256	0.1502038276085831	0.15327372621988608	0.748949	0.14397120932123914	0.10651455888428754	RVT_2|PF07727|1271|1501|6												Disorder:0.37 (AF disorder);Surface accessibility:47.85%;AF2 structural classification:Domain
192	P0C2J1	Transposon Ty1-PR3 Gag-Pol polyprotein	TY1B-PR3	hlgmndklIRLKkshyglkq	1375	1378	0.232	-1	-1	0.116	0.194	94.042	0.194	EEBS	DDDD	0.5313250549707083	0.26983922658428766	0.28283330843863896	0.5557550740858122	0.23889858852901094	0.22798425284721427	0.36529271972707267	0.24260036801265175	0.33298070556048365	RVT_2|PF07727|1271|1501|0												Disorder:0.19 (AF disorder);Surface accessibility:19.44%;AF2 structural classification:Domain
193	P0C2J1	Transposon Ty1-PR3 Gag-Pol polyprotein	TY1B-PR3	nrffgtkaMRLRdevsgnhl	1711	1714	0.292	-1	-1	0.187	0.364	88.732	0.106	HHHH	DDDD	0.3550849880895822	0.22168817612374903	0.23192837680696748	0.1801408240917981	0.3009764929695523	0.34202669897989635	0.3367057192052601	0.26592784602175135	0.14348544111571246	RNase H Ty1/copia-type|P0C2J1|1610|1752|0												Disorder:0.36 (AF disorder);Surface accessibility:10.56%;AF2 structural classification:Domain
194	P0C2J3	Transposon Ty2-LR1 Gag-Pol polyprotein	TY2B-LR1	hlglndklLRLRkslyglkq	1390	1393	0.121	-1	-1	0.128	0.2	94.138	0.199	EEB-	DDDD	0.5344961471546981	0.24797944902223948	0.367639	0.3400832785427892	0.27686187792337713	0.39638353710767227	0.5265642361197178	0.16655140958796247	0.3729921335514692	RVT_2|PF07727|1285|1514|0												Disorder:0.2 (AF disorder);Surface accessibility:19.88%;AF2 structural classification:Domain
195	P0C2J3	Transposon Ty2-LR1 Gag-Pol polyprotein	TY2B-LR1	nrffgtkaMRLRdevsgnnl	1726	1729	0.213	-1	-1	0.208	0.331	85.585	0.253	HHHH	DDDD	0.2251175124774064	0.2215554150080542	0.2824929130887833	0.15546784271382796	0.29369318553150336	0.33216216907773966	0.28147404455180897	0.2838887076895118	0.25	RNase H Ty1/copia-type|P0C2J3|1625|1767|0												Disorder:0.33 (AF disorder);Surface accessibility:25.32%;AF2 structural classification:Domain
196	P0C2J5	Transposon Ty2-LR2 Gag-Pol polyprotein	TY2B-LR2	hlglndklLRLRkslyglkq	1390	1393	0.12	-1	-1	-1	-1	-1	-1		DDDD	0.615464	0.2817993186243955	0.26350094856098827	0.40516322701503343	0.2747361864950785	0.32691379105341606	0.3865266578790963	0.24637932165808044	0.37880850203304994	RVT_2|PF07727|1285|1513|0												Disorder:0.12 (IUPred disorder);AF2 structural classification:Domain
197	P0C2J5	Transposon Ty2-LR2 Gag-Pol polyprotein	TY2B-LR2	nrffgtkaMRLRdevsgnnl	1554	1557	0.252	-1	-1	-1	-1	-1	-1		-sss	0.7454210953493445	0.20836514968942974	0.0364293	0.12908554806346897	0.32471310948717746	0.31692556758510265	0.15975362341239638	0.283422	0.32541188109414815													Disorder:0.25 (IUPred disorder)
198	P0C2J7	Transposon Ty4-H Gag-Pol polyprotein	TY4B-H	yrslhgrdVRIRawekvlvd	234	237	0.117	-1	-1	0.454	0.386	60.108	0.359	HHHH	----	0.9114821194348346	0.1950398482824669	0.0776451	0.2213425873578369	0.24774313042471455	0.0349214	0.00706402	0.242657	0.13062303319397445													Disorder:0.39 (AF disorder);Surface accessibility:35.94%
199	P0C2J7	Transposon Ty4-H Gag-Pol polyprotein	TY4B-H	vsvkgygyIKIKnghnntdn	457	460	0.406	-1	-1	0.263	0.377	84.695	0.156	EEE-	DDDD	0.5198881002066935	0.16146975489388332	0.19329808591849879	0.24908077294250341	0.1399964560068924	0.17445695345800802	0.656569	0.206789	0.0648249							region of interest:Ty4 protease|381|501|0						Disorder:0.38 (AF disorder);Surface accessibility:15.59%;AF2 structural classification:Domain
200	P0C2J7	Transposon Ty4-H Gag-Pol polyprotein	TY4B-H	ytrlgnkiIKIKtkivngvi	509	512	0.212	-1	-1	0.415	0.424	54.417	0.488	----	LLLL	0.4698578905876255	0.15440199763310308	0.14281828952145564	0.32858044692702887	0.2444610929535789	0.0944283	0.36153426584984344	0.23321491431103836	0.0674132							region of interest:Ty4 protease|381|501|-8						Surface accessibility:48.8%
201	P0C2J7	Transposon Ty4-H Gag-Pol polyprotein	TY4B-H	ttllrqsnLRVKfweyavts	750	753	0.148	-1	-1	0.097	0.18	84.572	0.317	--GG	DDDD	0.8655469745615834	0.19983489315528913	0.13639573044614287	0.8694349907279024	0.13907948002471443	0.10418186054994229	0.4411413064770229	0.2779388339963992	0.25	Integrase catalytic|P0C2J7|619|786|0												Disorder:0.18 (AF disorder);Surface accessibility:31.66%;AF2 structural classification:Domain
202	P0C2J7	Transposon Ty4-H Gag-Pol polyprotein	TY4B-H	kegsigtnVKFRntdneisl	1097	1100	0.6	-1	-1	0.729	0.749	25.33	0.657	----	----	0.673447	0.2615476817843765	0.0567731	0.1629095981378652	0.20823190975625883	0.0885504	0.8950446335349995	0.00351409	0
203	P0C5L8	Putative uncharacterized protein YDL240C-A	YDL240C-A	fedekdtyIKIRiysprsis	34	37	0.283	-1	-1	-1	-1	-1	-1		ssss	1	1	-1	1	1	-1	1	1	-1													Disorder:0.28 (IUPred disorder)
204	P0C5M0	Uncharacterized protein YDR320W-B	YDR320W-B	lqlkatcaVRVKkysmkkkk	32	35	0.109	-1	-1	0.21	0.656	83.707	0.617	HHHH	CCCC	1	1	-1	1	1	-1	1	1	-1							compositionally biased region:Poly-Lys|40|44|5
205	P0C5M2	Putative uncharacterized protein YDR406W-A	YDR406W-A	yfhfnhhfFKLKfrnakhii	47	50	0.001	-1	-1	-1	-1	-1	-1		CCCC	1	1	-1	1	1	-1	1	1	-1								transmembrane region:Helical|27|47|0					Disorder:0.0 (IUPred disorder);Topology:Transmembrane
206	P0C5M2	Putative uncharacterized protein YDR406W-A	YDR406W-A	hfnhhffkLKFRnakhiivy	49	52	0.001	-1	-1	-1	-1	-1	-1		CCCC	1	1	-1	1	1	-1	1	1	-1								transmembrane region:Helical|27|47|-2					Disorder:0.0 (IUPred disorder)
207	P0C5M3	Putative uncharacterized protein YDR183C-A	YDR183C-A	mknhprkVKFRvssakfic	8	11	0.012	-1	-1	-1	-1	-1	-1		----	1	1	-1	1	1	-1	1	1	-1													Disorder:0.01 (IUPred disorder)
208	P0C5M4	Putative uncharacterized protein YDL185C-A	YDL185C-A	ffsicfltLRMKerllrynl	28	31	0.003	-1	-1	-1	-1	-1	-1		CCCC	1	1	-1	1	1	-1	1	1	-1													Disorder:0.0 (IUPred disorder)
209	P0CE41	Heme-responsive zinc finger transcription factor HAP1	HAP1	nssvededVKVKqessdelk	1084	1087	0.529	-1	-1	0.625	0.777	32.61	0.854	--ss	LLLL	0.9941628760651886	0.039665	0.0180138	0.0465064	0.2648101017082247	0.19524709846457397	1	0	0
210	P0CE68	ABC transporter NFT1	NFT1	heyarfsvLRLKsawesrsf	78	81	0.018	-1	-1	0.492	0.493	61.275	0.282	HHHH	LLLL	1	1	-1	1	1	-1	0.1903846196315495	0.2482442319183911	0.014454486828720003								topological domain:Cytoplasmic|51|103|0					Surface accessibility:28.22%
211	P0CE68	ABC transporter NFT1	NFT1	eweaaetsFKLKnisidfkl	667	670	0.071	-1	0.36570573456961064	0.124	0.285	89	0.281	-EEE	DDDD	1	1	-1	1	1	-1	0.224311	0.29585385840012984	0.300946	ABC_tran|PF00005|669|820|0;ABC transporter|P0CE68|651|892|0							topological domain:Cytoplasmic|606|953|0					Disorder:0.28 (AF disorder);Surface accessibility:28.13%;AF2 structural classification:Domain
212	P0CE69	Putative uncharacterized protein YKR104W	YKR104W	skaldnvsFKVKagtkvgiv	55	58	0.239	-1	0.3776612605833951	0.051	0.343	97.86	0.307	EEE-	DDDD	1	1	-1	1	1	-1	1	1	-1	ABC_tran|PF00005|50|217|0;ABC transporter|P0CE69|33|286|0												Disorder:0.34 (AF disorder);Surface accessibility:30.67%;AF2 structural classification:Domain
213	P0CG63	Polyubiquitin	UBI4	kestlhlvLRLRggmqifvk	71	74	0.295	-1	0.38680474114910524	0.085	0.383	77.282	0.633	E-SS	DDDD	0.9997698305869885	0.00727721	-1.03779	0.9773769337885505	0.00440683	0.3982430642962164	0.7801387858947054	0.00731909	-0.291514	ubiquitin|PF00240|3|74|0;ubiquitin|PF00240|79|150|5		Other|||cross-link:Glycyl lysine isopeptide (Gly-Lys) (interchain with K-? in acceptor proteins)|P0CG63|76|76|2	1OTR||NMR|B|1|76|0;1Q0W||NMR|B|1|76|0;1WR1||NMR|A|1|76|0;1ZW7||NMR|A|1|76|0;2G3Q||NMR|B|1|76|0;2JT4||NMR|B|1|76|0;2JWZ||NMR|A|1|76|0;2KDI||NMR|A|2|76|0;2L00||NMR|B|1|76|0;3CMM|2.7|X-ray|B:D|1|76|0;3L0W|2.8|X-ray|B|1|76|0;3L10|2.8|X-ray|B|1|76|0;3OLM|2.5|X-ray|D|1|76|0;4HCN|2.6|X-ray|B|1|76|0		mutagenesis site:Deficiency in ubiquitin-protein conjugate formation. Loss of DNA repair function.|K->R|63|63|-8							Disorder:0.38 (AF disorder);AF2 structural classification:Domain
214	P0CG63	Polyubiquitin	UBI4	kestlhlvLRLRggmqifvk	147	150	0.295	-1	0.3765257490251034	0.093	0.378	75.688	0.624	E-SS	DDDl	0.999923	0.0055163	-0.651217	0.820377	0.28166676528668655	0.7241428001443528	0.7191266195428926	0.0545927	-0.0352182	ubiquitin|PF00240|79|150|0;ubiquitin|PF00240|155|226|5												Disorder:0.38 (AF disorder);AF2 structural classification:Domain
215	P0CG63	Polyubiquitin	UBI4	kestlhlvLRLRggmqifvk	223	226	0.295	-1	0.22892130342262054	0.09	0.371	79.75	0.601	E-SS	DDDD	0.0251727	0.000797013	1.5198098213132496	0.011678875434163238	0.014536325048052273	1.1917937371050835	0.4134327923609568	0.00343131	0.14938565406732437	ubiquitin|PF00240|155|226|0;ubiquitin|PF00240|231|302|5								strand|231|234|5				Disorder:0.37 (AF disorder);AF2 structural classification:Domain
216	P0CG63	Polyubiquitin	UBI4	kestlhlvLRLRggmqifvk	299	302	0.295	-1	0.20446509231551013	0.107	0.383	71.338	0.661	E-SS	DDss	0.9873834004181345	0.00691259	-0.773147	0.5526292673027686	0.0333292	0.9999999999999998	0.9975398457463125	0.0074956	-0.137873	ubiquitin|PF00240|231|302|0;ubiquitin|PF00240|307|378|5			4NNJ|2.4|X-ray|B:D:E|305|380|3;4Q5E|1.87|X-ray|B|305|380|3;4Q5H|2.0|X-ray|B|305|380|3					strand|294|298|-1;strand|306|310|4				Disorder:0.38 (AF disorder);AF2 structural classification:Domain
217	P0CG63	Polyubiquitin	UBI4	kestlhlvLRLRggn	375	378	0.295	-1	0.3302654828757899	0.173	0.498	73.907	0.69	E---	DD--	0.3128918917706136	0.2602037870794065	-0.143681	0.22899071089296874	0.00297983	0.9999999999999998	0.0469268	0.00354602	1.013843995016907	ubiquitin|PF00240|307|378|0			4NNJ|2.4|X-ray|B:D:E|305|380|0;4Q5E|1.87|X-ray|B|305|380|0;4Q5H|2.0|X-ray|B|305|380|0			propeptide|381|381|3		strand|370|375|0;helix|377|379|0				AF2 structural classification:Domain
218	P0CH08	Ubiquitin-60S ribosomal protein L40	RPL40A	kestlhlvLRLRggiiepsl	71	74	0.295	-1	0.45570141530085495	0.111	0.495	79.56	0.547	E---	DDD-	0.45581615103531525	0.000136424	0.9999999999999997	0.4515356492405953	9.343772494138647e-05	1.0000000000000002	0.38721527974032033	0.271808	0.7574849676624884	ubiquitin|PF00240|3|74|0;Ribosomal_L40e|PF01020|78|127|4		Other|||cross-link:Glycyl lysine isopeptide (Gly-Lys) (interchain with K-? in acceptor proteins)|P0CH08|76|76|2	3J6X|6.1|EM|80|1|128|0;3J6Y|6.1|EM|80|1|128|0;3J77|6.2|EM|90|1|128|0;3J78|6.3|EM|90|1|128|0;4U3M|3.0|X-ray|Q0:q0|77|128|3;4U3N|3.2|X-ray|Q0:q0|77|128|3;4U3U|2.9|X-ray|Q0:q0|77|128|3;4U4N|3.1|X-ray|Q0:q0|77|128|3;4U4O|3.6|X-ray|Q0:q0|77|128|3;4U4Q|3.0|X-ray|Q0:q0|77|128|3;4U4R|2.8|X-ray|Q0:q0|77|128|3;4U4U|3.0|X-ray|Q0:q0|77|128|3;4U4Y|3.2|X-ray|Q0:q0|77|128|3;4U4Z|3.1|X-ray|Q0:q0|77|128|3;4U50|3.…		mutagenesis site:Deficiency in ubiquitin-protein conjugate formation. Loss of DNA repair function.|K->R|63|63|-8			strand|66|71|0				AF2 structural classification:Domain
219	P0CH09	Ubiquitin-60S ribosomal protein L40	RPL40B	kestlhlvLRLRggiiepsl	71	74	0.295	-1	0.45570141530085495	0.113	0.492	79.875	0.531	E---	DDD-	0.4566064757207646	0.000136949	1.0000000000000002	0.4524493863671909	5.9533923874782735e-05	1	0.3872151696535766	0.2718070304787138	0.7574862874434585	ubiquitin|PF00240|3|74|0;Ribosomal_L40e|PF01020|78|127|4		Other|||cross-link:Glycyl lysine isopeptide (Gly-Lys) (interchain with K-? in acceptor proteins)|P0CH09|76|76|2	4V91|3.7|EM|m|1|128|0;6NZO|3.8|EM|C:G|1|75|0;6PX1|3.3|EM|C:G|1|75|0;6PX3|4.1|EM|C:G|1|75|0		mutagenesis site:Deficiency in ubiquitin-protein conjugate formation. Loss of DNA repair function.|K->R|63|63|-8							AF2 structural classification:Domain
220	P0CW40	Oligo-1,6-glucosidase IMA3	IMA3	vlnfwkeaLRFRkahkditv	499	502	0.083	-1	0.4091951435074923	0.013	0.223	98.855	0.174	HHHH	DDDD	0.3595221716406256	0.3721394000823492	0.4317961349281253	0.0707962	0.3310385781354278	0.5232975300901094	0.00313173	0.28377319537474166	0.37880954512305576													Disorder:0.22 (AF disorder);Surface accessibility:17.43%;AF2 structural classification:Domain
221	P0CW41	Oligo-1,6-glucosidase IMA4	IMA4	vlnfwkeaLRFRkahkditv	499	502	0.083	-1	0.4091951435074923	0.014	0.228	98.815	0.169	HHHH	DDDD	0.3595221716406256	0.3721394000823492	0.4317961349281253	0.0709759	0.3311915190858592	0.5232108540224403	0.00314416	0.28408789593776806	0.3787432262545516													Disorder:0.23 (AF disorder);Surface accessibility:16.9%;AF2 structural classification:Domain
222	P0CX08	Mannitol dehydrogenase DSF1	DSF1	kdvdsyelMKLRllngghsa	303	306	0.158	-1	0.040669789483282495	0.024	0.142	98.007	0.025	HHII	DDDD	0.2672941797165517	0.00674363	1	0.037879214206614914	0.32790515373739165	0.6339764857416881	0.0813343	0.21585639936365694	0.562812	Mannitol_dh_C|PF08125|229|475|0												Disorder:0.14 (AF disorder);Surface accessibility:2.48%;AF2 structural classification:Domain
223	P0CX09	Mannitol dehydrogenase 2	MAN2	kdvdsyelMKLRllngghsa	303	306	0.158	-1	0.040669789483282495	0.026	0.139	97.935	0.024	HHII	DDDD	0.2672941797165517	0.00674363	1	0.037879214206614914	0.32790515373739165	0.6339764857416881	0.0958899	0.20644242453103404	0.5697298545121176	Mannitol_dh_C|PF08125|229|475|0												Disorder:0.14 (AF disorder);Surface accessibility:2.36%;AF2 structural classification:Domain
224	P0CX14	Y' element ATP-dependent helicase protein 1 copy 3	YRF1-3	eksglikvVKFRtgamdrkr	122	125	0.22	-1	-1	0.149	0.436	84.588	0.645	--TT	DDDD	0.5088222220489794	0.2158034009237253	0.2015901819953817	1	1	-1	1	1	-1	Sir1|PF11603|35|153|0												AF2 structural classification:Domain
225	P0CX15	Y' element ATP-dependent helicase protein 1 copy 7	YRF1-7	eksglikvVKFRtgamdrkr	122	125	0.22	-1	-1	0.144	0.435	84.39	0.642	--TT	DDDD	0.5088222220489794	0.2158034009237253	0.2015901819953817	1	1	-1	1	1	-1	Sir1|PF11603|35|153|0												AF2 structural classification:Domain
226	P0CX20	Y' element ATP-dependent helicase protein 1 copy 1	YRF1-1	eksglikvVKFRtgamdrkr	58	61	0.218	-1	-1	0.146	0.438	84.773	0.65	--TT	DDDD	0.5649447069403256	0.21321573600532087	0.2377271140743419	1	1	-1	1	1	-1													AF2 structural classification:Domain
227	P0CX21	Y' element ATP-dependent helicase protein 1 copy 5	YRF1-5	eksglikvVKFRtgamdrkr	58	61	0.218	-1	-1	0.171	0.432	82.845	0.651	--TT	DDDD	0.5649447069403256	0.21321573600532087	0.2377271140743419	1	1	-1	1	1	-1													AF2 structural classification:Domain
228	P0CX22	Y' element ATP-dependent helicase protein 1 copy 8	YRF1-8	eksglikvVKFRtgamdrkr	58	61	0.218	-1	-1	0.154	0.416	83.955	0.642	--TT	DDDD	0.5649447069403256	0.21321573600532087	0.2377271140743419	1	1	-1	1	1	-1													AF2 structural classification:Domain
229	P0CX23	60S ribosomal protein L20-A	RPL20A	esvpepklFRMRifasnevi	25	28	0.184	-1	-1	0.047	0.404	96.123	0.37	EEEE	DDDD	0.55651	0.2125289004180868	0.7883299435475057	0.3802122958469207	0.26115969556576935	0.5887775040090243	0.6061431006631404	0.2390968940635788	0.4635474011675035	Ribosomal_L18A|PF01775|4|127|0		Phosphorylation|||Phosphoserine|P0CX23|32|32|4	3J6X|6.1|EM|60|1|172|0;3J6Y|6.1|EM|60|1|172|0;3J77|6.2|EM|70|1|172|0;3J78|6.3|EM|70|1|172|0;3JCT|3.08|EM|S|1|172|0;4U3M|3.0|X-ray|N0:n0|1|172|0;4U3N|3.2|X-ray|N0:n0|1|172|0;4U3U|2.9|X-ray|N0:n0|1|172|0;4U4N|3.1|X-ray|N0:n0|1|172|0;4U4O|3.6|X-ray|N0:n0|1|172|0;4U4Q|3.0|X-ray|N0:n0|1|172|0;4U4R|2.8|X-ray|N0:n0|1|172|0;4U4U|3.0|X-ray|N0:n0|1|172|0;4U4Y|3.2|X-ray|N0:n0|1|172|0;4U4Z|3.1|X-ray|N0:n0|1|…					strand|25|33|0;helix|34|48|6				Surface accessibility:37.01%;AF2 structural classification:Domain
230	P0CX24	60S ribosomal protein L20-B	RPL20B	esvpepklFRMRifasnevi	25	28	0.184	-1	-1	0.048	0.406	96.105	0.382	EEEE	DDDD	0.5565097834732663	0.21252890041808675	0.7883299435475057	0.3802122958469207	0.26115969556576935	0.5887775040090243	0.6063986454892525	0.23923177165952783	0.4635100052252236	Ribosomal_L18A|PF01775|4|127|0		Phosphorylation|||Phosphoserine|P0CX24|32|32|4	4V8Y|4.3|EM|BS|1|172|0;4V8Z|6.6|EM|BS|1|172|0									Surface accessibility:38.18%;AF2 structural classification:Domain
231	P0CX29	40S ribosomal protein S23-A	RPS23A	kakgdipgVRFKvvkvsgvs	120	123	0.209	-1	0.2724527882770826	0.055	0.339	96.377	0.213	--EE	DDDD	0.3509954194582664	0.00171629	1	0.3158890328078826	0.00180597	0.9999999999999998	0.19894908418782456	0.0763425	0.8521489192119471	Ribosom_S12_S23|PF00164|31|144|0			1K5X||Model|L|28|145|0;3J6X|6.1|EM|23|1|145|0;3J6Y|6.1|EM|23|1|145|0;3J77|6.2|EM|23|1|145|0;3J78|6.3|EM|23|1|145|0;4U3M|3.0|X-ray|D3:d3|2|145|0;4U3N|3.2|X-ray|D3:d3|2|145|0;4U3U|2.9|X-ray|D3:d3|2|145|0;4U4N|3.1|X-ray|D3:d3|2|145|0;4U4O|3.6|X-ray|D3:d3|2|145|0;4U4Q|3.0|X-ray|D3:d3|2|145|0;4U4R|2.8|X-ray|D3:d3|2|145|0;4U4U|3.0|X-ray|D3:d3|2|145|0;4U4Y|3.2|X-ray|D3:d3|2|145|0;4U4Z|3.1|X-ray|D3:d3|2|…					strand|122|127|0;turn|113|116|-4				Disorder:0.34 (AF disorder);Surface accessibility:21.3%;AF2 structural classification:Domain
232	P0CX30	40S ribosomal protein S23-B	RPS23B	kakgdipgVRFKvvkvsgvs	120	123	0.209	-1	0.212469	0.05	0.329	96.67	0.212	--EE	DDDD	0.35007571153525296	0.0017269	0.9999999999999999	0.3152037857067627	0.00180941	0.9999999999999998	0.21424049803339928	0.0764944	0.8530573936047632	Ribosom_S12_S23|PF00164|31|144|0												Disorder:0.33 (AF disorder);Surface accessibility:21.24%;AF2 structural classification:Domain
233	P0CX37	40S ribosomal protein S6-A	RPS6A	qrkrhqraLKVRnaqaqrea	193	196	0.629	-1	0.6267032935218675	0.026	0.561	97.882	0.564	HHHH	DDDD	0.9026820373622308	0.27005142725658826	0.5551703070346847	0.3432445499072584	0.276595	0.6937331512275933	0.6599395196021764	0.25967243173951265	0.24368576067852757				3J16||EM|C|1|236|0;3J6X|6.1|EM|S6|1|236|0;3J6Y|6.1|EM|S6|1|236|0;3J77|6.2|EM|S6|1|236|0;3J78|6.3|EM|S6|1|236|0;4U3M|3.0|X-ray|S6:s6|1|236|0;4U3N|3.2|X-ray|S6:s6|1|236|0;4U3U|2.9|X-ray|S6:s6|1|236|0;4U4N|3.1|X-ray|S6:s6|1|236|0;4U4O|3.6|X-ray|S6:s6|1|236|0;4U4Q|3.0|X-ray|S6:s6|1|236|0;4U4R|2.8|X-ray|S6:s6|1|236|0;4U4U|3.0|X-ray|S6:s6|1|236|0;4U4Y|3.2|X-ray|S6:s6|1|236|0;4U4Z|3.1|X-ray|S6:s6|1|236|…					helix|181|231|0				AF2 structural classification:Domain
234	P0CX38	40S ribosomal protein S6-B	RPS6B	qrkrhqraLKVRnaqaqrea	193	196	0.629	-1	0.598353	0.026	0.57	97.922	0.568	HHHH	DDDD	0.9013640488158371	0.26871498171520103	0.5600822892093235	0.34500216321320054	0.27629222591452235	0.6936017731435005	0.659794	0.2595876097762193	0.24357098541905148													AF2 structural classification:Domain
235	P0CX51	40S ribosomal protein S16-A	RPS16A	itlvepeiLRFKvyeplllv	44	47	0.043	-1	0.11099343540508139	0.049	0.368	95.957	0.34	GHHH	DDDD	0.43601835197119443	0.254711	0.8969052123845841	0.2739378974114817	0.2575070028522195	0.8408068618399756	0.5096052291246507	0.21685330262262675	0.46930791793056265	Ribosomal_S9|PF00380|11|143|0		Ubiquitylation|||cross-link:Glycyl lysine isopeptide (Lys-Gly) (interchain with G-Cter in ubiquitin)|P0CX51|47|47|0	1K5X||Model|I|5|143|0;3J6X|6.1|EM|16|1|143|0;3J6Y|6.1|EM|16|1|143|0;3J77|6.2|EM|16|1|143|0;3J78|6.3|EM|16|1|143|0;4U3M|3.0|X-ray|C6:c6|2|143|0;4U3N|3.2|X-ray|C6:c6|2|143|0;4U3U|2.9|X-ray|C6:c6|2|143|0;4U4N|3.1|X-ray|C6:c6|2|143|0;4U4O|3.6|X-ray|C6:c6|2|143|0;4U4Q|3.0|X-ray|C6:c6|2|143|0;4U4R|2.8|X-ray|C6:c6|2|143|0;4U4U|3.0|X-ray|C6:c6|2|143|0;4U4Y|3.2|X-ray|C6:c6|2|143|0;4U4Z|3.1|X-ray|C6:c6|2|1…					strand|40|43|-1;helix|45|53|0				Disorder:0.37 (AF disorder);Surface accessibility:34.03%;AF2 structural classification:Domain
236	P0CX51	40S ribosomal protein S16-A	RPS16A	ldkfsnidIRVRvtggghvs	65	68	0.237	-1	0.29261749442234936	0.041	0.312	97.993	0.33	EEEE	DDDD	0.7195842748220433	0.3176579159099928	0.8029128873128477	0.32190831028584926	0.13020233778044935	0.8703701434103627	0.6633260248223463	0.0908229	0.44860544391784113	Ribosomal_S9|PF00380|11|143|0		Ubiquitylation|||cross-link:Glycyl lysine isopeptide (Lys-Gly) (interchain with G-Cter in ubiquitin)|P0CX51|59|59|-6;Phosphorylation|||Phosphoserine|P0CX51|61|61|-4;Phosphorylation|||Phosphothreonine|P0CX51|70|70|2;Phosphorylation|||Phosphoserine|P0CX51|76|76|8	1K5X||Model|I|5|143|0;3J6X|6.1|EM|16|1|143|0;3J6Y|6.1|EM|16|1|143|0;3J77|6.2|EM|16|1|143|0;3J78|6.3|EM|16|1|143|0;4U3M|3.0|X-ray|C6:c6|2|143|0;4U3N|3.2|X-ray|C6:c6|2|143|0;4U3U|2.9|X-ray|C6:c6|2|143|0;4U4N|3.1|X-ray|C6:c6|2|143|0;4U4O|3.6|X-ray|C6:c6|2|143|0;4U4Q|3.0|X-ray|C6:c6|2|143|0;4U4R|2.8|X-ray|C6:c6|2|143|0;4U4U|3.0|X-ray|C6:c6|2|143|0;4U4Y|3.2|X-ray|C6:c6|2|143|0;4U4Z|3.1|X-ray|C6:c6|2|1…					strand|63|72|0;helix|75|95|7;turn|59|62|-3				Disorder:0.31 (AF disorder);Surface accessibility:32.98%;AF2 structural classification:Domain
237	P0CX52	40S ribosomal protein S16-B	RPS16B	itlvepeiLRFKvyeplllv	44	47	0.043	-1	0.11626548704307015	0.05	0.369	95.845	0.349	GHHH	DDDD	0.43482255789871005	0.25038607978166744	0.9009537831029941	0.2739378974114816	0.2575070028522196	0.8408068618399756	0.5093977387768989	0.21682986658937956	0.4694606010352881	Ribosomal_S9|PF00380|11|143|0		Ubiquitylation|||cross-link:Glycyl lysine isopeptide (Lys-Gly) (interchain with G-Cter in ubiquitin)|P0CX52|47|47|0										Disorder:0.37 (AF disorder);Surface accessibility:34.95%;AF2 structural classification:Domain
238	P0CX52	40S ribosomal protein S16-B	RPS16B	ldkfsnidIRVRvtggghvs	65	68	0.237	-1	0.2735177523858565	0.043	0.304	97.895	0.266	EEEE	DDDD	0.7279894101957194	0.32422304414509395	0.7932458027899629	0.3219083102858494	0.13020233778044937	0.8703701434103626	0.6636079862007822	0.0906721	0.4486039912224692	Ribosomal_S9|PF00380|11|143|0		Ubiquitylation|||cross-link:Glycyl lysine isopeptide (Lys-Gly) (interchain with G-Cter in ubiquitin)|P0CX52|59|59|-6;Phosphorylation|||Phosphoserine|P0CX52|61|61|-4;Phosphorylation|||Phosphothreonine|P0CX52|70|70|2;Phosphorylation|||Phosphoserine|P0CX52|76|76|8										Disorder:0.3 (AF disorder);Surface accessibility:26.59%;AF2 structural classification:Domain
239	P0CX55	40S ribosomal protein S18-A	RPS18A	rgirhfwgLRVRgqhtkttg	131	134	0.442	-1	0.5016131113208596	0.085	0.578	94.27	0.479	---S	DDDD	0.5069219788318267	0.26418648202845024	0.8512690743461196	0.30972867832992623	0.0776078	0.9381078316312776	0.0631961	0.26267373486386286	0.7585167188976852	Ribosomal_S13|PF00416|16|144|0			1K5X||Model|M|15|145|0;3J6X|6.1|EM|18|1|146|0;3J6Y|6.1|EM|18|1|146|0;3J77|6.2|EM|18|1|146|0;3J78|6.3|EM|18|1|146|0;4U3M|3.0|X-ray|C8:c8|2|146|0;4U3N|3.2|X-ray|C8:c8|2|146|0;4U3U|2.9|X-ray|C8:c8|2|146|0;4U4N|3.1|X-ray|C8:c8|2|146|0;4U4O|3.6|X-ray|C8:c8|2|146|0;4U4Q|3.0|X-ray|C8:c8|2|146|0;4U4R|2.8|X-ray|C8:c8|2|146|0;4U4U|3.0|X-ray|C8:c8|2|146|0;4U4Y|3.2|X-ray|C8:c8|2|146|0;4U4Z|3.1|X-ray|C8:c8|2|…					helix|122|135|0				Surface accessibility:47.92%;AF2 structural classification:Domain
240	P0CX56	40S ribosomal protein S18-B	RPS18B	rgirhfwgLRVRgqhtkttg	131	134	0.442	-1	0.5808606748112536	0.086	0.579	94.257	0.485	--ss	DDDD	0.5059825206405901	0.26408285393547715	0.8506857848158684	0.30972867832992645	0.0776078	0.9381078316312774	0.0631845	0.2627484163465303	0.7583900162669397	Ribosomal_S13|PF00416|16|144|0												Surface accessibility:48.54%;AF2 structural classification:Domain
241	P0CX63	Transposon Ty2-F Gag-Pol polyprotein	TY2B-F	hlglndklLRLRkslyglkq	1390	1393	0.12	-1	-1	0.122	0.208	94.43	0.201	EEB-	DDDD	0.42371625558868153	0.25934417844966573	0.3759601494921025	0.40126626535535376	0.27334103190514025	0.3281799869224273	0.44038734459432594	0.1949839615888151	0.3314940203812484	RVT_2|PF07727|1285|1514|0												Disorder:0.21 (AF disorder);Surface accessibility:20.09%;AF2 structural classification:Domain
242	P0CX63	Transposon Ty2-F Gag-Pol polyprotein	TY2B-F	nrffgtkaMRLRdevsgnnl	1726	1729	0.213	-1	-1	0.188	0.336	86.782	0.224	HHHH	DDDD	0.17506842217434654	0.24021868032139604	0.27900809260709947	0.22159503592945712	0.3159913623999856	0.3172535228748174	0.27586721744014026	0.2793911029541073	0.25	RNase H Ty1/copia-type|P0CX63|1625|1767|0												Disorder:0.34 (AF disorder);Surface accessibility:22.42%;AF2 structural classification:Domain
243	P0CX64	Transposon Ty2-GR2 Gag-Pol polyprotein	TY2B-GR2	hlglndklLRLRkslyglkq	1390	1393	0.12	-1	-1	0.119	0.212	94.398	0.204	EEB-	DDDD	0.42371625558868153	0.25934417844966573	0.3759601494921025	0.40126626535535376	0.27334103190514025	0.3281799869224273	0.44038734459432594	0.1949839615888151	0.3314940203812484	RVT_2|PF07727|1285|1514|0												Disorder:0.21 (AF disorder);Surface accessibility:20.42%;AF2 structural classification:Domain
244	P0CX64	Transposon Ty2-GR2 Gag-Pol polyprotein	TY2B-GR2	nrffgtkaMRLRdevsgnnl	1726	1729	0.213	-1	-1	0.204	0.363	86.49	0.226	HHHH	DDDD	0.17506842217434654	0.24021868032139604	0.27900809260709947	0.22159503592945712	0.3159913623999856	0.3172535228748174	0.27586721744014026	0.2793911029541073	0.25	RNase H Ty1/copia-type|P0CX64|1625|1767|0												Disorder:0.36 (AF disorder);Surface accessibility:22.59%;AF2 structural classification:Domain
245	P0CX77	L-asparaginase 2-2	ASP3-2	amssgaplLKIReeknsslp	22	25	0.325	-1	-1	0.367	0.592	57.235	0.512	-B--	-s--	0.985321	0.0961225	0.1874020092226614	0.9759055312777424	0.0551746	0.0552512	0.9570102368531138	0.0454315	0.0483266	Asparaginase/glutaminase|P0CX77|33|359|8		Other|||glycosylation site:N-linked (GlcNAc...) asparagine|P0CX77|29|29|4				signal peptide|1|25|0						Localisation:Secreted
246	P0CX78	L-asparaginase 2-3	ASP3-3	amssgaplLKIReeknsslp	22	25	0.325	-1	-1	0.382	0.608	46.588	0.643	----	----	0.985321	0.0961225	0.1874020092226614	0.9759055312777424	0.0551746	0.0552512	0.9569842924134684	0.045478871417457684	0.048360961170752184	Asparaginase/glutaminase|P0CX78|33|359|8		Other|||glycosylation site:N-linked (GlcNAc...) asparagine|P0CX78|29|29|4				signal peptide|1|25|0						Localisation:Secreted
247	P0CX79	L-asparaginase 2-4	ASP3-4	amssgaplLKIReeknsslp	22	25	0.325	-1	-1	0.35	0.585	61.873	0.498	-EE-	-ss-	0.985321	0.0961225	0.1874020092226614	0.9770122223581936	0.054676	0.055246	0.941725	0.0851373	0.0626614	Asparaginase/glutaminase|P0CX79|33|359|8		Other|||glycosylation site:N-linked (GlcNAc...) asparagine|P0CX79|29|29|4				signal peptide|1|25|0						Surface accessibility:49.8%;Localisation:Secreted
248	P0CY06	Mating-type protein ALPHA1	MATALPHA1	mftskpaFKIKnkasksyr	8	11	0.373	-1	-1	0.44	0.861	68.05	0.827	----	----	0.000231326	0.20416675728874673	0.33528649558388507	1	1	-1	1	1	-1
249	P0CY07	Silenced mating-type protein ALPHA1	HMLALPHA1	mftskpaFKIKnkasksyr	8	11	0.373	-1	-1	0.431	0.867	69.562	0.789	----	----	0.000231326	0.20416675728874673	0.33528649558388507	1	1	-1	1	1	-1
250	P0CZ17	L-asparaginase 2-1	ASP3-1	amssgaplLKIReeknsslp	22	25	0.325	-1	-1	0.38	0.595	51.237	0.592	----	----	0.985321	0.0961225	0.1874020092226614	0.9758903313267104	0.0551821	0.0552359	0.9423061074935869	0.0457047	0.0689037	Asparaginase/glutaminase|P0CZ17|33|359|8		Other|||glycosylation site:N-linked (GlcNAc...) asparagine|P0CZ17|29|29|4				signal peptide|1|25|0						Localisation:Secreted
251	P10355	Protein PET122, mitochondrial	PET122	dtlpgqppLRLRdfpqmtka	163	166	0.449	-1	-1	0.097	0.244	92.21	0.289	--GG	DDDD	0.5735146206757249	0.26069167431966944	0.27724245383675084	1	1	-1	1	1	-1	PET122|PF05476|5|249|0												Disorder:0.24 (AF disorder);Surface accessibility:28.87%;AF2 structural classification:Domain
252	P10363	DNA primase small subunit	PRI1	gpkqdshiIKLReckedlvl	295	298	0.262	-1	0.2990984706029663	0.036	0.281	97.677	0.324	HHHH	DDDD	0.743102	0.2687484594967031	0.3107396491967427	0.790951	0.2089668145489042	0.25429444967912435	0.881373	0.0654643	0.18320493225705395	DNA_primase_S|PF01896|110|344|0			4LIM|1.63|X-ray|A|8|396|0;4MM2|1.6|X-ray|A:B|1|409|0					helix|290|309|0;strand|287|289|-6				Disorder:0.28 (AF disorder);Surface accessibility:32.39%;AF2 structural classification:Domain
253	P10834	Protein PET54	PET54	tneldfqlMKVRdpkyfqfk	92	95	0.157	-1	-1	0.216	0.316	92.74	0.094	EEEE	DDDD	0.11365823580244126	0.3502503352008694	0.5107731146342865	1	1	-1	1	1	-1													Disorder:0.32 (AF disorder);Surface accessibility:9.38%;AF2 structural classification:Domain
254	P10834	Protein PET54	PET54	tkhsrinkIRVKmtplaqpl	131	134	0.303	-1	-1	0.124	0.37	90.635	0.493	EE--	DDDD	0.3280657963725869	0.17871038429957253	0.3980900114786194	1	1	-1	1	1	-1													Disorder:0.37 (AF disorder);Surface accessibility:49.3%;AF2 structural classification:Domain
255	P10862	Postreplication repair E3 ubiquitin-protein ligase RAD18	RAD18	phnksssrFKVRtpevdkss	240	243	0.644	-1	-1	0.56	0.88	39.895	0.886	----	LLLL	0.9863369858999061	0.020573332901662383	0.0161089	0.7844038568759619	0.0899563	0.0387511	0.13274719339098812	0.3366871485573254	0.0938527
256	P10862	Postreplication repair E3 ubiquitin-protein ligase RAD18	RAD18	arlireakMKIKtgssdssg	404	407	0.535	-1	-1	0.323	0.652	80.862	0.678	HHHH	----	0.8304892891594413	0.135907	0.11920088907751902	0.6832679906058854	0.1009203072165033	0.15633209898115333	0.3475870647653626	0.17038635541534303	0.1461413945498663
257	P10869	Aspartokinase	HOM3	qvirakipIRIKnvqnplgn	306	309	0.267	-1	0.083062	0.123	0.219	93.225	0.062	EEEE	DDDD	0.23322402996381678	0.00504737	1.0000000000000002	0.0532614	0.00852616	0.8422943274873591	0.3413630414604097	0.0565724	0.4157955483269128	AA_kinase|PF00696|13|310|0												Disorder:0.22 (AF disorder);Surface accessibility:6.22%;AF2 structural classification:Domain
258	P10963	Phosphoenolpyruvate carboxykinase (ATP)	PCK1	agwdpkyrIKVRvvcarayh	133	136	0.057	-1	0.0542173	0.019	0.087	98.605	0.083	EEEE	DDDD	0.41135753162084915	0.1387880912159741	0.9014428650716557	0.34773966058342526	0.16932994808399676	0.8878235200252473	0.1970926182598966	0.1523493256692956	0.6149516451325381	PEPCK_ATP|PF01293|31|500|0												Disorder:0.09 (AF disorder);Surface accessibility:8.27%;AF2 structural classification:Domain
259	P10964	DNA-directed RNA polymerase I subunit RPA190	RPA190	asclfchhFRLKsvevhrya	108	111	0.022	-1	0.26845488724196837	0.088	0.118	90.78	0.132	BSS-	DDDD	0.6493873471260849	0.187411	0.6456337863601349	0.5746675516190685	0.18017727391360944	0.43804562372824096	0.8906303670212511	0.13816548139055324	0.16608007903198085	RNA_pol_Rpb1_1|PF04997|8|471|0			5N5Y|7.7|EM|A|1|1664|0;4C2M|2.8|X-ray|A:P|1|1664|0;4C3H|3.27|X-ray|A|1|1664|0;4C3I|3.0|X-ray|A|1|1664|0;4C3J|3.35|X-ray|A|1|1664|0;4YM7|5.5|X-ray|AA:BA:CA:DA:EA:FA|1|1664|0;5G5L|4.8|EM|A|1|1664|0;5LMX|4.9|EM|A|1|1664|0;5M3F|3.8|EM|A|1|1664|0;5M3M|4.0|EM|A|1|1664|0;5M5W|3.8|EM|A|1|1664|0;5M5X|4.0|EM|A|1|1664|0;5M5Y|4.0|EM|A|1|1664|0;5M64|4.6|EM|A|1|1664|0;5N5Z|7.7|EM|A|1|1664|0;5N60|7.7|EM|A|1|166…			metal ion-binding site:Zinc 2|102|102|-6;metal ion-binding site:Zinc 2|105|105|-3		strand|99|101|-7;strand|106|110|0;helix|114|124|3;turn|103|105|-3				Disorder:0.12 (AF disorder);Surface accessibility:13.2%;AF2 structural classification:Domain
260	P11075	Protein transport protein SEC7	SEC7	ddptqfenLKLRktalseci	824	827	0.255	-1	0.7427291294068012	0.262	0.383	82.013	0.343	HHHH	DDDD	0.049302656785793125	0.25293812988827047	0.6193721439483579	0.16386384945068064	0.32307353087965474	0.5111306702944378	0.18058890292632346	0.26959478499221157	0.3526935247101329	Sec7|PF01369|827|1010|0			4OIY|1.5|X-ray|A:B|824|1010|0					helix|830|840|3				Disorder:0.38 (AF disorder);Surface accessibility:34.27%;AF2 structural classification:Domain
261	P11075	Protein transport protein SEC7	SEC7	cnlqnleeIKVKnvnamvil	1155	1158	0.075	-1	-1	0.147	0.184	85.74	0.209	--HH	DDDD	0.3887563838647767	0.3269262802088212	0.5628176177888773	0.7357820373215854	0.21267220409345305	0.33687448348355425	0.37617583337839394	0.2719873179961791	0.4161488267585255													Disorder:0.18 (AF disorder);Surface accessibility:20.93%;AF2 structural classification:Domain
262	P11154	Pyruvate carboxylase 1	PYC1	kmiralieFRIRgvktnipf	434	437	0.079	-1	0.3237081041102676	0.071	0.202	86.547	0.221	-EEE	DDDD	0.2640995741339564	0.00110937	0.9999999999999999	0.20757040422439527	0.064737	0.9358962072485466	0.34331809192217805	0.0667552	0.4851708624005362	Biotin_carb_C|PF02785|359|467|0;Biotin carboxylation|P11154|18|470|0												Disorder:0.2 (AF disorder);Surface accessibility:22.09%;AF2 structural classification:Domain
263	P11433	Cell division control protein 24	CDC24	ikeqgnflLKFKneetrdnw	648	651	0.484	-1	-1	0.102	0.325	91.273	0.29	EE-S	DDDD	0.16653179983400443	0.12021556003447964	0.5468657510705849	0.2233310909369606	0.24455027480688116	0.3609308091515988	0.8985807144865982	0.0484131	0.016481105143049908	PH_10|PF15411|480|663|0;PH|P11433|478|668|0												Disorder:0.32 (AF disorder);Surface accessibility:28.98%;AF2 structural classification:Domain
264	P11655	Guanine nucleotide-exchange factor SEC12	SEC12	sndnsialVKLKdlsmskif	293	296	0.061	-1	0.3273001888920266	0.037	0.204	95.6	0.183	EETT	DDDD	0.6426223844587455	0.28748794353056856	0.35679076626254724	0.987978	0.00716982	0	1	0	0				4H5I|1.36|X-ray|A:B|1|354|0;4H5J|2.6|X-ray|A:B|1|354|0				topological domain:Cytoplasmic|1|354|0	strand|280|285|-8;strand|290|294|0;strand|299|304|3;turn|295|298|0				Disorder:0.2 (AF disorder);Surface accessibility:18.35%;AF2 structural classification:Domain
265	P11927	Cell division control protein KAR1	KAR1	npkskeshIKVKpiinnkss	181	184	0.711	-1	-1	0.556	0.848	43.05	0.828	----	----	0.9661719751796969	0.0574285	0.0477587	1	1	-1	1	1	-1
266	P12683	3-hydroxy-3-methylglutaryl-coenzyme A reductase 1	HMG1	clagdllfMRFRtttgdamg	800	803	0.161	-1	0.0322958	0.039	0.207	97.795	0.051	EEEE	DDDD	0.608526	0.26594848053045383	0.6926779129017568	0.5651091581927755	0.346408	0.5577734691108637	0.28728862681712064	0.37781167290464096	0.5398912249342126	HMG-CoA_red|PF00368|645|1025|0						region of interest:Catalytic|618|1054|0	topological domain:Cytoplasmic|520|1054|0					Disorder:0.21 (AF disorder);Surface accessibility:5.12%;AF2 structural classification:Domain
267	P12684	3-hydroxy-3-methylglutaryl-coenzyme A reductase 2	HMG2	clagdllfMRFRtttgdamg	796	799	0.158	-1	0.0356577	0.037	0.2	97.98	0.01	EEEE	DDDD	0.6440397568477156	0.3017596006388892	0.6643716328250775	0.5654689814775952	0.34593345122386854	0.559091	0.28053438898988453	0.3820866472760456	0.5385100814155451	HMG-CoA_red|PF00368|641|1021|0						region of interest:Catalytic|614|1045|0	topological domain:Cytoplasmic|519|1045|0					Disorder:0.2 (AF disorder);Surface accessibility:1.02%;AF2 structural classification:Domain
268	P12685	High-affinity potassium transport protein	TRK1	irdssrrnFKMRrtktiler	148	151	0.425	-1	-1	0.284	0.515	74.58	0.67	HHHH	DDDD	0.0574171	0.10043551081282492	0.7922647741311902	0.9317663983942582	0.0582684	0.0826416	0.8394457230478766	0.12908910216019504	0.0926392													AF2 structural classification:Domain
269	P12685	High-affinity potassium transport protein	TRK1	atgingnkIKIRdkgnesnt	362	365	0.796	-1	-1	0.652	0.856	34.215	0.866	----	LLLL	0.5381745517142152	0.19397933422328456	0.092629	0.7868535059225457	0.15859200177519633	0.0392557	0.2552524904573679	0.17239943392417525	0.0878568			Other|||glycosylation site:N-linked (GlcNAc...) asparagine|P12685|369|369|4
270	P12685	High-affinity potassium transport protein	TRK1	ehidhlegMKLKrqartnte	1186	1189	0.481	-1	-1	0.437	0.526	63.235	0.523	HHHH	----	0.9355471064078239	0.11889096415460504	0.22985744730609742	0.971779	0.0436041	0.0603891	0.9552247259751488	0.0927377	0.061668336506287495	TrkH|PF02386|624|1180|-6
271	P12687	54S ribosomal protein L2, mitochondrial	MRP7	ielatsylIRVRaslkngyp	199	202	0.201	-1	-1	0.04	0.345	98.13	0.211	HHHH	DDDD	0.6963853008352212	0.14539699426386407	0.25320075667772124	0.8273071773680198	0.11360407859417102	0.0459236	0.9646041255245027	0.00199271	0	Ribosomal_L27_C|PF18471|135|371|0			3J6B|3.2|EM|R|1|371|0;5MRC|3.25|EM|R|35|371|0;5MRE|3.75|EM|R|35|371|0;5MRF|4.97|EM|R|35|371|0									Disorder:0.35 (AF disorder);Surface accessibility:21.07%;AF2 structural classification:Domain
272	P12689	DNA repair protein REV1	REV1	lsidinwgIRFKnitqvdlf	631	634	0.044	-1	0.3699718700735038	0.042	0.25	95.543	0.276	---S	DDDD	0.030410041223624534	0.29801405853913565	0.6970176522079328	0.0139206	0.25047874955097127	0.6955151719349169	0.049419504941182406	0.23171424747949593	0.42417820478001705	IMS_C|PF11799|615|746|0			2AQ4|2.32|X-ray|A|305|738|0;3BJY|2.41|X-ray|A|305|738|0;3OSP|2.5|X-ray|A|305|738|0;5WM1|1.85|X-ray|A|305|738|0;5WM8|1.92|X-ray|A|305|738|0;5WMB|2.25|X-ray|A|305|738|0;6X6Z|1.4|X-ray|A|305|746|0;6X70|2.05|X-ray|A|305|746|0;6X71|1.78|X-ray|A|305|746|0;6X72|2.19|X-ray|A|305|746|0;6X73|2.05|X-ray|A|305|746|0;6X74|1.69|X-ray|A|305|746|0;6X75|1.95|X-ray|A|305|746|0;6X76|2.53|X-ray|A|305|746|0;6X77|1.64…			region of interest:Interaction with target DNA|620|628|-3		strand|623|627|-4;helix|636|656|2				Disorder:0.25 (AF disorder);Surface accessibility:27.62%;AF2 structural classification:Domain
273	P12689	DNA repair protein REV1	REV1	dvgpdnnqLKLRlpfktivt	745	748	0.377	-1	-1	0.442	0.598	33.117	0.756	-S--	-s--	0.956146	0.10546114210511229	0.11402763945107061	0.29235097521430353	0.2709393811344055	0.31375697007881675	0.9630884578510809	0.0643254	0.032801303757212324	IMS_C|PF11799|615|746|0			2AQ4|2.32|X-ray|A|305|738|-7;3BJY|2.41|X-ray|A|305|738|-7;3OSP|2.5|X-ray|A|305|738|-7;5WM1|1.85|X-ray|A|305|738|-7;5WM8|1.92|X-ray|A|305|738|-7;5WMB|2.25|X-ray|A|305|738|-7;6X6Z|1.4|X-ray|A|305|746|0;6X70|2.05|X-ray|A|305|746|0;6X71|1.78|X-ray|A|305|746|0;6X72|2.19|X-ray|A|305|746|0;6X73|2.05|X-ray|A|305|746|0;6X74|1.69|X-ray|A|305|746|0;6X75|1.95|X-ray|A|305|746|0;6X76|2.53|X-ray|A|305|746|0;6X7…					strand|725|737|-8
274	P12695	Dihydrolipoyllysine-residue acetyltransferase component of pyruvate dehydrogenase complex, mitochondrial	LAT1	skisisklLKLRqslnatan	289	292	0.281	-1	0.404041	0.077	0.391	93.93	0.338	HHHH	DDDD	0.1097891140335843	0.0364729	0.9631966590912154	0.0676468	0.0957907	0.8704396994225928	0.14008449360576836	0.18895957361789348	0.5312339525896225	2-oxoacid_dh|PF00198|248|482|0												Disorder:0.39 (AF disorder);Surface accessibility:33.76%;AF2 structural classification:Domain
275	P12753	DNA repair protein RAD50	RAD50	rdkyqeesLRLRtrfeklss	1065	1068	0.432	-1	-1	0.218	0.516	82.465	0.56	HHHH	DDDD	0.1992469120006221	0.35872588049276194	0.549272	0.8387535245693316	0.16683068665614448	0.18479748041769184	0.6664807719236623	0.1978423266415405	0.15606995219470485							coiled-coil region|787|1108|0						AF2 structural classification:Domain
276	P12753	DNA repair protein RAD50	RAD50	ysgtdidtIKIRsdevsstv	1169	1172	0.372	-1	-1	0.249	0.394	89.96	0.187	EEEE	DDDD	0.5515126032871663	0.34103366996011397	0.6480503694637765	0.3885334699119956	0.27055509433331765	0.6487042433246819	0.364977	0.3051201131907503	0.5847100848987489													Disorder:0.39 (AF disorder);Surface accessibility:18.7%;AF2 structural classification:Domain
277	P12753	DNA repair protein RAD50	RAD50	aaaftdhfFKVKrddrqksq	1290	1293	0.266	-1	-1	0.19	0.315	87.933	0.209	EEEE	DDDD	0.9608018038456051	0.13154903947566085	0.4668589110973368	0.6394069801868272	0.24035576701216807	0.4134135881521241	0.8349030774705991	0.17574768365076024	0.28379795887778475													Disorder:0.32 (AF disorder);Surface accessibility:20.89%;AF2 structural classification:Domain
278	P12866	Alpha-factor-transporting ATPase	STE6	mhigerqgFRIRsqileayl	105	108	0.049	-1	0.21206174513109227	0.102	0.147	92.215	0.071	HHHH	DDDD	0.0695212	0.325445	0.5772324983125107	0.0549322	0.24740441262736038	0.35549430048772834	0.00257604	0.2670773839506941	0.44461969958750114	ABC_membrane|PF00664|27|306|0;ABC transmembrane type-1 1|P12866|27|319|0							topological domain:Cytoplasmic|97|150|0					Disorder:0.15 (AF disorder);Surface accessibility:7.13%;AF2 structural classification:Domain
279	P12866	Alpha-factor-transporting ATPase	STE6	hfqltyhdLKIKmqqiaskr	930	933	0.022	-1	0.26986634570688695	0.092	0.249	93.75	0.32	HHHH	DDDD	0.9794293142131529	0.0950792	0.11600647537301864	0.8993956692196008	0.12386737419017807	0.0943929	0.9450909000112868	0.0722604	0.0441649	ABC_membrane|PF00664|717|994|0;ABC transmembrane type-1 2|P12866|717|1007|0							topological domain:Cytoplasmic|887|945|0					Disorder:0.25 (AF disorder);Surface accessibility:31.97%;AF2 structural classification:Domain
280	P12868	E3 ubiquitin-protein ligase PEP5	PEP5	vtlllivlIKLKdvegidtf	462	465	0.009	-1	-1	0.181	0.233	83.75	0.424	HHHT	----	0.00831716	0.17271891844427362	0.7749198334638054	0.032459764792821234	0.2535917415812118	0.6333769980263666	0.047617869442154036	0.21301901470766596	0.6293751156271212													Disorder:0.23 (AF disorder);Surface accessibility:42.45%
281	P12887	Uracil-DNA glycosylase	UNG1	defkkpyfVKLKqfvtkeqa	120	123	0.241	-1	0.3471401045866113	0.02	0.247	98.395	0.185	HHHH	DDDD	0.23574163382752505	0.3469177330339531	0.6091083648208885	0.24263786245568048	0.3991608571210402	0.5	0.43873040861197343	0.2282410131042634	0.33664868643748525													Disorder:0.25 (AF disorder);Surface accessibility:18.53%;AF2 structural classification:Domain
282	P12962	Cap-associated protein CAF20	CAF20	vatiaqetLKVKpnnkniss	117	120	0.668	-1	-1	0.443	0.777	66.243	0.815	----	----	0.3215186986432956	0.20162475632902938	0.4651416259188331	1	1	-1	1	1	-1	CAF20|PF17052|3|153|0
283	P13134	Kexin	KEX2	MKVRkyitlcfw	1	4	0.007	-1	-1	0.651	0.83	37.785	0.906	----	----	0.3725321416122883	0.23289187669316241	0.197401	0.00154962	0.3529843333650281	0.2903397777274036	0.0490833	0.30038499202238234	0.13666142901800665							signal peptide|1|19|0
284	P13134	Kexin	KEX2	engvgdwkIKVKttenghri	570	573	0.464	-1	0.10377854799777186	0.017	0.192	98.65	0.109	EEEE	DDDD	0.7356235726922775	0.272454	0.3438855920336973	0.6577143579905878	0.20868246534527699	0.40149067949329936	0.8996465404007211	0.15814240643995242	0.12886821538688564	P_proprotein|PF01483|505|590|0;P/Homo B|P13134|462|596|0			1OT5|2.4|X-ray|A:B|123|599|0;1R64|2.2|X-ray|A:B|121|601|0;2ID4|1.9|X-ray|A:B|114|613|0				topological domain:Lumenal|114|678|0	strand|566|576|0;strand|581|595|8				Disorder:0.19 (AF disorder);Surface accessibility:10.86%;Topology:Lumenal;AF2 structural classification:Domain
285	P13181	Galactose transporter	GAL2	vitaesfpLRVKskcmalas	464	467	0.019	-1	0.10651583033623394	0.119	0.13	81.097	0.177	GGGH	DDDD	0.6331924169745571	0.28773103504886166	0.5476831297312883	0.9062175873594799	0.2261492190465855	0.25504123132916634	0.8994700485699823	0.11051697617253331	0.2375467778455898	Sugar_tr|PF00083|74|534|0							topological domain:Cytoplasmic|457|472|0;transmembrane region:Helical: Name=10|436|456|-8;transmembrane region:Helical: Name=11|473|493|6					Disorder:0.13 (AF disorder);Surface accessibility:17.7%;AF2 structural classification:Domain
286	P13185	Serine/threonine protein kinase KIN1	KIN1	pikfeihiVKVRivglagvh	1029	1032	0.183	-1	-1	0.227	0.293	72.562	0.256	EEET	DDDl	0.12850542342846288	0.2867438896551405	0.6761112989440727	0.026268054950068134	0.29957868385190595	0.5849955278537955	0.0200116	0.24450222318650336	0.2845250034551406	KA1|PF02149|1020|1064|0;KA1|P13185|1015|1064|0												Disorder:0.29 (AF disorder);Surface accessibility:25.6%;AF2 structural classification:Domain
287	P13186	Serine/threonine-protein kinase KIN2	KIN2	pikfeihiVKVRivglagvh	1112	1115	0.156	-1	-1	0.223	0.357	76.415	0.299	EEET	DDDD	0.0958733	0.2551988584362739	0.7507967270263437	0.018000565099201143	0.30026104487469574	0.6869254079687594	0.0384551	0.3057220672784626	0.2503354625720616	KA1|PF02149|1103|1147|0;KA1|P13186|1098|1147|0												Disorder:0.36 (AF disorder);Surface accessibility:29.91%;AF2 structural classification:Domain
288	P13188	Glutamine--tRNA ligase	GLN4	kykpgeaiLRMKqdlnspsp	401	404	0.444	-1	0.0862427	0.04	0.269	98.458	0.072	EEE-	DDDD	0.12859829471951412	0.015284389292361422	0.9895573105252156	0.0401117	0.00338785	1.0000000000000002	0.0201753	0.12635390007292072	0.8577228522445527	tRNA-synt_1c|PF00749|251|565|0			4H3S|2.15|X-ray|A|1|809|0					helix|412|414|8;strand|400|403|0				Disorder:0.27 (AF disorder);Surface accessibility:7.23%;AF2 structural classification:Domain
289	P13298	Orotate phosphoribosyltransferase 1	URA5	cqalrfgsFKLKsgrespyf	27	30	0.039	-1	0.4886044231578869	0.068	0.322	89.107	0.508	EE-T	DDDD	0.15624537999667237	0.3162198324445656	0.7616827347091453	0.10209674260428578	0.27950948909653284	0.7095345173605664	0.00864284	0.24434466270822058	0.6200773864021896				2PRY|2.35|X-ray|A|1|226|0;2PRZ|1.9|X-ray|A:B:C:D|1|226|0;2PS1|1.75|X-ray|A:B|1|226|0;4WML|1.73|X-ray|A|2|226|0;4WN3|1.8|X-ray|A|1|226|0			region of interest:Orotate binding|38|39|8;binding site:5-phosphoribose 1-diphosphate|30|30|0		strand|30|32|0;strand|34|39|4;strand|21|28|0				Disorder:0.32 (AF disorder);AF2 structural classification:Domain
290	P13382	DNA polymerase alpha catalytic subunit A	POL1	ntlilfgkVKLKddncvsam	372	375	0.144	-1	0.6262882259336493	0.08	0.207	87.37	0.328	EE-T	DDDD	0.9465829432829455	0.13640835411799052	0.3180979783307242	0.4078568145755112	0.23654355620718587	0.4454763186475491	0.48752248940137455	0.1964672574277807	0.31537737388699855	DNA_pol_B_exo1|PF03104|375|719|0			4B08|2.67|X-ray|A|349|1258|0;4FVM|2.3|X-ray|A|349|1258|0;4FXD|3.0|X-ray|A:B|349|1258|0;4FYD|3.1|X-ray|A:B|349|1258|0					strand|365|373|0;strand|379|386|4				Disorder:0.21 (AF disorder);Surface accessibility:32.79%;AF2 structural classification:Domain
291	P13382	DNA polymerase alpha catalytic subunit A	POL1	evydyledIRIKvetnniri	1113	1116	0.127	-1	0.30158095847113126	0.088	0.301	93.583	0.302	HHHH	DDDD	0.9366735651316215	0.19897632736259915	0.3157284643398869	0.7490740327862366	0.2377938820952905	0.24478458406330353	0.786726	0.2242779266169978	0.19898399426970775	DNA_pol_B|PF00136|783|1229|0			4B08|2.67|X-ray|A|349|1258|0;4FVM|2.3|X-ray|A|349|1258|0;4FXD|3.0|X-ray|A:B|349|1258|0;4FYD|3.1|X-ray|A:B|349|1258|0					helix|1101|1118|0;helix|1124|1127|8				Disorder:0.3 (AF disorder);Surface accessibility:30.2%;AF2 structural classification:Domain
292	P13382	DNA polymerase alpha catalytic subunit A	POL1	nmpavqvaLRMRkagrvvka	1153	1156	0.298	-1	0.6722932235897611	0.184	0.292	86.093	0.219	HHHH	DDDD	0.4412158738626911	0.1675251427208625	0.6544355723554436	0.20810411038795362	0.31022313939358714	0.5348934402733703	0.27068211173736095	0.19348	0.4522045469218561	DNA_pol_B|PF00136|783|1229|0			4B08|2.67|X-ray|A|349|1258|0;4FVM|2.3|X-ray|A|349|1258|0;4FXD|3.0|X-ray|A:B|349|1258|0;4FYD|3.1|X-ray|A:B|349|1258|0					helix|1143|1145|-8;helix|1147|1158|0				Disorder:0.29 (AF disorder);Surface accessibility:21.88%;AF2 structural classification:Domain
293	P13393	TATA-box-binding protein	SPT15	pkrfaaviMRIRepkttali	104	107	0.161	-1	0.513694	0.033	0.376	97.347	0.394	EEEE	DDDD	0.46168095711191537	0.00399855	0.9999999999999999	0.4783110653203254	0.00589991	0.9999999999999992	0.43288177019653373	0.22437250082835852	0.5850961180530012	TBP|PF00352|64|146|0			6F40|3.7|EM|U|1|240|0;1NGM|2.95|X-ray|A:E:I:M|61|240|0;1NH2|1.9|X-ray|A|61|240|0;1RM1|2.5|X-ray|A|1|240|0;1TBA||NMR|B|61|240|0;1TBP|2.6|X-ray|A:B|62|240|0;1YTB|1.8|X-ray|A:B|61|240|0;1YTF|2.5|X-ray|A|61|240|0;4B0A|1.97|X-ray|A|61|240|0;4V1N|7.8|EM|O|61|240|0;4V1O|9.7|EM|O|61|240|0;5FMF|6.0|EM|Q|61|240|0;5FYW|4.35|EM|O|1|240|0;5FZ5|8.8|EM|O|1|240|0;5OQJ|4.7|EM|O|1|240|0;5OQM|5.8|EM|O|1|240|0;5SVA|…					strand|100|106|0;strand|111|115|4;turn|96|98|-6;turn|107|110|0				Disorder:0.38 (AF disorder);Surface accessibility:39.44%;AF2 structural classification:Domain
294	P13433	DNA-directed RNA polymerase, mitochondrial	RPO41	kfdandnvLKMKptknddnn	372	375	0.595	-1	-1	0.527	0.623	35.015	0.799	T---	s---	0.9416681676292159	0.13584963210806117	0.1309038984459196	0.9576298365842677	0.032125877448026474	0.00715846	0.9098147260425035	0.14124060255764603	0.027560887509216852
295	P13433	DNA-directed RNA polymerase, mitochondrial	RPO41	klhevdlvLRLKeefdqryk	1219	1222	0.123	-1	0.3714485637872362	0.059	0.248	96.785	0.226	HHHH	DDDD	0.3898433861656802	0.3181278006712596	0.5026649835355548	0.22083371121795792	0.37391872502257334	0.46434170208257497	0.35639467121300566	0.2738153398288041	0.29777085282242116	RNA_pol|PF00940|855|1351|0												Disorder:0.25 (AF disorder);Surface accessibility:22.63%;AF2 structural classification:Domain
296	P13433	DNA-directed RNA polymerase, mitochondrial	RPO41	stdlaqkiIRIRkdlsrklg	1249	1252	0.256	-1	0.049507411819060085	0.199	0.376	84.047	0.309	HHHH	DDDD	0.7724702165776153	0.277877	0.2484652785219309	0.42692767201785325	0.28357230142082535	0.2122886206417025	0.6193091045408747	0.2376460663364149	0.0783329	RNA_pol|PF00940|855|1351|0												Disorder:0.38 (AF disorder);Surface accessibility:30.91%;AF2 structural classification:Domain
297	P13663	Aspartate-semialdehyde dehydrogenase	HOM2	dghtecisLRFKnrpapsve	262	265	0.409	-1	0.3290626450132599	0.017	0.279	98.66	0.245	EEES	DDDD	0.8001	0.20226326986135265	0.5623894965091619	0.3691400683548714	0.21071743684660849	0.5909907801007402	0.6060730931811664	0.17766683460410682	0.260658	Semialdhyde_dhC|PF02774|165|346|0						active site:Proton acceptor|256|256|-6						Disorder:0.28 (AF disorder);Surface accessibility:24.51%;AF2 structural classification:Domain
298	P13856	Ras-related protein RSR1	RSR1	lmelreqvLRIKdsdrvpmv	101	104	0.178	-1	0.497777	0.039	0.283	96.172	0.329	HHHH	DDDD	0.38121585564267374	0.10393638526095703	0.7890512605907485	0.1171670290843018	0.23476261343951826	0.729553	0.37571320633608024	0.2307829822241934	0.5411772043798685	Ras|PF00071|5|167|0												Disorder:0.28 (AF disorder);Surface accessibility:32.92%;AF2 structural classification:Domain
299	P14242	DNA mismatch repair protein PMS1	PMS1	dfldldykIRVKgyisqnsf	260	263	0.049	-1	0.2134772384240545	0.199	0.339	95.505	0.215	EEEE	DDDD	0.6548158875726713	0.2563893614080261	0.36019326401031226	0.5530799030181843	0.21898079463221437	0.3261449688873774	0.6667001599581182	0.11721266935950778	0.19902094186106015	DNA_mis_repair|PF01119|249|357|0			3H4L|2.5|X-ray|A:B|1|365|0			region of interest:DNA- and ATP-binding|1|357|0		strand|259|267|0				Disorder:0.34 (AF disorder);Surface accessibility:21.47%;AF2 structural classification:Domain
300	P14242	DNA mismatch repair protein PMS1	PMS1	lpvfekngFKLKideeeefg	753	756	0.218	-1	0.4694441835344949	0.128	0.256	93.22	0.248	--EE	DDDD	0.34677459154685913	0.20476963326333794	0.5636014375435069	0.4232106818797343	0.2686980676941088	0.34229330818661585	0.2899929958837679	0.25260247043623557	0.2887585691656991	MutL_C|PF08676|673|827|0			4E4W|2.5|X-ray|B|635|873|0;4FMN|2.69|X-ray|B|635|873|0;4FMO|3.04|X-ray|B|635|873|0			region of interest:Interaction with MLH1|661|873|0		helix|747|750|-3				Disorder:0.26 (AF disorder);Surface accessibility:24.83%;AF2 structural classification:Domain
301	P14284	DNA polymerase zeta catalytic subunit	REV3	aqvhktleVKIRasfkrkkd	110	113	0.263	-1	0.3001639628185584	0.239	0.476	88.95	0.291	HHHH	DDDD	0.9341121009221763	0.105297	0.11689490106406486	0.9443254677342953	0.0577649	0.026187717442595237	0.8945727379196223	0.1369462579299332	0.0333449	DNA_pol_B_exo1|PF03104|64|239|0			6V8P|4.1|EM|A|1|1504|0;6V93|3.1|EM|A|1|1504|0									Surface accessibility:29.11%;AF2 structural classification:Domain
302	P14291	Protein RED1	RED1	sddiwhfiLKLRfsseinid	85	88	0.041	-1	-1	0.162	0.353	89.447	0.264	TT-E	DDDD	0.930995	0.04772	0.0801462	1	1	-1	1	1	-1													Disorder:0.35 (AF disorder);Surface accessibility:26.36%;AF2 structural classification:Domain
303	P14291	Protein RED1	RED1	knlknkiqIKLRqpfhecvr	299	302	0.244	-1	-1	0.109	0.286	93.135	0.216	EEES	DDDD	0.3276062439369074	0.2477326160471924	0.28970690694898643	1	1	-1	1	1	-1	Red1|PF07964|124|822|0												Disorder:0.29 (AF disorder);Surface accessibility:21.57%;AF2 structural classification:Domain
304	P14693	Sorting assembly machinery 35 kDa subunit	SAM35	citnvkepIKLKtfveneck	303	306	0.124	-1	0.2675620474097914	0.034	0.231	97.122	0.166	-HHH	DDDD	0.6578806367590323	0.21901042376800248	0.18600232545572257	1	0	0	1	1	-1													Disorder:0.23 (AF disorder);Surface accessibility:16.59%;AF2 structural classification:Domain
305	P14736	DNA repair protein RAD4	RAD4	leswntllLKLRirsklnst	654	657	0.163	-1	-1	0.141	0.59	92.34	0.602	HHHH	DDDD	0.00796499	0.18096953208581737	0.6600802244732971	0.00321775	0.27534752564691656	0.5099012034575188	0.10026043113628742	0.20533884915447537	0.28826490956651685													AF2 structural classification:Domain
306	P14736	DNA repair protein RAD4	RAD4	swntlllkLRIRsklnstyg	656	659	0.143	-1	-1	0.169	0.608	89.855	0.558	HHHH	DDDD	0.00509578	0.26402853332511966	0.6470212663074106	3.433779028953644e-05	0.0980274	0.7449702278395987	0.00139809	0.10476438489491324	0.5066243503423835													AF2 structural classification:Domain
307	P14737	DNA repair protein RAD9	RAD9	erlrsqisLKFKkfnyifht	1264	1267	0.046	-1	-1	0.142	0.304	85.7	0.441	HHHT	DDDD	0.9465107975814454	0.0662772	0.0865893	0.9465771582102992	0.000888384	0	1	0	0													Disorder:0.3 (AF disorder);Surface accessibility:44.07%;AF2 structural classification:Domain
308	P14741	Translation initiation factor eIF-2B subunit alpha	GCN3	aiealvtlLRIKtpetaaem	34	37	0.117	-1	0.3807333866117857	0.112	0.221	86.602	0.38	HHHH	DDDD	0.5704721838637643	0.2624852659512359	0.5899841762341144	0.8684257504132491	0.20993389981198537	0.1983825404347016	0.4994152873047093	0.33509960039245246	0.17256475068104646	IF-2B|PF01008|15|292|0			6I3M|3.93|EM|A:B|1|305|0;6I7T|4.61|EM|A:B|1|305|0;6QG0|4.2|EM|A:B|1|305|0;6QG1|4.2|EM|A:B|1|305|0;6QG2|4.6|EM|A:B|1|305|0;6QG3|9.4|EM|A:B|1|305|0;6QG5|10.1|EM|A:B|1|305|0;6QG6|4.65|EM|A:B|1|305|0									Disorder:0.22 (AF disorder);Surface accessibility:37.98%;AF2 structural classification:Domain
309	P14741	Translation initiation factor eIF-2B subunit alpha	GCN3	lnhaankfIRFRcvvtesrp	147	150	0.137	-1	0.0948495	0.037	0.236	98.18	0.32	---E	DDDD	0.14251221288704635	0.14609	0.8343890593381691	0.19565120884512024	0.2839550106499683	0.49091141878265776	0.6595663020891547	0.1536072008581565	0.30963309788145593	IF-2B|PF01008|15|292|0			6I3M|3.93|EM|A:B|1|305|0;6I7T|4.61|EM|A:B|1|305|0;6QG0|4.2|EM|A:B|1|305|0;6QG1|4.2|EM|A:B|1|305|0;6QG2|4.6|EM|A:B|1|305|0;6QG3|9.4|EM|A:B|1|305|0;6QG5|10.1|EM|A:B|1|305|0;6QG6|4.65|EM|A:B|1|305|0									Disorder:0.24 (AF disorder);Surface accessibility:32.05%;AF2 structural classification:Domain
310	P14742	Glutamine--fructose-6-phosphate aminotransferase [isomerizing]	GFA1	faaalegaLKIKeisymhse	589	592	0.072	-1	0.049693263031635765	0.046	0.144	95.662	0.15	HHHH	DDDD	0.21642194691123112	0.00513032	1	0.13467436098216284	0.11630928273754437	0.939471	0.0427556	0.26436542714220207	0.8121698873037617	SIS|PF01380|565|700|0;SIS 2|P14742|562|707|0												Disorder:0.14 (AF disorder);Surface accessibility:15.01%;AF2 structural classification:Domain
311	P14743	Glycylpeptide N-tetradecanoyltransferase	NMT1	wkkdwhigVRVKetqklvaf	137	140	0.107	-1	0.3103684663440883	0.019	0.206	98.185	0.177	EEET	DDDD	0.1301475929860086	0.0907702	0.9045502573163027	0.3436649741148261	0.29117999361245517	0.6312316715409103	0.3113825468838481	0.26206783068153333	0.6039892649154815	NMT|PF01233|58|217|0			1IIC|2.2|X-ray|A:B|34|455|0;1IID|2.5|X-ray|A|34|455|0;2NMT|2.9|X-ray|A|34|455|0;2P6E|2.9|X-ray|A:B:C:D:E:F|1|455|0;2P6F|3.1|X-ray|A:B:C:D:E:F|1|455|0;2P6G|3.0|X-ray|A:B:C:D:E:F|1|455|0					helix|131|133|-4;strand|134|139|0;strand|145|158|5;turn|140|142|0				Disorder:0.21 (AF disorder);Surface accessibility:17.73%;AF2 structural classification:Domain
312	P14772	Bile pigment transporter 1	BPT1	ktqmkykdMRIKtitellna	470	473	0.091	-1	0.16991074635207334	0.094	0.258	90.748	0.212	HHHH	DDDD	0.6296369864876681	0.26593023304695984	0.4603157705798186	0.6046947986286162	0.29811367488503254	0.25	0.14743468463191386	0.26984952760221725	0.2995690536451087	ABC_membrane|PF00664|292|566|0;ABC transmembrane type-1 1|P14772|292|578|0							topological domain:Cytoplasmic|456|518|0					Disorder:0.26 (AF disorder);Surface accessibility:21.18%;AF2 structural classification:Domain
313	P14904	Vacuolar aminopeptidase 1	APE1	gshvdaltVKLKpvsfkdta	138	141	0.239	-1	0.11378757554848289	0.014	0.216	98.89	0.132	EEE-	DDDD	0.3277276171010611	0.21742930634480628	0.6739585800954357	0.2931903028159505	0.24117304044056762	0.563672	0.26994517900611964	0.2556727353071656	0.36833408636910536	Peptidase_M18|PF02127|59|501|0			4R8F|2.5|X-ray|A:B:C:D|46|514|0;5JGF|1.83|X-ray|A:B:C:D|46|514|0;5JH9|2.1|X-ray|A:B:C:D|1|514|0;5JM9|24.0|EM|A|1|514|0			metal ion-binding site:Zinc 1|132|132|-6		strand|127|132|-6;strand|136|140|0				Disorder:0.22 (AF disorder);Surface accessibility:13.17%;AF2 structural classification:Domain
314	P14905	Cytochrome B translational activator protein CBS2	CBS2	ihqefqlsLKVKgriqfhia	167	170	0.085	-1	-1	0.115	0.262	84.645	0.404	E---	DDDD	0.8343608338788595	0.1229206391079721	0.1179731058599583	0.9570819750371283	0.0026102	0	1	1	-1													Disorder:0.26 (AF disorder);Surface accessibility:40.42%;AF2 structural classification:Domain
315	P14906	Protein translocation protein SEC63	SEC63	tdlditmnMKVRdspaveqv	608	611	0.48	-1	0.42954754649188126	0.243	0.476	94.698	0.226	EEE-	DDDD	0.0799432	0.30494450691118635	0.4874053903022939	0.13802110619187258	0.2231640557939411	0.3398724334389404	0.16590021526437232	0.24357368766605902	0.26774529091592125				6N3Q|3.68|EM|D|1|663|0;6ND1|4.1|EM|A|1|663|0			compositionally biased region:Asp/Glu-rich (highly acidic)|612|663|1	topological domain:Cytoplasmic|240|663|0					Surface accessibility:22.58%;AF2 structural classification:Domain
316	P15179	Aspartate--tRNA ligase, mitochondrial	MSD1	nphlitkfLKLKkgdivcgc	430	433	0.097	-1	0.3757023248417072	0.041	0.257	96.472	0.348	H---	DDDD	0.20301065817681146	0.36528748770463193	0.5303250316705295	0.36593273220330164	0.29870721947596857	0.23382764235742998	0.42853735230242657	0.139761	0.20122573653377399	tRNA-synt_2|PF00152|145|628|0												Disorder:0.26 (AF disorder);Surface accessibility:34.78%;AF2 structural classification:Domain
317	P15179	Aspartate--tRNA ligase, mitochondrial	MSD1	sthhpftmVKLKdyeklekt	525	528	0.321	-1	0.4495036757639662	0.047	0.339	97.51	0.388	B-GG	DDDD	0.8332238278061923	0.1472373044987811	0.39351069876447375	0.976398	0.0629529	0.10502372453468146	0.9681424416896568	0.0884852	0.0902722	tRNA-synt_2|PF00152|145|628|0												Disorder:0.34 (AF disorder);Surface accessibility:38.82%;AF2 structural classification:Domain
318	P15380	Proline-specific permease	PUT4	wmcgciayLRFRkaifyngl	503	506	0.003	-1	-1	0.044	0.197	96.975	0.113	HHHH	DDDD	0.10530327622905943	0.1648158121630815	0.7718746371124879	0.0519618	0.086719	0.81158	0.00843779	0.085967	0.6691320392980281	AA_permease|PF00324|114|588|0							transmembrane region:Helical|483|503|0					Disorder:0.2 (AF disorder);Surface accessibility:11.31%;Topology:Transmembrane;AF2 structural classification:Domain
319	P15436	DNA polymerase delta catalytic subunit	POL3	nkncdifyMRVKvkkelqek	1079	1082	0.126	-1	0.13911456099968905	0.14	0.297	87.095	0.186	HHHH	DDDD	0.26970602449521536	0.2516879208022038	0.766218	0.21761843487148366	0.2710430391226829	0.6912517170112653	0.14879635679485317	0.2808061918093101	0.3590546793320861	zf-C4pol|PF14260|1009|1080|0			6P1H|3.2|EM|A|1|1097|0		mutagenesis site:Abolishes iron-sulfur-binding.|C->A|1074|1074|-5;mutagenesis site:In pol3-13: synthetically lethal with mutations of NBP35, DRE2 and TAH18.|C->S|1074|1074|-5	short sequence motif:CysB motif|1056|1074|-5;metal ion-binding site:Iron-sulfur (4Fe-4S)|1074|1074|-5		strand|1074|1076|-3;turn|1077|1079|0;helix|1080|1094|0				Disorder:0.3 (AF disorder);Surface accessibility:18.64%;AF2 structural classification:Domain
320	P15436	DNA polymerase delta catalytic subunit	POL3	ncdifymrVKVKkelqekve	1081	1084	0.114	-1	0.22530830061383617	0.138	0.291	87.83	0.239	HHHH	DDDD	0.8772186114515648	0.24046496232982079	0.4449000684166383	0.8082079814890273	0.2539076948505897	0.3608042627865766	0.5921761409631072	0.2992630014151789	0.22500925717917397	zf-C4pol|PF14260|1009|1080|-1			6P1H|3.2|EM|A|1|1097|0		mutagenesis site:Abolishes iron-sulfur-binding.|C->A|1074|1074|-7;mutagenesis site:In pol3-13: synthetically lethal with mutations of NBP35, DRE2 and TAH18.|C->S|1074|1074|-7	short sequence motif:CysB motif|1056|1074|-7;metal ion-binding site:Iron-sulfur (4Fe-4S)|1074|1074|-7		strand|1074|1076|-5;turn|1077|1079|-2;helix|1080|1094|0				Disorder:0.29 (AF disorder);Surface accessibility:23.88%;AF2 structural classification:Domain
321	P15442	eIF-2-alpha kinase GCN2	GCN2	aklpnnsmFKFKavvnpkpi	231	234	0.323	-1	-1	0.197	0.309	85.405	0.153	EEEE	DDDD	0.0776025	0.17884965709486794	0.5709342177085931	0.0891581	0.2567810538544342	0.2157274703376007	0.0625148	0.2624017522870231	0.13894444426007535													Disorder:0.31 (AF disorder);Surface accessibility:15.28%;AF2 structural classification:Domain
322	P15442	eIF-2-alpha kinase GCN2	GCN2	nhkrkykpLKIKklstnvdi	1466	1469	0.317	-1	-1	0.257	0.487	89.877	0.137	EEEE	DDDD	0.11655712340525053	0.2987629875382156	0.5402097614034646	0.00128065	0.1664931730984733	0.5737870473102065	0.16362786813367283	0.22830823131493705	0.20253455540543783	HGTP_anticodon2|PF12745|1387|1657|0						region of interest:Histidyl-tRNA synthetase-like|999|1519|0						Surface accessibility:13.75%;AF2 structural classification:Domain
323	P15565	tRNA (guanine(26)-N(2))-dimethyltransferase, mitochondrial	TRM1	idfyvrvfVKVKtspievkn	308	311	0.083	-1	0.2250698510149973	0.042	0.18	98.07	0.087	EEEE	DDDD	0.73036	0.17300261250175916	0.5764235095696434	0.5687729911976398	0.2937106226748213	0.4524669782498752	0.3931111779137197	0.3529398633433328	0.3822159608879305	TRM|PF02005|33|490|0												Disorder:0.18 (AF disorder);Surface accessibility:8.68%;AF2 structural classification:Domain
324	P15625	Phenylalanine--tRNA ligase alpha subunit	FRS2	vstnaykdLKFKpynfnsqg	208	211	0.284	-1	0.40442656573772573	0.162	0.653	81.97	0.453	--B-	DDDD	0.4131319647688738	0.3159722689667833	0.6926704984158805	0.4016859703307714	0.3591919292937494	0.5458012255748772	0.4519185404387539	0.15543721228093094	0.36429049802844904	tRNA-synt_2d|PF01409|212|492|1												Surface accessibility:45.3%;AF2 structural classification:Domain
325	P15625	Phenylalanine--tRNA ligase alpha subunit	FRS2	fermgvtgLRFKptynpyte	405	408	0.281	-1	0.10257573483483505	0.058	0.321	96.863	0.359	-EEE	DDDD	0.2884252829743409	0.058206179936557495	0.9709806056286312	0.3933437208422522	0.0938224	0.8550618076290348	0.2207839831494293	0.16479129463247102	0.633129	tRNA-synt_2d|PF01409|212|492|0												Disorder:0.32 (AF disorder);Surface accessibility:35.93%;AF2 structural classification:Domain
326	P15700	Uridylate kinase	URA6	yfetkskvVRVRcdrsvedv	181	184	0.159	-1	0.2623711586180569	0.031	0.306	97.25	0.314	EEEE	DDDD	0.8482025864527463	0.2246775121371431	0.39072680770029605	0.8327652623200225	0.24095245718338248	0.3021135750157089	0.9049725486782096	0.17049427175858822	0.1956776045016991	ADK|PF00406|21|179|-2			1UKY|2.13|X-ray|A|2|204|0;1UKZ|1.9|X-ray|A|2|204|0			binding site:ATP: via carbonyl oxygen|187|187|3		turn|176|178|-3;strand|180|184|0;helix|168|175|-6;helix|189|203|5				Disorder:0.31 (AF disorder);Surface accessibility:31.4%;AF2 structural classification:Domain
327	P15992	Heat shock protein 26	HSP26	lneeskdkVKVKesssgkfk	148	151	0.505	-1	-1	0.106	0.444	88.8	0.553	-S--	DDDD	0.908489	0.12200048975009703	0.3071052056519591	0.835053	0.18776705382911518	0.16980810151092107	0.9696287314809153	0.0723243	0.071025	HSP20|PF00011|96|207|0;sHSP|P15992|86|207|0												AF2 structural classification:Domain
328	P16370	DNA-directed RNA polymerase II subunit RPB3	RPB3	mseegpqVKIReaskdnvd	8	11	0.441	-1	0.37725052070023857	0.105	0.478	96.012	0.497	EEEE	DDDD	0.3939772715673762	0.2493365606928569	0.6693632194665804	0.6504717092017827	0.1863402186835814	0.46999286132440266	0.714326	0.12309831862499743	0.3961725831917722	RNA_pol_L|PF01193|19|255|8		Acetylation|||N-acetylserine|P16370|2|2|-6	3HOV|3.5|X-ray|C|1|318|0;1I3Q|3.1|X-ray|C|1|318|0;1I50|2.8|X-ray|C|1|318|0;1I6H|3.3|X-ray|C|1|318|0;1K83|2.8|X-ray|C|1|318|0;1NIK|4.1|X-ray|C|1|318|0;1NT9|4.2|X-ray|C|1|318|0;1PQV|3.8|X-ray|C|1|318|0;1R5U|4.5|X-ray|C|1|318|0;1R9S|4.25|X-ray|C|1|318|0;1R9T|3.5|X-ray|C|1|318|0;1SFO|3.61|X-ray|C|1|318|0;1TWA|3.2|X-ray|C|1|318|0;1TWC|3.0|X-ray|C|1|318|0;1TWF|2.3|X-ray|C|1|318|0;1TWG|3.3|X-ray|C|1|318…		mutagenesis site:Transcript termination readthrough.|K->E|9|9|0			strand|5|7|-1;strand|11|13|0;strand|15|18|4			initiator methionine:Removed|1|1|-7	Surface accessibility:49.74%;AF2 structural classification:Domain
329	P16467	Pyruvate decarboxylase isozyme 2	PDC5	ivefhsdhIKIRnatfpgvq	314	317	0.197	-1	0.32960975225785455	0.015	0.291	98.635	0.208	EEET	DDDD	0.6720465281015895	0.21550646233344808	0.5824506008297149	0.8126320783196613	0.18947783596029225	0.26859837271469045	0.5773400370470027	0.22571993982668534	0.27241836158582244	TPP_enzyme_M|PF00205|201|337|0												Disorder:0.29 (AF disorder);Surface accessibility:20.76%;AF2 structural classification:Domain
330	P16521	Elongation factor 3A	YEF3	killnktqLRLKrarrygic	451	454	0.099	-1	0.13327426449699084	0.202	0.195	91.295	0.07	EEEE	DDDD	0.5604596519920328	0.16952551047157866	0.9305257625349326	0.25959530682757714	0.013963986252126886	0.9889961986116134	0.7550836840987019	0.10444862171785141	0.34971413771152626	ABC_tran|PF00005|446|572|0;ABC transporter 1|P16521|426|641|0			2IW3|2.4|X-ray|A:B|2|981|0;2IWH|3.0|X-ray|A:B|2|981|0;2IX3|2.7|X-ray|A:B|2|981|0;2IX8|6.0|EM|A|2|977|0					strand|443|454|0;strand|458|462|4				Disorder:0.2 (AF disorder);Surface accessibility:6.96%;AF2 structural classification:Domain
331	P16521	Elongation factor 3A	YEF3	eyiinyegLKLRkykgnfte	616	619	0.043	-1	0.24711078854514643	0.168	0.266	85.403	0.345	TEEE	DDDD	0.35492571844277293	0.20629800873325782	0.8327102349501976	0.5261586301709507	0.3134962942508559	0.47716229148837314	0.8645777944819637	0.113343	0.17604169534092762	ABC transporter 1|P16521|426|641|0			2IW3|2.4|X-ray|A:B|2|981|0;2IWH|3.0|X-ray|A:B|2|981|0;2IX3|2.7|X-ray|A:B|2|981|0;2IX8|6.0|EM|A|2|977|0					helix|625|631|6;strand|608|614|-2;strand|617|623|0				Disorder:0.27 (AF disorder);Surface accessibility:34.47%;AF2 structural classification:Domain
332	P16522	Anaphase-promoting complex subunit CDC23	CDC23	efnimikfFKLKvfeelngq	299	302	0.009	-1	-1	0.221	0.244	87.087	0.087	HHHH	DDDD	0.0949684	0.24530356473809198	0.44584833024924336	0.0627528	0.2752404907378897	0.31733344019429016	0.00614351	0.22968398959930997	0.28030241893888397						mutagenesis site:In CDC23-49: G2/M cell cycle arrest at 37 degrees Celsius: when associated with P-326.|E->K|306|306|4							Disorder:0.24 (AF disorder);Surface accessibility:8.75%;AF2 structural classification:Domain
333	P16622	Ferrochelatase, mitochondrial	HEM15	tvynimqkLKFKnpyrlvwq	263	266	0.064	-1	0.4078860836679872	0.035	0.312	98.67	0.494	TTT-	DDDD	0.632271	0.34593577299229616	0.6488844578618476	0.7482884454731569	0.23219058122047612	0.529338	0.8577327315603097	0.22469025665518744	0.23758774006595398	Ferrochelatase|PF00762|38|357|0			1L8X|2.7|X-ray|A:B|32|393|0;1LBQ|2.4|X-ray|A:B|32|393|0					strand|269|274|3;helix|248|262|-1;turn|263|265|0				Disorder:0.31 (AF disorder);Surface accessibility:49.39%;AF2 structural classification:Domain
334	P16658	tRNA-splicing endonuclease subunit SEN2	SEN2	kqreslrkFKLKqtedvgiv	176	179	0.339	-1	-1	0.238	0.497	86.16	0.481	HHHH	DDDD	0.7015620174611297	0.13801472156968803	0.20030570743428028	0.011736873335755675	0.26759870410980957	0.158513	0.796049	0.17784900831575262	0.040352643999524776							coiled-coil region|119|174|-2						Surface accessibility:48.1%;AF2 structural classification:Domain
335	P16661	Chitobiosyldiphosphodolichol beta-mannosyltransferase	ALG1	nlaysilqLKFKgnfyhplv	171	174	0.009	-1	-1	0.055	0.276	88.805	0.607	HHTT	DDDD	0.5296514925491776	0.3196574255202403	0.48567477677226495	0.7269575314651465	0.27372289046460935	0.30786107514534333	0.6593898997396562	0.2583059601782962	0.2503000460049206								topological domain:Lumenal|35|449|0					Disorder:0.28 (AF disorder);Topology:Lumenal;AF2 structural classification:Domain
336	P16664	Guanine nucleotide exchange factor subunit RGP1	RGP1	ggehisiaFRFKhlgsqhel	36	39	0.158	-1	-1	0.062	0.216	95.92	0.17	EEEE	DDDD	0.15440593490107118	0.28196546706774467	0.38935037263128763	0.000475557	0.2970183154746473	0.39365717597324035	1	0	0													Disorder:0.22 (AF disorder);Surface accessibility:17.0%;AF2 structural classification:Domain
337	P16861	ATP-dependent 6-phosphofructokinase subunit alpha	PFK1	kaqsqgalLKIRlvmsapid	97	100	0.267	-1	0.27267879538646195	0.306	0.474	90.672	0.053	EEEE	DDDD	0.00293943	0.14907977961609062	0.7135588303852762	0.0552883	0.3991631208066865	0.0517425	0.2703936640991237	0.20725727976950323	0.014551820434900133	Pfk_N|PF18468|8|101|0		Ubiquitylation|||cross-link:Glycyl lysine isopeptide (Lys-Gly) (interchain with G-Cter in ubiquitin)|P16861|89|89|-8				region of interest:N-terminal catalytic PFK domain 1|1|580|0						Surface accessibility:5.29%;AF2 structural classification:Domain
338	P16861	ATP-dependent 6-phosphofructokinase subunit alpha	PFK1	spntdakvLRFKfdthgekv	903	906	0.452	-1	0.8651275195392842	0.317	0.481	66.953	0.243	H-EE	LLLL	0.4877916136553966	0.1703320977678322	0.44568831018877286	0.9503722499742648	0.0484132	0.0679283	0.9886261672835505	0.00861983	0				3O8O|2.9|X-ray|A:C:E:G|201|987|0			region of interest:C-terminal regulatory PFK domain 2|595|987|0						Surface accessibility:24.34%
339	P16861	ATP-dependent 6-phosphofructokinase subunit alpha	PFK1	igdilsgrLKLRaevaalaa	973	976	0.199	-1	-1	0.186	0.348	83.047	0.287	HHHH	DDDD	0.2730593637015135	0.25124363267664934	0.5710270870421477	0.9257461546445119	0.00313341	0.10850722121387993	0.9155947296039274	0.0969079	0.025632107455272512				3O8O|2.9|X-ray|A:C:E:G|201|987|0			region of interest:C-terminal regulatory PFK domain 2|595|987|0		helix|960|969|-4;helix|972|978|0				Disorder:0.35 (AF disorder);Surface accessibility:28.75%;AF2 structural classification:Domain
340	P17065	Rab guanine nucleotide exchange factor SEC2	SEC2	yplchwclLKLRqtceifaf	378	381	0.022	-1	-1	0.103	0.232	90.565	0.228	HHHH	DDDD	0.10087614343738147	0.2688292297584258	0.5883835382666689	0.13817100390950857	0.2653331741603122	0.37211675317855963	0.164072	0.2410689804843268	0.36821953784295014													Disorder:0.23 (AF disorder);Surface accessibility:22.8%;AF2 structural classification:Domain
341	P17076	60S ribosomal protein L8-A	RPL8A	qrqkkilsIRLKvpptiaqf	67	70	0.274	-1	-1	0.042	0.407	95.638	0.486	HHSE	DDDD	0.37977305765340574	0.2830999207684711	0.786372	0.3285903656107645	0.28690515843795333	0.7424571985135733	0.12803975393217945	0.31214980928202674	0.6064776355393944				3J6X|6.1|EM|L8|1|256|0;3J6Y|6.1|EM|L8|1|256|0;3J77|6.2|EM|L8|1|256|0;3J78|6.3|EM|L8|1|256|0;3JCT|3.08|EM|G|1|256|0;4U3M|3.0|X-ray|L8:l8|2|256|0;4U3N|3.2|X-ray|L8:l8|2|256|0;4U3U|2.9|X-ray|L8:l8|2|256|0;4U4N|3.1|X-ray|L8:l8|2|256|0;4U4O|3.6|X-ray|L8:l8|2|256|0;4U4Q|3.0|X-ray|L8:l8|2|256|0;4U4R|2.8|X-ray|L8:l8|2|256|0;4U4U|3.0|X-ray|L8:l8|2|256|0;4U4Y|3.2|X-ray|L8:l8|2|256|0;4U4Z|3.1|X-ray|L8:l8|2|…					turn|73|76|3;strand|77|80|7				Surface accessibility:48.59%;AF2 structural classification:Domain
342	P17119	Kinesin-like protein KAR3	KAR3	tkieklkfMKIKqfeneras	211	214	0.278	-1	-1	0.224	0.544	79.553	0.521	HHHH	CCCC	0.40154762355299845	0.2493777086539531	0.21004349651245457	0.9270293912436744	0.0849759	0.0649841	0.9246631869957816	0.12579937229061694	0.0336094							coiled-coil region|110|357|0
343	P17119	Kinesin-like protein KAR3	KAR3	ekrnayeaIKVKvkekeeet	313	316	0.491	-1	-1	0.096	0.544	91.85	0.546	HHHH	DDDD	0.4148051316580683	0.2575000111455297	0.1423112574080897	0.9190069891556274	0.0939228	0.049048117195401156	0.8926771105167312	0.11801459326624003	0.0632828							coiled-coil region|110|357|0						AF2 structural classification:Domain
344	P17119	Kinesin-like protein KAR3	KAR3	rnayeaikVKVKekeeettr	315	318	0.471	-1	-1	0.094	0.537	91.718	0.529	HHHH	DDDD	0.45222554491049793	0.2751381970177179	0.12761547100738996	0.9698736549870086	0.014273547450917273	0.00655144	0.8784898892297686	0.10035719305268995	0.0722503							coiled-coil region|110|357|0						AF2 structural classification:Domain
345	P17214	Telomere elongation protein EST1	EST1	lspkeecvLRIRsiifsgmk	544	547	0.063	-1	0.18249097673553852	0.065	0.287	95.838	0.12	HHHH	DDDD	0.00235375	0.27245801244837575	0.5279625807124748	1	1	-1	1	1	-1													Disorder:0.29 (AF disorder);Surface accessibility:12.01%;AF2 structural classification:Domain
346	P17214	Telomere elongation protein EST1	EST1	kfdlispnIKIKrqialsei	580	583	0.14	-1	-1	0.409	0.559	44.082	0.593	GHHH	ssss	0.9031513047063848	0.10554967958891051	0.030536257108226435	1	1	-1	1	1	-1
347	P17423	Homoserine kinase	THR1	mvraFKIKvpassani	5	8	0.204	-1	0.4099247032553847	0.039	0.138	98.562	0.121	EEEE	DDDD	0.649684	0.1999298384635993	0.6895487590151989	0.5577680196869161	0.24152507755423516	0.5535939044845324	0.9383334543593191	0.0602375	0.2615629329761713												initiator methionine:Removed|1|1|-4	Disorder:0.14 (AF disorder);Surface accessibility:12.15%;AF2 structural classification:Domain
348	P17442	Phosphate system positive regulatory protein PHO81	PHO81	yylaresdLRIKfnilhsky	92	95	0.057	-1	-1	0.125	0.319	88.443	0.325	HHHH	DDDD	0.6000693877233332	0.21158515199505998	0.45470224748681276	0.6298597525940581	0.22953903372901777	0.3636459874368675	0.233462	0.21296255037437278	0.1604487509626904	SPX|PF03105|97|171|2;SPX|P17442|1|169|0												Disorder:0.32 (AF disorder);Surface accessibility:32.53%;AF2 structural classification:Domain
349	P17442	Phosphate system positive regulatory protein PHO81	PHO81	nflekkifIKLKlrpglesi	714	717	0.083	-1	-1	0.305	0.376	86.545	0.143	EEEE	DDDD	0.8967642025221165	0.18340691805357082	0.353615	0.9673804302636866	0.0622031	0.14356691138804706	0.9290446723007435	0.0552204	0.0737565													Disorder:0.38 (AF disorder);Surface accessibility:14.31%;AF2 structural classification:Domain
350	P17442	Phosphate system positive regulatory protein PHO81	PHO81	lekkifikLKLRpglesikl	716	719	0.106	-1	-1	0.301	0.383	86.47	0.201	EE--	DDDD	0.9616748512147637	0.17341144289423815	0.2437326862638787	0.9550704076522116	0.12132730008894801	0.15090072963244944	0.9114809315183642	0.0715984	0.0864209													Disorder:0.38 (AF disorder);Surface accessibility:20.11%;AF2 structural classification:Domain
351	P17558	37S ribosomal protein PET123, mitochondrial	PET123	rspeeselLKLKrnynrsll	176	179	0.401	-1	-1	0.044	0.576	96.935	0.514	HHHH	cccc	0.26280379962195466	0.24414403644161659	0.5445678980319298	1	0	0	1	1	-1				5MRC|3.25|EM|VV|2|234|0;5MRE|3.75|EM|VV|2|234|0;5MRF|4.97|EM|VV|2|234|0
352	P17649	4-aminobutyrate aminotransferase	UGA1	vggcavhaVRLRpsltfeek	444	447	0.217	-1	0.00461066	0.019	0.107	98.763	0.002	EEE-	DDDD	0.025826893683055907	0.0394892	0.9618855453961795	0.0161162	0.0631919	0.9291681431737878	0.019859639484937887	0.24174849083517416	0.6727474182717018	Aminotran_3|PF00202|37|468|0												Disorder:0.11 (AF disorder);Surface accessibility:0.2%;AF2 structural classification:Domain
353	P17883	Superkiller protein 3	SKI3	gktlsqnrLKLKasdpdyqi	194	197	0.274	-1	0.6896085889956263	0.208	0.421	77.228	0.606	TTS-	DDDD	0.2558908336994638	0.2599770098186022	0.36295146672709677	0.32942862150692764	0.24018697700974007	0.21151200220527258	0.624042	0.22756925410926482	0.0686046	TPR_22|PF18833|151|241|0			4BUJ|3.7|X-ray|B:F|1|1432|0;5MC6|3.8|EM|i|1|1432|0									AF2 structural classification:Domain
354	P17891	Clathrin light chain	CLC1	rsklkeilLRLKgnakapga	222	225	0.39	-1	-1	0.189	0.53	85.3	0.485	HHHT	DDDD	0.2757209938142389	0.31285572554576413	0.5602128493601551	0.16896194119117075	0.23599962504145666	0.563718	0.1632864035446067	0.24107899927036358	0.5498092959490712	Clathrin_lg_ch|PF01086|1|233|0												Surface accessibility:48.47%;AF2 structural classification:Domain
355	P18412	Ty transcription activator TEC1	TEC1	imkngttkIKIRnanfgrne	155	158	0.377	-1	-1	0.103	0.293	89.037	0.241	EEET	DDDD	0.3082161522680112	0.25772501170346995	0.6582446630418072	0.8784781818406969	0.13852151415942981	0.3227020971238354	0.6102541055290356	0.24309640248961337	0.33989558448612905	TEA|PF01285|128|195|0						DNA-binding region:TEA|125|199|0						Disorder:0.29 (AF disorder);Surface accessibility:24.12%;AF2 structural classification:Domain
356	P18480	SWI/SNF chromatin-remodeling complex subunit SNF5	SNF5	qdrlggddLRIRikldivvg	542	545	0.188	-1	0.0835041	0.227	0.316	87.065	0.096	-EEE	DDDD	0.34277260413274846	0.24600681614523148	0.5457541389549659	0.21976019447554448	0.28194975261367955	0.5091897312220246	0.29468	0.25943862373979576	0.47132978243819323	SNF5|PF04855|450|672|0			6UXV|4.7|EM|C|1|905|0;6UXW|8.96|EM|C|1|905|0;7C4J|2.89|EM|F|1|905|0			compositionally biased region:Asp/Glu-rich (acidic)|489|588|0		strand|543|550|0				Disorder:0.32 (AF disorder);Surface accessibility:9.65%;AF2 structural classification:Domain
357	P18480	SWI/SNF chromatin-remodeling complex subunit SNF5	SNF5	rlggddlrIRIKldivvgqn	544	547	0.158	-1	0.21506808209886571	0.216	0.305	91.14	0.142	EEEE	DDDD	0.46905459629318025	0.24135392392131663	0.5340084255627552	0.3236913501197484	0.2577213697343209	0.5256087798884963	0.1436143300386304	0.27587783352314293	0.5786585483437346	SNF5|PF04855|450|672|0			6UXV|4.7|EM|C|1|905|0;6UXW|8.96|EM|C|1|905|0;7C4J|2.89|EM|F|1|905|0			compositionally biased region:Asp/Glu-rich (acidic)|489|588|0		strand|543|550|0;strand|555|566|8				Disorder:0.3 (AF disorder);Surface accessibility:14.25%;AF2 structural classification:Domain
358	P18496	Mitochondrial ATPase complex subunit ATP10	ATP10	yvflvdqqLKIRwaacgeat	254	257	0.065	-1	-1	0.038	0.164	98.505	0.058	SEEE	DDDD	0.051449921190328776	0.17945719413919345	0.7153998402608724	0.0878208	0.2711384763496226	0.5844197782562703	0.0949883	0.2712611077685732	0.5501519004708793	ATP-synt_10|PF05176|24|279|0												Disorder:0.16 (AF disorder);Surface accessibility:5.8%;AF2 structural classification:Domain
359	P18634	Arrestin-related trafficking adapter 10	ART10	aldgsskpFKVKpgsynysf	103	106	0.176	-1	-1	0.116	0.473	90.885	0.469	EEE-	DDDD	0.3214365757853221	0.1980496693482911	0.4970467525492459	1	1	-1	1	1	-1													Surface accessibility:46.87%;AF2 structural classification:Domain
360	P18634	Arrestin-related trafficking adapter 10	ART10	dgsmfeceLRLKdhpilrkl	428	431	0.094	-1	-1	0.112	0.348	94.267	0.085	E-GG	DDDD	0.5876205341999347	0.19220299281342476	0.3044967452924595	1	1	-1	1	1	-1													Disorder:0.35 (AF disorder);Surface accessibility:8.5%;AF2 structural classification:Domain
361	P18759	Vesicular-fusion protein SEC18	SEC18	efqghffdLKIRnvqaidlg	169	172	0.068	-1	0.21808313986451128	0.191	0.316	90.793	0.204	EEEE	DDDD	0.9357292139641844	0.0547823	0.2868078153946813	0.9425273511839626	0.0632455	0.11028596397669402	0.5581872333570652	0.22683119247304143	0.1867446820272568	CDC48_2|PF02933|133|204|0			1CR5|2.3|X-ray|A:B:C|22|210|0					strand|157|162|-7;strand|165|177|0				Disorder:0.32 (AF disorder);Surface accessibility:20.4%;AF2 structural classification:Domain
362	P18852	Guanine nucleotide-binding protein subunit gamma	STE18	qqqqqqlsLKIKqlklkrin	25	28	0.403	-1	-1	0.093	0.583	96.515	0.54	HHHH	CCCC	0.488768	0.23288437598758532	0.4261689470096705	0.8658175542786276	0.0997929	0.1976535730770445	0.9767125896883224	0.0847626	0.0499242	G-gamma|PF00631|28|110|0			1SCG||Model|G|1|110|0			compositionally biased region:Gln-rich|11|22|-3
363	P18852	Guanine nucleotide-binding protein subunit gamma	STE18	qlslkikqLKLKrinelnnk	30	33	0.349	-1	-1	0.047	0.589	98.093	0.563	HHHH	CCCC	0.00981661	0.028888932069968787	0.7858556426098349	0.011267987725395312	0.19600743291975492	0.7468984991853901	0.0393557	0.0787528	0.6056999506803586	G-gamma|PF00631|28|110|0			1SCG||Model|G|1|110|0			compositionally biased region:Gln-rich|11|22|-8
364	P18888	Transcription regulatory protein SNF6	SNF6	kqrqdferVRLRpeqlsnii	83	86	0.505	-1	-1	0.129	0.653	87.595	0.622	HHHG	ssss	0.0555386	0.38398750808902626	0.5211087124875518	1	1	-1	1	1	-1				6UXV|4.7|EM|I|1|150|0;6UXW|8.96|EM|I|1|150|0;7C4J|2.89|EM|C|1|332|0					helix|70|84|0;strand|90|92|4
365	P19145	General amino-acid permease GAP1	GAP1	wggicichIRFRkalaaqgr	472	475	0.015	-1	-1	0.062	0.162	96.115	0.089	HHHH	DDDD	0.10839676721570525	0.0722729	0.9180035557359509	0.051837392227265515	0.0252575	0.9234102885207232	9.719274440395597e-05	0.11812850023471921	0.5496770993037924	AA_permease|PF00324|94|560|0							topological domain:Cytoplasmic|473|491|0;transmembrane region:Helical|452|472|0					Disorder:0.16 (AF disorder);Surface accessibility:8.88%;AF2 structural classification:Domain
366	P19158	Inhibitory regulator protein IRA2	IRA2	llditvkfMKVRshlagiae	1169	1172	0.04	-1	-1	-1	-1	-1	-1		----	0.022629000269310598	0.2499326958337517	0.28686283674085644	0.00551672	0.26493199965580627	0.2165756458412305	0.6251205250794776	0.1936990242696177	0.024023688596696288													Disorder:0.04 (IUPred disorder)
367	P19158	Inhibitory regulator protein IRA2	IRA2	sfnllfnnLRLKlkelacsd	1398	1401	0.019	-1	-1	-1	-1	-1	-1		----	0.5920451936700555	0.275398	0.25975915243495606	0.4590838386216023	0.2865094847935211	0.23454146180691962	0.6493221559197698	0.20990659178678844	0.1786080863411373													Disorder:0.02 (IUPred disorder)
368	P19158	Inhibitory regulator protein IRA2	IRA2	nllfnnlrLKLKelacsdls	1400	1403	0.023	-1	-1	-1	-1	-1	-1		----	0.9894258392826778	0.0551087	0.12332893894817064	0.7807031991065134	0.22284585657105377	0.18670414985353523	0.6517530614238074	0.2341053757855831	0.17081333813443686													Disorder:0.02 (IUPred disorder)
369	P19262	Dihydrolipoyllysine-residue succinyltransferase component of 2-oxoglutarate dehydrogenase complex, mitochondrial	KGD2	etrvkmnrMRLRiaerlkes	243	246	0.635	-1	0.38861907121943917	0.109	0.54	87.057	0.427	HHHH	DDDD	0.0938329	0.13400599268934882	0.923697	0.0641115	0.11480268607653227	0.879922	0.15289061963474096	0.23513219678843414	0.5517410609956597	2-oxoacid_dh|PF00198|232|462|0												Surface accessibility:42.68%;AF2 structural classification:Domain
370	P19414	Aconitate hydratase, mitochondrial	ACO1	diqrgvsyLKLRpdrvacqd	85	88	0.262	-1	0.1969869048901506	0.023	0.17	98.43	0.164	EEE-	DDDD	0.3226025138251598	0.011037277580555033	0.9943747091168682	0.3148833167367683	0.0199144	0.9706456295901871	0.8739765263271669	0.11133587894341684	0.28079202870557707	Aconitase|PF00330|63|500|0						binding site:Substrate|95|95|7						Disorder:0.17 (AF disorder);Surface accessibility:16.42%;AF2 structural classification:Domain
371	P19454	Casein kinase II subunit alpha'	CKA2	cvikvlkpVKMKkiyrelki	84	87	0.039	-1	0.27616039799981706	0.061	0.296	86.728	0.46	--HH	DDDD	0.32213963628878955	0.19296842141916126	0.8844770794098821	0.3113114626747543	0.18412900894653914	0.8754782031627061	0.5493176088161587	0.27939051047730207	0.5383487131557682	Pkinase|PF00069|50|334|0						binding site:ATP|79|79|-5						Disorder:0.3 (AF disorder);Surface accessibility:46.03%;AF2 structural classification:Domain
372	P19657	Plasma membrane ATPase 2	PMA2	inearnlgLRIKmltgdavg	581	584	0.276	-1	0.0685823	0.11	0.247	92.88	0.13	-EEE	DDDD	0.7334154423597881	0.25930650335990024	0.74924	0.7441858097313521	0.2448743937441991	0.5541268273879376	0.7253693190191792	0.24495708573130906	0.27874658006371944	Hydrolase|PF00702|401|675|0							topological domain:Cytoplasmic|377|748|0					Disorder:0.25 (AF disorder);Surface accessibility:13.0%;AF2 structural classification:Domain
373	P19659	Mediator of RNA polymerase II transcription subunit 15	GAL11	lsneekekIKMKlkqgqklf	543	546	0.398	-1	-1	0.13	0.391	90.578	0.304	HHHH	DDDD	0.6837673938156947	0.19069232818478704	0.31142893100835434	0.5818801738090942	0.1967402705591574	0.21271933080748712	1	1	-1	Med15_fungi|PF05397|508|620|0												Disorder:0.39 (AF disorder);Surface accessibility:30.4%;AF2 structural classification:Domain
374	P19659	Mediator of RNA polymerase II transcription subunit 15	GAL11	neekekikMKLKqgqklfvq	545	548	0.382	-1	-1	0.129	0.39	90.5	0.389	HHHH	DDDD	0.8699037567761273	0.1898388040707968	0.2321525016611044	0.18560377155509508	0.2399060643332528	0.2874025276609856	1	1	-1	Med15_fungi|PF05397|508|620|0												Disorder:0.39 (AF disorder);Surface accessibility:38.92%;AF2 structural classification:Domain
375	P19735	Pre-mRNA-splicing factor 6	PRP6	phnldlrfFKIKllgrslql	599	602	0.026	-1	0.1977413002010683	0.239	0.263	80.97	0.185	HHHH	DDDD	0.00289739	0.24404051062773327	0.4234594874800363	0.14058491026201023	0.2275198043098157	0.20409450224467385	0.0431111	0.2500346148053114	0.23347853456687487				3JCM|3.8|EM|G|1|899|0;5GAN|3.6|EM|J|1|899|0;5GAP|3.6|EM|J|1|899|0;5NRL|7.2|EM|J|1|899|0;5ZWM|3.4|EM|N|1|899|0;5ZWO|3.9|EM|N|1|899|0									Disorder:0.26 (AF disorder);Surface accessibility:18.54%;AF2 structural classification:Domain
376	P19812	E3 ubiquitin-protein ligase UBR1	UBR1	ptiqkditIKLRemtqqgkm	254	257	0.413	-1	-1	0.116	0.247	90.643	0.242	HHHH	DDDD	0.824809	0.11881321748515675	0.19771916787774524	0.8474730498867672	0.15165894063434698	0.0788752	0.34354945509167234	0.22202495474267836	0.11063511590272099													Disorder:0.25 (AF disorder);Surface accessibility:24.23%;AF2 structural classification:Domain
377	P19812	E3 ubiquitin-protein ligase UBR1	UBR1	kgladngvFKLKaslyakvd	973	976	0.072	-1	-1	0.132	0.276	94.115	0.215	EEE-	DDDD	0.0412404	0.34361649437857245	0.579228	0.0482488	0.24613225600367689	0.5911395878305434	0.0023642	0.2981027986887906	0.5149356311813554													Disorder:0.28 (AF disorder);Surface accessibility:21.46%;AF2 structural classification:Domain
378	P19812	E3 ubiquitin-protein ligase UBR1	UBR1	tyvtqskeIKLReersqhmk	1681	1684	0.472	-1	-1	0.363	0.386	62.918	0.34	S--E	LLLL	0.877588	0.080189	0.23262394206189874	0.6807883276261145	0.21955431983484974	0.14764155819906905	0.8008896840183307	0.0820123	0.11684158965658753	PRT6_C|PF18995|1383|1793|0												Disorder:0.39 (AF disorder);Surface accessibility:33.96%
379	P20050	Meiosis-specific protein HOP1	HOP1	qntsqnnsIKIKtlirgksa	74	77	0.44	-1	-1	0.268	0.443	80.82	0.257	EEEE	DDDD	0.071999	0.29388430674790034	0.6192926975554065	0.6147655027609438	0.14152586675027037	0.3062264323721824	0.015779024307589866	0.2189760519452157	0.3321256732792932													Surface accessibility:25.66%;AF2 structural classification:Domain
380	P20050	Meiosis-specific protein HOP1	HOP1	lekgvfksIRLKclkalslg	102	105	0.03	-1	-1	0.123	0.197	84.237	0.392	HHTT	DDDD	0.7790893025405978	0.13797508609455236	0.44505575994797114	0.949792	0.069665	0.1830572447318517	0.8234681190330368	0.1683814701030237	0.14310301919796115													Disorder:0.2 (AF disorder);Surface accessibility:39.22%;AF2 structural classification:Domain
381	P20095	Pre-mRNA-splicing factor ATP-dependent RNA helicase-like protein PRP2	PRP2	hkiqfktmLRVRnirnqlfr	735	738	0.141	-1	0.26086110196596546	0.092	0.293	91.495	0.263	HHHH	DDDD	0.1419110271485077	0.2479461471303292	0.5653444723060181	0.0480364	0.32596	0.5181059517378634	0.0856894	0.24691794950530838	0.3314802171669405	HA2|PF04408|619|751|0			5GM6|3.5|EM|Y|1|876|0;5LQW|5.8|EM|O|1|876|0		mutagenesis site:Has small amount of ATPase activity, but no splicing activity.||554|876|0;mutagenesis site:Loss of activity.||615|876|0							Disorder:0.29 (AF disorder);Surface accessibility:26.35%;AF2 structural classification:Domain
382	P20438	G1/S-specific cyclin CLN2	CLN2	neeeeeedLKLKiklinlkk	258	261	0.228	-1	-1	0.182	0.292	90.833	0.191	HHHH	DDDD	0.5229888307536835	0.25944636553816103	0.18059116497594963	0.9289575118415649	0.00359377	0	0.9526584084236178	0.00173648	0													Disorder:0.29 (AF disorder);Surface accessibility:19.1%;AF2 structural classification:Domain
383	P20438	G1/S-specific cyclin CLN2	CLN2	eeeeedlkLKIKlinlkkfl	260	263	0.129	-1	-1	0.151	0.251	92.368	0.217	HHHH	DDDD	0.5193716466348711	0.31884811483629294	0.1715047260508898	0.8808362709411537	0.0778675	0.014589951583035703	0.4738673706874835	0.24726485577191828	0.0603354													Disorder:0.25 (AF disorder);Surface accessibility:21.7%;AF2 structural classification:Domain
384	P20448	ATP-dependent RNA helicase HCA4	HCA4	lglpgapkIKMKgmktieqa	489	492	0.485	-1	-1	0.305	0.451	62.49	0.535	---T	D--s	0.40480064511508906	0.24650510302882103	0.6500399616789465	0.38329427083255746	0.3815797938659318	0.4169919867502259	0.8539749168002764	0.2009539496912142	0.1517012454385453	DUF4217|PF13959|429|489|0												AF2 structural classification:Domain
385	P20449	ATP-dependent RNA helicase DBP5	DBP5	nlisseyeVKVKladiqadp	73	76	0.441	-1	0.7815040890455707	0.486	0.581	66.91	0.349	-EEE	----	0.0708582	0.1031403721631586	0.8557583511424429	0.025811329359892207	0.30693683481641776	0.6535358506921546	0.8835103298935205	0.14547636236649392	0.19561953528489215				2KBE||NMR|A|71|296|0					strand|78|80|2;helix|83|85|7				Surface accessibility:34.88%
386	P20449	ATP-dependent RNA helicase DBP5	DBP5	qqglgdqcIRVKrflpkdtq	255	258	0.205	-1	0.39372989122108165	0.092	0.272	94.745	0.252	HHHH	DDDD	0.44762568348912324	0.23177257800728035	0.7350427150649376	0.25058940818203895	0.2363178174258996	0.7195571003368071	0.8838705655308984	0.10843142740129011	0.3106457689267297	DEAD|PF00270|116|281|0;Helicase ATP-binding|P20449|125|292|0			2KBE||NMR|A|71|296|0;3PEW|1.5|X-ray|A|91|482|0;3PEY|1.4|X-ray|A|91|482|0;3RRM|2.88|X-ray|A|91|482|0;3RRN|4.0|X-ray|A|91|482|0;5ELX|1.81|X-ray|A|91|481|0					strand|266|272|8;helix|250|259|0;turn|261|264|3				Disorder:0.27 (AF disorder);Surface accessibility:25.2%;AF2 structural classification:Domain
387	P20457	DNA primase large subunit	PRI2	fvraetflFKIRfnmltstd	156	159	0.048	-1	0.19133873599881313	0.128	0.253	90.54	0.088	HHHH	DDDD	0.20962167152500263	0.1865793886401737	0.7513010960073441	0.1685388395805429	0.33955633323495177	0.5906764186894753	0.21941646922574237	0.3522071094553594	0.4350767884184171						mutagenesis site:Temperature-sensitive.|E->Q|152|152|-4							Disorder:0.25 (AF disorder);Surface accessibility:8.81%;AF2 structural classification:Domain
388	P20459	Eukaryotic translation initiation factor 2 subunit alpha	SUI2	skrltpqaVKIRadvevscf	182	185	0.135	-1	0.43153045363118486	0.194	0.346	83.388	0.198	EEEE	DDDD	0.5173031896290715	0.2334289396093968	0.6721868974724257	0.31455172415500143	0.329544	0.6434319281458311	0.1627972318897114	0.0652168	0.5089288304286754	EIF_2_alpha|PF07541|126|237|0			1Q46|2.86|X-ray|A|2|176|-6;2A19|2.5|X-ray|A|4|176|-6;2A1A|2.8|X-ray|A|4|176|-6;3J81|4.0|EM|j|1|300|0;3JAP|4.9|EM|j|1|304|0;3JAQ|6.0|EM|j|1|304|0;6FYX|3.05|EM|j|1|304|0;6FYY|3.05|EM|j|1|304|0;6GSM|5.15|EM|j|3|265|0;6GSN|5.75|EM|j|3|265|0;6I3M|3.93|EM|K:L|1|304|0;6I7T|4.61|EM|K:L|1|304|0;6JLY|3.5|X-ray|L:M|1|304|0;6JLZ|3.35|X-ray|L:M|1|304|0;6QG0|4.2|EM|K:L|1|304|0;6QG1|4.2|EM|K:L|1|304|0;6QG2|4.6|…									Disorder:0.35 (AF disorder);Surface accessibility:19.82%;AF2 structural classification:Domain
389	P20459	Eukaryotic translation initiation factor 2 subunit alpha	SUI2	dmsteqmqVKVKlvaaplyv	218	221	0.222	-1	0.28560009272155823	0.203	0.363	83.567	0.348	EEEE	DDDD	0.5485816757404546	0.2688479724781958	0.7117188482526587	0.32540742877766027	0.0985712	0.7722403511940279	0.7956542780719701	0.1042373589345785	0.3306177263998545	EIF_2_alpha|PF07541|126|237|0			3J81|4.0|EM|j|1|300|0;3JAP|4.9|EM|j|1|304|0;3JAQ|6.0|EM|j|1|304|0;6FYX|3.05|EM|j|1|304|0;6FYY|3.05|EM|j|1|304|0;6GSM|5.15|EM|j|3|265|0;6GSN|5.75|EM|j|3|265|0;6I3M|3.93|EM|K:L|1|304|0;6I7T|4.61|EM|K:L|1|304|0;6JLY|3.5|X-ray|L:M|1|304|0;6JLZ|3.35|X-ray|L:M|1|304|0;6QG0|4.2|EM|K:L|1|304|0;6QG1|4.2|EM|K:L|1|304|0;6QG2|4.6|EM|K:L|1|304|0;6QG3|9.4|EM|K:L|1|304|0;6QG5|10.1|EM|K:L|1|304|0;6QG6|4.65|EM|K:…									Disorder:0.36 (AF disorder);Surface accessibility:34.77%;AF2 structural classification:Domain
390	P20484	Protein MAK11	MAK11	mtlrnaavLKLRkyntngtc	187	190	0.189	-1	-1	0.05	0.309	93.645	0.403	EE-T	DDDD	0.2979747154993766	0.22986308008733458	0.6506215110893993	0.7035392086997088	0.23805110704312515	0.23949040159906748	0.8716069988376222	0.16215253173692018	0.1803371635597717													Disorder:0.31 (AF disorder);Surface accessibility:40.28%;AF2 structural classification:Domain
391	P20604	Serine/threonine-protein phosphatase PP1-1	SIT4	etftllmcLKVKypakitlv	100	103	0.02	-1	0.15493625233986844	0.02	0.091	98.213	0.129	HHHH	DDDD	0.4921861387667782	0.16502239620048176	0.9247490418914921	0.6672033264898438	0.2719231122514994	0.6197480734816303	0.6726060502767444	0.3193955015942585	0.5805190152659061	Metallophos|PF00149|46|242|0												Disorder:0.09 (AF disorder);Surface accessibility:12.92%;AF2 structural classification:Domain
392	P20795	Vacuolar protein sorting-associated protein 33	VPS33	dlyefnsgIKIKekdmnfny	309	312	0.179	-1	-1	0.129	0.244	81.047	0.267	SEET	DDDD	0.962963	0.0540066	0.21239636023791564	0.9755654575878556	0.0403501	0.0417744	0.972682	0.0433271	0.0485567	Sec1|PF00995|30|689|0												Disorder:0.24 (AF disorder);Surface accessibility:26.66%;AF2 structural classification:Domain
393	P20967	2-oxoglutarate dehydrogenase, mitochondrial	KGD1	ketdkykdFKVRycgrnpsg	978	981	0.343	-1	0.8422131147540983	0.045	0.354	95.532	0.359	--EE	DDDD	0.8373278635822878	0.2761480443987322	0.4131454057644077	0.8305846409132807	0.2262177841619656	0.2938964409598895	0.9401543977649035	0.1089452349641252	0.1755557827534561	OxoGdeHyase_C|PF16870|860|1011|0												Disorder:0.35 (AF disorder);Surface accessibility:35.9%;AF2 structural classification:Domain
394	P21339	Morphogenesis-related protein MSB1	MSB1	igwksyleFKFReedkkfpr	166	169	0.1	-1	-1	0.063	0.28	95.583	0.352	HHHH	DDDD	0.6818721873370658	0.26986141687553733	0.47194487793807144	0.2873365598068115	0.30987678405112606	0.35385031850746657	0.21376457517714934	0.3208488352484151	0.45992742718825347	DUF1708|PF08101|68|472|0												Disorder:0.28 (AF disorder);Surface accessibility:35.16%;AF2 structural classification:Domain
395	P21372	Pre-mRNA-processing ATP-dependent RNA helicase PRP5	PRP5	elrlsldnIKIKgtgcpkpv	243	246	0.348	-1	0.5084800148427123	0.118	0.368	91.898	0.354	-EEE	DDDD	0.3372650457676596	0.21799463529005075	0.5422221120765944	0.28505954823303503	0.3225436238719195	0.4949315081493272	0.5201143183412227	0.20446347643968438	0.30553137667746894				4LJY|1.95|X-ray|A|206|698|0;4LK2|2.12|X-ray|A:B|206|698|0					helix|230|239|-4;strand|243|248|0				Disorder:0.37 (AF disorder);Surface accessibility:35.44%;AF2 structural classification:Domain
396	P21373	NAD(+) kinase	UTR1	mnhkiktnLRLRlectiyrr	265	268	0.161	-1	0.21214101760981094	0.077	0.279	95.565	0.156	EE--	DDDD	0.00997118	0.31588412830720036	0.7027930631379535	0.00753208	0.2041906006557547	0.72075	0.021471337761467237	0.20552911352813924	0.45163759950565907	NAD_kinase|PF01513|129|428|0												Disorder:0.28 (AF disorder);Surface accessibility:15.57%;AF2 structural classification:Domain
397	P21373	NAD(+) kinase	UTR1	iilpesinLKVKvsmksrap	384	387	0.223	-1	0.3732586620023716	0.04	0.333	98.36	0.146	EEEE	DDDD	0.43728215165188167	0.0902948	0.7461385878964922	0.7888788466012736	0.23180250440851907	0.3573268699303055	0.8507521767208068	0.10552197236116118	0.29510226907365555	NAD_kinase|PF01513|129|428|0												Disorder:0.33 (AF disorder);Surface accessibility:14.57%;AF2 structural classification:Domain
398	P21560	Protein CBP3, mitochondrial	CBP3	vlhewilfVRMRampfkygr	169	172	0.02	-1	-1	0.023	0.171	97.955	0.166	HHHH	DDDD	0.10647586633373889	0.0255823	0.9845020742496138	0.0277222	0.24192866229355586	0.6886325005939062	0.051366386797481296	0.19154858196536453	0.6013706694831692	Ubiq_cyt_C_chap|PF03981|145|288|0							transmembrane region:Helical|152|169|0					Disorder:0.17 (AF disorder);Surface accessibility:16.64%;Topology:Transmembrane;AF2 structural classification:Domain
399	P21592	Protoheme IX farnesyltransferase, mitochondrial	COX10	gtqlhdtqIKIRfngvryis	36	39	0.364	-1	-1	0.616	0.653	43.087	0.498	EEEE	----	0.9282928320619235	0.10472103767611379	0.0596712	0.26467141421917706	0.24884479867880335	0.0867951	0.9650385007320874	0.0647294	0.0079519							transit peptide:Mitochondrion|1|30|-6						Surface accessibility:49.76%
400	P21595	Cytochrome P450-DIT2	DIT2	knafhehlIRIKkqifhpff	206	209	0.034	-1	0.2861904608841665	0.142	0.245	86.828	0.218	HHHH	DDDD	0.7682577022723553	0.2447699128851176	0.2589615231586235	0.9324052942838608	0.17831279288143093	0.0655664	0.97141	0.0405217	0.0233761	p450|PF00067|34|483|0												Disorder:0.25 (AF disorder);Surface accessibility:21.75%;AF2 structural classification:Domain
401	P21595	Cytochrome P450-DIT2	DIT2	agplcplnLKLKfnenime	479	482	0.274	-1	-1	0.127	0.327	97.435	0.185	-EEE	DDDD	0.4407573795148848	0.15274573275129452	0.36247587440783313	0.18880067516823837	0.1740107140203286	0.26055682189591434	0.0968139	0.19104999985057186	0.3008987865621222	p450|PF00067|34|483|0												Disorder:0.33 (AF disorder);Surface accessibility:18.48%;AF2 structural classification:Domain
402	P21657	Transcriptional activator protein DAL81	DAL81	lklakplqLKLRewyhslpk	589	592	0.115	-1	-1	0.071	0.292	95.202	0.205	HHHH	DDDD	0.11450467138699312	0.0578448	0.8661990115959939	0.19052954945436837	0.16695639092723283	0.5769240865836253	0.2337732576811558	0.13612477993027924	0.6358826395796019	Fungal_trans|PF04082|320|596|0												Disorder:0.29 (AF disorder);Surface accessibility:20.46%;AF2 structural classification:Domain
403	P21801	Succinate dehydrogenase [ubiquinone] iron-sulfur subunit, mitochondrial	SDH2	gpmvldalLKIKdeqdstlt	71	74	0.245	-1	0.16701932899631647	0.015	0.327	98.797	0.163	HHHH	DDDD	0.394578	0.1532402106203391	0.8934084487315136	0.6711816828727627	0.3121721050530039	0.6116784511418072	0.4008021772779568	0.3218315264747432	0.4761835612449655	Fer2_3|PF13085|35|142|0			1ORZ||Model|B|21|266|0;1PB4||Model|B|21|266|0									Disorder:0.33 (AF disorder);Surface accessibility:16.35%;AF2 structural classification:Domain
404	P21827	Guanine nucleotide exchange factor SRM1	SRM1	lgrkvmerFRLKtldprpfg	261	264	0.246	-1	0.33970484692682357	0.121	0.287	80.77	0.38	GGGG	DDDD	0.8682294551401573	0.23496081043414407	0.4426540602696389	0.9825672445024023	0.0840247	0.1392545721582439	0.98164	0.043847455031842564	0.0431592				3OF7|1.9|X-ray|A|27|482|0;5HQ2|4.5|X-ray|K|2|482|0;5T94|2.63|X-ray|A|1|482|0					helix|259|261|0;turn|262|265|0				Disorder:0.29 (AF disorder);Surface accessibility:38.04%;AF2 structural classification:Domain
405	P21951	DNA polymerase epsilon catalytic subunit A	POL2	fhipktiyMKFKsqtmplqk	1359	1362	0.248	-1	0.3389117723777193	0.267	0.358	75	0.194	EEES	DDDD	0.33723638740501755	0.30666824994317843	0.4239472607732121	0.40324725717603266	0.2710659401244603	0.2702185867475083	0.845414	0.16004927671217328	0.0896219				6HV8|4.4|EM|A|1308|2221|0;6HV9|4.98|EM|A|1308|2221|0;6WJV|3.5|EM|A|1|2222|0					turn|1366|1370|4;strand|1343|1352|-7				Disorder:0.36 (AF disorder);Surface accessibility:19.37%;AF2 structural classification:Domain
406	P21954	Isocitrate dehydrogenase [NADP], mitochondrial	IDP1	srlaafskIKVKqpvveldg	20	23	0.208	-1	0.4060028036231082	0.202	0.418	97.815	0.349	EE-S	DDDD	0.1515611059426665	0.0871821	0.8649442052906717	0.0816607	0.086322	0.8775861034200507	0.32145960297950366	0.1446372798762408	0.6332069198222947	Iso_dh|PF00180|21|416|0			2QFV|2.3|X-ray|A:B:C:D|16|428|0;2QFW|2.6|X-ray|A:B:C:D:E:F|16|428|0;2QFX|2.7|X-ray|A:B:C:D:E:F|16|428|0;2QFY|2.1|X-ray|A:B:C:D:E:F|16|428|0			transit peptide:Mitochondrion|1|16|-4		strand|26|30|3				Surface accessibility:34.85%;AF2 structural classification:Domain
407	P22023	Killer toxin-resistance protein 5	KRE5	llhtsfvgVRIRiihvgdis	697	700	0.042	-1	-1	0.072	0.2	96.388	0.041	EEEE	DDDD	0.028862234104743947	0.18628196302289593	0.4579377906273242	0.0880624	0.2133873119009444	0.32744643107519933	0.0398097	0.1974207536602352	0.3025157548883474													Disorder:0.2 (AF disorder);Surface accessibility:4.1%;AF2 structural classification:Domain
408	P22023	Killer toxin-resistance protein 5	KRE5	sintfidaLKLKkvkshtyk	734	737	0.093	-1	-1	0.261	0.447	81.912	0.494	HHHT	DDDD	0.9727933683051679	0.0363766	0.028330136554156254	0.7537732890594877	0.20211915360782493	0.0425149	0.00535012	0.26449894168141663	0.20525342074664044													Surface accessibility:49.43%;AF2 structural classification:Domain
409	P22134	DNA-3-methyladenine glycosylase	MAG1	MKLKreydelik	1	4	0.174	-1	-1	0.553	0.633	43.365	0.776	-HHH	-sss	0.8570787796834973	0.0805945	0.0674958	0.6137711648849129	0.21100343043829298	0.0715813	0.6137730725995713	0.18327414759034544	0.0304467
410	P22135	Protein ATP12, mitochondrial	ATP12	kgcfivnsIRLKlprfysln	15	18	0.061	-1	-1	0.529	0.701	47.595	0.591	SGGG	ssss	0.9940757698365498	0.024434699173744023	0.016666	0.9457883036387181	0.0926849	0.0419993	0.6590777576606559	0.17167668177196954	0.0806507							transit peptide:Mitochondrion|1|32|0
411	P22138	DNA-directed RNA polymerase I subunit RPA135	RPA135	tsyrgkllLKLKwsvnngee	139	142	0.2	-1	0.0920685	0.108	0.267	94.402	0.147	EEEE	DDDD	0.4316440465554247	0.27257465739849585	0.6055490675313013	0.8987664604640583	0.15643905882765002	0.24418628618730076	0.7772890690602265	0.16403074074123597	0.16842724731465947	RNA_pol_Rpb2_1|PF04563|40|459|0			6H68|4.6|EM|B|1|1203|0;4C2M|2.8|X-ray|B:Q|1|1203|0;4C3H|3.27|X-ray|B|1|1203|0;4C3I|3.0|X-ray|B|1|1203|0;4C3J|3.35|X-ray|B|1|1203|0;4YM7|5.5|X-ray|AB:BB:CB:DB:EB:FB|1|1203|0;5G5L|4.8|EM|B|1|1203|0;5LMX|4.9|EM|B|1|1203|0;5M3F|3.8|EM|B|1|1203|0;5M3M|4.0|EM|B|1|1203|0;5M5W|3.8|EM|B|1|1203|0;5M5X|4.0|EM|B|1|1203|0;5M5Y|4.0|EM|B|1|1203|0;5M64|4.6|EM|B|1|1203|0;5N5Y|7.7|EM|B|1|1203|0;5N5Z|7.7|EM|B|1|120…					strand|134|145|0;strand|150|152|8;turn|146|149|4				Disorder:0.27 (AF disorder);Surface accessibility:14.72%;AF2 structural classification:Domain
412	P22138	DNA-directed RNA polymerase I subunit RPA135	RPA135	dselsamgIRLRynvepk	1194	1197	0.286	-1	0.14879022629228314	0.107	0.497	89.485	0.556	----	DDDD	0.9456484913918304	0.23003188248422174	0.5784399189536922	0.8571533376221874	0.22161368430814926	0.3080348733816438	0.60447	0.2129689317255725	0.23718365439180844	RNA_pol_Rpb2_7|PF04560|1067|1201|0			6H68|4.6|EM|B|1|1203|0;4C2M|2.8|X-ray|B:Q|1|1203|0;4C3H|3.27|X-ray|B|1|1203|0;4C3I|3.0|X-ray|B|1|1203|0;4C3J|3.35|X-ray|B|1|1203|0;4YM7|5.5|X-ray|AB:BB:CB:DB:EB:FB|1|1203|0;5G5L|4.8|EM|B|1|1203|0;5LMX|4.9|EM|B|1|1203|0;5M3F|3.8|EM|B|1|1203|0;5M3M|4.0|EM|B|1|1203|0;5M5W|3.8|EM|B|1|1203|0;5M5X|4.0|EM|B|1|1203|0;5M5Y|4.0|EM|B|1|1203|0;5M64|4.6|EM|B|1|1203|0;5N5Y|7.7|EM|B|1|1203|0;5N5Z|7.7|EM|B|1|120…					strand|1194|1198|0;strand|1199|1201|2;helix|1181|1190|-4;turn|1191|1193|-1				AF2 structural classification:Domain
413	P22149	Iron-regulated transcriptional activator AFT1	AFT1	vsrfnncpFRVRatyslkrk	217	220	0.273	-1	0.16545478582760445	0.174	0.473	93.95	0.184	-EEE	DDDD	0.00570761	0.22569632250009766	0.7650559082144862	1	1	-1	1	1	-1	AFT|PF08731|108|243|0												Surface accessibility:18.44%;AF2 structural classification:Domain
414	P22203	V-type proton ATPase subunit E	VMA4	tkstiankMRLKvlsareqs	84	87	0.356	-1	0.2554361566019339	0.043	0.522	97.365	0.556	HHHH	DDDD	0.1331872287807708	0.2129897438306071	0.7558922456984536	0.11438990909600616	0.31487332523144757	0.6186947916319683	0.0277229	0.2739129996369593	0.5677562059489669	vATP-synt_E|PF01991|23|223|0			3J9T|6.9|EM|G:I:K|1|233|0;3J9U|7.6|EM|G:I:K|1|233|0;3J9V|8.3|EM|G:I:K|1|233|0;4DL0|2.9|X-ray|E:J|1|233|0;4EFA|2.82|X-ray|E|1|233|0;5BW9|7.0|X-ray|I:K:M:i:k:m|1|233|0;5D80|6.2|X-ray|I:K:M:i:k:m|1|233|0;5VOX|6.8|EM|G:I:K|1|233|0;5VOY|7.9|EM|G:I:K|1|233|0;5VOZ|7.6|EM|G:I:K|1|233|0;6O7V|6.6|EM|G:I:K|1|233|0;6O7W|7.0|EM|G:I:K|1|233|0;6O7X|8.7|EM|G:I:K|1|233|0		mutagenesis site:Reduces ATPase activity by 88%. Prevents assembly of V1 subunits at the membrane.|S->A|78|78|-6			helix|10|111|0				AF2 structural classification:Domain
415	P22204	Cell cycle protein kinase DBF2	DBF2	isneriesMKIRlekikdle	334	337	0.208	-1	1	0.277	0.405	77.972	0.255	HHHH	DDDD	0.4269054977519953	0.20852113948388787	0.6804385155747952	0.4589393582942578	0.15751232655904668	0.5690556610458624	0.28286510678026794	0.16181527744713653	0.632907	Pkinase|PF00069|177|477|0												Surface accessibility:25.53%;AF2 structural classification:Domain
416	P22216	Serine/threonine-protein kinase RAD53	RAD53	qklnhpriVRLKgfyedtes	257	260	0.195	-1	0.1346607900819152	0.122	0.286	92.553	0.312	--EE	DDDD	0.2533052963938405	0.2701145839260945	0.7998834958333794	0.2808332889212284	0.2584558927124625	0.4209179976193131	0.5422123658361082	0.2095937003362328	0.36868427072353116	Pkinase|PF00069|198|466|0			4PDP|2.59|X-ray|A:B|170|512|0;4PDS|2.9|X-ray|A:B|170|512|0;5XZV|3.1|X-ray|A:B|1|466|0;5XZW|2.8|X-ray|A:B|1|466|0					strand|259|264|0				Disorder:0.29 (AF disorder);Surface accessibility:31.15%;AF2 structural classification:Domain
417	P22219	Serine/threonine-protein kinase VPS15	VPS15	nfgkneyaVRMRafvneeks	1189	1192	0.102	-1	0.2073858628591574	0.159	0.257	91.455	0.231	EEEE	DDDD	0.967887	0.0829269	0.0771615	0.7789397124843203	0.21685088147691875	0.1593218927339139	0.9547781593711986	0.0459056	0.029270814055299806				3GRE|1.8|X-ray|A|1027|1454|0;5DFZ|4.4|X-ray|B|1|1454|0;5KC2|28.0|EM|B|1|1454|0					helix|1179|1182|-7;strand|1188|1195|0;strand|1200|1206|8				Disorder:0.26 (AF disorder);Surface accessibility:23.13%;AF2 structural classification:Domain
418	P22224	Exocyst complex component SEC15	SEC15	klkteedmIKLKdflciyva	455	458	0.019	-1	0.2949148430585992	0.336	0.223	71.282	0.195	HHHH	----	0.3269264722538281	0.25923139392017747	0.3219800451097313	0.00356312	0.20134904769468373	0.47117126621486205	0.00711285	0.21438863520774407	0.35093943031141506				5YFP|4.4|EM|F|1|910|0;6VKL|4.4|EM|F|1|910|0									Disorder:0.22 (AF disorder);Surface accessibility:19.45%
419	P22224	Exocyst complex component SEC15	SEC15	gkdynepeIRLRkysrirqe	844	847	0.524	-1	0.18780105426011628	0.409	0.4	56.567	0.533	HHHH	ssss	0.1279870098124638	0.28032080907524615	0.5486155138600963	0.25497510609897295	0.23436572967918773	0.34725173518235697	0.7081257800216172	0.14906728445191786	0.1877777765491643	Sec15|PF04091|521|864|0			5YFP|4.4|EM|F|1|910|0;6VKL|4.4|EM|F|1|910|0									Disorder:0.4 (AF disorder)
420	P22276	DNA-directed RNA polymerase III subunit RPC2	RET1	kwhllpafLKVKglvkqhld	52	55	0.073	-1	0.44034390112508676	0.206	0.172	75.498	0.24	HHHH	DDDD	0.3197364817315383	0.0596578	0.9136449554102931	0.16252528742134387	0.0891335	0.8961399617263854	0.1518687156459159	0.1782336671367584	0.3579619132947702	RNA_pol_Rpb2_1|PF04563|56|431|1			5FJ8|3.9|EM|B|1|1149|0;5FJ9|4.6|EM|B|1|1149|0;5FJA|4.65|EM|B|1|1149|0;6CNB|4.1|EM|B|1|1149|0;6CNC|4.1|EM|B|1|1149|0;6CND|4.8|EM|B|1|1149|0;6CNF|4.5|EM|B|1|1149|0;6EU0|4.0|EM|B|1|1149|0;6EU1|3.4|EM|B|1|1149|0;6EU2|3.4|EM|B|1|1149|0;6EU3|3.3|EM|B|1|1149|0;6F40|3.7|EM|B|1|1149|0;6F41|4.3|EM|B|1|1149|0;6F42|5.5|EM|B|1|1149|0;6F44|4.2|EM|B|1|1149|0;6TUT|3.25|EM|B|1|1149|0					helix|41|46|-6;helix|47|54|0;helix|59|68|4				Disorder:0.17 (AF disorder);Surface accessibility:23.98%;AF2 structural classification:Domain
421	P22336	Replication factor A protein 1	RFA1	siqmneydFRIRaredtynd	577	580	0.376	-1	0.31637333784520627	0.099	0.385	92.188	0.183	EEEE	DDDD	0.012583441289655923	0.15213634163194706	0.8002217617522089	0.0413356	0.2921929855038608	0.5649174003677075	0.013528849628315978	0.25200448781448254	0.5491776618984373	Rep_fac-A_C|PF08646|466|611|0			6I52|4.7|EM|C|442|619|0									Disorder:0.39 (AF disorder);Surface accessibility:18.34%;AF2 structural classification:Domain
422	P22434	3',5'-cyclic-nucleotide phosphodiesterase 1	PDE1	ltaersrkLKLKclnpkevq	186	189	0.275	-1	0.3807838531492219	0.045	0.388	97.535	0.231	EEEE	DDDD	0.9023838913009896	0.12763644374908995	0.19028889378995575	0.6990370005753881	0.2529317967173137	0.17834129685681274	0.6585357449934147	0.23168531933819042	0.2114366828595851	PDEase_II|PF02112|36|364|0			4OJV|1.31|X-ray|A|1|369|0;4OJX|1.31|X-ray|A|1|369|0					strand|186|190|0;helix|178|180|-6				Disorder:0.39 (AF disorder);Surface accessibility:23.05%;AF2 structural classification:Domain
423	P22517	Calcium/calmodulin-dependent protein kinase II	CMK2	ggelteeqMKLKsaltkdaf	399	402	0.458	-1	-1	0.569	0.592	45.295	0.554	HHHH	CCCC	0.2869949857272115	0.24726626880551425	0.3317752493953408	0.0897607	0.2438200693328912	0.14098968180602867	0.977965	0.10386845506744621	0.016867336403925112
424	P22543	Phosphatidylinositol 3-kinase VPS34	VPS34	vsqdldvpLKVKiksleghk	18	21	0.136	-1	0.27524248435323706	0.188	0.355	92.933	0.142	EEEE	DDDD	0.2675729178224965	0.28849522818528844	0.45429395047804366	0.8050197100473816	0.15601555945929854	0.20921670051743935	0.3471915700513201	0.21273280395977717	0.2443968042544125	C2 PI3K-type|P22543|14|188|0			5DFZ|4.4|X-ray|C|1|875|0;5KC2|28.0|EM|C|1|875|0									Disorder:0.36 (AF disorder);Surface accessibility:14.16%;AF2 structural classification:Domain
425	P22543	Phosphatidylinositol 3-kinase VPS34	VPS34	qdldvplkVKIKsleghkpl	20	23	0.143	-1	0.24034504853736538	0.163	0.336	92.405	0.085	EEEE	DDDD	0.15141600791415133	0.25534778090331633	0.5233997118343261	0.33061236388969906	0.24324690121779016	0.34343352918242076	0.10375486923305753	0.2862285169835834	0.32715521986489715	C2 PI3K-type|P22543|14|188|0			5DFZ|4.4|X-ray|C|1|875|0;5KC2|28.0|EM|C|1|875|0									Disorder:0.34 (AF disorder);Surface accessibility:8.53%;AF2 structural classification:Domain
426	P22543	Phosphatidylinositol 3-kinase VPS34	VPS34	wdywltlpIRIKqltfsshl	96	99	0.021	-1	0.19708514533955274	0.109	0.27	89.905	0.212	EEGG	DDDD	0.6068385958474176	0.27515208427516047	0.2900611781756189	0.6083689492231906	0.26772558818088205	0.23433679652308173	0.7822533269089252	0.12979969440861389	0.166541	PI3K_C2|PF00792|52|185|0;C2 PI3K-type|P22543|14|188|0			5DFZ|4.4|X-ray|C|1|875|0;5KC2|28.0|EM|C|1|875|0									Disorder:0.27 (AF disorder);Surface accessibility:21.25%;AF2 structural classification:Domain
427	P22543	Phosphatidylinositol 3-kinase VPS34	VPS34	tlkrgfesLKFRydvidhce	144	147	0.059	-1	0.21288726149009385	0.204	0.369	88.26	0.208	EEEE	DDDD	0.725072	0.10231630148033297	0.26136879013988623	0.865132	0.10284133664544987	0.0834224	0.24416780204690125	0.25231604326299023	0.19572469091640265	PI3K_C2|PF00792|52|185|0;C2 PI3K-type|P22543|14|188|0			5DFZ|4.4|X-ray|C|1|875|0;5KC2|28.0|EM|C|1|875|0									Disorder:0.37 (AF disorder);Surface accessibility:20.79%;AF2 structural classification:Domain
428	P22543	Phosphatidylinositol 3-kinase VPS34	VPS34	letkvrplVKVRpialpldp	574	577	0.145	-1	0.3952443049490374	0.093	0.257	86.205	0.412	HHHS	DDDD	0.9822020856551464	0.15660032646022065	0.15440219601393967	0.9951600519229616	0.027126669480488003	0.028951513099947347	0.9922768867263259	0.0260093	0.024757591056452533				5DFZ|4.4|X-ray|C|1|875|0;5KC2|28.0|EM|C|1|875|0									Disorder:0.26 (AF disorder);Surface accessibility:41.15%;AF2 structural classification:Domain
429	P22543	Phosphatidylinositol 3-kinase VPS34	VPS34	ridpngaiLRVRerfnlnms	828	831	0.204	-1	0.27509608835641775	0.175	0.309	85.698	0.237	HHHH	DDDD	0.924761	0.2571932228039896	0.31245269571638645	0.5996991684787925	0.24704348281217609	0.4309722512275771	0.8951717601000619	0.21371974802901955	0.22386964305802137	PI3_PI4_kinase|PF00454|684|821|-7;PI3K/PI4K|P22543|619|873|0			5DFZ|4.4|X-ray|C|1|875|0;5KC2|28.0|EM|C|1|875|0									Disorder:0.31 (AF disorder);Surface accessibility:23.67%;AF2 structural classification:Domain
430	P22579	Transcriptional regulatory protein SIN3	SIN3	pegisvstLKIKiqpityql	1389	1392	0.235	-1	-1	0.317	0.59	76.165	0.457	--EE	----	0.0749483	0.14312996385004606	0.6096049876573186	0.031099271855442034	0.20729118568634664	0.39315566186902684	0.10995701725710241	0.19807371972252824	0.2693013325055855	Sin3a_C|PF16879|1138|1410|0												Surface accessibility:45.68%
431	P22696	Peptidyl-prolyl cis-trans isomerase ESS1	ESS1	hkhlrdhpVRVRclhilikh	58	61	0.36	-1	0.23144218643903383	0.088	0.323	92.047	0.209	SEEE	DDDD	0.5678761794434659	0.2938736558705899	0.47709716425331816	0.5578986825864268	0.25907062843018164	0.33654478166737545	0.32425357523505355	0.3637762483164714	0.30943514046743226	Rotamase|PF00639|64|170|3;PpiC|P22696|57|170|0												Disorder:0.32 (AF disorder);Surface accessibility:20.85%;AF2 structural classification:Domain
432	P22768	Argininosuccinate synthase	ARG1	sqnsvngtVRVRlykgnvii	353	356	0.239	-1	0.093592	0.021	0.28	98.778	0.22	EEEE	DDDD	0.5982994890474096	0.31986622624175365	0.6596835963222453	0.45104455989198056	0.28367803603711406	0.5379836454130434	0.33129640806793964	0.2156036586886309	0.4155252015154645	Arginosuc_synth|PF00764|7|408|0												Disorder:0.28 (AF disorder);Surface accessibility:22.03%;AF2 structural classification:Domain
433	P22768	Argininosuccinate synthase	ARG1	tgfiaiqaIRIKkygeskkt	402	405	0.243	-1	0.1849434530491493	0.036	0.566	97.955	0.599	HHHH	DDDD	0.21275621515770457	0.16856301196303958	0.9155329674504968	0.20693013739538513	0.28710065656608796	0.6524393377272212	0.5929328136573746	0.19221500328909177	0.2616514086372207	Arginosuc_synth|PF00764|7|408|0												AF2 structural classification:Domain
434	P22804	Protein transport protein BET1	BET1	gdtfhntsVKLKrtfgnmme	102	105	0.316	-1	-1	0.197	0.57	87.69	0.61	HHHH	CCCC	0.20344369882604332	0.29681692692961326	0.6009542681844464	0.4534265548943225	0.2412811674832932	0.3576063858682698	0.20054832194499664	0.2531356111259723	0.3511206687168008	t-SNARE coiled-coil homology|P22804|52|114|0							topological domain:Cytoplasmic|1|117|0
435	P22855	Alpha-mannosidase	AMS1	gpswsttwFKVKislpedwv	110	113	0.141	-1	0.10857534013425141	0.06	0.25	96.972	0.174	EEEE	DDDD	0.2285685396424045	0.2357497852158809	0.552742	0.22088090885948852	0.18956206752981367	0.5143630927238926	0.0913549	0.23379344397443727	0.3108173780400311				5JM0|6.3|EM|A|1|1070|0									Disorder:0.25 (AF disorder);Surface accessibility:17.41%;AF2 structural classification:Domain
436	P22855	Alpha-mannosidase	AMS1	nhainripIKLRpfeiasfr	1069	1072	0.113	-1	0.3507363994963918	0.09	0.283	97.022	0.26	EEE-	DDDD	0.0178191	0.20504304052115213	0.6536656522573919	0.0471148	0.15152881292787918	0.5654558517258508	0.5490161446407238	0.1150679695964757	0.19787516414416334	Glyco_hydro38C2|PF17677|985|1080|0			5JM0|6.3|EM|A|1|1070|0									Disorder:0.28 (AF disorder);Surface accessibility:25.97%;AF2 structural classification:Domain
437	P23060	Protein MAK32	MAK32	eidswgtdVRFRddfsrltt	87	90	0.207	-1	-1	0.062	0.283	97.375	0.222	EEEE	DDDD	0.4509394594714291	0.26659005854801765	0.46758564444243367	0.7504038846196099	0.2252445626211669	0.2898916773606563	0.610043	0.22876769652048115	0.3495060683177711													Disorder:0.28 (AF disorder);Surface accessibility:22.21%;AF2 structural classification:Domain
438	P23060	Protein MAK32	MAK32	cldiindlLRVKsskgtkpi	159	162	0.109	-1	-1	0.068	0.251	92.843	0.333	HHHS	DDDD	0.9741107696274338	0.0346892	0.0682224	0.9348551801945006	0.0794718	0.0864317	0.90939	0.1255581974115169	0.11003957199928999	PfkB|PF00294|128|324|0												Disorder:0.25 (AF disorder);Surface accessibility:33.29%;AF2 structural classification:Domain
439	P23179	Meiosis-specific protein SPO11	SPO11	gphlcthqFKLKrcaillnl	103	106	0.061	-1	-1	0.195	0.328	81.795	0.332	HHHH	DDDD	0.9699124653007937	0.0334041	0.0508403	0.9692700556643484	0.0280479	0.025840599531752606	0.9526779803022218	0.0635452	0.045421369565419714	TP6A_N|PF04406|106|168|0												Disorder:0.33 (AF disorder);Surface accessibility:33.19%;AF2 structural classification:Domain
440	P23201	Protein SPA2	SPA2	sngginnhIKIKntgettah	1246	1249	0.799	-1	-1	0.649	0.845	35.417	0.846	----	----	0.9667946709716945	0.0592899	0.013868705091635958	0.9582174042670157	0.00320852	0	0.8097247889413822	0.18967560720297547	0.0399752			Phosphorylation|||Phosphothreonine|P23201|1251|1251|2
441	P23248	40S ribosomal protein S1-B	RPS1B	sedhsfrkVKLRvdevqgkn	84	87	0.377	-1	0.10070075018415475	0.063	0.253	96.178	0.12	EEEE	DDDD	0.3521793309374064	0.2373566410989648	0.9035922520947619	0.4486002420591191	0.15331845334655156	0.8336867940238102	0.8527336993372766	0.12586996466696448	0.36617654818662343	Ribosomal_S3Ae|PF01015|15|221|0			6WOO|2.9|EM|BB|20|233|0									Disorder:0.25 (AF disorder);Surface accessibility:12.03%;AF2 structural classification:Domain
442	P23255	Transcription initiation factor TFIID subunit 2	TAF2	sesstlheMKFRnfrvahek	23	26	0.261	-1	-1	0.421	0.529	51.295	0.623	----	----	0.9154265740973656	0.14708641423793944	0.13811279315562297	0.9095470036117757	0.16822130075115982	0.0649407	0.7447615232399121	0.24163829114415275	0.0946769
443	P23255	Transcription initiation factor TFIID subunit 2	TAF2	lsghyvddMKIKiekigrqn	1201	1204	0.115	-1	-1	0.334	0.495	69.16	0.539	HHHH	LLLD	0.6607351929756518	0.152682	0.16042288626449924	0.6601673445404616	0.212667	0.0804265	0.6948271492007045	0.1495989600576929	0.0605067													AF2 structural classification:Domain
444	P23255	Transcription initiation factor TFIID subunit 2	TAF2	kvtsrsfmVKIRtkndakn	1397	1400	0.526	-1	-1	0.515	0.524	48.862	0.454	EEE-	----	0.19393558772217567	0.21464359634144559	0.2606350943082346	0.21597549349347195	0.28846329729107967	0.0503927	0.8056248660507251	0.18415347865341447	0.043348													Surface accessibility:45.39%
445	P23287	Serine/threonine-protein phosphatase 2B catalytic subunit A1	CNA1	alskepnlLKLKapiticgd	108	111	0.101	-1	0.38932834245835424	0.018	0.186	97.665	0.356	EEE-	DDDD	0.8338653852171227	0.2887243767543368	0.3075968845215369	0.941345	0.2516181024098558	0.22118314445199835	0.8851117013759976	0.2136668311536217	0.27323167768936346	Metallophos|PF00149|112|321|1						metal ion-binding site:Iron|119|119|8						Disorder:0.19 (AF disorder);Surface accessibility:35.63%;AF2 structural classification:Domain
446	P23293	Serine/threonine-protein kinase BUR1	SGV1	daktnltyIKLRkrssekvy	40	43	0.318	-1	-1	0.429	0.545	50.84	0.573	E---	----	0.8697662105518461	0.20460817692871378	0.18191455843468782	0.9236550237247996	0.0428873	0.0480661	0.9023733245997536	0.0430727	0.043188539362344375
447	P23369	54S ribosomal protein L25, mitochondrial	MRPL25	kqyfdslpLKLKsffqrypp	12	15	0.101	-1	-1	0.055	0.441	97.035	0.327	HHHH	DDDD	0.4372699542734306	0.28664498359149726	0.45877763812086375	0.3834064661421162	0.26225325620349266	0.33843363197806425	0.39572192850802673	0.24388694583132037	0.35177691673031997	Mitoc_mL59|PF18126|12|138|0			3J6B|3.2|EM|b|1|157|0;5MRC|3.25|EM|b|3|157|0;5MRE|3.75|EM|b|3|157|0;5MRF|4.97|EM|b|3|157|0									Surface accessibility:32.7%;AF2 structural classification:Domain
448	P23585	High-affinity glucose transporter HXT2	HXT2	vivaesypLRVKnramaiav	449	452	0.011	-1	0.10651583033623394	0.083	0.167	86.897	0.255	HHHH	DDDD	0.7213880299038344	0.2975430696797364	0.49212753654353925	0.8356369315039868	0.26366355427880844	0.2662542706168854	0.9420488029546267	0.14568175820051268	0.18587004742285584	Sugar_tr|PF00083|59|519|0							topological domain:Cytoplasmic|440|456|0;transmembrane region:Helical: Name=11|457|477|5					Disorder:0.17 (AF disorder);Surface accessibility:25.46%;AF2 structural classification:Domain
449	P23594	Serine/threonine-protein phosphatase PP2A-1 catalytic subunit	PPH21	etvsylvaMKVRyphritil	163	166	0.053	-1	0.1653334647629161	0.02	0.081	98.403	0.061	HHHH	DDDD	0.6559594003291696	0.10949264396078667	0.9620911933728802	0.8389271381989268	0.3202785923874809	0.6630523758790382	0.8699737420935836	0.24825650372212055	0.5978596132251868	Metallophos|PF00149|110|305|0												Disorder:0.08 (AF disorder);Surface accessibility:6.06%;AF2 structural classification:Domain
450	P23595	Serine/threonine-protein phosphatase PP2A-2 catalytic subunit	PPH22	etvsylvaMKVRyphritil	171	174	0.054	-1	0.1523883356247805	0.019	0.086	98.532	0.06	HHHH	DDDD	0.6537976235591905	0.10542434933605646	0.9637979818576305	0.8392379502970961	0.3201260979126245	0.666228	0.8699285073158514	0.2484295975953772	0.5993207180865355	Metallophos|PF00149|118|313|0												Disorder:0.09 (AF disorder);Surface accessibility:5.96%;AF2 structural classification:Domain
451	P23615	Transcription elongation factor SPT6	SPT6	knlmtegdMKIRktdipery	315	318	0.463	-1	0.37072272926091776	0.096	0.287	92.962	0.224	HHHH	DDDD	0.12731506993312608	0.36096498299769375	0.5359617159872652	0.0778202	0.3795770729071831	0.4765144696790948	0.0835042	0.35831614715456717	0.35675893558489913				3PSF|2.59|X-ray|A|235|1259|0;3PSI|3.3|X-ray|A|239|1451|0			compositionally biased region:Asp/Glu-rich (acidic)|1|484|0		helix|301|308|-7;helix|312|319|0;helix|324|329|6;strand|320|322|2				Disorder:0.29 (AF disorder);Surface accessibility:22.39%;AF2 structural classification:Domain
452	P23643	Vacuolar protein sorting-associated protein 3	VPS3	mktiditlFKLRlekketit	629	632	0.044	-1	-1	0.132	0.278	88.655	0.156	HHHH	DDDD	0.7595689630280625	0.13957467813937166	0.13281285926186304	0.9502286788769533	0.0010439	0	0.9358520626998644	0.00525597	0													Disorder:0.28 (AF disorder);Surface accessibility:15.61%;AF2 structural classification:Domain
453	P23643	Vacuolar protein sorting-associated protein 3	VPS3	tditnfihIKLKhslqcenf	827	830	0.062	-1	-1	0.137	0.319	86.773	0.386	HHHH	DDDD	0.1668032973877328	0.0613049	0.30883343333787494	0.8691127422774192	0.0914627	0.0544427	0.11768513799722732	0.24932021176293317	0.25													Disorder:0.32 (AF disorder);Surface accessibility:38.58%;AF2 structural classification:Domain
454	P24004	Peroxisomal ATPase PEX1	PEX1	epifvncpLRLRsgillygy	728	731	0.027	-1	0.27627009404721214	0.161	0.362	72.485	0.533	S---	DDDD	0.2772800000234234	0.0251593	0.9876960308354485	0.14084647518902588	0.0590318	0.9614668154052276	0.4588158111840772	0.11687115340489276	0.6357563248687347	AAA|PF00004|734|863|3						nucleotide phosphate-binding region:ATP|738|745|7;region of interest:AAA-cassette D2|733|926|2						Disorder:0.36 (AF disorder);AF2 structural classification:Domain
455	P24004	Peroxisomal ATPase PEX1	PEX1	hgrreenrLRLKtllqqdvv	960	963	0.465	-1	1	0.622	0.789	47.405	0.639	HHHH	LLLL	0.7418412851211807	0.15203519166088214	0.10021541894218759	0.00255061	0.2969502092139462	0.23169240221906362	0.20023417051314732	0.3439486446390856	0.11144788025395783
456	P24004	Peroxisomal ATPase PEX1	PEX1	psistselVKLRgiydrfqk	1010	1013	0.324	-1	1	0.198	0.484	89.13	0.459	HHHH	DDDD	0.27450518222953146	0.37244205150400267	0.49696582997123134	0.34567822642280455	0.2700371567866987	0.30523015984354057	0.5928464600127177	0.25942548639356655	0.22505994203007906													Surface accessibility:45.89%;AF2 structural classification:Domain
457	P24276	Protein SSD1	SSD1	vytldsstLRIKstwvgest	794	797	0.189	-1	-1	0.029	0.212	96.507	0.372	--EE	DDDD	0.8661974094350837	0.18464942968439588	0.195724	0.9784398443487138	0.0468511	0.0611424	0.7338700953101245	0.1885447044322129	0.15798541818693138	RNB|PF00773|689|1016|0												Disorder:0.21 (AF disorder);Surface accessibility:37.17%;AF2 structural classification:Domain
458	P24276	Protein SSD1	SSD1	adelikgvLKIKdddvrvgi	946	949	0.113	-1	-1	0.082	0.201	91.662	0.493	HT--	DDDD	0.20972908469411417	0.3396004856300609	0.5409475727257882	0.7427808454102667	0.15782179607902222	0.26541956630585234	0.6982318234805819	0.15140647076131875	0.1806878410853759	RNB|PF00773|689|1016|0												Disorder:0.2 (AF disorder);Surface accessibility:49.27%;AF2 structural classification:Domain
459	P24309	Lariat debranching enzyme	DBR1	yhgdtkhlLKLKpffeqdik	195	198	0.218	-1	-1	0.047	0.338	95.35	0.421	HHH-	DDDD	0.18942461126434326	0.30385399760984294	0.6313453066971919	0.4929435373320179	0.2522678976326158	0.37575668033343124	0.3760823759994057	0.32079961197757234	0.4362040239177901	Metallophos|PF00149|4|235|0												Disorder:0.34 (AF disorder);Surface accessibility:42.05%;AF2 structural classification:Domain
460	P24482	DNA polymerase epsilon subunit B	DPB2	fiarldkdLKIRlhllekel	383	386	0.075	-1	0.5384362185645125	0.123	0.375	88.123	0.353	HHHH	DDDD	0.5908671500984937	0.1547054756922518	0.49090508789349147	0.5922496084405484	0.2234796599944396	0.24743174580831978	0.18715888622877735	0.23806577284182956	0.2261105255210527				6HV8|4.4|EM|B|1|689|0;6HV9|4.98|EM|B|1|689|0;6WJV|3.5|EM|2|1|689|0					helix|386|393|0				Disorder:0.38 (AF disorder);Surface accessibility:35.34%;AF2 structural classification:Domain
461	P24521	Phosphomevalonate kinase	ERG8	lqgsdkfeVRVKskqfkdge	55	58	0.267	-1	-1	0.082	0.266	97.19	0.137	EEEE	DDDD	0.5853223196308233	0.24744230451092838	0.31251204198784505	0.4689374104076801	0.2553878060335252	0.2735709680728082	0.2981595692013381	0.23184323253909528	0.2649665875722529													Disorder:0.27 (AF disorder);Surface accessibility:13.74%;AF2 structural classification:Domain
462	P24583	Protein kinase C-like 1	PKC1	yledslkkLRLKtaqqsqge	61	64	0.454	-1	-1	0.294	0.534	81.718	0.377	HHHH	DDDD	0.3152752918234352	0.32687343374700417	0.40273364865373634	0.0982124	0.3503989736130272	0.31706308583174597	0.0093577	0.2911183205007099	0.13091164692328747	HR1|PF02185|7|69|0;REM-1 1|P24583|1|67|0												Surface accessibility:37.73%;AF2 structural classification:Domain
463	P24583	Protein kinase C-like 1	PKC1	infddilnLRVKppyipeik	1094	1097	0.224	-1	0.4622502834153625	0.058	0.38	95.57	0.518	T-S-	DDDD	0.8879882510455167	0.19090915721570764	0.4986948731579569	0.7864942583198168	0.26758144112077387	0.3806813946759852	0.9414030042230213	0.0955153	0.24958602698622198	Pkinase_C|PF00433|1104|1144|7;AGC-kinase C-terminal|P24583|1084|1151|0												Disorder:0.38 (AF disorder);AF2 structural classification:Domain
464	P24719	Meiosis-specific serine/threonine-protein kinase MEK1	MEK1	penyavkiIKLKpnkfdkea	201	204	0.186	-1	0.37683359334064526	0.198	0.351	81.015	0.249	EE--	DDDD	0.6056415050895974	0.14443928403098694	0.40690524044998455	0.4554654208192557	0.1804147556420823	0.3422833657552115	0.9538967197159146	0.049882214841361905	0.040368406042826745	Pkinase|PF00069|163|444|0						binding site:ATP|199|199|-2						Disorder:0.35 (AF disorder);Surface accessibility:24.88%;AF2 structural classification:Domain
465	P24719	Meiosis-specific serine/threonine-protein kinase MEK1	MEK1	nakigklnFKLKqwdivsdn	405	408	0.166	-1	0.681348	0.131	0.373	89.362	0.555	TTSG	DDDD	0.9040185319592269	0.20662502852572995	0.29936758626845705	0.967148	0.0603577	0.0670055	0.6263353663743016	0.27598037337295456	0.18329222899922268	Pkinase|PF00069|163|444|0												Disorder:0.37 (AF disorder);AF2 structural classification:Domain
466	P24814	SCF E3 ubiquitin ligase complex F-box protein GRR1	GRR1	lneieldnLKLKelridnsp	189	192	0.278	-1	-1	0.267	0.391	75.325	0.365	HHHH	DDDD	0.24664771327490445	0.21655052102179378	0.1861656295766681	0.3993939504539722	0.16000860020602145	0.040165860442367494	0.2382486460348553	0.2844368434439956	0.0428822			Phosphorylation|||Phosphoserine|P24814|199|199|7										Disorder:0.39 (AF disorder);Surface accessibility:36.48%;AF2 structural classification:Domain
467	P24814	SCF E3 ubiquitin ligase complex F-box protein GRR1	GRR1	sylhklqrMRLRaletenme	212	215	0.249	-1	-1	0.29	0.32	73.605	0.35	HHHH	DDDD	0.14607390728538508	0.23102796711432688	0.22453858139437322	0.7094413325462035	0.11100431825541779	0.028922117232107095	0.45577772606146594	0.20561839551459216	0.054847869910797785													Disorder:0.32 (AF disorder);Surface accessibility:34.98%;AF2 structural classification:Domain
468	P24814	SCF E3 ubiquitin ligase complex F-box protein GRR1	GRR1	tenmeirnLRLKiltiieey	227	230	0.138	-1	-1	0.238	0.282	73.17	0.371	HHHH	DDlD	0.27698103269410973	0.196805	0.20515339312082367	0.4962669524539779	0.23901537595113043	0.034349716297254196	0.7243014470587348	0.10258368085738406	0.0410582													Disorder:0.28 (AF disorder);Surface accessibility:37.14%;AF2 structural classification:Domain
469	P24868	G2/mitotic-specific cyclin-1	CLB1	siisiewaLKVRkngydimt	457	460	0.018	-1	-1	0.052	0.36	96.523	0.37	HHHH	DDDD	0.8479301838991382	0.1636543062649774	0.2743701583859913	0.6275154315619755	0.23388525087198572	0.2587689384878892	0.7029888497430687	0.19695849023372647	0.17030353758075312	Cyclin_C|PF02984|339|454|-3												Disorder:0.36 (AF disorder);Surface accessibility:37.0%;AF2 structural classification:Domain
470	P24869	G2/mitotic-specific cyclin-2	CLB2	siisvqwaLKVRkngydimt	477	480	0.027	-1	-1	0.066	0.37	95.625	0.417	HHHH	DDDD	0.9066603595707851	0.18894514687162575	0.38310993237962276	0.7453587554476147	0.22992825400546268	0.22132307491165842	0.7274726627399354	0.15978514858261236	0.14609577197290152	Cyclin_C|PF02984|359|474|-3												Disorder:0.37 (AF disorder);Surface accessibility:41.71%;AF2 structural classification:Domain
471	P25038	Translation initiation factor IF-2, mitochondrial	IFM1	dtpghaafLKMRerganitd	208	211	0.325	-1	0.16604791726681467	0.086	0.113	90.08	0.147	HHHH	DDDD	0.2423638361774751	0.043261929129542354	0.9581667058438821	0.5186468043434171	0.2616158279375634	0.6651775278509378	0.5334290880040459	0.35777805034341603	0.5220984707901563	GTP_EFTU|PF00009|143|318|0;tr-type G|P25038|143|326|0						nucleotide phosphate-binding region:GTP|200|203|-5;region of interest:G3|200|203|-5						Disorder:0.11 (AF disorder);Surface accessibility:14.73%;AF2 structural classification:Domain
472	P25038	Translation initiation factor IF-2, mitochondrial	IFM1	evinnragIKIKqynviykl	544	547	0.114	-1	0.35543673302457063	0.115	0.385	92.245	0.325	--EE	DDDD	0.7973991768007457	0.18591848330337585	0.40869810748316693	0.5882574420782172	0.22284816204850946	0.2678126234585961	0.456823	0.17044809666781294	0.3050072543577256	IF-2|PF11987|455|560|0												Disorder:0.39 (AF disorder);Surface accessibility:32.47%;AF2 structural classification:Domain
473	P25038	Translation initiation factor IF-2, mitochondrial	IFM1	vdvretfdFRLKkkiiriag	587	590	0.086	-1	0.5697529900843195	0.111	0.395	80.897	0.672	EEET	DDDD	0.7070740552122072	0.2362741434647612	0.3556379062361367	0.7019463467086816	0.2409152761430771	0.23266594665386842	0.9632726000056464	0.0927904	0.0669693													Disorder:0.4 (AF disorder);AF2 structural classification:Domain
474	P25039	Elongation factor G, mitochondrial	MEF1	rfqkedptFRVKfdpesket	500	503	0.447	-1	0.4676160769286528	0.173	0.283	87.032	0.331	-EEE	DDDD	0.5319929117792838	0.2509088730104049	0.7806060350785241	0.505953	0.24822104165053324	0.7290350832339474	0.35283842326633014	0.2650542103575932	0.6146784313708066	EFG_III|PF14492|467|540|0												Disorder:0.28 (AF disorder);Surface accessibility:33.12%;AF2 structural classification:Domain
475	P25046	Mediator of RNA polymerase II transcription subunit 19	ROX3	tnldgtkaVKLRksyknqia	58	61	0.421	-1	0.3464704992510229	0.145	0.607	84.415	0.612	----	DDDD	0.014830409989842771	0.0703079	0.9387386036333045	0.010251104432612916	0.11044569456963607	0.8972139580749332	1	1	-1	Rox3|PF08633|25|220|0			5OQM|5.8|EM|m|1|220|0									AF2 structural classification:Domain
476	P25270	rRNA methyltransferase 1, mitochondrial	MRM1	esqgvrtnLKMRsdffveip	366	369	0.224	-1	-1	0.134	0.35	90.942	0.253	HHTT	DDDD	0.5254549858346411	0.16621650277654398	0.49432226904628207	0.7901187004249149	0.17138321366530615	0.21779713435431192	0.9399986333292121	0.0735921	0.0881724	SpoU_methylase|PF00588|241|406|0												Disorder:0.35 (AF disorder);Surface accessibility:25.29%;AF2 structural classification:Domain
477	P25298	mRNA 3'-end-processing protein RNA14	RNA14	sdnihgdeLRLRerikdnpt	29	32	0.532	-1	0.337823	0.231	0.455	93.96	0.343	HHHH	DDDD	0.023379588033441933	0.2647892934577513	0.26370979132334504	0.0628653	0.2443901925897209	0.2614654496433218	0.31681420832262974	0.2138707372482666	0.16069303085780065													Surface accessibility:34.31%;AF2 structural classification:Domain
478	P25335	Allantoicase	DAL2	ltkerfthIKLKmypdggia	165	168	0.204	-1	0.0245327	0.02	0.182	98.773	0.023	EEEE	DDDD	1	1	-1	0.5628748587744365	0.2493078402995199	0.5151846853587401	0.5757509466406064	0.22338014914777887	0.33272464355120496	Allantoicase|PF03561|31|182|0			1O59|2.4|X-ray|A|1|343|0;1SG3|2.6|X-ray|A:B|1|343|0					strand|162|171|0;strand|174|184|6				Disorder:0.18 (AF disorder);Surface accessibility:2.34%;AF2 structural classification:Domain
479	P25336	DNA mismatch repair protein MSH3	MSH3	nladeklqIRIKylqpievl	322	325	0.082	-1	0.3192307692307692	0.147	0.257	85.66	0.172	HHHH	DDDD	0.1886401795057207	0.25902762950325897	0.35241338733442307	0.18042087677805785	0.26202449672433314	0.3048689720626867	0.4756243359811837	0.23248561023374412	0.20340334596806564	MutS_II|PF05188|276|406|0												Disorder:0.26 (AF disorder);Surface accessibility:17.18%;AF2 structural classification:Domain
480	P25344	Protein STE50	STE50	cdgdlnkaIKFKilinkmrd	90	93	0.192	-1	0.3168802454100915	0.2	0.372	90.297	0.249	HHHH	DDDD	0.18969320541171283	0.19493422921898407	0.3633570784227854	0.9273051810273563	0.034320026846717006	0.0633449	0.915755	0.0800353	0.0350577	SAM|P25344|24|108|0;SAM_Ste50p|PF09235|30|104|0			1UQV||NMR|A|27|108|0;1Z1V||NMR|A|32|107|0					helix|86|101|0;strand|82|84|-6				Disorder:0.37 (AF disorder);Surface accessibility:24.86%;AF2 structural classification:Domain
481	P25345	Asparagine--tRNA ligase, mitochondrial	SLM5	rtaylsaiLRLRsfvefqfm	154	157	0.015	-1	0.11117441161087963	0.045	0.227	96.502	0.123	HHHH	DDDD	0.10091507909126081	0.2640834333998645	0.7240198500205122	0.0613135	0.13797505163628365	0.7673670037918833	0.0492362	0.2695402748150679	0.6156480439752564	tRNA-synt_2|PF00152|134|486|0												Disorder:0.23 (AF disorder);Surface accessibility:12.34%;AF2 structural classification:Domain
482	P25352	Uncharacterized protein YCR025C	YCR025C	legetlhsIKLRkeatyqtq	24	27	0.368	-1	-1	0.482	0.68	58.43	0.433	HHHH	----	1	1	-1	1	1	-1	1	1	-1													Surface accessibility:43.29%
483	P25354	DUP240 protein YCR007C	YCR007C	nvyisdegFRIKlllevith	109	112	0.019	-1	-1	0.128	0.295	92.515	0.144	HHHH	DDDD	0.4149696113327344	0.28110426721061266	0.29073396141158203	1	1	-1	1	1	-1	DUP|PF00674|52|172|0							topological domain:Cytoplasmic|105|239|0;transmembrane region:Helical|80|104|-5					Disorder:0.29 (AF disorder);Surface accessibility:14.4%;AF2 structural classification:Domain
484	P25356	Beige protein homolog 1	BPH1	qtlgklkkLRIRifeilsnk	148	151	0.067	-1	-1	0.198	0.27	86.18	0.204	HHHH	DDDD	1	1	-1	0.35122927700923595	0.20781197565618534	0.15771242369762478	0.010241967351228993	0.22582035564049127	0.24816213793488617													Disorder:0.27 (AF disorder);Surface accessibility:20.38%;AF2 structural classification:Domain
485	P25356	Beige protein homolog 1	BPH1	rkdntsldFKIKksisryty	1236	1239	0.199	-1	-1	0.227	0.36	82.867	0.398	HHHH	DDDD	1	1	-1	0.1270046700893594	0.2489930742213314	0.1747247445392941	0.9241031667845782	0.0516348	0.023753049498888526													Disorder:0.36 (AF disorder);Surface accessibility:39.76%;AF2 structural classification:Domain
486	P25356	Beige protein homolog 1	BPH1	amivssylIRLKpfvesfll	1664	1667	0.013	-1	0.17075296618681035	0.147	0.174	89.16	0.014	TTSB	DDDD	1	1	-1	0.26564378042253156	0.2846109116767057	0.716129	0.4544916190964363	0.20745018189642186	0.552323	Beach|PF02138|1558|1839|0;BEACH|P25356|1545|1839|0		Ubiquitylation|||cross-link:Glycyl lysine isopeptide (Lys-Gly) (interchain with G-Cter in ubiquitin)|P25356|1667|1667|0										Disorder:0.17 (AF disorder);Surface accessibility:1.43%;AF2 structural classification:Domain
487	P25357	Probable DNA-binding protein SNT1	SNT1	iakehptpVKMKehdelear	359	362	0.791	-1	-1	0.636	0.828	35.487	0.844	----	----	0.0200388	0.34329026916183797	0.13641226892057673	0.0890211	0.12554577631907235	0.12400244790360845	0.7742393883262777	0.19335893814482427	0.027912060673532958
488	P25359	Exosome complex component RRP43	RRP43	srilpkkaLKVKagvrsane	170	173	0.311	-1	0.35071525028854406	0.074	0.319	93.835	0.319	GB--	DDDD	0.19438051897669878	0.18079257888388225	0.5007089145586068	0.004787	0.25828216619340516	0.3128583407698558	1	0	0	RNase_PH|PF01138|48|244|0			4IFD|2.8|X-ray|C|2|394|0;4OO1|3.3|X-ray|C|1|394|0;5C0W|4.6|X-ray|C|1|394|0;5C0X|3.81|X-ray|C|1|394|0;5G06|4.2|EM|C|1|394|0;5JEA|2.65|X-ray|C|1|394|0;5K36|3.1|X-ray|C|1|394|0;5OKZ|3.2|X-ray|C:M:W:g|1|394|0;5VZJ|3.3|X-ray|C|1|394|0;6FSZ|4.6|EM|CC|2|394|0;6LQS|3.8|EM|R3|1|394|0		mutagenesis site:Interaction with RRP46 abolished: when associated with T-246.|S->F|162|162|-8			strand|175|180|2;helix|167|170|0;turn|181|183|8				Disorder:0.32 (AF disorder);Surface accessibility:31.89%;AF2 structural classification:Domain
489	P25359	Exosome complex component RRP43	RRP43	ddtlnetnLKMKrkwsyvly	203	206	0.156	-1	0.8150997778458711	0.264	0.418	56.865	0.548	----	LLLL	0.9851631600688838	0.10907182788161851	0.14173850384907222	0.9530187801414023	0.0638451	0.0820799	1	0	0	RNase_PH|PF01138|48|244|0			4IFD|2.8|X-ray|C|2|394|0;4OO1|3.3|X-ray|C|1|394|0;5C0W|4.6|X-ray|C|1|394|0;5C0X|3.81|X-ray|C|1|394|0;5G06|4.2|EM|C|1|394|0;5JEA|2.65|X-ray|C|1|394|0;5K36|3.1|X-ray|C|1|394|0;5OKZ|3.2|X-ray|C:M:W:g|1|394|0;5VZJ|3.3|X-ray|C|1|394|0;6FSZ|4.6|EM|CC|2|394|0;6LQS|3.8|EM|R3|1|394|0		mutagenesis site:Interaction with RRP46 abolished.|V->A|212|212|6			strand|209|221|3
490	P25366	Protein OCA4	OCA4	ykargkdnVKIRipcdselp	323	326	0.307	-1	-1	0.202	0.334	82.083	0.3	EEEE	DDDD	0.706341	0.14266442049439548	0.2843387091312662	0.37785826341594686	0.22143	0.0966002	0.0642485	0.21423624903718141	0.1237531474731027													Disorder:0.33 (AF disorder);Surface accessibility:30.04%;AF2 structural classification:Domain
491	P25375	Saccharolysin	PRD1	leldegnrLKIKeikkkisv	179	182	0.264	-1	0.25933892062794406	0.036	0.265	97.062	0.277	HHHH	DDDD	0.4128822037221937	0.28824944115481077	0.4635412645653109	0.8480043943318626	0.2087003453020025	0.18813000565285215	0.680783	0.166643	0.23639503327662564													Disorder:0.27 (AF disorder);Surface accessibility:27.71%;AF2 structural classification:Domain
492	P25375	Saccharolysin	PRD1	neailldtLKLRdelasllg	282	285	0.136	-1	0.16739576619222651	0.025	0.231	98.143	0.134	HHHH	DDDD	0.23041376895968038	0.16620162984345443	0.6232578261752817	0.138416	0.373907	0.5282603599356188	0.0849365	0.23170519198058415	0.564047	Peptidase_M3|PF01432|250|710|0												Disorder:0.23 (AF disorder);Surface accessibility:13.42%;AF2 structural classification:Domain
493	P25376	General amino acid permease AGP1	AGP1	wtaiclshLRFRramkvqgr	502	505	0.019	-1	-1	0.098	0.179	93.368	0.136	HHHH	DDDD	0.21888829197971704	0.3031645249548208	0.738168	0.0864546	0.3063494466727128	0.6918505862766702	0.000473428	0.10145483088908033	0.47739084745530347	AA_permease|PF00324|124|591|0							topological domain:Cytoplasmic|499|531|0;transmembrane region:Helical|478|498|-4					Disorder:0.18 (AF disorder);Surface accessibility:13.57%;AF2 structural classification:Domain
494	P25381	Subtilase-type proteinase RRT12	RRT12	layaeeylVRFKnptafqqf	22	25	0.207	-1	-1	0.248	0.459	96.18	0.188	EEES	DDDD	0.010292220021416098	0.3224071456534572	0.40914600726210565	0.1245124887604292	0.20277131176816166	0.19497234044893158	2.1712256891223356e-05	0.23514886265329027	0.37056317488353024							signal peptide|1|17|-5						Surface accessibility:18.79%;Localisation:Secreted;AF2 structural classification:Domain
495	P25381	Subtilase-type proteinase RRT12	RRT12	dvtlplgeIRLKrrdfmknl	480	483	0.244	-1	-1	0.711	0.834	28.532	0.803	----	----	0.6197040931146555	0.17123619217963298	0.050049005334183966	0.9370816097491642	0.00384721	0	0.9630511555816275	0.0430135	0.012587125693852882													Localisation:Secreted
496	P25382	Ribosome assembly protein 4	RSA4	llytpravFKVKpvtrsssa	127	130	0.233	-1	0.40690240572236847	0.108	0.322	88.873	0.404	S---	DDDD	0.1931190417185578	0.15739531538993526	0.8890780284541758	0.0783315	0.26994271619723975	0.661387	0.0957262	0.29108664580472976	0.3868325741716792	WD40|PF00400|133|172|3			3JCT|3.08|EM|x|1|515|0;4V7F|8.7|EM|q|1|515|0;4WJU|2.8|X-ray|A:B|1|515|0;4WJV|3.2|X-ray|A:B:C:D|137|515|7;5FL8|9.5|EM|q|1|515|0;5JCS|9.5|EM|q|1|515|0;6FT6|3.9|EM|x|1|515|0;6M62|3.2|EM|x|1|515|0;6YLF|4.2|EM|xP1|1|515|0;6YLG|3.0|EM|x|1|515|0;6YLH|3.1|EM|x|1|515|0;7BT6|3.12|EM|x|1|515|0;7BTB|3.22|EM|x|1|515|0			region of interest:Interaction with MDN1|20|128|0;region of interest:Ubiquitin-like (UBL) domain|29|125|-2		strand|117|126|-1				Disorder:0.32 (AF disorder);Surface accessibility:40.41%;AF2 structural classification:Domain
497	P25384	Transposon Ty2-C Gag-Pol polyprotein	TY2B-C	hlglndklLRLRkslyglkq	1390	1393	0.12	-1	-1	0.118	0.194	94.485	0.2	EEB-	DDDD	0.5320658568385421	0.24763043631406167	0.36820631855650565	0.34028507566424726	0.2769116731109003	0.3962204380524032	0.5214487393361542	0.10383996408312385	0.33906569899899996	RVT_2|PF07727|1285|1514|0												Disorder:0.19 (AF disorder);Surface accessibility:19.99%;AF2 structural classification:Domain
498	P25384	Transposon Ty2-C Gag-Pol polyprotein	TY2B-C	nrffgtkaMRLRdevsgnnl	1726	1729	0.213	-1	-1	0.208	0.375	84.692	0.189	HHHH	DDDD	0.22420923399712825	0.22232060892600375	0.28370244078395623	0.15551783601586278	0.2936095577987735	0.3320899692294931	0.275049	0.2855828267089834	0.2	RNase H Ty1/copia-type|P25384|1625|1767|0												Disorder:0.38 (AF disorder);Surface accessibility:18.91%;AF2 structural classification:Domain
499	P25386	Intracellular protein transport protein USO1	USO1	iksvesetVKIKelqdecnf	1258	1261	0.425	-1	-1	0.235	0.421	77.208	0.447	HHHH	DDDD	0.19613002251734613	0.2861542893539691	0.16340846818478338	0.8882221186172399	0.0665367	0.026865467317615743	0.985247	0.00227188	0							region of interest:Dispensable for the protein function|991|1790|0;coiled-coil region|725|1790|0;compositionally biased region:Asp/Glu-rich (acidic)|1172|1786|0						Surface accessibility:44.75%;AF2 structural classification:Domain
500	P25389	Probable serine/threonine-protein kinase KCC4	KCC4	lvvdprqrIKIRdilshpll	274	277	0.134	-1	0.38590158175553047	0.054	0.303	95.215	0.29	--HH	DDDD	0.4828102383324636	0.2585368412847294	0.4952947945668909	0.5732748499017284	0.26419880623235226	0.26805070357891514	0.7060062787437449	0.2114940510309242	0.1946463898128457	Pkinase|PF00069|21|285|0												Disorder:0.3 (AF disorder);Surface accessibility:29.02%;AF2 structural classification:Domain
501	P25390	Serine/threonine-protein kinase SSK22	SSK22	fyplspwmFKLKlhfivyre	362	365	0.008	-1	-1	0.162	0.197	81.63	0.162	HHHH	DDDD	0.16443533476132718	0.33750688724714917	0.43537295643105645	0.0428661	0.37636474631914846	0.3960638876461955	0.17910775474375834	0.360294	0.19923576592668385													Disorder:0.2 (AF disorder);Surface accessibility:16.22%;AF2 structural classification:Domain
502	P25441	DNA-directed RNA polymerase III subunit RPC4	RPC53	gggsakpsLKFKpkavarks	28	31	0.738	-1	-1	0.437	0.823	61.485	0.827	----	----	0.0089822	0.0216865	0.8660849869692687	0.019230180614088533	0.11332030958955691	0.5133617336037941	0.054544695293878426	0.24443528534403033	0.36273087166331824				5FJ8|3.9|EM|N|1|422|0;5FJ9|4.6|EM|N|1|422|0;5FJA|4.65|EM|N|1|422|0;6CNB|4.1|EM|N|1|422|0;6CNC|4.1|EM|N|1|422|0;6CND|4.8|EM|N|1|422|0;6CNF|4.5|EM|N|1|422|0;6EU0|4.0|EM|N|1|422|0;6EU1|3.4|EM|N|1|422|0;6EU2|3.4|EM|N|1|422|0;6EU3|3.3|EM|N|1|422|0;6F40|3.7|EM|N|1|422|0;6F41|4.3|EM|N|1|422|0;6F42|5.5|EM|N|1|422|0;6F44|4.2|EM|N|1|422|0;6TUT|3.25|EM|N|1|422|0			short sequence motif:Nuclear localization signal|25|29|0
503	P25441	DNA-directed RNA polymerase III subunit RPC4	RPC53	eqlfpvrpVRVRhedvetvk	205	208	0.487	-1	-1	0.28	0.659	71.105	0.754	----	----	0.12179941150248079	0.2057822294810709	0.3642111286656961	0.0337239	0.28864990553344927	0.3589425316346817	0.21205645809985363	0.29205614473465785	0.089768				5FJ8|3.9|EM|N|1|422|0;5FJ9|4.6|EM|N|1|422|0;5FJA|4.65|EM|N|1|422|0;6CNB|4.1|EM|N|1|422|0;6CNC|4.1|EM|N|1|422|0;6CND|4.8|EM|N|1|422|0;6CNF|4.5|EM|N|1|422|0;6EU0|4.0|EM|N|1|422|0;6EU1|3.4|EM|N|1|422|0;6EU2|3.4|EM|N|1|422|0;6EU3|3.3|EM|N|1|422|0;6F40|3.7|EM|N|1|422|0;6F41|4.3|EM|N|1|422|0;6F42|5.5|EM|N|1|422|0;6F44|4.2|EM|N|1|422|0;6TUT|3.25|EM|N|1|422|0
504	P25451	Proteasome subunit beta type-3	PUP3	kdevvkryLKMRqd	200	203	0.223	-1	0.0755621	0.06	0.365	90.638	0.333	E---	DDDD	0.5730084474583506	0.24620329969374338	0.703434	0.3617626274942678	0.2779446106249088	0.7157922084482602	0.34055101482163425	0.25306211022461633	0.5939171783693749				1FNT|3.2|X-ray|J:X|1|205|0;1G0U|2.4|X-ray|I:W|1|205|0;1G65|2.25|X-ray|I:W|2|205|0;1JD2|3.0|X-ray|I:P|2|205|0;1RYP|1.9|X-ray|J:X|2|205|0;1Z7Q|3.22|X-ray|J:X|1|205|0;2F16|2.8|X-ray|I:W|2|205|0;2FAK|2.8|X-ray|I:W|2|205|0;2GPL|2.81|X-ray|I:W|2|205|0;2ZCY|2.9|X-ray|I:W|1|205|0;3BDM|2.7|X-ray|I:W|1|205|0;3D29|2.6|X-ray|I:W|2|205|0;3DY3|2.81|X-ray|I:W|2|205|0;3DY4|2.8|X-ray|I:W|2|205|0;3E47|3.0|X-ray|I:…					strand|185|193|-7;strand|195|200|0				Disorder:0.36 (AF disorder);Surface accessibility:33.33%;AF2 structural classification:Domain
505	P25558	Bud site selection protein 3	BUD3	flqkfliaLRVRvlneeing	291	294	0.029	-1	-1	0.143	0.294	86.245	0.151	HHHH	DDDD	0.3997489174895492	0.35921384889796415	0.5803625536090192	1	0	0	1	1	-1													Disorder:0.29 (AF disorder);Surface accessibility:15.07%;AF2 structural classification:Domain
506	P25558	Bud site selection protein 3	BUD3	ikgpqeklLKLKliierlwk	404	407	0.053	-1	-1	0.107	0.258	89.08	0.181	HHHH	DDDD	0.0574383	0.2624615667300808	0.5935562582477203	1	0	0	1	1	-1													Disorder:0.26 (AF disorder);Surface accessibility:18.09%;AF2 structural classification:Domain
507	P25559	Sister chromatid cohesion protein DCC1	DCC1	qdpvqnhqLRFKsldkdkse	37	40	0.389	-1	0.10293227513813584	0.082	0.423	94.767	0.35	-EEE	DDDD	0.2917953452930513	0.30756092043259686	0.465898	0.9721259260707256	0.0738297	0.043237691085457566	0.2057963713196091	0.2770156516758544	0.34514876601961303	Dcc1|PF09724|15|348|0			5MSM|2.29|X-ray|A:D|1|380|0;5OKC|2.3|X-ray|A:B|1|380|0;5OKI|4.5|X-ray|C:G|1|380|0;6S1C|6.1|X-ray|B:F|1|380|0;6S2E|4.2|EM|B|1|380|0;6S2F|5.8|EM|B|1|380|0					strand|38|40|0;strand|44|47|4				Surface accessibility:35.01%;AF2 structural classification:Domain
508	P25563	Putative uncharacterized protein YCL023C	YCL023C	vvfkrallLRLRyafsctar	95	98	0.006	-1	-1	-1	-1	-1	-1		CCCC	1	1	-1	1	1	-1	1	1	-1													Disorder:0.01 (IUPred disorder)
509	P25568	Autophagy-related protein 22	ATG22	givdlwgsVKFKgrilvwfg	125	128	0.005	-1	-1	0.128	0.222	88.595	0.18	HHHH	DDDD	0.8837321643719558	0.15489941522032752	0.2915970971376717	0.9672949693578932	0.0584389	0.0761183	0.9505580174969822	0.096466	0.0894346	ATG22|PF11700|20|514|0							topological domain:Vacuolar|120|130|0;transmembrane region:Helical|99|119|-6;transmembrane region:Helical|131|151|3					Disorder:0.22 (AF disorder);Surface accessibility:17.97%;Topology:Vacuolar;AF2 structural classification:Domain
510	P25573	Mitochondrial inner membrane i-AAA protease supercomplex subunit MGR1	MGR1	hegidptkIKVKdamngtpl	209	212	0.431	-1	-1	0.134	0.479	83.84	0.516	---B	DDDD	0.7302027912087434	0.16398469395408977	0.36735446224666224	1	1	-1	1	1	-1	Mgr1|PF08602|139|388|0							topological domain:Mitochondrial intermembrane|170|417|0					Topology:Mitochondrial intermembrane;AF2 structural classification:Domain
511	P25576	Nicotinamide mononucleotide adenylyltransferase	POF1	llsqtiknFKLKdtrshvll	54	57	0.04	-1	-1	0.053	0.21	91.865	0.493	TT-T	DDDD	0.9950410519632026	0.0398741	0.067294	0.9925040125169659	0.013431533052507272	0.0460274	0.9881350022734516	0.042631336238661166	0.059944824043971945	CTP_transf_like|PF01467|31|229|0												Disorder:0.21 (AF disorder);Surface accessibility:49.31%;AF2 structural classification:Domain
512	P25579	Laminarase-resistance protein LRE1	LRE1	rnsntfnsLKIKgqkqryyh	250	253	0.477	-1	-1	0.36	0.675	77.435	0.595	HHHH	ssss	0.00510457	0.2346576693196168	0.7632540651957753	1	1	-1	1	1	-1
513	P25583	Karyogamy protein KAR4	KAR4	artgyetpVKVRpgwvivsp	282	285	0.366	-1	0.27416478967974545	0.055	0.238	95.645	0.275	B---	DDDD	0.5698817946814732	0.3110024004692668	0.5353652815871643	0.35119207597760566	0.2780272180435124	0.32166781696261826	0.30224837859808285	0.2810420108679782	0.26682694232878823	MT-A70|PF05063|111|294|0												Disorder:0.24 (AF disorder);Surface accessibility:27.49%;AF2 structural classification:Domain
514	P25584	Peroxisomal membrane protein PEX34	PEX34	wkliklckVKFKidqrldge	74	77	0.02	-1	-1	0.348	0.46	65.203	0.443	HHHH	CCCC	1	1	-1	1	1	-1	1	1	-1								transmembrane region:Helical|52|73|-1					Surface accessibility:44.27%
515	P25588	Mediator of replication checkpoint protein 1	MRC1	lqdevphtLKIReiqselas	289	292	0.655	-1	-1	0.379	0.676	70.412	0.678	-THH	-sss	0.060034761422783633	0.2483661760556056	0.2651294876966663	0.014964278683270332	0.24007251903252602	0.21800085537375263	0.9090945406761088	0.00494609	0
516	P25588	Mediator of replication checkpoint protein 1	MRC1	hhdhhnkkMKMKtktksnkl	1075	1078	0.706	-1	-1	0.563	0.841	41.855	0.725	----	----	0.882356	0.14320283601751502	0.10661499679149661	0.945012	0.027606136717947233	0.00860154	0.9380004704390793	0.00510529	0
517	P25596	Glutathione exchanger 1	GEX1	tysmtstfFKLKeneimsaq	41	44	0.108	-1	-1	0.295	0.341	77.6	0.155	HHHH	DDDD	0.9734101966708838	0.00795541	0	0.0987849	0.3060824479451144	0.1452368337408999	0.8387246374806541	0.16981769881368292	0.0702557								topological domain:Cytoplasmic|1|58|0					Disorder:0.34 (AF disorder);Surface accessibility:15.45%;AF2 structural classification:Domain
518	P25605	Acetolactate synthase small subunit, mitochondrial	ILV6	anlpasevLRLKhehlndit	215	218	0.381	-1	0.1054325739559147	0.023	0.396	98.043	0.379	HHHH	DDDD	0.0502654	0.21027342093496484	0.8262567636512067	0.0332657	0.26404001434991686	0.7131174148678248	0.7659007770057799	0.10731994356738536	0.14553147204929365	ALS_ss_C|PF10369|215|281|0												Disorder:0.4 (AF disorder);Surface accessibility:37.93%;AF2 structural classification:Domain
519	P25606	Uncharacterized protein YCR100C	YCR100C	tqlrhvkvIKIRedsigrii	30	33	0.12	-1	-1	0.163	0.339	84.845	0.426	EEEE	DDDD	1	1	-1	1	1	-1	1	1	-1													Disorder:0.34 (AF disorder);Surface accessibility:42.55%;AF2 structural classification:Domain
520	P25611	Regulator of drug sensitivity 1	RDS1	ippkvqqaVRLKwgldcnns	737	740	0.285	-1	-1	0.153	0.38	90.22	0.285	HHHH	DDDD	0.2692375132829215	0.25348467336385916	0.23395726069243283	1	1	-1	1	1	-1													Disorder:0.38 (AF disorder);Surface accessibility:28.46%;AF2 structural classification:Domain
521	P25614	Putative uncharacterized protein YCR013C	YCR013C	isvfsktfLKVKaipppmmi	193	196	0.134	-1	-1	-1	-1	-1	-1		----	1	1	-1	1	1	-1	1	1	-1													Disorder:0.13 (IUPred disorder)
522	P25623	Suppressor of yeast profilin deletion	SYP1	spyeatetIRIRlsqvklln	25	28	0.242	-1	0.30092616206830464	0.065	0.286	94.12	0.277	HHHH	DDDD	0.5445369624228233	0.20139487528084143	0.41531245237771586	0.1542388863155279	0.2722005706101356	0.2837424629077733	0.21100338083877093	0.3340477361713556	0.19930134251861942				3G9G|2.4|X-ray|A|1|264|0					helix|18|64|0				Disorder:0.29 (AF disorder);Surface accessibility:27.65%;AF2 structural classification:Domain
523	P25628	Sterol O-acyltransferase 1	ARE1	dllqdeefLKIRrlnsaean	14	17	0.469	-1	-1	0.562	0.664	51.83	0.505	HHHH	ssss	0.22804983645042828	0.14519892945960455	0.1867761148548116	0.9849263364015712	0.00989571	0	0.6887950601798767	0.1163515423330165	0.0390661			Phosphorylation|||Phosphoserine|P25628|21|21|4
524	P25631	Ankyrin repeat-containing protein YCR051W	YCR051W	edgelieyMRIKsgvadvhg	122	125	0.414	-1	-1	0.314	0.52	86.28	0.28	HHHH	DDDD	0.7545640245024842	0.12641249305534574	0.2046330781204712	0.8269297251916372	0.15793632018371553	0.10289746421978407	0.9380462332757917	0.038613606100234316	0.031117101366813008													Surface accessibility:27.98%;AF2 structural classification:Domain
525	P25641	Putative lipase ATG15	ATG15	mdqksdgtFRLKsiyrhgvg	58	61	0.323	-1	-1	0.244	0.35	96.463	0.195	BEEE	DDDD	0.00122625	0.20995447928683877	0.5494569189415943	0.000425647	0.3604421872465786	0.453529	0.018110182902378324	0.265953	0.43806093111008876								topological domain:Lumenal|36|520|0					Disorder:0.35 (AF disorder);Surface accessibility:19.48%;Topology:Lumenal;AF2 structural classification:Domain
526	P25648	Mediator of RNA polymerase II transcription subunit 12	SRB8	lsqqfdkiIKIRedhinkip	90	93	0.283	-1	0.29071562349096136	0.318	0.58	75.57	0.566	HHHI	sss-	0.4050742194771846	0.22465368981655648	0.40945829593288574	0.4410146677382505	0.26257642463070985	0.24454124612481937	0.3750610508796547	0.23800033650697458	0.317338
527	P25648	Mediator of RNA polymerase II transcription subunit 12	SRB8	qlveiteqIKMRilsnditn	649	652	0.025	-1	0.3321456105143693	0.256	0.36	80.303	0.284	HHHH	DDDD	0.8923491843629787	0.12598614101729427	0.14941528819729138	0.9594486354882628	0.0415401	0.0244906	0.7747327334430272	0.1824775532233629	0.0673384													Disorder:0.36 (AF disorder);Surface accessibility:28.37%;AF2 structural classification:Domain
528	P25648	Mediator of RNA polymerase II transcription subunit 12	SRB8	lfdkisfnLRLKlflyeils	1271	1274	0.007	-1	0.3138588703437519	0.27	0.199	69.665	0.171	HHHH	llll	0.014405601870585358	0.17409407939270016	0.5297585558057383	0.000614208	0.2724319836860637	0.31332440210785883	0.0623872	0.3364376980719871	0.30023895648956506													Disorder:0.2 (AF disorder);Surface accessibility:17.08%
529	P25652	Putative uncharacterized protein YCR087W	YCR087W	msiylhIKFRlflcipdl	7	10	0.001	-1	-1	-1	-1	-1	-1		ssss	1	1	-1	1	1	-1	1	1	-1													Disorder:0.0 (IUPred disorder)
530	P25652	Putative uncharacterized protein YCR087W	YCR087W	lgaiyaciVRVRtsiimlfg	136	139	0.001	-1	-1	-1	-1	-1	-1		CCCC	1	1	-1	1	1	-1	1	1	-1													Disorder:0.0 (IUPred disorder)
531	P25655	General negative regulator of transcription subunit 1	CDC39	favqaiyaFRIRlaeypqyc	710	713	0.012	-1	0.31562572428523317	0.135	0.222	87.6	0.285	HGGG	DDDD	0.22770756284724908	0.3029439035922208	0.6123393722731558	0.278001	0.2998312853671864	0.39394874521522805	0.15920067540643287	0.3187915352768343	0.4159909375666022	CNOT1_TTP_bind|PF16417|583|754|0			4B8B|2.8|X-ray|A:B|151|753|0					helix|698|709|-1;helix|710|716|0;helix|718|727|5				Disorder:0.22 (AF disorder);Surface accessibility:28.54%;AF2 structural classification:Domain
532	P25659	Silencing boundary-establishment protein FUB1	FUB1	gtkscqvsFRIKdspsekgs	37	40	0.521	-1	-1	0.304	0.489	82.795	0.241	EEEE	DDDD	0.9255218069327685	0.12149576320002747	0.055260706493290616	1	1	-1	1	1	-1													Surface accessibility:24.1%;AF2 structural classification:Domain
533	P25693	PHO85 cyclin-2	PCL2	lasttasiIKIKktnsmidi	31	34	0.081	-1	-1	0.147	0.398	87.305	0.364	-EE-	DDDD	0.582665	0.23180394999300016	0.3943770634021707	0.43862274972105586	0.2806934903922572	0.25895560634485437	0.3404058417706141	0.2543381516291473	0.3282187177905464	Cyclin_N|PF00134|18|146|0												Disorder:0.4 (AF disorder);Surface accessibility:36.36%;AF2 structural classification:Domain
534	P25694	Cell division control protein 48	CDC48	inrvvrnnLRIRlgdlvtih	102	105	0.149	-1	0.28589533606194567	0.089	0.276	88.267	0.18	TT--	DDDD	0.5153400497232221	0.2567385238235359	0.7976663497974645	0.5881060760342514	0.37273717787263927	0.6018184551568284	0.6203555374694976	0.2008758176894333	0.25400029190043666	CDC48_N|PF02359|35|118|0			6OA9|3.9|EM|A:B:C:D:E:F|1|835|0;6OAA|4.1|EM|B:C:D:E|1|835|0;6OAB|3.6|EM|A:B:C:D:E|1|835|0;6OMB|3.7|EM|A:B:C:D:E|1|835|0;6OPC|3.7|EM|A:B:C:D:E:F|1|835|0									Disorder:0.28 (AF disorder);Surface accessibility:18.02%;AF2 structural classification:Domain
535	P25846	DNA mismatch repair protein MSH1, mitochondrial	MSH1	ghelellnLKIRneeaniid	672	675	0.13	-1	0.6104646224411789	0.115	0.28	88.273	0.409	HHHH	DDDD	0.0921142	0.22144062623116867	0.4386850367037355	0.14951787033366482	0.28472333766653446	0.4227485343203862	0.263175	0.17005	0.24608597581123887	MutS_III|PF05192|368|713|0												Disorder:0.28 (AF disorder);Surface accessibility:40.93%;AF2 structural classification:Domain
536	P25847	DNA mismatch repair protein MSH2	MSH2	lqevnegnIRLKallkewir	904	907	0.197	-1	0.4166387819158096	0.251	0.424	75.925	0.434	HHHH	DDDD	0.11219719260634682	0.38521869911460926	0.41890532204021924	0.2120833848067001	0.34858922634624745	0.3091045436493245	0.6211987801911631	0.22746417322873794	0.11227239415355547							region of interest:Interaction with MSH6|851|964|0						Surface accessibility:43.45%;AF2 structural classification:Domain
537	P26263	Pyruvate decarboxylase isozyme 3	PDC6	vvefhsdyVKVKnatflgvq	314	317	0.084	-1	0.31545221184160266	0.015	0.275	98.553	0.182	EEET	DDDD	0.8557404138801331	0.26454352259982566	0.41214812663315914	0.7092492109984212	0.19382518932145473	0.2838389619084549	0.6406141849262074	0.20376610439533346	0.26513909217027715	TPP_enzyme_M|PF00205|201|335|0												Disorder:0.28 (AF disorder);Surface accessibility:18.18%;AF2 structural classification:Domain
538	P26309	APC/C activator protein CDC20	CDC20	qeqkipdlIKLRkintnper	240	243	0.404	-1	0.8443800773224799	0.354	0.638	66.915	0.54	----	---D	0.8597820658422979	0.14631170502534116	0.3562959505447392	0.5227872369383106	0.2835432770453753	0.264154	0.8374683210878318	0.16667385430971254	0.1813392926726808													AF2 structural classification:Domain
539	P26309	APC/C activator protein CDC20	CDC20	sgeiqindVRIKqhivstwa	371	374	0.274	-1	0.5962165613088597	0.032	0.265	95.99	0.534	TTSS	DDDD	0.1731813611767249	0.28098839683445687	0.733466	0.14459457380226806	0.26398828408086433	0.6453131096433953	0.35124788830338705	0.3086049012105688	0.42946328984638044	WD40|PF00400|374|413|0												Disorder:0.26 (AF disorder);AF2 structural classification:Domain
540	P26343	Nitrogen regulatory protein DAL80	DAL80	klhneeevIKLKtkiselel	223	226	0.28	-1	-1	0.059	0.533	96.25	0.535	HHHH	CCCC	0.0438763	0.13826896529102417	0.8789208823640697	0.0217302	0.33219688441675216	0.5293065658276065	0.19657482487311598	0.32774844833269395	0.11732099470857693
541	P26370	Transcriptional activator protein UGA3	UGA3	mnygvekLKLKyskhgcit	8	11	0.134	-1	-1	0.358	0.583	47.017	0.863	----	----	0.9738385432498365	0.10332234871107837	0.15663	0.956462	0.1066887979170612	0.10817277372342121	0.9136979935530277	0.1496923231567033	0.17649861728868876	Zn_clus|PF00172|15|54|4						DNA-binding region:Zn(2)-C6 fungal-type|17|44|6
542	P26448	Mitotic check point protein BUB2	BUB2	ilfvvaflVKMRskvfksds	248	251	0.01	-1	-1	0.05	0.242	95.875	0.234	HHHH	DDDD	0.7262908623180941	0.27513965949265834	0.40049083999247376	0.3963955235981876	0.29437624979381655	0.4858050286816537	0.6311051899679321	0.25814516663468523	0.19324872626772144	RabGAP-TBC|PF00566|40|256|0												Disorder:0.24 (AF disorder);Surface accessibility:23.41%;AF2 structural classification:Domain
543	P26725	Probable mannosyltransferase YUR1	YUR1	fpydpfrvMRLKgkkygfvi	235	238	0.023	-1	0.4566444135707643	0.041	0.13	94.627	0.267	HHHT	DDDD	0.7062673563121054	0.2989680478842766	0.4520049144087596	0.8818913920828216	0.2153889529653676	0.33938932260588417	0.9321457388053864	0.19812400560176252	0.2525962876601544	Glyco_transf_15|PF01793|36|374|0						region of interest:Catalytic|89|428|0	topological domain:Lumenal|25|428|0					Disorder:0.13 (AF disorder);Surface accessibility:26.72%;Topology:Lumenal;AF2 structural classification:Domain
544	P26784	60S ribosomal protein L16-A	RPL16A	vvpqalrvLRLKpgrkyttl	127	130	0.226	-1	0.7709289626014196	0.034	0.397	96.408	0.485	HHS-	DDDD	0.28496864350462686	0.0880566	0.9721170890493674	0.20367196462468456	0.1145016700552948	0.9365361438686057	0.7308229701611703	0.1368250476527176	0.4181065486754722				1K5Y||Model|M|2|147|0;3J6X|6.1|EM|56|1|199|0;3J6Y|6.1|EM|56|1|199|0;3J77|6.2|EM|66|1|199|0;3J78|6.3|EM|66|1|199|0;3JCT|3.08|EM|O|1|199|0;4U3M|3.0|X-ray|M6:m6|2|199|0;4U3N|3.2|X-ray|M6:m6|2|199|0;4U3U|2.9|X-ray|M6:m6|2|199|0;4U4N|3.1|X-ray|M6:m6|2|199|0;4U4O|3.6|X-ray|M6:m6|2|199|0;4U4Q|3.0|X-ray|M6:m6|2|199|0;4U4R|2.8|X-ray|M6:m6|2|199|0;4U4U|3.0|X-ray|M6:m6|2|199|0;4U4Y|3.2|X-ray|M6:m6|2|199|0;4…					strand|121|124|-3;turn|125|128|0				Disorder:0.4 (AF disorder);Surface accessibility:48.52%;AF2 structural classification:Domain
545	P26785	60S ribosomal protein L16-B	RPL16B	vvpqalrvLRLKpgrkyttl	126	129	0.228	-1	0.7709289626014196	0.027	0.396	97.17	0.482	HHS-	DDDD	0.3036465175030825	0.0689316	0.9708589799990134	0.20856355386725847	0.10912671139015231	0.9351910750591358	0.7051675613071458	0.13356419946700449	0.39608198733223837				6QIK|3.1|EM|J|1|198|0;6QT0|3.4|EM|J|1|198|0;6QTZ|3.5|EM|J|1|198|0;6RI5|3.3|EM|J|1|198|0;6RZZ|3.2|EM|J|1|198|0;6S05|3.9|EM|J|1|198|0									Disorder:0.4 (AF disorder);Surface accessibility:48.18%;AF2 structural classification:Domain
546	P26798	Protein INO2	INO2	panieddpVKVRkwkhvqme	234	237	0.557	-1	-1	0.031	0.487	97.423	0.507	HHHH	DDDD	0.6965574120012967	0.2044769836222256	0.39945925890200684	1	1	-1	1	1	-1	bHLH|P26798|236|290|0												AF2 structural classification:Domain
547	P27636	Cell division control protein 15	CDC15	dtqhnhsrLRLKfiamggip	401	404	0.066	-1	-1	0.106	0.269	90.74	0.188	HHHH	DDDD	0.5277022796190097	0.19839783661190705	0.19913006364498792	0.9449723255380674	0.00819903	0	0.6272461766089817	0.17719197329971012	0.0638358							region of interest:Self association domain|360|702|0						Disorder:0.27 (AF disorder);Surface accessibility:18.75%;AF2 structural classification:Domain
548	P27636	Cell division control protein 15	CDC15	nrrnkatvFKLRailvqite	881	884	0.105	-1	-1	0.263	0.444	86.327	0.342	HHHH	DDDD	0.9151796289903982	0.054459513073396804	0.0440485	0.3692279271178866	0.2682227701607482	0.15974402920684858	0.8523090658188865	0.015251197037925823	-0.00244829							region of interest:Auto-inhibitory domain|751|974|0						Surface accessibility:34.19%;AF2 structural classification:Domain
549	P27692	Transcription elongation factor SPT5	SPT5	valeegsyVRIKrgiykgdl	388	391	0.141	-1	0.26377761446871545	0.187	0.365	91.325	0.129	EEE-	DDDD	0.13594798166155062	0.0941618	0.8943532701686512	0.071781	0.1947697974896174	0.7491105290988389	0.013982497268302961	0.20540580214913368	0.7561235572078719	KOW 1|P27692|382|415|0			4YTK|1.09|X-ray|A|382|511|0					strand|387|390|0;strand|399|405|8;turn|394|397|3				Disorder:0.37 (AF disorder);Surface accessibility:12.88%;AF2 structural classification:Domain
550	P27692	Transcription elongation factor SPT5	SPT5	revalgktVRIRsagykgql	805	808	0.34	-1	0.17521053998198793	0.194	0.451	92.778	0.25	EEE-	DDDD	0.1855818843846905	0.2315811157456031	0.5667589171709756	0.0957703	0.2512380917412009	0.615697	0.0478686	0.21035209204046135	0.5750387403928767	KOW 4|P27692|799|832|0												Surface accessibility:24.98%;AF2 structural classification:Domain
551	P27697	Atypical kinase COQ8, mitochondrial	COQ8	mvtnmVKLRnlrrlycs	6	9	0.281	-1	-1	0.75	0.895	26.383	0.883	----	----	0.4845286052585811	0.24308058931666932	0.13048727011082056	0.9705635715775458	0.0692221	0.00580948	0.7475805199075475	0.19573663608850117	0.022738044814995417							transit peptide:Mitochondrion|1|29|0
552	P27801	Vacuolar membrane protein PEP3	PEP3	peatvstwMKIKdldpnkli	570	573	0.187	-1	-1	0.181	0.255	78.91	0.44	TTST	DDDD	0.6977942059433594	0.11496772828922566	0.33701209418821365	0.627283	0.2155423091813265	0.21423243545741621	0.9281830228778682	0.0774646	0.0951487													Disorder:0.26 (AF disorder);Surface accessibility:44.03%;AF2 structural classification:Domain
553	P27801	Vacuolar membrane protein PEP3	PEP3	lnfqlrlsLKFKktktsifl	671	674	0.016	-1	-1	0.169	0.286	82.62	0.602	HHTT	DDDD	0.4411704137440151	0.0772516	0.44417230352897724	0.7514032812799827	0.0971556	0.20660659438347045	0.83695	0.12486670851434906	0.14443640478057515	Clathrin|PF00637|585|740|0												Disorder:0.29 (AF disorder);AF2 structural classification:Domain
554	P27929	37S ribosomal protein NAM9, mitochondrial	NAM9	hgnvrvngVKIKhpsytlkp	135	138	0.398	-1	-1	0.022	0.328	97.82	0.446	EE--	DDDD	0.8247901606315825	0.13972549131166329	0.6518250454228501	0.9490320319108805	0.18059604404320453	0.30382397317131016	0.9028607327758841	0.1707231169900725	0.26778770875777336	S4|PF01479|103|150|0;S4 RNA-binding|P27929|103|172|0			5MRC|3.25|EM|DD|1|486|0;5MRE|3.75|EM|DD|1|486|0;5MRF|4.97|EM|DD|1|486|0									Disorder:0.33 (AF disorder);Surface accessibility:44.57%;AF2 structural classification:Domain
555	P28005	Ribonuclease P/MRP protein subunit POP5	POP5	mVRLKsryilfei	2	5	0.009	-1	0.4471279953017677	0.119	0.373	90.255	0.722	----	-DDD	0.0184097	0.044636	0.9484971385151308	0.00664964	0.2072020872509518	0.7549222402927955	0.00625379	0.2225499653817516	0.7268964985146193	RNase_P_Rpp14|PF01900|7|131|2			6AGB|3.48|EM|E|1|173|0;6AH3|3.48|EM|E|1|173|0;6W6V|3.0|EM|E|1|173|0;7C79|2.5|EM|E|1|173|0;7C7A|2.8|EM|E|1|173|0					strand|6|14|1				Disorder:0.37 (AF disorder);AF2 structural classification:Domain
556	P28273	5-oxoprolinase	OXP1	sldletttLKFReltdvink	436	439	0.237	-1	0.721732	0.086	0.383	97.278	0.302	HHHH	DDDD	0.7204195876795398	0.3416694341938957	0.4332782446130138	0.9703153078797907	0.17648149020165502	0.23536655856392738	0.9076509207951625	0.20488351066501423	0.2361612974640207	Hydantoinase_A|PF01968|242|536|0												Disorder:0.38 (AF disorder);Surface accessibility:30.19%;AF2 structural classification:Domain
557	P28273	5-oxoprolinase	OXP1	ilgepetiLKVKkrflelsk	551	554	0.092	-1	0.23495052027700636	0.103	0.33	91.362	0.401	HHHH	DDDD	0.9911285993019944	0.041295	0.10494648461681544	0.9740891087694963	0.0870296	0.10155846943550999	0.9747761491016015	0.067668	0.0830852													Disorder:0.33 (AF disorder);Surface accessibility:40.06%;AF2 structural classification:Domain
558	P28273	5-oxoprolinase	OXP1	dkriiiddIRIRaigksgvr	633	636	0.158	-1	0.0712188	0.173	0.25	91.838	0.006	EEEE	DDDD	0.23300241271028613	0.25357679691038193	0.5085307714105501	0.0877421	0.3172691810200172	0.5829833378968743	0.0349104	0.2279515721228009	0.44621433606399985													Disorder:0.25 (AF disorder);Surface accessibility:0.61%;AF2 structural classification:Domain
559	P28496	Ceramide synthase LAC1	LAC1	kpspsnnnLKVRsrprrkss	13	16	0.733	-1	-1	0.594	0.785	42.795	0.903	----	----	0.9815842560001935	0.00743517	0.10312996174141253	0.9774590292289883	0.030288048585916244	0.028180006625139604	0.9842282009398269	0.00306106	0			Phosphorylation|||Phosphoserine|P28496|23|23|7;Phosphorylation|||Phosphoserine|P28496|24|24|8					topological domain:Cytoplasmic|2|81|0
560	P28519	DNA repair protein RAD14	RAD14	kyekkikeMRLKtraqeytn	313	316	0.441	-1	-1	0.094	0.579	91.963	0.603	HHHH	DDDD	0.11748262202491636	0.2744840306726441	0.7492460677116397	0.5808680881996762	0.25250119769441143	0.3139310737010352	0.5371536650773334	0.2655328150465006	0.24664467914179816				5G32|2.2|X-ray|A:B|188|306|-7;5G33|2.4|X-ray|A:B|188|306|-7;5G34|1.9|X-ray|A:B|188|306|-7;5G35|2.0|X-ray|A:B|188|306|-7;5LCL|2.2|X-ray|A|188|306|-7;5LCL|2.2|X-ray|B|1|371|0;5LCM|1.9|X-ray|A:B|188|306|-7									AF2 structural classification:Domain
561	P28584	Low-affinity potassium transport protein	TRK2	irdiskqnFKLRrtmtlqqr	151	154	0.347	-1	-1	0.269	0.535	80.67	0.574	HHHH	DDDD	0.13109886568014412	0.20764902063976517	0.5099516371258703	0.8823481289882412	0.12538543498781657	0.11847747084437268	0.2550626062623182	0.21590983343775147	0.140068								topological domain:Extracellular|131|464|0					Topology:Extracellular;AF2 structural classification:Domain
562	P28625	Protein YIM1	YIM1	nrakgkvvVKMK	362	365	0.341	-1	-1	0.058	0.246	95.893	0.248	EE--	DDDD	0.9801618926375397	0.13153962663983898	0.21440544309777937	0.8839343476462178	0.2020359988549735	0.2231748158136172	0.9136660657806158	0.1923382508723906	0.17170779478101394	ADH_zinc_N_2|PF13602|211|362|0												Disorder:0.25 (AF disorder);Surface accessibility:24.75%;AF2 structural classification:Domain
563	P28737	Outer mitochondrial transmembrane helix translocase	MSP1	idvndtssLKIRplktkdft	334	337	0.325	-1	0.44512118713675664	0.173	0.437	89.763	0.432	----	DDDD	0.15008071464566844	0.20245518383359176	0.43573840376820716	0.0472798	0.23416498946521222	0.32462060453715613	0.0490582	0.272329	0.25498261643914166	AAA_lid_3|PF17862|280|326|-8			5W0T|2.63|X-ray|A|51|345|0				topological domain:Cytoplasmic|29|362|0	helix|341|345|4				Surface accessibility:43.17%;AF2 structural classification:Domain
564	P28743	Kinesin-like protein KIP2	KIP2	dpflhpgrIRIRrsdsinnn	81	84	0.688	-1	-1	0.629	0.823	29.87	0.842	----	----	0.9568922835249495	0.0509045	0.0812	0.9073003336201355	0.0736719	0.0513153	0.938499	0.0241452	0.0152791	Kinesin|PF00225|80|493|0
565	P28743	Kinesin-like protein KIP2	KIP2	nsnglgveLKIRddsqygvk	293	296	0.316	-1	0.36673062398620593	0.364	0.567	85.79	0.341	-EEE	DDDD	0.00353558	0.0235072	0.8464415425289294	0.00834718	0.2596063138645084	0.5857942130731215	0.0716038	0.0904064	0.38254434296466744	Kinesin|PF00225|80|493|0												Surface accessibility:34.07%;AF2 structural classification:Domain
566	P28791	Protein transport protein SEC20	SEC20	vdwfycyrLKVKeilrqhhk	143	146	0.047	-1	-1	0.179	0.317	82.638	0.39	HHHH	DDDD	0.15841501252400295	0.3745742701499185	0.14636320468440225	0.8555836629838222	0.10951321941572092	0.0448433	0.018362008133100727	0.2288125460597258	0.25483216489826765								topological domain:Cytoplasmic|1|275|0					Disorder:0.32 (AF disorder);Surface accessibility:39.0%;AF2 structural classification:Domain
567	P29453	60S ribosomal protein L8-B	RPL8B	qrqkkilsIRLKvpptiaqf	67	70	0.266	-1	-1	0.038	0.403	95.882	0.465	HHSE	DDDD	0.38688960116642335	0.28322293981799207	0.7858646307896511	0.3428900683670647	0.28635187215941404	0.7424101008573736	0.12638407775468197	0.31480610046411134	0.6066077609238785													Surface accessibility:46.52%;AF2 structural classification:Domain
568	P29461	Tyrosine-protein phosphatase 2	PTP2	emqrlekcLKFKkkplhqkq	320	323	0.373	-1	-1	0.442	0.558	56.608	0.495	TS--	DLLL	0.61796	0.2184719433331533	0.170576	0.9302810083199353	0.0934269	0.020310135849670542	0.7357533069620035	0.1659805063859619	0.051638													Surface accessibility:49.53%;AF2 structural classification:Domain
569	P29465	Chitin synthase 3	CHS3	ktvcssskLRLKnnevstef	233	236	0.186	-1	-1	0.205	0.384	81.797	0.323	EEEE	lDDD	0.7293270736611254	0.21906729742687295	0.44092089998455264	0.3121188058422429	0.2442146706604381	0.5055512339345603	0.31814833304194207	0.2798121822760989	0.30105134758559754								topological domain:Extracellular|192|340|0					Disorder:0.38 (AF disorder);Surface accessibility:32.35%;Topology:Extracellular;AF2 structural classification:Domain
570	P29465	Chitin synthase 3	CHS3	egefdhskIKMRtwrefere	1140	1143	0.205	-1	-1	0.277	0.444	83.492	0.308	S-EE	DDDD	0.23944045095958935	0.2084346948513083	0.651778	0.26359946270360196	0.3662794459153016	0.4861451268360808	0.37413802457791123	0.21879752570677047	0.3885918466942478	Chitin_synth_2|PF03142|628|1151|0							topological domain:Cytoplasmic|1077|1165|0					Surface accessibility:30.85%;AF2 structural classification:Domain
571	P29467	Meiosis-specific protein MEI4	MEI4	ysiiniqlIKIKtnqtfepq	248	251	0.017	-1	-1	0.185	0.258	80.797	0.243	HHHH	DDDD	0.9783301085087743	0.00289332	0	1	1	-1	1	1	-1	Mei4|PF13971|1|405|0												Disorder:0.26 (AF disorder);Surface accessibility:24.27%;AF2 structural classification:Domain
572	P29468	Poly(A) polymerase	PAP1	vpdafvpiIKIKfsgisidl	144	147	0.019	-1	0.20908793763013897	0.056	0.266	96.34	0.206	EEEE	DDDD	0.5002196496785813	0.33547083959764656	0.718576	0.2503135956965806	0.3626004117970497	0.5545462280201144	0.4679867456050941	0.2893508036417753	0.4221143556025597	PAP_central|PF04928|8|351|0;NTP_transf_2|PF01909|69|161|0			1FA0|2.6|X-ray|A:B|1|537|0;2HHP|1.8|X-ray|A|1|530|0;2O1P|2.7|X-ray|A:B|1|538|0;2Q66|1.8|X-ray|A|5|529|0;3C66|2.6|X-ray|A:B|1|526|0		mutagenesis site:Loss of enzyme activity.|D->A|154|154|7	metal ion-binding site:Magnesium 2: catalytic|154|154|7;binding site:ATP|154|154|7;site:Interaction with RNA|140|140|-4;site:Interaction with RNA|145|145|0		strand|130|136|-8;strand|139|141|-3;strand|143|148|0;strand|151|159|4				Disorder:0.27 (AF disorder);Surface accessibility:20.65%;AF2 structural classification:Domain
573	P29496	Minichromosome maintenance protein 5	MCM5	skkilpdgMRLRgdinvlll	404	407	0.185	-1	0.2772552411383625	0.142	0.258	81.488	0.44	-EE-	DDDD	0.31368673151132465	0.011013671568602307	0.9999999999999996	0.5411061669958664	0.2371609798438516	0.8828124069812142	0.7180326690984193	0.26105337020026714	0.5871876323035883	MCM|PF00493|353|576|0			3JA8|3.8|EM|5|1|775|0;3JC5|4.7|EM|5|1|775|0;3JC6|3.7|EM|5|1|775|0;3JC7|4.8|EM|5|1|775|0;5BK4|3.9|EM|5:D|1|775|0;5U8S|6.1|EM|5|1|775|0;5U8T|4.9|EM|5|1|775|0;5V8F|3.9|EM|5|1|775|0;5XF8|7.1|EM|5|1|775|0;6EYC|3.8|EM|5|1|775|0;6F0L|4.77|EM|5:D|1|775|0;6HV9|4.98|EM|5|1|775|0;6PTJ|3.8|EM|5|1|775|0;6PTN|5.8|EM|5:l|1|775|0;6PTO|7.0|EM|5:I:k|1|775|0;6RQC|4.4|EM|5|1|775|0;6SKL|3.7|EM|5|1|775|0;6SKO|3.4|EM|5…					strand|411|415|4				Disorder:0.26 (AF disorder);Surface accessibility:43.99%;AF2 structural classification:Domain
574	P29509	Thioredoxin reductase 1	TRR1	gdgkllnaLRIKntkkneet	226	229	0.449	-1	0.21806228649747827	0.022	0.348	98.725	0.154	EEEE	DDDD	0.6406648280848904	0.26605675333268397	0.6514381932706975	0.4602880756199661	0.26718191879127473	0.5188011699964318	0.8044604899356829	0.0774567	0.2996405134741006	Pyr_redox|PF00070|156|234|0			3D8X|2.8|X-ray|A:B|2|319|0;3ITJ|2.4|X-ray|A:B:C:D|2|319|0					strand|210|230|0;strand|235|240|6;turn|231|234|2				Disorder:0.35 (AF disorder);Surface accessibility:15.39%;AF2 structural classification:Domain
575	P29539	Telomere length regulator protein RIF1	RIF1	msviasegVKLKdisslppq	705	708	0.135	-1	0.2203669915300498	0.186	0.349	86.355	0.276	--GG	DDDD	0.2632072426725827	0.32654877443667746	0.22519861490554258	1	0	0	1	1	-1				5NVR|3.95|X-ray|A|177|1282|0;5NW5|6.5|X-ray|A:B|100|1321|0									Disorder:0.35 (AF disorder);Surface accessibility:27.65%;AF2 structural classification:Domain
576	P29547	Elongation factor 1-gamma 1	CAM1	sqgtlyanFRIRtwvprglv	10	13	0.08	-1	0.2749989382485348	0.05	0.249	91.28	0.442	SSGG	DDDD	0.322464	0.2608979172680511	0.47010129686715274	0.21456633223433189	0.3038618360800471	0.21858601464475402	0.053524753589340744	0.2831073612992664	0.21860440100141218	GST_N|PF02798|2|72|0;GST N-terminal|P29547|2|78|0		Acetylation|||N-acetylserine|P29547|2|2|-8	1NHY|3.0|X-ray|A|1|219|0					strand|5|7|-3;helix|12|24|0				Disorder:0.25 (AF disorder);Surface accessibility:44.22%;AF2 structural classification:Domain
577	P29704	Squalene synthase	ERG9	hpvemkaaLKLKfcrtplfs	18	21	0.022	-1	-1	0.167	0.421	90.055	0.338	HHHH	DDDD	0.5738411084731799	0.1995691219602892	0.4836234967471549	0.3115004342612251	0.2740853036513632	0.28257740806202924	0.6875081262694323	0.11893808825780336	0.2025275736463899													Surface accessibility:33.84%;AF2 structural classification:Domain
578	P29704	Squalene synthase	ERG9	nrevlhgnVKIRkgttcyli	321	324	0.091	-1	0.5449752525493851	0.044	0.211	94.212	0.321	----	DDDD	0.11970890784393723	0.0452817	0.9550410117095933	0.0989399	0.15921783350816837	0.8108278964838704	0.0700376	0.0592481	0.7032482043777721	SQS_PSY|PF00494|46|327|0												Disorder:0.21 (AF disorder);Surface accessibility:32.09%;AF2 structural classification:Domain
579	P29704	Squalene synthase	ERG9	kpnetpifLKVKersrydde	398	401	0.271	-1	-1	0.067	0.443	95.832	0.291	HHHH	DDDD	0.8737765677206164	0.0697653	0.26048467409514064	0.7736893375648691	0.20336393911631245	0.11181627095788008	0.9035631298202451	0.0868626	0.025849764189314263													Surface accessibility:29.14%;AF2 structural classification:Domain
580	P30619	Protein transport protein SEC1	SEC1	rlqnprefFKFKedqrqqvn	646	649	0.623	-1	0.7392275246050781	0.065	0.374	93.457	0.332	H--G	DDDD	0.9589046704913619	0.0765367	0.12907618844143715	0.9477900279408109	0.058411	0.0807199	0.9693369101132584	0.0332905	0.0400613													Disorder:0.37 (AF disorder);Surface accessibility:33.2%;AF2 structural classification:Domain
581	P30620	DNA cross-link repair protein PSO2/SNM1	PSO2	kitailvnLKFKipmdeiqi	285	288	0.041	-1	0.2689986894504526	0.046	0.225	91.767	0.303	HHH-	DDDD	0.37432520525890856	0.1650782675721551	0.45498885547295265	0.8286572223050603	0.0928333	0.18000350528838505	0.8190654481711173	0.12844385973492395	0.20185256407457813													Disorder:0.23 (AF disorder);Surface accessibility:30.3%;AF2 structural classification:Domain
582	P30665	DNA replication licensing factor MCM4	MCM4	rlaeahakMKLKnvveledv	811	814	0.313	-1	0.35650457805043745	0.076	0.176	91.2	0.162	HTT-	DDDD	0.8197131339598823	0.3301068377394807	0.47375629733181646	0.7825111175149893	0.3214480281242895	0.4433878760134994	0.8607646261338424	0.26298695611761735	0.29908762002418027	MCM_lid|PF17855|745|833|0			3JA8|3.8|EM|4|1|933|0;3JC5|4.7|EM|4|1|933|0;3JC6|3.7|EM|4|1|933|0;3JC7|4.8|EM|4|1|933|0;5BK4|3.9|EM|4:C|1|933|0;5U8S|6.1|EM|4|1|933|0;5U8T|4.9|EM|4|1|933|0;5V8F|3.9|EM|4|1|933|0;5XF8|7.1|EM|4|1|933|0;6EYC|3.8|EM|4|1|933|0;6F0L|4.77|EM|4:C|1|933|0;6HV9|4.98|EM|4|1|933|0;6PTJ|3.8|EM|4|1|933|0;6PTN|5.8|EM|4:k|1|933|0;6PTO|7.0|EM|4:H:j|1|933|0;6RQC|4.4|EM|4|1|933|0;6SKL|3.7|EM|4|1|933|0;6SKO|3.4|EM|4…					helix|796|811|0;helix|819|832|5;strand|815|817|1				Disorder:0.18 (AF disorder);Surface accessibility:16.19%;AF2 structural classification:Domain
583	P30771	ATP-dependent helicase NAM7	NAM7	akgelknlLKLKdevgelsa	515	518	0.314	-1	0.3897211662146147	0.113	0.452	88.645	0.372	HHHH	DDDD	0.4875613436547528	0.17791455433500117	0.5931942046442651	0.3718451171687834	0.3075607245204519	0.5310415762991338	0.19315057373870967	0.26011110976689766	0.5350164726619215	AAA_11|PF13086|408|528|0;AAA_11|PF13086|503|609|0			2XZL|2.4|X-ray|A|54|850|0					helix|510|521|0;helix|526|545|8				Surface accessibility:37.2%;AF2 structural classification:Domain
584	P31109	Synaptobrevin homolog 1	SNC1	rkamwykdLKMKmclalvii	90	93	0.019	-1	-1	0.06	0.561	94.29	0.633	HHHH	CCCC	0.6310943673456753	0.235453	0.6141300574070263	0.5538691777326256	0.38363561162322146	0.4923680701960931	0.18722431184554578	0.2225473246028908	0.47926965913864217	Synaptobrevin|PF00957|25|113|0		Other|||lipid moiety-binding region:S-palmitoyl cysteine|P31109|95|95|2	3B5N|1.6|X-ray|A:E:I|27|86|-4				topological domain:Cytoplasmic|1|94|0;transmembrane region:Helical: Anchor for type IV membrane protein|95|111|2	helix|27|85|-5
585	P31111	Synaptonemal complex protein ZIP1	ZIP1	prpnifakLRVRdvdsdssa	22	25	0.535	-1	-1	0.564	0.753	44.867	0.513	----	----	0.4499413409991969	0.2700887574309032	0.42067612564823004	1	1	-1	1	1	-1
586	P31111	Synaptonemal complex protein ZIP1	ZIP1	kqqqdnakLKVRlqsyasns	208	211	0.598	-1	-1	0.035	0.544	96.977	0.588	HHHH	CCCC	0.6755414105193613	0.31301857802500255	0.34532738553283193	1	1	-1	1	1	-1							coiled-coil region|177|333|0
587	P31334	54S ribosomal protein L9, mitochondrial	MRPL9	npkehvaeFRVKdekglipp	140	143	0.506	-1	0.6061406257572036	0.028	0.342	97.66	0.181	EE-S	DDDD	0.0995629	0.12896911698388294	0.756635	0.0721284	0.2598605424434158	0.6754990918415242	0.1296499744978076	0.23946189585546732	0.4413337421390967	Ribosomal_L3|PF00297|143|269|0			3J6B|3.2|EM|C|1|269|0;5MRC|3.25|EM|C|21|269|0;5MRE|3.75|EM|C|21|269|0;5MRF|4.97|EM|C|21|269|0									Disorder:0.34 (AF disorder);Surface accessibility:18.06%;AF2 structural classification:Domain
588	P31373	Cystathionine gamma-lyase	CYS3	hrglktlhLRVRqaalsank	256	259	0.219	-1	0.16694011806027095	0.014	0.176	98.667	0.282	HHHH	DDDD	0.2735741249772327	0.0865109	0.8996424160617451	0.525731	0.20970396106052505	0.5769648594768011	0.4109413691943228	0.277192	0.48151667696014183	Cys_Met_Meta_PP|PF01053|10|390|0			1N8P|2.6|X-ray|A:B:C:D|2|394|0					helix|241|251|-5;helix|254|272|0				Disorder:0.18 (AF disorder);Surface accessibility:28.16%;AF2 structural classification:Domain
589	P31373	Cystathionine gamma-lyase	CYS3	algggmisFRIKggaeaask	311	314	0.181	-1	0.2330725442207054	0.021	0.25	97.975	0.165	EEET	DDDD	0.437679	0.22428778530413787	0.8379023850691137	0.2695863403805459	0.14271348058028271	0.7540293297384695	0.49305582298345874	0.19714831898240873	0.44619210700576584	Cys_Met_Meta_PP|PF01053|10|390|0			1N8P|2.6|X-ray|A:B:C:D|2|394|0					helix|301|303|-8;helix|317|326|3;strand|307|315|0				Disorder:0.25 (AF disorder);Surface accessibility:16.52%;AF2 structural classification:Domain
590	P31374	Serine/threonine-protein kinase PSK1	PSK1	plspnslaVRLRilkrslei	146	149	0.321	-1	-1	0.493	0.331	54.825	0.243	HHHH	----	0.15114930780445446	0.3413880525937183	0.5871939694253316	0.3650542338330626	0.26906713011286476	0.20592064597557655	0.604914	0.25974407155031937	0.0763246													Disorder:0.33 (AF disorder);Surface accessibility:24.34%
591	P31374	Serine/threonine-protein kinase PSK1	PSK1	sstvledeLKLKihslpyqa	738	741	0.136	-1	-1	0.192	0.184	83.565	0.099	EEEE	DDDD	0.5054845053779444	0.14705010497823576	0.602947	0.7970619156893497	0.20196147481451948	0.18115247404749474	0.9129152103912873	0.13224763287385385	0.0598969	PAS 2|P31374|738|807|0												Disorder:0.18 (AF disorder);Surface accessibility:9.94%;AF2 structural classification:Domain
592	P31376	SWR1-complex protein 3	SWC3	vmsggphtFKVRlfilkndk	167	170	0.371	-1	-1	0.076	0.314	96.415	0.23	EEEE	DDDD	0.14799877062306618	0.3228813675791581	0.508468	0.14585780498348605	0.22728420749520728	0.3372742816470162	0.1171091452869938	0.32231072654630405	0.310291							compositionally biased region:Lys-rich|175|262|5						Disorder:0.31 (AF disorder);Surface accessibility:23.01%;AF2 structural classification:Domain
593	P31376	SWR1-complex protein 3	SWC3	kqkleqeaLKLKrkeemkkl	244	247	0.628	-1	-1	0.272	0.659	81.16	0.555	HHHH	DDDD	0.7468799454664654	0.14246803059047936	0.1517893942383282	0.842725	0.14136718588380662	0.023495730488423412	0.4312073018591422	0.25760480283150694	0.12058215220420788							compositionally biased region:Lys-rich|175|262|0						AF2 structural classification:Domain
594	P31377	Syntaxin-8	SYN8	vskeslkkVRFKnddeltvm	101	104	0.425	-1	-1	0.513	0.772	56.33	0.728	---T	---S	4.056545231494457e-06	0.070744	0.8271209935619974	0.000105394	0.1299952660958096	0.48872830614976537	0.00154017	0.10596388535894657	0.4804996049080852								topological domain:Cytoplasmic|1|234|0
595	P31380	ATP-dependent helicase FUN30	FUN30	tserfaklMKIRanfrlllt	720	723	0.141	-1	0.3470366395170052	0.194	0.249	86.468	0.338	HTS-	DDDD	0.95363	0.22613856092268714	0.49843869334745294	0.9575603477345837	0.16656464199854257	0.3172794308706553	0.8782721794822599	0.16560315347002602	0.3394864264202045	SNF2_N|PF00176|547|881|0												Disorder:0.25 (AF disorder);Surface accessibility:33.8%;AF2 structural classification:Domain
596	P31382	Dolichyl-phosphate-mannose--protein mannosyltransferase 2	PMT2	iypdyldyVKMRlfnasfsa	149	152	0.006	-1	0.205261	0.047	0.251	96.308	0.195	HHHH	DDDD	0.28571705380326623	0.2515244702353043	0.8313636051697049	0.29834347005368383	0.41631158540212937	0.5404187428737792	0.12940449543770408	0.41935205572887424	0.47186985976613804	PMT|PF02366|69|313|0		Other|||glycosylation site:N-linked (GlcNAc...) asparagine|P31382|155|155|3	6P25|3.2|EM|B|1|759|0;6P2R|3.2|EM|B|1|759|0				topological domain:Lumenal|86|167|0	helix|148|172|0				Disorder:0.25 (AF disorder);Surface accessibility:19.47%;Topology:Lumenal;AF2 structural classification:Domain
597	P31382	Dolichyl-phosphate-mannose--protein mannosyltransferase 2	PMT2	klhtlttsFRIKnlemgcyl	481	484	0.204	-1	0.0939596	0.058	0.214	97.655	0.092	EEEE	DDDD	0.3960813594780808	0.2952142050004041	0.6464428651401625	0.2758367582659962	0.19384387367242523	0.6093215394006571	0.5994908174260009	0.23657156531071635	0.2883	MIR|PF02815|358|525|0;MIR 3|P31382|471|529|0			6P25|3.2|EM|B|1|759|0;6P28|1.35|X-ray|A|337|532|0;6P2R|3.2|EM|B|1|759|0				topological domain:Lumenal|311|609|0	strand|471|473|-8;strand|479|485|0;strand|491|498|7;turn|476|478|-3;turn|486|488|2				Disorder:0.21 (AF disorder);Surface accessibility:9.2%;Topology:Lumenal;AF2 structural classification:Domain
598	P31383	Protein phosphatase PP2A regulatory subunit A	TPD3	cglfksviVRIKddslrkni	183	186	0.024	-1	0.6909092557667199	0.031	0.18	94.655	0.252	TT--	DDDD	0.9283422086961107	0.19048943527896695	0.3236487771188526	0.9841105529379142	0.043144	0.0636312	0.9449068666711107	0.1609266900303093	0.12366113579901306													Disorder:0.18 (AF disorder);Surface accessibility:25.18%;AF2 structural classification:Domain
599	P31384	CCR4-Not complex 3'-5'-exoribonuclease subunit Ccr4	CCR4	yiwfsthaLRVRgllgevdp	789	792	0.052	-1	0.1502116153436238	0.043	0.192	96.013	0.136	EEEE	DDDD	0.6010102692372679	0.2806893875295205	0.6755852729252482	0.5339271923286453	0.3645402331285244	0.4716510363121827	0.6970359209406243	0.2660620383657936	0.35348884037990697	Exo_endo_phos|PF03372|508|818|0			4B8C|3.41|X-ray|D:J:K:L|111|837|0					helix|800|803|8				Disorder:0.19 (AF disorder);Surface accessibility:13.65%;AF2 structural classification:Domain
600	P31539	Heat shock protein 104	HSP104	kaihkivdIRLKeieerfeq	786	789	0.265	-1	0.28048923133490167	0.109	0.347	91.263	0.248	HHHH	DDDD	0.3260207114516303	0.22015294234394286	0.7811	0.4260061015410376	0.30050510364701644	0.5082292277338323	0.7150104878131056	0.16981905697189378	0.296609	ClpB_D2-small|PF10431|775|857|0			5KNE|5.64|EM|A:B:C:D:E:F|6|857|0;5VJH|4.0|EM|A:B:C:D:E:F|1|908|0;5VY8|4.0|EM|A:B:C:D:E:F|1|908|0;5VY9|4.0|EM|A:B:C:D:E:F|1|908|0;5VYA|4.0|EM|A:B:C:D:E:F|1|908|0;6AHF|6.78|EM|A:B:C:D:E:F|1|908|0;6N8T|7.7|EM|A:B:C:D:E:F|6|884|0;6N8V|5.64|EM|A:B:C:D:E:F|6|884|0;6N8Z|9.3|EM|A:B:C:D:E:F|6|884|0		mutagenesis site:In NLS17KA: fails to concentrate in the nucleus: when associated with A-782 and A-789.|K->A|778|778|-8;mutagenesis site:In NLS17KA: fails to concentrate in the nucleus: when associated with A-778 and A-789.|K->A|782|782|-4;mutagenesis site:In NLS17KA: fails to concentrate in the nucleus: when associated with A-778 and A-782.|K->A|789|789|0	short sequence motif:Nuclear localization signal|773|789|0						Disorder:0.35 (AF disorder);Surface accessibility:24.79%;AF2 structural classification:Domain
601	P31688	Trehalose-phosphatase	TPS2	yllllpqlLRMKfndesiii	214	217	0.017	-1	0.3098554217592544	0.059	0.103	93.835	0.128	HHHH	DDDD	0.37954483822883545	0.23932700490133837	0.7276953835955517	0.3842990541836268	0.3541539300378581	0.5268951791123977	0.5545606937016376	0.33151910976982746	0.36993776964581077	Glyco_transf_20|PF00982|61|541|0						region of interest:Glycosyltransferase|1|554|0						Disorder:0.1 (AF disorder);Surface accessibility:12.75%;AF2 structural classification:Domain
602	P32074	Coatomer subunit gamma	SEC21	vlknseggFKFKnsiveali	430	433	0.041	-1	0.2733442708787548	0.109	0.194	91.16	0.288	HHHH	DDDD	0.5224648118229243	0.2514745014800942	0.518289	0.4277882864433557	0.32914090839944526	0.4802369766737621	0.313359	0.22262523756421285	0.421618	Adaptin_N|PF01602|19|560|0												Disorder:0.19 (AF disorder);Surface accessibility:28.83%;AF2 structural classification:Domain
603	P32190	Glycerol kinase	GUT1	qadilgpcVKVRrsptaect	603	606	0.314	-1	0.1493808185724708	0.077	0.113	91.045	0.135	-EEE	DDDD	0.8724388445955702	0.11775230021225072	0.5609605880380661	0.7928305394071165	0.2560129377919633	0.2732981255919428	0.7375781942927143	0.26925562145268656	0.22581571626131292	FGGY_C|PF02782|402|626|0												Disorder:0.11 (AF disorder);Surface accessibility:13.47%;AF2 structural classification:Domain
604	P32264	Glutamate 5-kinase	PRO1	mslivetvVKLRrmghkvii	42	45	0.039	-1	0.3945356225891535	0.045	0.2	97.28	0.205	HHHH	DDDD	0.18288254737785942	0.0943686	0.8835300297616614	0.2664709778910369	0.10300929859518124	0.8007165632289537	0.4041253338367887	0.23523940634381577	0.3711398491852694	AA_kinase|PF00696|10|244|0												Disorder:0.2 (AF disorder);Surface accessibility:20.52%;AF2 structural classification:Domain
605	P32266	Dynamin-like GTPase MGM1, mitochondrial	MGM1	dkrckvlsFRLKmlknkchs	768	771	0.085	-1	0.1745161968548175	0.103	0.287	92.952	0.255	HHHH	DDDD	0.4693189826625801	0.18817820740530028	0.6077724520094435	0.293139	0.33999284485812226	0.4635365630675537	0.3244783405927655	0.27945727668489856	0.2832749205786943				6JSJ|3.2|X-ray|A:B:C|184|881|0				topological domain:Mitochondrial intermembrane|93|881|0	helix|748|775|0				Disorder:0.29 (AF disorder);Surface accessibility:25.54%;Topology:Mitochondrial intermembrane;AF2 structural classification:Domain
606	P32327	Pyruvate carboxylase 2	PYC2	kmiralieFRIRgvktnipf	435	438	0.085	-1	0.3237081041102676	0.071	0.202	86.69	0.217	-EEE	DDDD	0.2637490624596231	0.000937483	1.0000000000000002	0.2084403041709637	0.0648507	0.935793	0.31453232830511957	0.060044566746389555	0.5029039503647132	Biotin_carb_C|PF02785|360|468|0;Biotin carboxylation|P32327|19|471|0												Disorder:0.2 (AF disorder);Surface accessibility:21.74%;AF2 structural classification:Domain
607	P32328	Serine/threonine-protein kinase DBF20	DBF20	vsneriesMKIRleevknle	326	329	0.273	-1	1	0.278	0.392	78.605	0.273	HHHH	DDDD	0.40424870335845253	0.1971753332041218	0.6454050786726482	0.5075829522232218	0.16212833732911625	0.5693821628115733	0.7289183727269182	0.0998879	0.32766759166652387	Pkinase|PF00069|169|469|0												Disorder:0.39 (AF disorder);Surface accessibility:27.27%;AF2 structural classification:Domain
608	P32329	Aspartic proteinase 3	YPS1	MKLKtvrsavls	1	4	0.141	-1	-1	0.682	0.842	32.778	0.896	----	----	0.00795389	0.30892634583076883	0.16869777872539007	0.0153501	0.42136797598631903	0.16299219713424057	0.0523587	0.19671442377889398	0.2056980444089791							signal peptide|1|21|0						Localisation:Secreted
609	P32331	Mitochondrial glycine transporter YMC1	YMC1	flaspiehVRIRlqtqtgsg	144	147	0.32	-1	-1	0.116	0.239	94.693	0.032	HHHH	DDDD	0.0838822	0.17490603404050162	0.8360844737777637	0.031013302570297666	0.13629590472033307	0.8763241752150589	0.1274870572849519	0.12378756213389783	0.6069500728063875	Mito_carr|PF00153|116|209|0							transmembrane region:Helical: Name=3|118|138|-6					Disorder:0.24 (AF disorder);Surface accessibility:3.19%;AF2 structural classification:Domain
610	P32332	Mitochondrial oxaloacetate transport protein	OAC1	tvtnpielIKIRmqlqgems	46	49	0.199	-1	0.0346916	0.103	0.212	95.655	0.005	HHHH	DDDD	0.5214645553189545	0.354089	0.5634352953507378	0.2441446509398461	0.30452372503244474	0.5868861214388832	0.0976696	0.3563215996248251	0.5395392451846917	Mito_carr|PF00153|18|116|0							transmembrane region:Helical: Name=1|26|46|0					Disorder:0.21 (AF disorder);Surface accessibility:0.46%;Topology:Transmembrane;AF2 structural classification:Domain
611	P32333	TATA-binding protein-associated factor MOT1	MOT1	aqvkleheMKIKleeatqnn	106	109	0.581	-1	-1	0.622	0.638	42.94	0.499	HHHH	LLLL	0.148723	0.20360314803945437	0.37810913104128685	0.22905906121334038	0.27542727862237887	0.20353822642126865	0.8523878565633765	0.12238855893203002	0.030557814765618866													Surface accessibility:49.94%
612	P32343	Protein SSH4	SSH4	dtdnffgsMKVKegsssrit	460	463	0.546	-1	-1	0.562	0.861	42.812	0.85	----	----	0.9788882312069587	0.0544284	0.0721034	0.9363845806625793	0.033223	0.0193249	0.965202	0.00547176	0								topological domain:Lumenal|66|579|0					Topology:Lumenal
613	P32351	Sugar utilization regulatory protein IMP2	IMP2'	tvlrqdpsMRLRvvdvdsee	89	92	0.572	-1	-1	0.45	0.745	60.078	0.752	GG--	ss--	0.1176668167588592	0.2601442928347443	0.4024705075444035	0.8197083546407974	0.14296565434652858	0.0986573	1	1	-1
614	P32364	Kinesin-related protein SMY1	SMY1	kmdlfiqdMKIKddnyvaqi	388	391	0.231	-1	-1	0.175	0.465	84.905	0.375	HHHH	DDDD	0.23340531095992623	0.22096501293284782	0.46320904544302177	0.9081652692058073	0.10354006912267638	0.0553796	0.9488931077431301	0.00170448	0													Surface accessibility:37.47%;AF2 structural classification:Domain
615	P32364	Kinesin-related protein SMY1	SMY1	lentkkenIKLKlqldsitq	434	437	0.325	-1	-1	0.3	0.571	80.522	0.581	HHHH	CCCC	0.000184997	0.2973524406790349	0.69029	0.7839373803964144	0.18289403849870475	0.11075920848897072	0.6124431597873816	0.2049694858143003	0.0931418
616	P32367	Transcription factor tau 95 kDa subunit	TFC1	pvsivdntIKFRemsdfqik	158	161	0.244	-1	0.3755985051052373	0.167	0.336	87.69	0.25	EEE-	DDDD	0.041516	0.2837800976481576	0.5493599402793412	0.00187541	0.35002808293843896	0.4680098043630763	0.10545494646314492	0.19233284005685805	0.3184294616186064	Tau95_N|PF17682|37|169|0			6YJ6|3.1|EM|B|1|649|0									Disorder:0.34 (AF disorder);Surface accessibility:24.97%;AF2 structural classification:Domain
617	P32367	Transcription factor tau 95 kDa subunit	TFC1	gwfkeldlVKIRrivkyelg	476	479	0.044	-1	0.15726285632180714	0.076	0.215	94.34	0.134	HHHH	DDDD	0.027779032916863386	0.2789879545156746	0.5296234873746807	0.0241972	0.2531687151399567	0.38361408759543936	0.0019553	0.23057764055876473	0.3869977538536483				6YJ6|3.1|EM|B|1|649|0									Disorder:0.21 (AF disorder);Surface accessibility:13.44%;AF2 structural classification:Domain
618	P32368	Phosphatidylinositol-3-phosphatase SAC1	SAC1	kiaslmgfIKLKlnryaiia	62	65	0.016	-1	0.42183170525524816	0.045	0.239	93.183	0.158	EEET	DDDD	0.005462	0.19655228553604423	0.6713984267071633	0.014539830760169844	0.23395938441074246	0.5611288160947505	0.00877624	0.23714511033695318	0.46063585230870485	Syja_N|PF02383|56|342|0			3LWT|1.96|X-ray|X|1|504|0;4TU3|3.19|X-ray|X|1|623|0				topological domain:Cytoplasmic|1|523|0	strand|53|64|0;strand|67|82|2				Disorder:0.24 (AF disorder);Surface accessibility:15.8%;AF2 structural classification:Domain
619	P32375	Allantoinase	DAL1	ppttnvenFRIKleaaegqm	116	119	0.395	-1	0.24606282842302912	0.017	0.191	98.718	0.202	HHHH	DDDD	0.8447166395516419	0.2688346441530483	0.4246150762747311	0.832693	0.25217835939590527	0.38837150566246736	0.8689492480116552	0.23969633882519073	0.16614363862858134	Amidohydro_1|PF01979|61|439|0												Disorder:0.19 (AF disorder);Surface accessibility:20.23%;AF2 structural classification:Domain
620	P32380	Spindle pole body component 110	SPC110	ennsdvqsLKLRskedelkn	262	265	0.601	-1	-1	0.103	0.562	89.767	0.62	HHHH	CCCC	1	1	-1	1	1	-1	1	0	0							coiled-coil region|164|791|0
621	P32380	Spindle pole body component 110	SPC110	krtnelneLKIKsdemdlql	309	312	0.546	-1	-1	0.11	0.543	89.655	0.561	HHHH	CCCC	1	1	-1	1	1	-1	1	0	0							coiled-coil region|164|791|0
622	P32380	Spindle pole body component 110	SPC110	dsedkieeLKIRiaensakv	577	580	0.469	-1	-1	0.175	0.565	82.383	0.49	HHHH	CCCC	1	1	-1	1	1	-1	1	0	0							coiled-coil region|164|791|0						Surface accessibility:48.99%
623	P32380	Spindle pole body component 110	SPC110	vallvlacVRMKriafyrrs	912	915	0.037	-1	-1	0.191	0.593	84.15	0.603	HHHH	CCCC	1	1	-1	1	1	-1	1	0	0	Spc110_C|PF18520|893|944|0	SLiM|175435|898|925|0		4DS7|2.15|X-ray|E:F:G:H|891|944|0			region of interest:Calmodulin-binding|900|927|0;compositionally biased region:Arg/Tyr-rich|731|944|0		helix|901|933|0
624	P32381	Actin-related protein 2	ARP2	ndpsrldkFKVRiedpprrk	339	342	0.54	-1	0.31472749503655995	0.06	0.353	94.883	0.356	----	DDDD	0.5717017031655232	0.0325644	0.9159566263778683	0.46052667564389893	0.10795052906103736	0.8310601739180001	0.5792366468860145	0.20952044249624627	0.6177272182225759	Actin|PF00022|1|388|0												Disorder:0.35 (AF disorder);Surface accessibility:35.59%;AF2 structural classification:Domain
625	P32383	1-phosphatidylinositol 4,5-bisphosphate phosphodiesterase 1	PLC1	flscicglVKLRrelmesil	214	217	0.016	-1	-1	0.207	0.173	75.778	0.099	HHHH	DDDD	0.34142220364914355	0.22875331799139775	0.4383545356842684	0.0731746	0.24898845428199873	0.3106495721001252	0.4507869935028208	0.17882142414742058	0.18569483757934097													Disorder:0.17 (AF disorder);Surface accessibility:9.91%;AF2 structural classification:Domain
626	P32383	1-phosphatidylinositol 4,5-bisphosphate phosphodiesterase 1	PLC1	yesaneqeLRMKddstnsss	551	554	0.658	-1	-1	0.636	0.657	39.2	0.688	TTTT	LLLL	0.9700276235135478	0.052017009610243914	0.0259985	0.9458391317071457	0.048986079427326384	0.015899017430016673	0.946029	0.12224696728940337	0.016048469105148275
627	P32383	1-phosphatidylinositol 4,5-bisphosphate phosphodiesterase 1	PLC1	snisgihgIKFRnfslpesk	596	599	0.291	-1	0.554731	0.094	0.236	90.82	0.296	---S	DDDD	0.0576607	0.1586037292859564	0.7262364855998409	0.029850160616398013	0.1672422399600382	0.539543	0.0342622	0.2496119574292864	0.35453747449634904	PI-PLC-Y|PF00387|588|708|0												Disorder:0.24 (AF disorder);Surface accessibility:29.63%;AF2 structural classification:Domain
628	P32383	1-phosphatidylinositol 4,5-bisphosphate phosphodiesterase 1	PLC1	engsdpvtVKIRilstqllp	735	738	0.276	-1	0.12653688524590162	0.169	0.337	97.838	0.161	EEEE	DDDD	0.5359553302988995	0.21457661914259085	0.2177304977693373	0.5857836223731042	0.2105339834994639	0.17638126346693253	0.631447	0.13703074799361054	0.17250836333007025	C2|P32383|713|862|0												Disorder:0.34 (AF disorder);Surface accessibility:16.05%;AF2 structural classification:Domain
629	P32386	ATP-dependent bile acid permease	YBT1	vwkahkvsIKVKdiwglmmq	307	310	0.006	-1	-1	0.133	0.226	82.037	0.401	--GG	DDDD	0.9217085718418756	0.10065937967850264	0.24022846756155172	0.9516690188491913	0.0722878	0.0593859	0.797332	0.19527334170523533	0.040240818870203435								topological domain:Cytoplasmic|227|345|0					Disorder:0.23 (AF disorder);Surface accessibility:40.1%;AF2 structural classification:Domain
630	P32386	ATP-dependent bile acid permease	YBT1	lffgrrvcIRMKsiiiseiy	423	426	0.006	-1	0.096999	0.08	0.045	93.665	0.033	HHHH	DDDD	0.2825189290445252	0.1487184297600513	0.647781	0.2547509342861729	0.2980608694786666	0.42618103580756694	0.42401893961822096	0.19773183493316762	0.1324242334718845	ABC transmembrane type-1 1|P32386|354|662|0							topological domain:Cytoplasmic|415|495|0					Disorder:0.04 (AF disorder);Surface accessibility:3.35%;AF2 structural classification:Domain
631	P32386	ATP-dependent bile acid permease	YBT1	swdkdnqdFKLKdlniefkt	710	713	0.171	-1	0.2992844148365311	0.149	0.292	84.067	0.256	-EEE	lDDD	0.19881020522074846	0.2487103740194916	0.7640503944281267	0.15565573882254077	0.37934318093014663	0.5628186883260153	0.3610976165933967	0.29815981968151073	0.17876259084464752	ABC_tran|PF00005|712|863|0;ABC transporter 1|P32386|694|935|0							topological domain:Cytoplasmic|666|1053|0					Disorder:0.29 (AF disorder);Surface accessibility:25.55%;AF2 structural classification:Domain
632	P32388	54S ribosomal protein MRP49, mitochondrial	MRP49	nprmkfdvIRIKnedkqksv	71	74	0.378	-1	-1	0.029	0.368	98.228	0.465	EEE-	DDDD	0.4846625112431221	0.2889161582138009	0.4102984648026679	0.7346551744058765	0.26226612535692895	0.17517012569103674	0.8638627399910312	0.19641396248563445	0.11609916841481968	L51_S25_CI-B8|PF05047|48|106|0												Disorder:0.37 (AF disorder);Surface accessibility:46.52%;AF2 structural classification:Domain
633	P32449	Phospho-2-dehydro-3-deoxyheptonate aldolase, tyrosine-inhibited	ARO4	leaaqeyaLRLKklsdelkg	89	92	0.281	-1	0.30735311015780603	0.015	0.206	98.832	0.272	HHHH	DDDD	0.5389149276234491	0.2502608711775702	0.7071535613466958	0.6393469792566353	0.23256508938539286	0.582412	0.5762177550572807	0.313161	0.5559631518004093	DAHP_synth_1|PF00793|40|355|0			1HFB|1.9|X-ray|A:B:C:D:E:F:G:H|1|370|0;1OAB|1.9|X-ray|A:B|1|370|0;1OF6|2.1|X-ray|A:B:C:D:E:F:G:H|1|370|0;1OF8|1.5|X-ray|A:B|1|370|0;1OFA|2.01|X-ray|A:B|1|370|0;1OFB|2.0|X-ray|A:B|1|370|0;1OFO|1.85|X-ray|A:B|1|370|0;1OFP|2.1|X-ray|A:B:C:D|1|370|0;1OFQ|2.7|X-ray|A:B:C:D|1|370|0;1OFR|2.7|X-ray|A:B:C:D:E:F:G:H|1|370|0;1OG0|2.7|X-ray|A:B:C:D:E:F:G:H|1|370|0					helix|81|98|0;turn|99|101|7				Disorder:0.21 (AF disorder);Surface accessibility:27.19%;AF2 structural classification:Domain
634	P32457	Cell division control protein 3	CDC3	qsqeqrhkVKIKsyesviee	182	185	0.485	-1	0.5159266046724915	0.28	0.515	88.065	0.195	-EEE	DDDD	0.0694553	0.2043453893084049	0.5847817594381041	0.0680825	0.38430246976240534	0.4910832339361066	0.22216133947334255	0.21290009861099402	0.3477042439437844	Septin|PF00735|116|418|0		Phosphorylation|||Phosphoserine|P32457|175|175|-7										Surface accessibility:19.52%;AF2 structural classification:Domain
635	P32465	Low-affinity glucose transporter HXT1	HXT1	vvisecfpLRVKskcmsias	458	461	0.008	-1	0.1424875169290404	0.064	0.052	85.808	0.09	HHHH	DDDD	0.7120955086361516	0.29507543485415305	0.5517327953352276	0.885308	0.2360922731718314	0.25582435768391487	0.9748988851605008	0.11120510136329817	0.13792518865473746	Sugar_tr|PF00083|68|528|0							topological domain:Cytoplasmic|453|469|0;transmembrane region:Helical: Name=10|432|452|-6					Disorder:0.05 (AF disorder);Surface accessibility:9.01%;AF2 structural classification:Domain
636	P32466	Low-affinity glucose transporter HXT3	HXT3	vvisetfpLRVKskamsiat	455	458	0.02	-1	0.10651583033623394	0.084	0.064	83.715	0.121	HHHH	DDDD	0.7103825688513419	0.2956847800847746	0.5883775949751922	0.9466779172259456	0.21449963448627415	0.21626584799317528	0.9849324917490281	0.0667647	0.13545494394629226	Sugar_tr|PF00083|65|525|0							topological domain:Cytoplasmic|450|466|0;transmembrane region:Helical: Name=10|429|449|-6					Disorder:0.06 (AF disorder);Surface accessibility:12.07%;AF2 structural classification:Domain
637	P32467	Low-affinity glucose transporter HXT4	HXT4	vvnsetfpLRVKskcmaiaq	464	467	0.024	-1	0.1424875169290404	0.124	0.188	79.953	0.308	HHHH	DDDD	0.6355039364155166	0.2771234730400776	0.5802092969577757	0.7771238514347371	0.28567290734923456	0.2759287526216764	0.9349055619037936	0.0707596	0.17866014427103372	Sugar_tr|PF00083|74|534|0							topological domain:Cytoplasmic|459|475|0;transmembrane region:Helical: Name=10|438|458|-6					Disorder:0.19 (AF disorder);Surface accessibility:30.75%;AF2 structural classification:Domain
638	P32469	Diphthine methyl ester synthase	DPH5	lhtlvlldIKVKeqsienma	166	169	0.152	-1	0.44357760781841715	0.135	0.306	83.587	0.219	EE-S	DDDD	0.18475555026330126	0.022162227847299154	0.9901360139170022	0.0710524	0.031252493096209644	0.9756880286985745	0.15712995812673286	0.10185007868661314	0.7229103777855627	TP_methylase|PF00590|1|238|0		Phosphorylation|||Phosphoserine|P32469|172|172|3				binding site:S-adenosyl-L-methionine: via amide nitrogen and carbonyl oxygen|164|164|-2						Disorder:0.31 (AF disorder);Surface accessibility:21.9%;AF2 structural classification:Domain
639	P32477	Glutamate--cysteine ligase	GSH1	iqstnwqtLRFKpptqqatp	448	451	0.552	-1	0.092238	0.051	0.176	98.093	0.05	EEEE	DDDD	0.12280494115330437	0.0624229	0.9455476515904282	0.13244544618085216	0.26340514709552204	0.7790033770850124	0.13877772648869838	0.2738253593410823	0.7466625575131971	GCS|PF03074|253|645|0			3IG5|2.1|X-ray|A|1|678|0;3IG8|2.69|X-ray|A|1|678|0;3LVV|2.2|X-ray|A|1|678|0;3LVW|2.5|X-ray|A|1|678|0					helix|435|441|-7;strand|447|451|0				Disorder:0.18 (AF disorder);Surface accessibility:5.03%;AF2 structural classification:Domain
640	P32481	Eukaryotic translation initiation factor 2 subunit gamma	GCD11	raisgvqtVRFKdelernit	126	129	0.33	-1	0.7786885245901639	0.198	0.28	71.727	0.464	--SH	DDDD	0.3475562442187113	0.00577177	1.0000000000000002	0.3218390543053095	0.00700026	1	0.9292867660945014	0.0820814	0.573698	GTP_EFTU|PF00009|98|304|0			3J81|4.0|EM|k|1|527|0;3JAP|4.9|EM|k|1|527|0;3JAQ|6.0|EM|k|1|527|0;6FYX|3.05|EM|k|1|527|0;6FYY|3.05|EM|k|1|527|0;6GSM|5.15|EM|k|90|519|0;6GSN|5.75|EM|k|90|519|0;6I3M|3.93|EM|O:P|1|527|0;6I7T|4.61|EM|O:P|1|527|0;6QG0|4.2|EM|M:N|1|527|0;6QG1|4.2|EM|M:N|1|527|0;6QG2|4.6|EM|M:N|1|527|0;6QG3|9.4|EM|M:N|1|527|0;6QG5|10.1|EM|M:N|1|527|0;6QG6|4.65|EM|M:N|1|527|0		mutagenesis site:In SUI4: defective in ternary complex formation, correlating with a higher rate of dissociation from charged initiator-tRNA in the absence of GTP hydrolysis.|N->K|135|135|6	region of interest:G2|135|139|6						Disorder:0.28 (AF disorder);Surface accessibility:46.35%;AF2 structural classification:Domain
641	P32481	Eukaryotic translation initiation factor 2 subunit gamma	GCD11	ehlaaieiMKLKhviilqnk	239	242	0.08	-1	0.5030551581546547	0.108	0.208	83.822	0.431	HT--	DDDD	0.507534	0.23657358003968879	0.941988	0.490472	0.261893	0.8005836421287371	0.873376	0.11623381340798333	0.5328802800488573	GTP_EFTU|PF00009|98|304|0			3J81|4.0|EM|k|1|527|0;3JAP|4.9|EM|k|1|527|0;3JAQ|6.0|EM|k|1|527|0;6FYX|3.05|EM|k|1|527|0;6FYY|3.05|EM|k|1|527|0;6GSM|5.15|EM|k|90|519|0;6GSN|5.75|EM|k|90|519|0;6I3M|3.93|EM|O:P|1|527|0;6I7T|4.61|EM|O:P|1|527|0;6QG0|4.2|EM|M:N|1|527|0;6QG1|4.2|EM|M:N|1|527|0;6QG2|4.6|EM|M:N|1|527|0;6QG3|9.4|EM|M:N|1|527|0;6QG5|10.1|EM|M:N|1|527|0;6QG6|4.65|EM|M:N|1|527|0		mutagenesis site:Increases the off-rate for GDP, without altering the apparent dissociation constant for Met-tRNAi(Met). Mimicks the function of the guanine nucleotide exchange factor eIF-2B.|K->R|250|250|8	nucleotide phosphate-binding region:GTP|249|252|7;region of interest:G4|249|252|7						Disorder:0.21 (AF disorder);Surface accessibility:43.09%;AF2 structural classification:Domain
642	P32494	Chromatin-remodeling complexes subunit NGG1	NGG1	lsddnlkfLKMKyiipdslq	317	320	0.151	-1	-1	0.171	0.512	86.725	0.369	HH-S	DDDD	0.4675255617085834	0.2564356738885178	0.4609867949894001	0.2151210766261013	0.2919906590988426	0.3366399154329519	0.14040218811905678	0.25010957080012775	0.4470096218787127													Surface accessibility:36.89%;AF2 structural classification:Domain
643	P32497	Eukaryotic translation initiation factor 3 subunit C	NIP1	dphssdylIRLRdeqsiynl	396	399	0.119	-1	0.4717368654449263	0.084	0.237	93.293	0.383	HHHH	DDDD	0.26572899233344716	0.35886550505801995	0.5940891388537273	0.26978102263463755	0.3847809516614217	0.5260107702217142	0.1395296886021059	0.3253005255659085	0.5239003611053497	eIF-3c_N|PF05470|239|640|0			3JAP|4.9|EM|p|193|812|0;4U1C|3.5|X-ray|C|247|812|0;6FYX|3.05|EM|q|251|812|0;6FYY|3.05|EM|q|251|812|0;6GSM|5.15|EM|q|96|794|0;6GSN|5.75|EM|q|96|794|0;6ZCE|5.3|EM|q|1|812|0;6ZU9|6.2|EM|q|1|812|0					helix|392|418|0				Disorder:0.24 (AF disorder);Surface accessibility:38.35%;AF2 structural classification:Domain
644	P32497	Eukaryotic translation initiation factor 3 subunit C	NIP1	rmtafysgIKVKripyspks	640	643	0.115	-1	0.4931436373081139	0.226	0.283	68.88	0.406	--ss	DDDL	0.8502044530719586	0.1314779401372197	0.43215983024492444	0.9833036853662693	0.021971917485129555	0.0760491	0.9772072308959502	0.050672328513941545	0.0722355	eIF-3c_N|PF05470|239|640|0;PCI|PF01399|650|780|7;PCI|P32497|608|783|0			3JAP|4.9|EM|p|193|812|0;4U1C|3.5|X-ray|C|247|812|0;6FYX|3.05|EM|q|251|812|0;6FYY|3.05|EM|q|251|812|0;6GSM|5.15|EM|q|96|794|0;6GSN|5.75|EM|q|96|794|0;6ZCE|5.3|EM|q|1|812|0;6ZU9|6.2|EM|q|1|812|0					helix|614|637|-3				Disorder:0.28 (AF disorder);Surface accessibility:40.57%;AF2 structural classification:Domain
645	P32499	Nucleoporin NUP2	NUP2	dgklvtyiVKFKqkeegrsf	697	700	0.252	-1	0.3575389926542425	0.041	0.359	98.038	0.305	EEES	DDDD	0.0884632	0.28781678721749765	0.5137766059057722	0.2980681847644503	0.2969303397538303	0.25013487223534536	0.00141358	0.14338693581846376	0.44337298753960913	Ran_BP1|PF00638|598|718|0;RanBD1|P32499|583|720|0												Disorder:0.36 (AF disorder);Surface accessibility:30.48%;AF2 structural classification:Domain
646	P32500	Nucleoporin NDC1	NDC1	lldespnrLRVRtddsvlln	405	408	0.448	-1	-1	0.728	0.862	27.402	0.811	----	LLLL	0.696452	0.12930207781783506	0.10324702609498232	0.7861629432071296	0.16281958262040602	0.0747133	1	1	-1	Ndc1_Nup|PF09531|21|641|0		Phosphorylation|||Phosphoserine|P32500|401|401|-4;Phosphorylation|||Phosphoserine|P32500|412|412|4					topological domain:Cytoplasmic|246|655|0
647	P32501	Translation initiation factor eIF-2B subunit epsilon	GCD6	rncqigenIRIKnsfiwddc	372	375	0.09	-1	0.3254803283012695	0.055	0.201	94.4	0.223	-EEE	DDDD	0.8184567246667107	0.2459779378048977	0.37375421684120824	0.9171491826500073	0.2082653213706326	0.19122323214353654	0.962824	0.13722013475765968	0.14123220360988656	Hexapep|PF00132|382|422|7			6I3M|3.93|EM|G:H|1|712|0;6I7T|4.61|EM|G:H|1|712|0;6QG0|4.2|EM|I:J|1|712|0;6QG1|4.2|EM|I:J|1|712|0;6QG2|4.6|EM|I:J|1|712|0;6QG3|9.4|EM|I:J|1|712|0;6QG5|10.1|EM|I:J|1|712|0;6QG6|4.65|EM|I:J|1|712|0									Disorder:0.2 (AF disorder);Surface accessibility:22.35%;AF2 structural classification:Domain
648	P32521	Actin cytoskeleton-regulatory complex protein PAN1	PAN1	rlqeelkrLKLKkkadkekr	1154	1157	0.68	-1	-1	0.183	0.627	83.933	0.606	HHHH	CCCC	0.016869781369037478	0.0606901	0.62428	0.11173490887460115	0.24480165849218255	0.3725163811465133	0.030178493009720725	0.26267132341474236	0.1049634914093201		Armadillo_Importin_NLS_bipartite|5671|1141|1156|0					coiled-coil region|1131|1190|0
649	P32522	Pentatricopeptide repeat-containing protein PET309, mitochondrial	PET309	lpssttpnIKLRsifsglfp	768	771	0.135	-1	-1	0.164	0.281	82.198	0.293	GGGT	DDDD	0.33895361546764935	0.2660494892994805	0.21777162650838147	0.0760586	0.2723109226737178	0.1982871311968806	1	0	0													Disorder:0.28 (AF disorder);Surface accessibility:29.27%;AF2 structural classification:Domain
650	P32522	Pentatricopeptide repeat-containing protein PET309, mitochondrial	PET309	ssdkswptLKMKekepnkfq	869	872	0.487	-1	-1	0.382	0.567	59.317	0.396	HHHH	LLLL	0.929314	0.1427630144192754	0.10309759377641851	0.0472123	0.3731550001973969	0.1982871311968806	1	0	0													Surface accessibility:39.62%
651	P32523	Pre-mRNA-processing factor 19	PRP19	wdaimlenFKLRstldsltk	96	99	0.204	-1	0.3452858478319607	0.113	0.537	90.73	0.637	HHHH	CCCC	0.11432693245455842	0.2809666419966116	0.7279017756945102	0.40307954453176753	0.2097667031103148	0.507166	0.3149380954457408	0.22158020095012138	0.5331688286359031	Prp19|PF08606|73|139|0			5GM6|3.5|EM|o:p:q:r|1|503|0;5GMK|3.4|EM|o:p:q:r|1|503|0;5LJ5|3.8|EM|t:u:v:w|1|503|0;5MQ0|4.17|EM|t:u:v:w|1|503|0;5WSG|4.0|EM|o:p:q:r|1|503|0;5Y88|3.7|EM|q:r:s:t|1|503|0;5YLZ|3.6|EM|q:r:s:t|1|503|0;6BK8|3.3|EM|u:v:w:x|1|503|0;6EXN|3.7|EM|t:u:v:w|1|503|0;6J6G|3.2|EM|o:p:q:r|1|503|0;6J6H|3.6|EM|o:p:q:r|1|503|0;6J6N|3.86|EM|o:p:q:r|1|503|0;6J6Q|3.7|EM|o:p:q:r|1|503|0			region of interest:Required for self-association|57|144|0;region of interest:Interaction with CEF1|76|134|0		helix|78|136|0
652	P32524	Pre-mRNA-splicing factor PRP21	PRP21	egsldleqMRLRrvqtgikl	224	227	0.248	-1	-1	0.304	0.7	82.53	0.668	HHSS	DDDD	0.39830540868705705	0.226682	0.18760854612879352	0.0782095	0.2420254554470136	0.24640187090408527	0.22247717051191437	0.26843983800079596	0.18226435328665402	PRP21_like_P|PF12230|153|280|0			4DGW|3.11|X-ray|B|87|237|0;5NRL|7.2|EM|V|1|280|0;5ZWM|3.4|EM|w|1|280|0;5ZWO|3.9|EM|w|1|280|0;6G90|4.0|EM|V|1|280|0					turn|222|224|0				AF2 structural classification:Domain
653	P32527	Zuotin	ZUO1	yaamglskLRFRatesqiik	107	110	0.223	-1	-1	0.09	0.228	90.225	0.271	TGGG	DDDD	0.5180184231890703	0.2776583627275404	0.6081432875291304	0.7873434518223099	0.21957424625739272	0.29676945514187075	0.5610508954340421	0.19528978033918723	0.3525227218140662	DnaJ|PF00226|97|165|0;J|P32527|98|170|0												Disorder:0.23 (AF disorder);Surface accessibility:27.05%;AF2 structural classification:Domain
654	P32569	Mediator of RNA polymerase II transcription subunit 17	SRB4	sisnkdviFKIRdrtsgqkl	323	326	0.23	-1	0.37415295906305945	0.195	0.421	83.833	0.51	EEEE	DDDD	0.3021039800701555	0.22565990361844568	0.5477999534163067	0.8197663575874565	0.0595107	0.12834750382721544	0.614087	0.17209598960084027	0.22516506032868405	Med17|PF10156|11|569|0			4GWP|4.2|X-ray|B|1|687|0;4GWQ|4.5|X-ray|B|1|687|0;4V1O|9.7|EM|W|2|687|0;5OQM|5.8|EM|d|1|687|0;5SVA|15.3|EM|P|1|687|0									AF2 structural classification:Domain
655	P32569	Mediator of RNA polymerase II transcription subunit 17	SRB4	fvhsvkkfLRVRiftkiese	389	392	0.089	-1	0.14553314247774846	0.296	0.383	88.292	0.027	EEEE	DDDD	0.05186	0.21445962722730869	0.5368493677176571	0.000181009	0.0996861	0.5325566306279002	0.000926622	0.1793357057121516	0.5305561568504032	Med17|PF10156|11|569|0			4GWP|4.2|X-ray|B|1|687|0;4GWQ|4.5|X-ray|B|1|687|0;4H62|3.0|X-ray|Q|377|687|0;4V1O|9.7|EM|W|2|687|0;5OQM|5.8|EM|d|1|687|0;5SVA|15.3|EM|P|1|687|0					strand|388|396|0				Disorder:0.38 (AF disorder);Surface accessibility:2.71%;AF2 structural classification:Domain
656	P32571	Ubiquitin carboxyl-terminal hydrolase 4	DOA4	skkisispIKFKlacgsvns	638	641	0.066	-1	0.2531332824702279	0.126	0.344	96.47	0.246	HHHH	DDDD	0.2835594658496572	0.37696779971799665	0.48249292904229535	0.7035969662481454	0.23624040578176236	0.2170202406698526	0.44163844829388743	0.25994940870934147	0.31013086881544977	UCH|PF00443|562|920|0												Disorder:0.34 (AF disorder);Surface accessibility:24.58%;AF2 structural classification:Domain
657	P32578	SNF1 protein kinase subunit beta-1	SIP1	sinmrdsfVRLKassldlma	638	641	0.261	-1	-1	0.602	0.724	32.278	0.873	----	----	0.9569565462835257	0.043937733927605443	0.0980516	0.904903	0.1239386300300385	0.0639667	1	1	-1			Phosphorylation|||Phosphoserine|P32578|643|643|2				region of interest:Kinase-interacting sequence (KIS): required for interaction with SNF1|473|716|0
658	P32579	Threonylcarbamoyl-AMP synthase	SUA5	kkiailtsLKLRdsdlqski	343	346	0.126	-1	0.9760947017584185	0.061	0.362	91.315	0.418	SS--	DDDD	0.8047806332696456	0.11599231509429364	0.13989403675415965	0.9058103581254832	0.022500182442401068	0.0343644	0.9099370783250053	0.0876291	0.00914458	SUA5|PF03481|252|420|0												Disorder:0.36 (AF disorder);Surface accessibility:41.84%;AF2 structural classification:Domain
659	P32580	ATP-dependent RNA helicase SUV3, mitochondrial	SUV3	vpiknlawLKLRdyiyqqlk	114	117	0.074	-1	0.2588011713971296	0.249	0.271	84.22	0.052	HHHH	DDDD	0.014937032714769972	0.1699328694061062	0.3122110757050748	0.0645621	0.16196889931089983	0.13085377218146885	0.000456366	0.0669117	0.22744167655828365													Disorder:0.27 (AF disorder);Surface accessibility:5.22%;AF2 structural classification:Domain
660	P32580	ATP-dependent RNA helicase SUV3, mitochondrial	SUV3	fskkkildLKLKiekdtnlk	415	418	0.134	-1	0.25721068819731513	0.106	0.228	90.428	0.202	HHHH	DDDD	0.683362	0.24405335556412583	0.5094496166659406	0.5888182694937658	0.3356569078563367	0.41477750591387175	0.8950404147281938	0.19660920365956147	0.2762666761597822	Helicase_C|PF00271|389|503|0;Helicase C-terminal|P32580|390|546|0												Disorder:0.23 (AF disorder);Surface accessibility:20.22%;AF2 structural classification:Domain
661	P32584	Protein-S-isoprenylcysteine O-methyltransferase	STE14	ifvglfpqIRFKnfnlfiia	44	47	0.003	-1	-1	0.037	0.275	90.153	0.36	-S-H	DDDD	0.910479	0.19965130597422148	0.25871193777923474	0.9792465117899718	0.0478728	0.0748584	0.9818427199362885	0.0407327	0.0542642								topological domain:Lumenal|45|47|0;transmembrane region:Helical|24|44|0;transmembrane region:Helical|48|68|1					Disorder:0.28 (AF disorder);Surface accessibility:36.03%;Topology:Transmembrane,Lumenal;AF2 structural classification:Domain
662	P32589	Heat shock protein homolog SSE1	SSE1	icaihsptLRVRpfkfedih	387	390	0.187	-1	0.4728768551750897	0.044	0.265	89.853	0.616	----	DDDD	0.26505217890871646	0.18973429801149655	0.8709327588518709	0.16923968797634772	0.27149020876894525	0.6730769412275911	0.11889821801455083	0.2816898681334474	0.5845442232092977	HSP70|PF00012|4|644|0			2QXL|2.41|X-ray|A:B|2|659|0;3C7N|3.12|X-ray|A|1|666|0					strand|385|387|0;strand|393|398|3;helix|371|382|-5				Disorder:0.27 (AF disorder);AF2 structural classification:Domain
663	P32589	Heat shock protein homolog SSE1	SSE1	pegqdsvpVKLKlrcdpsgl	478	481	0.486	-1	0.1426994787019208	0.052	0.284	97.672	0.129	EEEE	DDDD	0.15893638512089409	0.21629135956200068	0.7021625981976597	0.023683466111225182	0.15874179674400798	0.737746	0.012317258918405653	0.19673769173890782	0.5826520054115865	HSP70|PF00012|4|644|0			2QXL|2.41|X-ray|A:B|2|659|0;3C7N|3.12|X-ray|A|1|666|0					strand|476|484|0				Disorder:0.28 (AF disorder);Surface accessibility:12.86%;AF2 structural classification:Domain
664	P32589	Heat shock protein homolog SSE1	SSE1	gqdsvpvkLKLRcdpsglht	480	483	0.474	-1	0.13070706296920484	0.052	0.273	98.24	0.121	EEEE	DDDD	0.0818274	0.1797670290211766	0.7656610450920613	0.045643947010365754	0.23254051170134798	0.6438150108886482	0.039971780250066626	0.32612123883539995	0.45168426695100483	HSP70|PF00012|4|644|0			2QXL|2.41|X-ray|A:B|2|659|0;3C7N|3.12|X-ray|A|1|666|0					strand|476|484|0;strand|490|498|7				Disorder:0.27 (AF disorder);Surface accessibility:12.14%;AF2 structural classification:Domain
665	P32590	Heat shock protein homolog SSE2	SSE2	enlkriigLKFKdpefdien	74	77	0.18	-1	0.4173326842139196	0.038	0.229	96.073	0.363	-BTT	DDDD	0.8735074493054803	0.2578157418512898	0.26891312012148105	0.9885710527065945	0.0932345	0.11701526332520452	0.7623965086530841	0.2169536991226069	0.2411978105381331	HSP70|PF00012|4|644|0												Disorder:0.23 (AF disorder);Surface accessibility:36.35%;AF2 structural classification:Domain
666	P32590	Heat shock protein homolog SSE2	SSE2	icaihsptLRVRpfkfedid	387	390	0.14	-1	0.5474887040358086	0.04	0.242	90.455	0.537	----	DDDD	0.23506326028218258	0.14994120873428557	0.8662	0.20543950683837728	0.26771777331980656	0.673081	0.12744822451055593	0.305184	0.5923225231902336	HSP70|PF00012|4|644|0												Disorder:0.24 (AF disorder);AF2 structural classification:Domain
667	P32590	Heat shock protein homolog SSE2	SSE2	pkdqdfipVKVKlrcdpsgl	478	481	0.32	-1	0.0978219	0.042	0.275	97.825	0.136	EEEE	DDDD	0.1360786821532347	0.3092972987832202	0.5799936114372448	0.046161703844978974	0.283923	0.615803	0.00161755	0.058148837734891226	0.7313489531576054	HSP70|PF00012|4|644|0												Disorder:0.28 (AF disorder);Surface accessibility:13.55%;AF2 structural classification:Domain
668	P32590	Heat shock protein homolog SSE2	SSE2	dqdfipvkVKLRcdpsglhi	480	483	0.282	-1	0.10390095926080722	0.042	0.263	98.28	0.138	EEEE	DDDD	0.0639026	0.27681886740457196	0.6617013682520071	0.0835561	0.3325350767336628	0.5233814638106384	0.0078394	0.2670194269671399	0.5885128744954948	HSP70|PF00012|4|644|0												Disorder:0.26 (AF disorder);Surface accessibility:13.76%;AF2 structural classification:Domain
669	P32597	Nuclear protein STH1/NPS1	STH1	dlssrmdtFKIKalvelksl	237	240	0.172	-1	-1	0.381	0.614	66.718	0.653	HHHH	LLLL	0.378631	0.24629368799308884	0.5516293863952063	0.20075228623353308	0.3216038379254559	0.3909203811191593	0.6438704445422108	0.150155	0.17795210365607494				6K15|3.4|EM|J|1|1359|0;6KW3|7.13|EM|J:W:Y|1|1359|0;6KW4|7.55|EM|J:V:Y|1|1359|0;6KW5|10.13|EM|J:P:Q|1|1359|0;6TDA|15.0|EM|S|1|1359|0;6V8O|3.07|EM|R|1|1359|0;6V92|20.0|EM|R|1|1359|0					helix|237|249|0;strand|227|229|-8;strand|234|236|-1
670	P32597	Nuclear protein STH1/NPS1	STH1	vmdimedfLRMKdlkymrld	827	830	0.116	-1	0.529156	0.097	0.263	91.473	0.279	HHHT	DDDD	0.6517057819849454	0.3604815775862773	0.6384166660420908	0.8556672139067579	0.27103025850366175	0.41915632841643186	0.9456169890246584	0.16409301760197426	0.26568964465000217	Helicase_C|PF00271|791|905|0;Helicase C-terminal|P32597|795|956|0			6K15|3.4|EM|J|1|1359|0;6KW3|7.13|EM|J:W:Y|1|1359|0;6KW4|7.55|EM|J:V:Y|1|1359|0;6KW5|10.13|EM|J:P:Q|1|1359|0;6TDA|15.0|EM|S|1|1359|0;6V8O|3.07|EM|R|1|1359|0;6V92|20.0|EM|R|1|1359|0									Disorder:0.26 (AF disorder);Surface accessibility:27.86%;AF2 structural classification:Domain
671	P32597	Nuclear protein STH1/NPS1	STH1	kkkkpkltVKIKlnkttvle	1206	1209	0.513	-1	-1	0.711	0.808	26.428	0.647	----	----	0.10273030789588423	0.20069471084459967	0.14084092493496547	0.14620327045958412	0.19958753850504884	0.13219656168810306	0.00424444	0.27113336559667595	0.16699151415050628		BET_BRD|297261|1202|1211|0		6K15|3.4|EM|J|1|1359|0;6KW3|7.13|EM|J:W:Y|1|1359|0;6KW4|7.55|EM|J:V:Y|1|1359|0;6KW5|10.13|EM|J:P:Q|1|1359|0;6LQZ||NMR|B|1183|1240|0;6TDA|15.0|EM|S|1|1359|0;6V8O|3.07|EM|R|1|1359|0;6V92|20.0|EM|R|1|1359|0			compositionally biased region:Lys-rich|1198|1247|0
672	P32600	Serine/threonine-protein kinase TOR2	TOR2	ireglrtkFKVRkqfekdlf	451	454	0.075	-1	0.4233630581390183	0.246	0.269	68.427	0.328	HHHH	llll	0.7298991295863702	0.2936804363074603	0.37518405216401574	0.903279	0.1904212054368527	0.1546998621535885	0.9806447719573546	0.0805773	0.0507333				6EMK|8.0|EM|A:C|1|2474|0									Disorder:0.27 (AF disorder);Surface accessibility:32.79%
673	P32600	Serine/threonine-protein kinase TOR2	TOR2	nidvwqriLRVRslvikpke	1595	1598	0.133	-1	0.12042274256449172	0.184	0.236	84.805	0.06	HHHH	DDDD	0.3203965470705516	0.2491991843137611	0.7527300205797066	0.3400276356872828	0.22560356299988799	0.7002512350868136	0.2249187530527808	0.2384022344825138	0.5838921795285735	FAT|PF02259|1468|1848|0;FAT|P32600|1338|1922|0			6EMK|8.0|EM|A:C|1|2474|0									Disorder:0.24 (AF disorder);Surface accessibility:6.02%;AF2 structural classification:Domain
674	P32600	Serine/threonine-protein kinase TOR2	TOR2	ikpkedaqVRIKfanlcrks	1610	1613	0.274	-1	0.17600721456326562	0.19	0.27	84.545	0.211	HHHH	DDDD	0.5796816828423526	0.35715211095700616	0.5226613012206186	0.4815815612262003	0.38151225335298067	0.46725218466488405	0.7713262956808127	0.24087615057288383	0.34122962446605065	FAT|PF02259|1468|1848|0;FAT|P32600|1338|1922|0			6EMK|8.0|EM|A:C|1|2474|0									Disorder:0.27 (AF disorder);Surface accessibility:21.08%;AF2 structural classification:Domain
675	P32604	Fructose-2,6-bisphosphatase	FBP26	fnfentdnFKLRelaaqnai	75	78	0.188	-1	0.35079994297696504	0.069	0.261	92.953	0.286	HHHH	DDDD	0.5109686057310583	0.23903410998807845	0.37534629072003745	0.47563969279650853	0.20443847232536777	0.36415313544841565	0.477151	0.24104725150406722	0.1439837923162487	6PF2K|PF01591|1|224|0						region of interest:6-phosphofructo-2-kinase|1|223|0;binding site:Fructose 6-phosphate|78|78|0						Disorder:0.26 (AF disorder);Surface accessibility:28.58%;AF2 structural classification:Domain
676	P32605	U1 small nuclear ribonucleoprotein A	MUD1	sddicakkFRLKrqirrlkh	160	163	0.326	-1	-1	0.05	0.489	95.315	0.494	HHHH	DDDD	0.23484396457437237	0.32746337394949177	0.23241399825988948	0.9038660958946731	0.12913453562120614	0.029220464818973124	0.80415	0.16205906628054326	0.0528091				5ZWN|3.3|EM|S|1|298|0;6G90|4.0|EM|A|1|298|0;6N7P|3.6|EM|C|1|298|0;6N7R|3.2|EM|C|1|298|0;6N7X|3.6|EM|C|1|298|0									Surface accessibility:49.36%;AF2 structural classification:Domain
677	P32609	Vacuolar segregation protein PEP7	PEP7	vidltpefFKVRnikredkn	153	156	0.213	-1	-1	0.093	0.566	96.772	0.531	HHHH	DDDD	0.3665587104030346	0.3091147204435064	0.28375916258889006	0.276702	0.2871444253168812	0.27669884900172553	0.0163325	0.2905900534671003	0.3561458777151169													AF2 structural classification:Domain
678	P32610	V-type proton ATPase subunit D	VMA8	qesvstarFKVRarqenvsg	92	95	0.338	-1	0.21120693417826894	0.142	0.479	90.27	0.424	EEEE	DDDD	0.8472058169073396	0.24129607622550245	0.6190043116697935	0.5213839927464096	0.18069907964490084	0.6281737270383144	0.6695399862850047	0.19361886289773772	0.2650700594043356	ATP-synt_D|PF01813|14|208|0			3J9T|6.9|EM|M|1|256|0;3J9U|7.6|EM|M|1|256|0;3J9V|8.3|EM|M|1|256|0;4RND|3.18|X-ray|A:C|1|256|0;5BW9|7.0|X-ray|G:g|1|256|0;5D80|6.2|X-ray|G:g|1|256|0;5VOX|6.8|EM|M|1|256|0;5VOY|7.9|EM|M|1|256|0;5VOZ|7.6|EM|M|1|256|0;6O7V|6.6|EM|M|1|256|0;6O7W|7.0|EM|M|1|256|0;6O7X|8.7|EM|M|1|256|0					helix|79|85|-7;strand|91|101|0				Surface accessibility:42.35%;AF2 structural classification:Domain
679	P32610	V-type proton ATPase subunit D	VMA8	etakldaeMKLKrdraeqda	221	224	0.561	-1	0.3482009980960417	0.243	0.587	80.065	0.57	HHHH	DDDD	0.8902265161173059	0.16063262406428327	0.3674739433032728	0.8320065122599012	0.19852228762964996	0.2599118816422484	0.9817628276649433	0.050502	0.0656863				3J9T|6.9|EM|M|1|256|0;3J9U|7.6|EM|M|1|256|0;3J9V|8.3|EM|M|1|256|0;4RND|3.18|X-ray|A:C|1|256|0;5BW9|7.0|X-ray|G:g|1|256|0;5D80|6.2|X-ray|G:g|1|256|0;5VOX|6.8|EM|M|1|256|0;5VOY|7.9|EM|M|1|256|0;5VOZ|7.6|EM|M|1|256|0;6O7V|6.6|EM|M|1|256|0;6O7W|7.0|EM|M|1|256|0;6O7X|8.7|EM|M|1|256|0									AF2 structural classification:Domain
680	P32611	54S ribosomal protein RML2, mitochondrial	RML2	rrgknqnrMKVKdrprgkda	380	383	0.901	-1	0.3742691714712126	0.144	0.619	94.37	0.391	TEEE	DDDD	0.5497247792132032	0.20258505317622003	0.6969920215324464	0.7907180792877446	0.23327179063892609	0.3483944197290469	0.8729771073243537	0.19712729085565733	0.14475852610295076				3J6B|3.2|EM|B|1|393|0;5MRC|3.25|EM|B|1|393|0;5MRE|3.75|EM|B|1|393|0;5MRF|4.97|EM|B|1|393|0									Surface accessibility:39.11%;AF2 structural classification:Domain
681	P32613	TRAPP-associated protein TCA17	TCA17	fetvrkiyIRVKcnpllvsg	117	120	0.046	-1	0.48784182886797556	0.114	0.4	92.49	0.424	HHHH	DDDD	0.4093429790836712	0.11496624648543008	0.33649983731316674	1	1	-1	1	1	-1	Sedlin_N|PF04628|10|147|0			3PR6|1.8|X-ray|A|1|152|0					helix|99|120|0;helix|125|127|5				Disorder:0.4 (AF disorder);Surface accessibility:42.41%;AF2 structural classification:Domain
682	P32617	Chromatin-remodeling complex subunit IES6	IES6	apgvdqeyLKLRganfvlk	156	159	0.235	-1	-1	0.078	0.484	94.445	0.431	HHHH	DDDD	0.0946176	0.2902992061273569	0.8337072455637748	0.11073860818091844	0.3084061219938758	0.62837	0.00759583	0.29002705451567884	0.702788													Surface accessibility:43.12%;AF2 structural classification:Domain
683	P32618	Uncharacterized protein YEL043W	YEL043W	pvssivstLKIKtppatkvs	34	37	0.169	-1	-1	0.194	0.473	65.873	0.533	TT--	ss--	0.17179229848837385	0.3429755623099746	0.46626506467647505	0.28083900991648203	0.2847245826562349	0.2742059052584994	0.3083045429651232	0.2775707698568838	0.29237434212038343	Fibronectin type-III|P32618|40|141|3
684	P32622	ATP-NADH kinase YEF1	YEF1	ltdevrinLRMRlqcklyrr	244	247	0.126	-1	-1	0.053	0.278	95.595	0.134	EE--	DDDD	0.000954025	0.0282796	0.952137	0.00168382	0.0396915	0.8557594228361844	0.0209817	0.16037491478523902	0.46258200760733953	NAD_kinase|PF01513|108|407|0												Disorder:0.28 (AF disorder);Surface accessibility:13.37%;AF2 structural classification:Domain
685	P32622	ATP-NADH kinase YEF1	YEF1	iilpdsmeLKVRvdmnsrgt	363	366	0.346	-1	-1	0.046	0.323	98.397	0.102	EEEE	DDDD	0.596495	0.24143584099181747	0.5763262405646485	0.7719340584775854	0.2764732320491262	0.3970552008501068	0.9027114459289673	0.0973425	0.26312150005779755	NAD_kinase|PF01513|108|407|0												Disorder:0.32 (AF disorder);Surface accessibility:10.18%;AF2 structural classification:Domain
686	P32644	Putative ATP-dependent RNA helicase ECM32	ECM32	ilkfwekyVKVRecccdecg	98	101	0.026	-1	-1	0.121	0.348	86.51	0.246	HHHH	DDDD	0.2225718548221538	0.28937926264252556	0.47541173457378416	1	0	0	0.1683912561957607	0.2961504192480035	0.12764599509041108													Disorder:0.35 (AF disorder);Surface accessibility:24.61%;AF2 structural classification:Domain
687	P32645	Meiosis-specific protein ISC10	ISC10	tkskdlehIRLRdlnfnhrk	41	44	0.432	-1	-1	0.605	0.885	42.737	0.893	----	----	0.00183258	0.2384167569466588	0.3699794593983343	1	1	-1	1	1	-1
688	P32660	Phospholipid-transporting ATPase DNF1	DNF1	knldgetnLKVRqslkctnt	444	447	0.425	-1	0.215916	0.179	0.187	85.133	0.174	EEEE	DDDD	0.23820390105558897	0.14595481671819116	0.8626484198485121	0.11354182178298562	0.11416062552908443	0.9034519866236491	0.0801455	0.2265998744806624	0.7396836579442345								topological domain:Cytoplasmic|261|553|0					Disorder:0.19 (AF disorder);Surface accessibility:17.38%;AF2 structural classification:Domain
689	P32769	Elongation factor 1 alpha-like protein	HBS1	aikgdfvtLKLRkaypediq	476	479	0.21	-1	0.3020049400518757	0.066	0.22	94.72	0.184	EEEE	DDDD	0.17705631972604285	0.11313743433128656	0.4927264636974036	0.0841149	0.31500380536212025	0.3842992650906013	0.014595520902226081	0.35856559309669617	0.40042358462096905				3IZQ||EM|1|1|611|0;3P26|2.5|X-ray|A:B|135|611|0;3P27|2.95|X-ray|A:B|135|611|0;5M1J|3.3|EM|A6|1|611|0					helix|483|485|4;strand|473|480|0				Disorder:0.22 (AF disorder);Surface accessibility:18.39%;AF2 structural classification:Domain
690	P32771	S-(hydroxymethyl)glutathione dehydrogenase	SFA1	vdapkaheVRIKieytavch	39	42	0.219	-1	0.10862322602976808	0.025	0.178	98.635	0.056	EEEE	DDDD	0.3005751211749531	0.13589293403510724	0.7665143735446813	0.37422032658632176	0.22871019549749574	0.7228506348016521	0.49476582828011273	0.10887546756100921	0.478458	ADH_N|PF08240|36|165|0						metal ion-binding site:Zinc 1: catalytic|49|49|7						Disorder:0.18 (AF disorder);Surface accessibility:5.62%;AF2 structural classification:Domain
691	P32772	Protein UGX2	UGX2	ednfdeliLKIKgklktksn	68	71	0.407	-1	-1	0.308	0.618	83.588	0.568	HHHH	ssss	0.9521678424949258	0.11595344118005158	0.10643443535002031	1	1	-1	1	1	-1
692	P32783	mRNA cap guanine-N7 methyltransferase	ABD1	akrnlspiIKLRnfnnaiky	144	147	0.192	-1	0.2748938512323967	0.123	0.28	91.65	0.209	HHHH	DDDD	0.11928414875158139	0.10375963657550588	0.8469464857694613	0.1951173208503568	0.2802588144092479	0.5678196774082946	0.3666154989755048	0.27705278129613425	0.44944651563869487	Pox_MCEL|PF03291|109|424|0;mRNA cap 0 methyltransferase|P32783|101|430|0			1IC3||Model|A|140|424|0			region of interest:mRNA cap binding|150|151|3;binding site:S-adenosyl-L-methionine|154|154|7						Disorder:0.28 (AF disorder);Surface accessibility:20.95%;AF2 structural classification:Domain
693	P32784	Glycerol-3-phosphate O-acyltransferase 1	SCT1	rtalskstVKIKandviatw	481	484	0.057	-1	-1	0.125	0.261	78.002	0.368	S-SS	llDD	0.17239208397342273	0.1428953147804528	0.8751184170234232	0.18766287350482508	0.22216618014907288	0.7289940478449688	0.0712949	0.23376697782991596	0.648759													Disorder:0.26 (AF disorder);Surface accessibility:36.8%;AF2 structural classification:Domain
694	P32785	Methionyl-tRNA formyltransferase, mitochondrial	FMT1	mVKMRritptrll	2	5	0.177	-1	-1	0.658	0.874	35.23	0.907	----	----	0.9585447678505439	0.0354825	0.0199681	0.8937578266044057	0.0807271	0.0653793	0.8208043229891968	0.17076710184447386	0.056127409310563876		Cyclin_Hydrophobic_Patch_RxL|147748|8|16|3					transit peptide:Mitochondrion|1|26|0
695	P32786	RNA polymerase I-specific transcription initiation factor RRN6	RRN6	felvvdflVKLRnssevyyy	539	542	0.043	-1	0.388519	0.228	0.305	88.15	0.071	EEET	DDDD	0.0180721	0.24563326094509025	0.21672067737753237	0.00575725	0.22760055960807388	0.35129726597857425	1	1	-1	Rrn6|PF10214|175|893|0			5N5Y|7.7|EM|P|1|894|0;5N5Z|7.7|EM|P|1|894|0;5N60|7.7|EM|P|1|894|0;5N61|3.4|EM|P|1|894|0;5O7X|3.2|X-ray|A:D:G:J:M:P|1|894|0;5OA1|4.4|EM|V|1|894|0;5W5Y|3.8|EM|O|1|894|0;5W64|4.2|EM|O|1|894|0;5W65|4.3|EM|O|1|894|0;5W66|3.9|EM|O|1|894|0;6RQH|3.7|EM|S|1|894|0;6RQL|2.9|EM|S|1|894|0;6RRD|3.1|EM|S|1|894|0;6RUI|2.7|EM|S|1|894|0;6RUO|3.5|EM|S|1|894|0;6RWE|3.0|EM|S|1|894|0;6TPS|3.54|EM|P|169|779|0					strand|534|538|-1;strand|547|553|5				Disorder:0.31 (AF disorder);Surface accessibility:7.09%;AF2 structural classification:Domain
696	P32786	RNA polymerase I-specific transcription initiation factor RRN6	RRN6	sigalvsqIKLKererisrv	596	599	0.25	-1	0.267295	0.156	0.517	89.63	0.575	HHHH	DDDD	0.24543741242181027	0.2052148092842005	0.14820692749690734	0.9441093382670772	0.00571399	0	1	1	-1	Rrn6|PF10214|175|893|0			5N5Y|7.7|EM|P|1|894|0;5N5Z|7.7|EM|P|1|894|0;5N60|7.7|EM|P|1|894|0;5N61|3.4|EM|P|1|894|0;5O7X|3.2|X-ray|A:D:G:J:M:P|1|894|0;5OA1|4.4|EM|V|1|894|0;5W5Y|3.8|EM|O|1|894|0;5W64|4.2|EM|O|1|894|0;5W65|4.3|EM|O|1|894|0;5W66|3.9|EM|O|1|894|0;6RQH|3.7|EM|S|1|894|0;6RQL|2.9|EM|S|1|894|0;6RRD|3.1|EM|S|1|894|0;6RUI|2.7|EM|S|1|894|0;6RUO|3.5|EM|S|1|894|0;6RWE|3.0|EM|S|1|894|0;6TPS|3.54|EM|P|169|779|0					helix|586|611|0				AF2 structural classification:Domain
697	P32787	Mitochondrial genome maintenance protein MGM101	MGM101	mksiFKVRgcvshaaq	5	8	0.204	-1	-1	0.654	0.89	37.375	0.852	----	----	0.00561087	0.30962921755529643	0.1339751253619792	0.8565395084961844	0.13858611965074705	0.0451684	0.6562874143291628	0.23994207622943572	0.0565925							transit peptide:Mitochondrion|1|30|0
698	P32789	Serine/threonine-protein kinase Haspin homolog ALK2	ALK2	epvkdfrsLKFRsgsdfkcw	174	177	0.314	-1	-1	0.654	0.85	31.445	0.851	----	----	0.9306168419709917	0.0513223	0.025634683591729122	0.45112064209022595	0.2623058600385104	0.10919170757808996	0.3615291506632295	0.2591244674346195	0.0678329							compositionally biased region:Ser-rich|29|309|0
699	P32789	Serine/threonine-protein kinase Haspin homolog ALK2	ALK2	tshsslnkLKVRrkgntqel	313	316	0.676	-1	-1	0.623	0.841	39.5	0.789	----	----	0.7709484893834464	0.1263169359342629	0.23827935857472546	0.9893693792125191	0.00846242	0	0.8208627019961006	0.14709804245475572	0.0523493	Haspin_kinase|PF12330|292|668|0						compositionally biased region:Ser-rich|29|309|-4
700	P32789	Serine/threonine-protein kinase Haspin homolog ALK2	ALK2	qvskdkiqLKLKnstslasl	349	352	0.364	-1	-1	0.388	0.64	69.6	0.628	HHHH	----	0.084787	0.32031558181702996	0.5461224023769471	0.24781071239048272	0.23460511334178924	0.30825387965107415	0.4578416578454113	0.1577174658142219	0.13441677736879493	Haspin_kinase|PF12330|292|668|0
701	P32797	Cell division control protein 13	CDC13	qsqedqylIKLKfkdrgser	72	75	0.301	-1	0.2173880832674388	0.21	0.404	89.972	0.285	EEE-	DDDD	0.36952377619805077	0.21387189651164978	0.3360409772278343	1	1	-1	1	1	-1	CDC13_N|PF16853|14|241|0			3NWS|2.5|X-ray|A:B:C:D|13|227|0;3NWT|2.7|X-ray|A|13|227|0;3OIP|2.5|X-ray|A|12|243|0;3OIQ|2.4|X-ray|A|12|243|0		mutagenesis site:Disrupts interaction with POL1 and FUN12.|I->T|72|72|0			helix|79|95|4;strand|62|64|-8;strand|70|75|0				Surface accessibility:28.52%;AF2 structural classification:Domain
702	P32797	Cell division control protein 13	CDC13	qedqylikLKFKdrgserla	74	77	0.222	-1	0.4576231217929953	0.203	0.401	85.582	0.404	E---	DDDD	0.8479092142606601	0.11244479966595411	0.20266696430043585	1	1	-1	1	1	-1	CDC13_N|PF16853|14|241|0			3NWS|2.5|X-ray|A:B:C:D|13|227|0;3NWT|2.7|X-ray|A|13|227|0;3OIP|2.5|X-ray|A|12|243|0;3OIQ|2.4|X-ray|A|12|243|0		mutagenesis site:Disrupts interaction with POL1 and FUN12.|I->T|72|72|-2			helix|79|95|2;strand|70|75|0				Surface accessibility:40.36%;AF2 structural classification:Domain
703	P32797	Cell division control protein 13	CDC13	ygivckmnIKVKmyngklna	621	624	0.069	-1	0.25192409460696663	0.1	0.175	92.483	0.155	EEEE	DDDD	0.12156650143116164	0.3418753044617976	0.43008483147562615	1	1	-1	1	1	-1	POT1|PF02765|510|665|0			1KXL||NMR|A|497|694|0;1S40||NMR|A|497|694|0			DNA-binding region:OB|500|686|0		strand|617|624|0;strand|626|629|2;strand|631|634|7				Disorder:0.17 (AF disorder);Surface accessibility:15.48%;AF2 structural classification:Domain
704	P32801	Serine/threonine-protein kinase ELM1	ELM1	iptpikamIRLKsspkengn	557	560	0.665	-1	-1	0.691	0.809	34.81	0.712	TTSS	ssss	0.0427516	0.19380845923543405	0.36932017636476444	0.5415235333338903	0.255053	0.0784257	0.00476858	0.25044780713142606	0.1322521192650997
705	P32829	Double-strand break repair protein MRE11	MRE11	ipletirtFKMKsislqdvp	304	307	0.322	-1	0.25758950924348484	0.104	0.338	94.363	0.234	EEEE	DDDD	0.15230258071290628	0.26005716717185906	0.5875996435394816	0.15833712177153358	0.22211931183525752	0.48481989491707905	0.2882904404409922	0.21908213538868695	0.375365	Mre11_DNA_bind|PF04152|292|474|0												Disorder:0.34 (AF disorder);Surface accessibility:23.38%;AF2 structural classification:Domain
706	P32829	Double-strand break repair protein MRE11	MRE11	vaelpkplIRLRvdysapsn	365	368	0.421	-1	0.0965388	0.278	0.47	95.327	0.113	EEEE	DDDD	0.022776410965108924	0.033123411172745976	0.9171330311656214	0.025804181612901274	0.0744223	0.8252781545478467	0.00329491	0.0526363	0.7812815984971225	Mre11_DNA_bind|PF04152|292|474|0												Surface accessibility:11.27%;AF2 structural classification:Domain
707	P32838	Serine/threonine-protein phosphatase PP2A-like PPG1	PPG1	evtvralcFKLKemlvkesn	26	29	0.048	-1	0.31696986356139734	0.019	0.299	98.578	0.297	HHHH	DDDD	0.3747799731671979	0.16557683376192797	0.7377741134341207	0.5971988369905913	0.3201583680100366	0.48817154485856473	0.7885174360629376	0.2652723955756686	0.2718321160658484													Disorder:0.3 (AF disorder);Surface accessibility:29.69%;AF2 structural classification:Domain
708	P32838	Serine/threonine-protein phosphatase PP2A-like PPG1	PPG1	etimllivLKLRypsrihll	96	99	0.012	-1	0.1648712059591111	0.019	0.094	98.63	0.126	HHHH	DDDD	0.4067716284877791	0.10884701192693302	0.923948	0.29479553107770384	0.0620426	0.9653018486840064	0.5878372128565486	0.10425980683714947	0.6283123619602065	Metallophos|PF00149|43|251|0												Disorder:0.09 (AF disorder);Surface accessibility:12.57%;AF2 structural classification:Domain
709	P32841	Meiotic recombination protein REC114	REC114	aspsegltIRVKnvnrnasr	384	387	0.672	-1	-1	0.523	0.815	36.79	0.761	----	----	0.9837104464976991	0.0546262	0.0467394	1	1	-1	1	1	-1
710	P32849	DNA repair protein RAD5	RAD5	rplkygsqMKLKrsseeisa	199	202	0.396	-1	0.3092438026915546	0.276	0.418	84.728	0.243	EEEE	DDDD	0.9333877192492148	0.0936248	0.19768169969963545	0.8748468491633417	0.15083568192101965	0.12254885981024342	0.7948617707716401	0.13683019072969932	0.0687315	HIRAN|PF08797|176|284|0												Surface accessibility:24.33%;AF2 structural classification:Domain
711	P32849	DNA repair protein RAD5	RAD5	allklfdkLRLKpildeqka	347	350	0.134	-1	0.4068344249263727	0.3	0.388	79.255	0.45	TT--	dddd	0.13113380026419014	0.23383415169809824	0.40465250744997894	0.12197424653116848	0.24290949171548099	0.3031721118369514	0.12666847019655444	0.27659283109573785	0.18787149141471093													Disorder:0.39 (AF disorder);Surface accessibility:44.98%;AF2 structural classification:Domain
712	P32849	DNA repair protein RAD5	RAD5	ystilvhiLRLRqvcchpgl	836	839	0.041	-1	0.17304589889337396	0.226	0.25	88.807	0.101	HHHH	DDDD	0.00169466	0.0017528	1.0000000000000002	0.000773673	0.022872380899619668	0.9492322705032196	0.000384796	0.030594869780616332	0.8182598129348717	SNF2_N|PF00176|440|848|0												Disorder:0.25 (AF disorder);Surface accessibility:10.08%;AF2 structural classification:Domain
713	P32849	DNA repair protein RAD5	RAD5	eldamiqrLKVKypdnksfq	899	902	0.258	-1	0.48748421511651885	0.281	0.424	78.097	0.431	HHHH	DDDD	0.9172738505653781	0.14886005716967646	0.11399133152398444	0.9023099306007204	0.0586288	0.0953241	0.8619786829940317	0.10764634779730003	0.059716173214905965													Surface accessibility:43.1%;AF2 structural classification:Domain
714	P32855	Exocyst complex component SEC8	SEC8	etidgfktLKFKlitilrfn	835	838	0.021	-1	0.2199940025538952	0.184	0.155	83.593	0.195	HHHH	DDDD	0.5668949869750257	0.27976545093207333	0.2514362047622696	0.0454069	0.224389	0.27923	0.1771870955219814	0.24960739670234686	0.19377646091118753				5YFP|4.4|EM|D|1|1065|0;6VKL|4.4|EM|D|1|1065|0									Disorder:0.15 (AF disorder);Surface accessibility:19.53%;AF2 structural classification:Domain
715	P32861	UTP--glucose-1-phosphate uridylyltransferase	UGP1	ikkysanrIRIRsfnqsrfp	179	182	0.187	-1	0.30444104798815946	0.071	0.331	94.085	0.293	S-EE	DDDD	0.6519347668074984	0.11073526385325064	0.7480377202276739	0.7646332057804839	0.269193	0.4051371809457909	0.9305071094906651	0.18593442264748422	0.19156462516206246	UDPGP|PF01704|52|464|0			2I5K|3.1|X-ray|A:B|12|499|0			binding site:UTP|186|186|4		helix|164|171|-8;helix|172|174|-5;strand|176|178|-1;strand|180|184|0				Disorder:0.33 (AF disorder);Surface accessibility:29.33%;AF2 structural classification:Domain
716	P32862	Glucose transport transcription regulator RGT1	RGT1	kwcleqsqLRLKsvlqslkl	821	824	0.078	-1	-1	0.194	0.218	81.56	0.224	HHHH	DDDD	0.8192720270572136	0.11253442056563209	0.15283606830868895	0.46087144859902074	0.26069218123698235	0.15325065371810873	1	0	0													Disorder:0.22 (AF disorder);Surface accessibility:22.43%;AF2 structural classification:Domain
717	P32867	Protein SSO1	SSO1	vaqatdlqFKLKneiksaqr	92	95	0.39	-1	0.2866212921576595	0.07	0.327	96.925	0.266	HHHH	DDDD	0.24026248530541755	0.423479	0.41335192974227086	0.38372483930340234	0.3232090680257993	0.21142211459118093	0.28188090014471356	0.23237023430581577	0.2081980083847696	Syntaxin|PF00804|33|225|0			1FIO|2.1|X-ray|A|31|225|0				topological domain:Cytoplasmic|1|265|0	helix|70|104|0				Disorder:0.33 (AF disorder);Surface accessibility:26.64%;AF2 structural classification:Domain
718	P32873	GTPase-activating protein BEM3	BEM3	ydeiftenIKLKlqvqeyet	57	60	0.365	-1	-1	0.243	0.567	81.685	0.546	HHHH	CCCC	0.023637861245498246	0.29027353795726707	0.3412758451046801	0.0825544	0.246772	0.22449176722266143	0.11281213926699303	0.27064439159955234	0.0811788
719	P32873	GTPase-activating protein BEM3	BEM3	dknqltetIKLRqssielip	679	682	0.353	-1	0.43569901560814644	0.109	0.325	87.97	0.293	EEGG	DDDD	0.0882221	0.3259270481980223	0.43294891039820677	0.014319892648769468	0.23903409783929816	0.6204288854519979	0.28702816172472717	0.19014820531635818	0.2140685220195501	PH|PF00169|635|741|0			6FSF|2.2|X-ray|A|500|765|0					strand|666|689|0				Disorder:0.32 (AF disorder);Surface accessibility:29.31%;AF2 structural classification:Domain
720	P32874	Acetyl-CoA carboxylase, mitochondrial	HFA1	ynitgsqiVRLKgqrpeyrk	55	58	0.283	-1	-1	0.743	0.803	23.942	0.786	----	----	1	1	-1	0.9007431359947026	0.00195973	0	0.7911967650652351	0.1509013898140134	0.0081329							transit peptide:Mitochondrion|1|104|0
721	P32874	Acetyl-CoA carboxylase, mitochondrial	HFA1	cqdsskmsLKFRavihdlas	1064	1067	0.088	-1	0.29437367638348033	0.214	0.297	81.412	0.293	HHHH	DDDD	1	1	-1	0.6707703400906422	0.2198915101186398	0.22262735088199842	0.8852170795164918	0.0774317	0.065484	ACC_central|PF08326|837|1525|0												Disorder:0.3 (AF disorder);Surface accessibility:29.34%;AF2 structural classification:Domain
722	P32874	Acetyl-CoA carboxylase, mitochondrial	HFA1	sendliktLKIKlhenergl	1288	1291	0.318	-1	0.24927239529582815	0.238	0.372	84.413	0.262	HHHH	DDDD	1	1	-1	0.8022822673247229	0.16451901483953274	0.0722998	0.6592878275676892	0.14504123853050188	0.0722156	ACC_central|PF08326|837|1525|0												Disorder:0.37 (AF disorder);Surface accessibility:26.25%;AF2 structural classification:Domain
723	P32874	Acetyl-CoA carboxylase, mitochondrial	HFA1	kqndltkrLKIRerqlipiy	2121	2124	0.242	-1	0.4046669931974942	0.133	0.445	90.92	0.364	HHHH	DDDD	1	1	-1	0.18890386498530223	0.3842102739335409	0.41014572722689546	0.4079131216367601	0.18361321929078553	0.2521773826392706	Carboxyl_trans|PF01039|1619|2176|0;CoA carboxyltransferase C-terminal|P32874|1871|2187|0						region of interest:Carboxyltransferase|1532|2187|0						Surface accessibility:36.4%;AF2 structural classification:Domain
724	P32892	ATP-dependent RNA helicase DRS1	DRS1	atkltqefVRIRkrdhlkpa	454	457	0.227	-1	0.4050157694447156	0.136	0.27	92.265	0.277	EE-S	DDDD	0.133862	0.0357333	0.9409441405623964	0.11760667463305499	0.2612563424320808	0.590965	0.12732943260139512	0.029619028466970676	0.48150205879390395	Helicase_C|PF00271|462|574|5;Helicase C-terminal|P32892|448|639|0												Disorder:0.27 (AF disorder);Surface accessibility:27.69%;AF2 structural classification:Domain
725	P32893	Trafficking protein particle complex II-specific subunit 65	TRS65	ypifsllnMRLRnislkseh	215	218	0.109	-1	-1	0.12	0.244	86.28	0.302	EEEE	DDDD	0.0056579	0.053326806182522085	0.6350904649273156	1	1	-1	1	1	-1													Disorder:0.24 (AF disorder);Surface accessibility:30.18%;AF2 structural classification:Domain
726	P32893	Trafficking protein particle complex II-specific subunit 65	TRS65	lvnsklsnVKFKfinsnikv	410	413	0.154	-1	-1	0.334	0.529	87.35	0.398	EEEE	DDDD	0.41742080614699906	0.128857	0.41029346489939744	1	1	-1	1	1	-1	Trs65|PF12735|252|559|0												Surface accessibility:39.81%;AF2 structural classification:Domain
727	P32895	Ribose-phosphate pyrophosphokinase 1	PRS1	sqnkdlqqLKLRkqsmlrkn	212	215	0.496	-1	-1	0.487	0.646	57.705	0.585	HHHH	LLLL	0.9836738324429077	0.10106741500621103	0.30397299029327374	0.9887304920770418	0.0370902	0.023475390254395025	0.9032487855924896	0.0445698	0.0316986			Phosphorylation|||Phosphoserine|P32895|218|218|3
728	P32904	54S ribosomal protein L6, mitochondrial	MRPL6	giyvndetIKLKdkkik	206	209	0.216	-1	0.6321368692225509	0.074	0.518	94.75	0.572	----	DDDD	0.425166	0.200533	0.8053733951217885	0.19986574481806071	0.10746826310301275	0.804854	0.45438207282321486	0.2325466745887108	0.562047	Ribosomal_L6|PF00347|125|201|-5			3J6B|3.2|EM|F|1|214|0;5MRC|3.25|EM|F|17|212|0;5MRE|3.75|EM|F|17|212|0;5MRF|4.97|EM|F|17|212|0									AF2 structural classification:Domain
729	P32905	40S ribosomal protein S0-A	RPS0A	wyllarevLRLRgalvdrtq	182	185	0.099	-1	0.22216054716389091	0.098	0.274	91.785	0.224	HHHT	DDDD	0.17244556920150242	0.0083415	0.9999999999999998	0.1243510431971303	0.030044095935644194	0.9315830039305858	0.0992165	0.12130425509045034	0.7575313735205093	Ribosomal_S2|PF00318|110|183|0			6GQB|3.9|EM|q|2|207|0;6GQV|4.0|EM|q|2|207|0;6HHQ|3.1|X-ray|B:s0|1|252|0;6I7O|5.3|EM|P:Pb|2|207|0;6Q8Y|3.1|EM|P|2|220|0;6RBD|3.47|EM|A|1|252|0;6RBE|3.8|EM|A|1|252|0;6S47|3.28|EM|BB|2|252|0;6SNT|2.8|EM|A|1|252|0;6SV4|3.3|EM|P:Pb:Pc|1|252|0;6T4Q|2.6|EM|SA|2|207|0;6T7I|3.2|EM|SA|1|252|0;6T83|4.0|EM|Ab:b|1|252|0;6TB3|2.8|EM|P|2|207|0;6WDR|3.7|EM|A|2|207|0;6XIQ|4.2|EM|q|1|252|0;6XIR|3.2|EM|q|1|252|0;6Y…					strand|191|193|6;helix|167|185|0;turn|186|188|1				Disorder:0.27 (AF disorder);Surface accessibility:22.39%;AF2 structural classification:Domain
730	P32908	Structural maintenance of chromosomes protein 1	SMC1	nnqeydlnFKLRetlvkidd	490	493	0.242	-1	-1	0.234	0.431	84.597	0.499	HHHH	DDDD	0.0823646	0.28568711174577555	0.56682	0.00569124	0.36251644659941695	0.4698963696871993	0.00825797	0.263121	0.2028460886258897	SMC_N|PF02463|3|1213|0						coiled-coil region|173|489|-1						Surface accessibility:49.91%;AF2 structural classification:Domain
731	P32908	Structural maintenance of chromosomes protein 1	SMC1	ekkilnqfLKIKkkrkelfe	1054	1057	0.221	-1	0.30871031307735597	0.09	0.358	91.845	0.378	HHHH	DDDD	0.5158108207281136	0.18315899362159518	0.4305753849622037	0.420577	0.23411965241916258	0.3216665816983377	0.6015540482258901	0.2146882980356834	0.21897182329126486	SMC_N|PF02463|3|1213|0			1W1W|2.9|X-ray|A:B:C:D|1024|1225|0;6ZZ6|3.4|EM|A|1003|1224|0			coiled-coil region|679|1063|0;short sequence motif:Nuclear localization signal|1057|1061|0						Disorder:0.36 (AF disorder);Surface accessibility:37.8%;AF2 structural classification:Domain
732	P32912	Vacuolar morphogenesis protein 7	VAM7	svgkmsekLRIKvddvkinp	13	16	0.324	-1	0.3857805416193915	0.447	0.57	62.035	0.382	---E	----	0.8045375504235517	0.19594222502085762	0.11988101409747817	0.14197037626090933	0.3075408868967494	0.3090512403757682	0.11693569967640828	0.25460336052152927	0.28167947945385746	PX|P32912|1|124|0			1KMD||NMR|A|8|124|0					strand|16|22|0				Surface accessibility:38.18%
733	P32916	Signal recognition particle receptor subunit alpha homolog	SRP101	dlkkfeqyFRIKyeesikqd	155	158	0.302	-1	-1	0.29	0.458	85.828	0.334	HHHH	DDDD	0.0540731	0.29624532860662867	0.2978898618768816	0.00400701	0.2956874594427895	0.2762900244220391	0.000752052	0.20768319660676338	0.1960039467122089	SRX|PF09201|1|155|0			1NRJ|1.7|X-ray|A|1|158|0			region of interest:SRX|1|158|0		helix|145|152|-3				Surface accessibility:33.44%;AF2 structural classification:Domain
734	P32917	Protein STE5	STE5	dndvdvleIRLKnlevftpi	447	450	0.081	-1	-1	0.201	0.354	83.57	0.298	-EEE	lDDD	0.9187742779843246	0.10089479113778294	0.1093162082745995	1	0	0	1	1	-1													Disorder:0.35 (AF disorder);Surface accessibility:29.81%;AF2 structural classification:Domain
735	P32917	Protein STE5	STE5	fgrrrpneLKIKvgylnvdy	736	739	0.268	-1	0.043541507223886174	0.118	0.257	95.017	0.035	EEEE	DDDD	0.16521192695919315	0.051003025045129324	0.5158070313426779	1	0	0	1	1	-1	Ste5_C|PF12194|594|785|0			3FZE|1.6|X-ray|A|593|786|0;4F2H|3.19|X-ray|A|583|787|0					strand|735|741|0				Disorder:0.26 (AF disorder);Surface accessibility:3.51%;AF2 structural classification:Domain
736	P32943	S-phase entry cyclin-6	CLB6	vpdtnldsLRLKykkpkhgm	356	359	0.166	-1	0.1981785962710223	0.057	0.279	94.145	0.158	HHHH	DDDD	0.0649318	0.38815744399346575	0.5000000000000001	1	1	-1	0.00316061	0.34838191015130227	0.40160173949900513	Cyclin_C|PF02984|254|373|0												Disorder:0.28 (AF disorder);Surface accessibility:15.83%;AF2 structural classification:Domain
737	P33200	Transcription factor PDR3	PDR3	MKVKkstrskvs	1	4	0.477	-1	-1	0.424	0.68	32.355	0.936	----	----	0.9900097653763269	0.0781504	0.13561090048944544	0.9605654756715074	0.14148744927766702	0.12584090103286483	1	1	-1
738	P33200	Transcription factor PDR3	PDR3	kvfediesFRLKlakiklht	608	611	0.045	-1	-1	0.034	0.194	97.502	0.227	HHHH	DDDD	0.8273414111439277	0.1929311244547931	0.0853999	0.48406169157682066	0.23156336196500557	0.12584090103286483	1	1	-1	Fungal_trans|PF04082|278|627|0												Disorder:0.19 (AF disorder);Surface accessibility:22.7%;AF2 structural classification:Domain
739	P33201	Ribosome assembly factor MRT4	MRT4	qfgiaaseFKVKvsayydnd	213	216	0.177	-1	-1	0.054	0.238	92.29	0.233	EE-E	DDDD	0.2104271453759429	0.14980357283462187	0.7358133379650081	0.11379154758340305	0.18242544501529842	0.6028301988472453	0.1048440242187807	0.23985676842259832	0.4829209281737859	RL10P_insert|PF17777|125|208|-5			3JCT|3.08|EM|W|1|236|0;4V7F|8.7|EM|n|1|236|0;5FL8|9.5|EM|n|1|236|0;5JCS|9.5|EM|n|1|236|0;6ELZ|3.3|EM|W|1|236|0;6EM1|3.6|EM|W|1|236|0;6EM5|4.3|EM|W|1|236|0;6FT6|3.9|EM|W|1|236|0;6M62|3.2|EM|W|1|236|0;6N8J|3.5|EM|W|1|236|0;6N8K|3.6|EM|W|1|236|0;6N8L|3.6|EM|W|1|236|0;6YLG|3.0|EM|W|1|236|0;6YLH|3.1|EM|W|1|236|0;6YLX|3.9|EM|W|1|236|0;6YLY|3.8|EM|W|1|236|0;7BT6|3.12|EM|W|1|236|0;7BTB|3.22|EM|W|1|236|0									Disorder:0.24 (AF disorder);Surface accessibility:23.28%;AF2 structural classification:Domain
740	P33202	Ubiquitin fusion degradation protein 4	UFD4	gvsslakeIKIKlvydgdas	832	835	0.137	-1	-1	0.235	0.358	91.19	0.236	EEEE	DDDD	0.40770116036362625	0.14338491013855864	0.4666947080154133	0.7430152696431063	0.0955829	0.2530133827714408	0.482136	0.185765	0.22140313148151478													Disorder:0.36 (AF disorder);Surface accessibility:23.65%;AF2 structural classification:Domain
741	P33202	Ubiquitin fusion degradation protein 4	UFD4	neflrhrmVRMRflnslipn	876	879	0.102	-1	-1	0.348	0.442	68.765	0.264	HHHH	DDDL	0.9659459442945226	0.0628146	0.0935177	0.9636642189685752	0.0328823	0.029590341395246113	0.9712175735498966	0.022674008340340057	0.00828189													Surface accessibility:26.39%;AF2 structural classification:Domain
742	P33203	Pre-mRNA-processing protein PRP40	PRP40	dlqnklneLRLRnytrdria	347	350	0.328	-1	-1	0.091	0.437	90.04	0.548	HHHH	DDDD	0.9806600728008421	0.0746959	0.11676763990381235	0.970393	0.0308913	0.0604299	0.7627317769870178	0.11458765673807669	0.1889972627685765	FF|PF01846|357|410|7			6N7P|3.6|EM|J|1|583|0		mutagenesis site:Wild-type growth at 36 degrees Celsius.|L->A|340|340|-7;mutagenesis site:Wild-type growth at 36 degrees Celsius.|L->A|344|344|-3;mutagenesis site:Wild-type growth at 36 degrees Celsius.|L->I|347|347|0							AF2 structural classification:Domain
743	P33203	Pre-mRNA-processing protein PRP40	PRP40	ksllrevpIKIKantrwsdi	371	374	0.137	-1	0.4000283708826098	0.101	0.351	84.98	0.249	S---	DDDD	0.7168069101973871	0.2357911200400928	0.36325995306102166	0.3318348127265545	0.28922486574523354	0.4385494316107982	0.8502667920265773	0.16144996614509116	0.22275150963906054	FF|PF01846|357|410|0			6N7P|3.6|EM|J|1|583|0									Disorder:0.35 (AF disorder);Surface accessibility:24.9%;AF2 structural classification:Domain
744	P33296	Ubiquitin-conjugating enzyme E2 6	UBC6	isyntfqnVRFKlifpevvq	148	151	0.192	-1	0.5235379451587211	0.022	0.308	97.255	0.362	HHHH	DDDD	0.13226754141603123	0.26262700526886684	0.5032476199744911	0.1777616893541011	0.2620345758791929	0.32179845325074763	0.3320318776645582	0.27810086365159964	0.26056872243085377	UQ_con|PF00179|9|146|-2;UBC core|P33296|5|167|0							topological domain:Cytoplasmic|1|232|0					Disorder:0.31 (AF disorder);Surface accessibility:36.2%;AF2 structural classification:Domain
745	P33298	26S proteasome regulatory subunit 6B homolog	RPT3	snvnsdiyFKLKklekeyel	49	52	0.125	-1	0.33399699980412423	0.217	0.558	85.882	0.539	HHHH	DDDD	0.0807962	0.3206680104770167	0.6703817142800841	0.26351692143948574	0.30570312240233977	0.44730699134915053	0.3087607317336709	0.33733223393110506	0.27855107819892155				6FVW|4.5|EM|K|45|428|0;3JCO|4.8|EM|K|1|428|0;3JCP|4.6|EM|K|1|428|0;4CR2|7.7|EM|K|1|428|0;4CR3|9.3|EM|K|1|428|0;4CR4|8.8|EM|K|1|428|0;5A5B|9.5|EM|K|1|428|0;5MP9|4.1|EM|K|1|428|0;5MPA|4.5|EM|K|1|428|0;5MPB|7.8|EM|K|1|428|0;5MPC|7.7|EM|K|1|428|0;5WVI|6.3|EM|K|1|428|0;5WVK|4.2|EM|K|1|428|0;6EF3|4.17|EM|K|1|428|0;6FVT|4.1|EM|K|35|428|0;6FVU|4.5|EM|K|35|428|0;6FVV|5.4|EM|K|35|428|0;6FVX|4.9|EM|K|35|428…									AF2 structural classification:Domain
746	P33300	Mannosyl phosphorylinositol ceramide synthase SUR1	SUR1	tknwklnaIKVRfvtilnsl	308	311	0.03	-1	-1	0.415	0.57	56.823	0.563	HHHH	ssss	0.9861306774958648	0.029358208219850496	0.015237016827042071	0.9819194261866444	0.0371911	0.00295325	0.22182606893644302	0.28504125835951966	0.12222008302198309								topological domain:Cytoplasmic|291|382|0
747	P33300	Mannosyl phosphorylinositol ceramide synthase SUR1	SUR1	vtilnslgLRLKlskstsdt	321	324	0.094	-1	-1	0.459	0.605	51.9	0.684	HHHH	ssss	0.7332542588041894	0.16967077532169636	0.12032257800807408	0.7770421309452108	0.10975942206593867	0.026042977024698627	0.9035898117086797	0.1362322954528128	0.0216461								topological domain:Cytoplasmic|291|382|0
748	P33301	DNA repair protein XRS2	XRS2	krknfktfVKVRpkskahke	644	647	0.539	-1	-1	0.552	0.832	49.343	0.768	----	----	0.0980827	0.231351	0.5117336616464897	1	1	-1	1	1	-1
749	P33303	Succinate/fumarate mitochondrial transporter	SFC1	lcchpldtIKVRmqiyrrva	34	37	0.058	-1	-1	0.305	0.337	73.462	0.181	HHHH	DDDL	0.12061	0.025970349443890484	0.9752106870185262	0.0716279	0.0016745	1.0000000000000002	0.00627355	0.12422042762122124	0.8418269665392422	Mito_carr|PF00153|6|104|0							transmembrane region:Helical: Name=1|11|31|-3					Disorder:0.34 (AF disorder);Surface accessibility:18.13%;AF2 structural classification:Domain
750	P33303	Succinate/fumarate mitochondrial transporter	SFC1	lvvnpmevVKIRlqaqhltp	135	138	0.169	-1	-1	0.267	0.326	78.157	0.226	HHHH	DDDD	0.13785647914441762	0.029985067369703328	0.9754601908994891	0.20290803562180165	0.17080491820904575	0.8619814909832804	0.023591392295401036	0.0996818	0.7220201747733341	Mito_carr|PF00153|107|207|0							transmembrane region:Helical: Name=3|114|134|-1					Disorder:0.33 (AF disorder);Surface accessibility:22.56%;AF2 structural classification:Domain
751	P33307	Importin alpha re-exporter	CSE1	etehasvlIKVKssiqelvq	260	263	0.097	-1	0.17491315854768008	0.06	0.261	97.35	0.157	HHHH	DDDD	0.27386847864001607	0.1661378013788607	0.7203924145921523	0.4141810108299071	0.27207208565930335	0.4373683921485799	0.6680778674600615	0.16523006981011792	0.30205505927686266	Cse1|PF08506|150|520|0			1WA5|2.0|X-ray|C|1|960|0;1Z3H|3.1|X-ray|A:B|1|960|0					helix|258|276|0;strand|253|255|-5				Disorder:0.26 (AF disorder);Surface accessibility:15.73%;AF2 structural classification:Domain
752	P33309	Protein DOM34	DOM34	gkkkstdlVKLKikvisedf	63	66	0.118	-1	0.13218546001033202	0.225	0.473	89.593	0.183	EEEE	DDDD	0.0767888	0.19934986695416962	0.49667663694821806	0.17038328698172223	0.24312114379902316	0.3081182879458327	0.12762660560050929	0.21070047018239726	0.29127692751478307	eRF1_1|PF03463|1|134|0			2VGM|2.6|X-ray|A|1|386|0;2VGN|2.5|X-ray|A:B|1|386|0;3IZQ||EM|0|1|386|0;3J16||EM|A|1|386|0;5M1J|3.3|EM|A1|1|381|0					strand|63|75|0				Surface accessibility:18.35%;AF2 structural classification:Domain
753	P33309	Protein DOM34	DOM34	kkstdlvkLKIKvisedfdm	65	68	0.123	-1	0.1104352153956755	0.202	0.443	93.652	0.114	EEEE	DDDD	0.0883139	0.2629641745849902	0.46922808588188203	0.0228188	0.28382866118669353	0.5245644912486862	0.0469253	0.2954218441857105	0.37541014498830105	eRF1_1|PF03463|1|134|0			2VGM|2.6|X-ray|A|1|386|0;2VGN|2.5|X-ray|A:B|1|386|0;3IZQ||EM|0|1|386|0;3J16||EM|A|1|386|0;5M1J|3.3|EM|A1|1|381|0					strand|63|75|0;turn|76|79|8				Surface accessibility:11.45%;AF2 structural classification:Domain
754	P33311	ATP-dependent permease MDL2, mitochondrial	MDL2	prlaklpsIRFRslvtpsss	29	32	0.249	-1	-1	0.691	0.885	29.938	0.889	----	----	0.5607095182005597	0.21254295199993328	0.0748895	0.8072277820070393	0.18260679150221568	0.0495333	0.9674693792615692	0.0628851	0.0136226							transit peptide:Mitochondrion|1|90|0
755	P33314	Inhibitory regulator protein BUD2/CLA2	BUD2	sgkdnkvyLRVKswsdfkkl	119	122	0.122	-1	-1	0.186	0.224	84.715	0.111	EE-S	DDDD	0.39346474064694786	0.24045387704379279	0.28350145316592557	0.0380599	0.342995	0.22033831158935452	0.5061145339378215	0.24256901127488245	0.0374815													Disorder:0.22 (AF disorder);Surface accessibility:11.11%;AF2 structural classification:Domain
756	P33322	H/ACA ribonucleoprotein complex subunit CBF5	CBF5	lisavkrqLRVRtiyesnli	164	167	0.1	-1	0.21534208037855432	0.057	0.413	96.58	0.363	-EEE	DDDD	0.3968201307222085	0.039875937041767784	0.9866034267925226	0.4407426885018677	0.25730438066777356	0.8015541681229663	0.2735637533630773	0.16933382084428678	0.46015280159577154	TruB_N|PF01509|80|196|0			3U28|1.9|X-ray|A|3|394|0;3UAI|3.06|X-ray|A|3|394|0					strand|165|178|0				Surface accessibility:36.3%;AF2 structural classification:Domain
757	P33327	NAD-specific glutamate dehydrogenase	GDH2	gntfkgfhIRFRdiarggir	574	577	0.06	-1	-1	0.046	0.097	95.743	0.062	EESS	DDDD	0.15607071991860622	0.0543581	0.9355655159360754	0.2847658279965602	0.24226286009839057	0.6632168053163074	0.0883376	0.23694341949247275	0.6370137463134956													Disorder:0.1 (AF disorder);Surface accessibility:6.2%;AF2 structural classification:Domain
758	P33327	NAD-specific glutamate dehydrogenase	GDH2	sqelwlndLKLRnyllldki	1018	1021	0.021	-1	-1	0.093	0.292	91.078	0.278	HHHH	DDDD	0.557454	0.22395276916415854	0.49074772673377387	0.2795734771547409	0.21021571202981765	0.43788279472665353	0.15764158007341633	0.17694789851393514	0.3576351375695843													Disorder:0.29 (AF disorder);Surface accessibility:27.79%;AF2 structural classification:Domain
759	P33328	Synaptobrevin homolog 2	SNC2	rkqmwwkdLKMRmclflvvi	89	92	0.016	-1	-1	0.058	0.559	94.85	0.589	HHHH	CCCC	0.6479878590877519	0.24717084087600708	0.6743872446428381	0.32434150229818576	0.2805671900481253	0.731615	0.2570947146312921	0.3322214271538313	0.42594903919008387	Synaptobrevin|PF00957|24|112|0		Other|||lipid moiety-binding region:S-palmitoyl cysteine|P33328|94|94|2					topological domain:Cytoplasmic|1|93|0;transmembrane region:Helical: Anchor for type IV membrane protein|94|112|2
760	P33334	Pre-mRNA-splicing factor 8	PRP8	qhpdeeypVKVKvsyqkllk	516	519	0.305	-1	0.3017613227893602	0.094	0.27	87.815	0.346	HHHH	DDDD	0.40679669178536876	0.276491	0.5897977482590263	0.24837765833225525	0.2711061561319142	0.7118793884056016	0.21237322080189297	0.2569529632482317	0.6063967009452583	PROCN|PF08083|470|874|0			3JCM|3.8|EM|A|1|2413|0;5GAM|3.7|EM|A|1|735|0;5GAN|3.6|EM|A|1|2413|0;5GAP|3.6|EM|A|1|2413|0;5GM6|3.5|EM|A|128|2413|0;5GMK|3.4|EM|A|1|2413|0;5LJ3|3.8|EM|A|1|2413|0;5LJ5|3.8|EM|A|1|2413|0;5LQW|5.8|EM|A|1|2413|0;5MPS|3.85|EM|A|1|2413|0;5MQ0|4.17|EM|A|1|2413|0;5NRL|7.2|EM|A|1|2413|0;5WSG|4.0|EM|A|1|2413|0;5Y88|3.7|EM|A|1|2413|0;5YLZ|3.6|EM|A|1|2413|0;5ZWM|3.4|EM|A|1|2413|0;5ZWO|3.9|EM|A|1|2413|0;6BK8|…			region of interest:SNU114/CWC21 interacting domain (SCwid)|253|543|0		helix|519|532|0;strand|512|516|0				Disorder:0.27 (AF disorder);Surface accessibility:34.64%;AF2 structural classification:Domain
761	P33334	Pre-mRNA-splicing factor 8	PRP8	aiantllyLRLKniyvsadd	2164	2167	0.044	-1	0.3308689443494763	0.209	0.441	84.04	0.335	GGGG	DDDD	0.22610338262259214	0.18093621734450932	0.6781514839657676	0.5276606416552934	0.22473403695616098	0.48621566642051295	0.44276855282592587	0.2918997462443085	0.37215526448674674				2OG4|2.0|X-ray|A|2147|2397|0;3JCM|3.8|EM|A|1|2413|0;3SBG|3.28|X-ray|A|1836|2397|0;3ZEF|3.1|X-ray|B:E|885|2413|0;4BGD|3.1|X-ray|C|2148|2395|0;4I43|2.0|X-ray|B|885|2413|0;4ILG|2.1|X-ray|C|2147|2413|0;5DCA|2.8|X-ray|J|2148|2398|0;5GAN|3.6|EM|A|1|2413|0;5GAO|3.6|EM|A|2147|2413|0;5GAP|3.6|EM|A|1|2413|0;5GM6|3.5|EM|A|128|2413|0;5GMK|3.4|EM|A|1|2413|0;5LJ3|3.8|EM|A|1|2413|0;5LJ5|3.8|EM|A|1|2413|0;5LQW|5…					helix|2149|2159|-5;helix|2160|2167|0;strand|2168|2171|1				Surface accessibility:33.46%;AF2 structural classification:Domain
762	P33338	Protein SLA2	SLA2	ndvdeskeIKFKkrepsvtp	276	279	0.6	-1	-1	0.598	0.67	32.157	0.555	----	----	0.9635794166933508	0.0257548	0.0829827	0.7832572902139502	0.22795575195790005	0.11032158926992715	0.9726672796001565	0.00319446	0	ANTH|PF07651|7|274|-2			5AHV|13.6|EM|F|5|272|-4
763	P33339	Transcription factor tau 131 kDa subunit	TFC4	naireasnFKVKkkkkndkg	101	104	0.441	-1	-1	0.576	0.683	41.928	0.663	----	----	0.10980789828028716	0.1484232004726086	0.5745920020275112	0.9505665178584918	0.0513627	0.062142431091155484	0.9280209397921358	0.0858576	0.0590196				6YJ6|3.1|EM|A|1|1025|0
764	P33339	Transcription factor tau 131 kDa subunit	TFC4	ksynipidIRVRlgllrlnt	434	437	0.077	-1	0.0696821	0.094	0.268	93.74	0.054	HHHH	DDDD	0.15364091944937117	0.29900427065105883	0.6340533762234148	0.13716178991304293	0.1612380732077281	0.4657348419133937	0.059863922159758824	0.1244205932951428	0.3770625549941923				5AEM|3.4|X-ray|A|123|566|0;5AIO|3.15|X-ray|A|123|566|0;6YJ6|3.1|EM|A|1|1025|0			region of interest:Sufficient to bind BDP1|128|569|0		helix|432|443|0;turn|444|446|7;strand|424|426|-8				Disorder:0.27 (AF disorder);Surface accessibility:5.35%;AF2 structural classification:Domain
765	P33399	La protein homolog	LHP1	kklgeinqVRLRrdhrnkkf	160	163	0.454	-1	-1	0.07	0.287	94.787	0.156	EEEE	DDDD	0.0709161	0.17578568246433163	0.6347737193443782	0.034029659498513755	0.0589308	0.7585903748216457	0.0337954	0.131629	0.500943	RRM_1|PF00076|143|201|0;RRM|P33399|123|216|0												Disorder:0.29 (AF disorder);Surface accessibility:15.6%;AF2 structural classification:Domain
766	P33401	Phosphoglucomutase 1	PGM1	vinsivkfLRFKeilgtdep	555	558	0.118	-1	0.3716049890719193	0.045	0.299	96.375	0.279	HTHH	DDDD	0.1085320542469833	0.28235771844117513	0.6181776178494011	0.3810935054010973	0.2005754833147152	0.4740452215798256	0.9575052456532934	0.0457805	0.0609521	PGM_PMM_IV|PF00408|447|548|-7												Disorder:0.3 (AF disorder);Surface accessibility:27.87%;AF2 structural classification:Domain
767	P33418	Exportin-T	LOS1	dfeefnetVRFKlknfqeii	447	450	0.038	-1	0.20080052091313008	0.151	0.297	89.92	0.222	IIHH	DDDD	0.0917759	0.3260735657065995	0.5003510234278739	0.0880556	0.259748	0.3471802695803168	0.0478015	0.28274347039146397	0.26236425738438424													Disorder:0.3 (AF disorder);Surface accessibility:22.16%;AF2 structural classification:Domain
768	P33418	Exportin-T	LOS1	eefnetvrFKLKnfqeiivv	449	452	0.025	-1	0.27765604571207203	0.137	0.269	91.582	0.247	HHHH	DDDD	0.019225506859461807	0.2955841103186728	0.6406376796648389	0.060780147897775326	0.25111815276158006	0.4203463182922995	0.0360231	0.341321	0.3601289526946697													Disorder:0.27 (AF disorder);Surface accessibility:24.73%;AF2 structural classification:Domain
769	P33418	Exportin-T	LOS1	amfnkrenVRLRswylftrf	598	601	0.015	-1	0.20827553593947035	0.099	0.201	91.838	0.168	HHHH	DDDD	0.0319675	0.12561214475906754	0.7136772823462146	0.020448043168962524	0.2149989068579098	0.5668302750539213	0.00135635	0.270256	0.6435781550497914													Disorder:0.2 (AF disorder);Surface accessibility:16.82%;AF2 structural classification:Domain
770	P33420	Protein NIP100	NIP100	sdrlneenIRLKevlvqken	656	659	0.281	-1	-1	0.203	0.582	88.255	0.583	HHHH	CCCC	0.269697	0.2822519203879868	0.19598623675991889	0.653613	0.24372667869821565	0.14855549280971805	0.6362902386076877	0.18404525745470462	0.0743915							coiled-coil region|645|776|0
771	P33420	Protein NIP100	NIP100	ylkrkrknIRLKsqnvvtyy	856	859	0.19	-1	-1	0.498	0.683	51.22	0.648	HHHH	ssss	0.4434897519124895	0.2600917312755209	0.0714374	0.6458685827265493	0.12676669394583207	0.0787377	0.9626767148270721	0.0679281	0.019515
772	P33442	40S ribosomal protein S1-A	RPS1A	sedhsfrkIKLRvdevqgkn	84	87	0.362	-1	0.15563560286221187	0.069	0.262	95.873	0.137	EEEE	DDDD	0.3721883531399371	0.2755009477785623	0.8480747562627249	0.47608451239059746	0.22341051034335288	0.7686868037846758	0.8815452638977809	0.16572076599313362	0.32406805392585664	Ribosomal_S3Ae|PF01015|15|221|0			3J6X|6.1|EM|S1|1|255|0;3J6Y|6.1|EM|S1|1|255|0;3J77|6.2|EM|S1|1|255|0;3J78|6.3|EM|S1|1|255|0;4U3M|3.0|X-ray|S1:s1|2|255|0;4U3N|3.2|X-ray|S1:s1|2|255|0;4U3U|2.9|X-ray|S1:s1|2|255|0;4U4N|3.1|X-ray|S1:s1|2|255|0;4U4O|3.6|X-ray|S1:s1|2|255|0;4U4Q|3.0|X-ray|S1:s1|2|255|0;4U4R|2.8|X-ray|S1:s1|2|255|0;4U4U|3.0|X-ray|S1:s1|2|255|0;4U4Y|3.2|X-ray|S1:s1|2|255|0;4U4Z|3.1|X-ray|S1:s1|2|255|0;4U50|3.2|X-ray|S1…					strand|81|92|0;strand|95|105|8				Disorder:0.26 (AF disorder);Surface accessibility:13.72%;AF2 structural classification:Domain
773	P33734	Imidazole glycerol phosphate synthase hisHF	HIS7	keyllehgLKVRmdee	545	548	0.281	-1	0.13574823393284577	0.023	0.276	98.787	0.06	----	DDDD	0.4432790604239626	0.280044	0.6537028146809003	0.3884093160103176	0.2561554318304176	0.6175167505988693	0.26310641673003554	0.3762735466260142	0.46772054951129444				1JVN|2.1|X-ray|A:B|1|552|0;1OX4|2.5|X-ray|A:B|1|552|0;1OX5|2.5|X-ray|A:B|1|552|0;1OX6|2.4|X-ray|A:B|1|552|0			region of interest:Cyclase|236|552|0		helix|533|542|-3				Disorder:0.28 (AF disorder);Surface accessibility:6.0%;AF2 structural classification:Domain
774	P33750	Protein SOF1	SOF1	MKIKtikrsadd	1	4	0.314	-1	-1	0.219	0.704	72.593	0.917	----	--DD	0.21900460000081523	0.10292663133406818	0.8911052880632753	0.020581415405112824	0.0369088	0.9043732273737924	0.0458582	0.10287568823106583	0.5770010059117985				5WLC|3.8|EM|LU|1|489|0;6KE6|3.4|EM|5I|1|489|0;6LQP|3.2|EM|5I|1|489|0;6LQQ|4.1|EM|5I|1|489|0;6LQR|8.6|EM|5I|1|489|0;6LQS|3.8|EM|5I|1|489|0;6LQT|4.9|EM|5I|1|489|0;6LQU|3.7|EM|5I|1|489|0;6LQV|4.8|EM|5I|1|489|0;6ND4|4.3|EM|U|1|489|0;6ZQA|4.4|EM|JP|1|489|0;6ZQB|3.9|EM|JP|1|489|0;6ZQC|3.8|EM|JP|1|489|0;6ZQD|3.8|EM|JP|1|489|0									AF2 structural classification:Domain
775	P33754	Translocation protein SEC66	SEC66	gaesvrrsLKLKelapqinl	108	111	0.14	-1	0.4204309222909992	0.04	0.305	96.075	0.35	HHHH	DDDD	0.12768691633368306	0.2144126026587344	0.738693	0.8006167816757706	0.13494686569475156	0.24836374152349616	0.517804	0.18431861182623654	0.3914436644893857	Sec66|PF09802|27|203|0			6N3Q|3.68|EM|E|1|206|0;6ND1|4.1|EM|E|1|206|0				topological domain:Cytoplasmic|49|206|0					Disorder:0.3 (AF disorder);Surface accessibility:35.03%;AF2 structural classification:Domain
776	P33755	Nuclear protein localization protein 4	NPL4	mlIRFRskngthrv	3	6	0.303	-1	1	0.112	0.358	91.155	0.249	EEEE	DDDD	0.014596498645270373	0.23611502051145503	0.718928	0.039333120636577526	0.24325174820958878	0.566814	0.0316524	0.16193808316568348	0.49402666466852446				6OA9|3.9|EM|G|1|580|0;6OAA|4.1|EM|G|1|580|0									Disorder:0.36 (AF disorder);Surface accessibility:24.9%;AF2 structural classification:Domain
777	P33755	Nuclear protein localization protein 4	NPL4	irqhrygpLRIKelavdeel	111	114	0.414	-1	0.6558423061953726	0.284	0.521	87.683	0.607	----	DDDD	0.908363	0.16637561037587204	0.19074729433157167	0.8432889876360241	0.20818161338486066	0.13489101816833135	0.9828672055930624	0.0200378	0.0219894	zf-NPL4|PF05020|113|256|0			6JWH|1.72|X-ray|A|113|580|0;6JWI|2.55|X-ray|A:E|113|580|0;6JWJ|1.58|X-ray|A|113|580|0;6OA9|3.9|EM|G|1|580|0;6OAA|4.1|EM|G|1|580|0					helix|117|123|3				AF2 structural classification:Domain
778	P33757	Sporulation protein 23	SPO23	dkiilteeIKVKrvlpstsm	299	302	0.118	-1	-1	0.157	0.253	92.54	0.171	EEEE	DDDD	0.0938799	0.20815994175182345	0.3831722263581539	1	1	-1	1	1	-1													Disorder:0.25 (AF disorder);Surface accessibility:17.1%;AF2 structural classification:Domain
779	P33775	Dolichyl-phosphate-mannose--protein mannosyltransferase 1	PMT1	rvialdtkFRLRhamtgcyl	468	471	0.082	-1	0.09992	0.049	0.214	97.668	0.123	EEEE	DDDD	0.16565530666696884	0.1568469551230204	0.8594353398565313	0.1590277809378181	0.23020351078110943	0.7974567994833208	0.1326075381637311	0.2296768597534777	0.6211540756631677	MIR|PF02815|343|517|0			6P25|3.2|EM|A|1|817|0;6P2R|3.2|EM|A|1|817|0				topological domain:Lumenal|292|584|0	strand|468|472|0;turn|463|465|-3;turn|473|475|2				Disorder:0.21 (AF disorder);Surface accessibility:12.27%;Topology:Lumenal;AF2 structural classification:Domain
780	P33891	Protein transport protein TIP20	TIP20	mdiplaisLKVKnellnviv	585	588	0.045	-1	0.21683621640448134	0.038	0.233	96.23	0.196	HHHH	DDDD	0.6609066235255032	0.22699256526223477	0.30913806587122544	1	1	-1	1	1	-1	RINT1_TIP1|PF04437|239|695|0;RINT1/TIP20|P33891|147|701|0			3FHN|3.0|X-ray|A:B:C:D|2|701|0					helix|581|601|0				Disorder:0.23 (AF disorder);Surface accessibility:19.62%;AF2 structural classification:Domain
781	P33891	Protein transport protein TIP20	TIP20	slhelvkiLKLKydpnnqqf	649	652	0.08	-1	0.24445709610000393	0.1	0.306	91.373	0.181	HGGG	DDDD	0.0344833	0.1959367107662307	0.4001327366662371	1	1	-1	1	1	-1	RINT1_TIP1|PF04437|239|695|0;RINT1/TIP20|P33891|147|701|0			3FHN|3.0|X-ray|A:B:C:D|2|701|0					helix|637|649|0;helix|650|653|0;helix|655|657|3;turn|658|661|6				Disorder:0.31 (AF disorder);Surface accessibility:18.13%;AF2 structural classification:Domain
782	P33892	eIF-2-alpha kinase activator GCN1	GCN1	velltrvlFRIKfvsnqaai	918	921	0.012	-1	-1	0.148	0.298	88.678	0.246	HHHH	DDDD	0.15258971661593132	0.080385	0.6859475206223018	0.7700844871455926	0.2088511396008626	0.2692203339745186	0.9207456568559336	0.13080748522461869	0.10900951336078242													Disorder:0.3 (AF disorder);Surface accessibility:24.6%;AF2 structural classification:Domain
783	P33892	eIF-2-alpha kinase activator GCN1	GCN1	lsdatnetLRLRaakalgal	2311	2314	0.185	-1	-1	0.205	0.273	81.168	0.143	HHHH	DDDD	0.44843467093594114	0.2375839606919391	0.7815256279916385	0.4840808290721238	0.23662975135509343	0.6044977932153124	0.5912191471456881	0.2566856086904573	0.4066988767030948						mutagenesis site:Does not interact with GCN2.|S->P|2304|2304|-7							Disorder:0.27 (AF disorder);Surface accessibility:14.34%;AF2 structural classification:Domain
784	P33893	Glutamyl-tRNA(Gln) amidotransferase subunit B, mitochondrial	PET112	rgwtgsstVKLRskettidy	287	290	0.353	-1	0.8557242990654206	0.144	0.458	85.925	0.491	EE--	DDDD	0.31296175281245037	0.23329522273217063	0.6463292037658567	0.2041716591345152	0.36966715248211224	0.5063395051602132	0.3546364138729746	0.24264564709470812	0.37479220510048444	GatB_N|PF02934|29|317|0			4N0H|1.95|X-ray|B|16|329|0;4N0I|2.0|X-ray|B|16|329|0					strand|277|279|-8				Surface accessibility:49.11%;AF2 structural classification:Domain
785	P34087	DNA-directed RNA polymerase II subunit RPB7	RPB7	dvitiksrIRVKiegcisqv	143	146	0.117	-1	0.094655	0.074	0.378	97.61	0.142	EEEE	DDDD	0.2917188353142215	0.3244409037425219	0.6370017467314593	0.17171896428339906	0.2600770734207532	0.58826	0.062335288401188634	0.28085514878961887	0.44959845109724855	S1|PF00575|80|161|0			1NT9|4.2|X-ray|G|1|171|0;1PQV|3.8|X-ray|G|1|171|0;1WCM|3.8|X-ray|G|1|171|0;1Y14|2.3|X-ray|B:D|1|171|0;1Y1V|3.8|X-ray|G|1|171|0;1Y1W|4.0|X-ray|G|1|171|0;1Y1Y|4.0|X-ray|G|1|171|0;1Y77|4.5|X-ray|G|1|171|0;2B63|3.8|X-ray|G|1|171|0;2B8K|4.15|X-ray|G|1|171|0;2JA5|3.8|X-ray|G|1|171|0;2JA6|4.0|X-ray|G|1|171|0;2JA7|3.8|X-ray|G:S|1|171|0;2JA8|3.8|X-ray|G|1|171|0;2R7Z|3.8|X-ray|G|1|171|0;2R92|3.8|X-ray|G|1|…		mutagenesis site:No effect on nucleic-acid binding of RPB4-RPB7 and on association with Pol II core complex: abolishes transcriptional activity of Pol II.||151|158|5			strand|136|138|-5;strand|142|153|0				Disorder:0.38 (AF disorder);Surface accessibility:14.17%;AF2 structural classification:Domain
786	P34111	Transcription factor tau 138 kDa subunit	TFC3	ykghvvkqLKLKkfshdgvd	167	170	0.227	-1	-1	0.26	0.434	88.375	0.214	EEEG	DDDD	0.8321084054055168	0.10790652098679182	0.24216932879999153	0.9733354613383893	0.0513103	0.0300392	1	0	0	B-block_TFIIIC|PF04182|107|175|0												Surface accessibility:21.37%;AF2 structural classification:Domain
787	P34111	Transcription factor tau 138 kDa subunit	TFC3	vvspknpaIKIRcvkyvkdi	251	254	0.177	-1	-1	0.241	0.368	75.787	0.275	EEEE	llDD	0.4451262860670093	0.21515229108316006	0.352524	0.1141162096317816	0.2488037159777567	0.4568218299933836	1	0	0													Disorder:0.37 (AF disorder);Surface accessibility:27.5%;AF2 structural classification:Domain
788	P34160	Nuclear cap-binding protein complex subunit 1	STO1	hldsldfeLKLRyldwfsiq	476	479	0.01	-1	0.2289085852944614	0.038	0.159	97.798	0.095	HHHH	DDDD	0.6699162446890186	0.2609818638878132	0.5773908495660824	0.5696069644567157	0.30754794450934786	0.39475038308460153	0.40025950351248996	0.28221963595962574	0.3205868698685904	MIF4G_like|PF09088|345|542|0			6N7P|3.6|EM|X|1|861|0									Disorder:0.16 (AF disorder);Surface accessibility:9.45%;AF2 structural classification:Domain
789	P34164	SNF1 protein kinase subunit beta-2	SIP2	sdnngsfhVKLRllpgthrf	204	207	0.462	-1	0.4093634443090279	0.078	0.32	95.237	0.305	EEEE	DDDD	0.9389402241592134	0.19715178859408652	0.35751327459586685	0.9884015607025761	0.0740163	0.0886763	0.9419567589347242	0.14553472284247126	0.14861870580506303	AMPK1_CBM|PF16561|164|251|0			2QLV|2.6|X-ray|B:E|161|412|0			region of interest:Kinase-interacting sequence (KIS): required for interaction with SNF1|154|335|0		strand|196|198|-6;strand|202|208|0;strand|210|219|3				Disorder:0.32 (AF disorder);Surface accessibility:30.5%;AF2 structural classification:Domain
790	P34218	Histone acetyltransferase SAS3	SAS3	pnievseeLKVRikydsikf	114	117	0.16	-1	-1	0.704	0.751	27.915	0.785	----	----	0.20130401673201845	0.21439815562560857	0.19694204499950144	0.00205533	0.14330572583516163	0.18481048600916467	0.9548168732997192	0.00245631	0		BET_BRD|473120,473121|112|121|0
791	P34218	Histone acetyltransferase SAS3	SAS3	ievseelkVRIKydsikffn	116	119	0.125	-1	-1	0.691	0.727	27.1	0.77	----	----	2.7522183750907514e-05	0.20610010386799293	0.4775739953599584	0.14919729408350538	0.1180440800087024	0.13724290173039255	0.9588213438869383	0.0047977	0		BET_BRD|473120,473121|112|121|0
792	P34218	Histone acetyltransferase SAS3	SAS3	kikcaevlLKLRdsarrrsn	476	479	0.171	-1	0.6410019680881132	0.193	0.337	87.942	0.113	HHHH	DDDD	0.9050680835410967	0.20152787873183853	0.2514408697651836	0.894953	0.1504442108862273	0.17237352401557027	0.9408749385741112	0.0586464	0.15616425550789037	MOZ_SAS|PF01853|328|529|0;MYST-type HAT|P34218|267|573|0												Disorder:0.34 (AF disorder);Surface accessibility:11.27%;AF2 structural classification:Domain
793	P34219	Transcriptional regulatory protein TOD6	TOD6	sswdpsddIKLRhlkeiknl	84	87	0.464	-1	-1	0.113	0.406	96.405	0.158	HHHH	DDDD	0.4938225142440018	0.2878113920326672	0.4787740325238711	0.535399	0.32711727630444554	0.4928089150832652	1	1	-1	Myb_DNA-binding|PF00249|75|120|0;HTH myb-type|P34219|67|124|0												Surface accessibility:15.84%;AF2 structural classification:Domain
794	P34225	Guanine-nucleotide exchange factor YEL1	YEL1	vkegrifiFKIKpdvkdiiq	442	445	0.149	-1	-1	0.169	0.313	91.142	0.16	EEE-	DDDD	0.0953344	0.23275229857610127	0.25518766386850567	0.0402238	0.24554098732841623	0.23599380108047083	0.014005109289758701	0.24257341319380912	0.1768136963109558	PH|P34225|412|551|0												Disorder:0.31 (AF disorder);Surface accessibility:16.01%;AF2 structural classification:Domain
795	P34230	Peroxisomal long-chain fatty acid import protein 1	PXA2	rniqqlrgIRLRlnkfndll	436	439	0.113	-1	0.00237797	0.215	0.27	83.422	0.252	HHHH	DDDD	0.7195772470277708	0.26937758196627104	0.26678769395179125	0.4221072635246475	0.2783539645233153	0.23628183805134662	0.010607560796260714	0.2920034328995058	0.20194487839681977													Disorder:0.27 (AF disorder);Surface accessibility:25.24%;AF2 structural classification:Domain
796	P34230	Peroxisomal long-chain fatty acid import protein 1	PXA2	ednqspcaIKVRdafsivrn	636	639	0.236	-1	1	0.354	0.577	72.79	0.433	--HH	LLDD	0.9930257232300536	0.0469438	0.10820260810379967	0.9858320309704796	0.014921219885610904	0.010988910417649154	0.9713838000164907	0.00767076	0	ABC_tran|PF00005|488|680|0;ABC transporter|P34230|472|747|0		Other|||glycosylation site:N-linked (GlcNAc...) asparagine|P34230|647|647|8										Surface accessibility:43.25%;AF2 structural classification:Domain
797	P34233	Transcriptional regulatory protein ASH1	ASH1	kdtnyqdyVKIReevahfkp	211	214	0.365	-1	-1	0.174	0.605	91.53	0.472	HHHH	DDDD	0.476136	0.22847964155487163	0.1893928592476015	0.8473148159475835	0.1513288926586343	0.0669969	1	1	-1													Surface accessibility:47.19%;AF2 structural classification:Domain
798	P34239	Protein LST4	LST4	ildhisddLKLKlfgsrdip	79	82	0.235	-1	-1	0.258	0.302	89.993	0.074	HHHH	DDDD	0.0639009	0.18856379819736083	0.3261024578559667	1	1	-1	1	1	-1													Disorder:0.3 (AF disorder);Surface accessibility:7.43%;AF2 structural classification:Domain
799	P34244	Probable serine/threonine-protein kinase HSL1	HSL1	kvesllqgLKFKkepashwt	913	916	0.483	-1	-1	0.711	0.849	28.68	0.903	----	----	0.3565374299616554	0.18658874761701855	0.24257189077817992	0.9327346376977407	0.0780637	0.018556054415604484	0.9879707814117896	0.00242806	0
800	P34244	Probable serine/threonine-protein kinase HSL1	HSL1	dckfvkgnFKFKikitstpn	1468	1471	0.24	-1	-1	0.195	0.305	81.01	0.205	-EEE	lDDD	0.00821161	0.0985199	0.5740592764428231	0.00228801	0.2238051987447376	0.29815933872021405	0.00681047	0.2591006729232478	0.0845058													Disorder:0.3 (AF disorder);Surface accessibility:20.5%;AF2 structural classification:Domain
801	P34244	Probable serine/threonine-protein kinase HSL1	HSL1	kfvkgnfkFKIKitstpnas	1470	1473	0.26	-1	-1	0.192	0.293	88.585	0.152	EEEE	DDDD	0.00237105	0.16452700220292787	0.6064394596835971	0.00218855	0.25083407892164167	0.30129040184851563	0.000411466	0.28588736796296377	0.10897221457018477													Disorder:0.29 (AF disorder);Surface accessibility:15.23%;AF2 structural classification:Domain
802	P34248	Probable intramembrane protease YKL100C	YKL100C	maiwsiaqLKLKnlksgali	347	350	0.009	-1	-1	0.088	0.13	86.787	0.159	S-B-	DDDD	0.8741919960389495	0.0743801	0.3272280745409725	0.898268	0.1338924768006686	0.18983597619329792	0.6383445704791157	0.2763399113856368	0.3004019686828333	Peptidase_A22B|PF04258|145|510|0							topological domain:Cytoplasmic|350|351|0;transmembrane region:Helical|329|349|0;transmembrane region:Helical|352|372|2					Disorder:0.13 (AF disorder);Surface accessibility:15.88%;AF2 structural classification:Domain
803	P34252	DNA replication regulator SLD2	SLD2	erdvhkelVKLKrrkvaefl	378	381	0.36	-1	-1	0.215	0.665	91.73	0.519	HHHH	ssss	0.00129314	0.2806800146636511	0.49568740844688786	0.14906716447104829	0.23320065178099425	0.27504199493593007	1	1	-1	Drc1-Sld2|PF11719|69|453|0
804	P34756	1-phosphatidylinositol 3-phosphate 5-kinase FAB1	FAB1	raqaslqrMRFRrkskskhf	682	685	0.687	-1	-1	0.685	0.795	28.218	0.891	TS--	ss--	0.048545093918033404	0.25692490675055507	0.5456660677700199	0.6129142884885097	0.18786992707131164	0.0779394	0.00257586	0.2131630154680797	0.18777924749961272							region of interest:Required for localization to the vacuole membrane|2|676|-6
805	P34756	1-phosphatidylinositol 3-phosphate 5-kinase FAB1	FAB1	kriasisgFKLKkekkreln	778	781	0.352	-1	-1	0.511	0.608	32.66	0.759	----	----	0.9592372366519997	0.0783378	0.10696450004768132	0.929517	0.035358705136609464	0.0927153	0.9679518532629908	0.038992391072101173	0.0242321
806	P34756	1-phosphatidylinositol 3-phosphate 5-kinase FAB1	FAB1	tldfrqtyVKIKrisggspq	846	849	0.329	-1	-1	0.16	0.261	91.348	0.133	EEEE	DDDD	0.014007666024590621	0.1054006052901168	0.8131820084164377	0.046961758437919866	0.1403178340598347	0.7297462123149628	0.00518983	0.093584	0.7221373447082043	Cpn60_TCP1|PF00118|817|1037|0						region of interest:Mediates interaction with VAC14 and FIG4|800|1500|0						Disorder:0.26 (AF disorder);Surface accessibility:13.32%;AF2 structural classification:Domain
807	P34756	1-phosphatidylinositol 3-phosphate 5-kinase FAB1	FAB1	ikwkphidIKLKvelyykil	1377	1380	0.022	-1	-1	0.136	0.226	85.942	0.149	HHHH	DDDD	0.1011197484865372	0.10364328441282061	0.7747764756296639	0.20880159887336594	0.1991843907681479	0.46571114227199006	0.687245	0.14737461139566224	0.22062231060804993							region of interest:Mediates interaction with VAC14 and FIG4|800|1500|0						Disorder:0.23 (AF disorder);Surface accessibility:14.9%;AF2 structural classification:Domain
808	P35127	Ubiquitin carboxyl-terminal hydrolase YUH1	YUH1	tdlieqelVRVRvasymena	207	210	0.371	-1	0.053788	0.083	0.381	95.142	0.247	HHHH	DDDD	0.8122546642630926	0.23319806252690226	0.24273032700710614	0.9046715664384525	0.0671894	0.11839729907025379	0.7243041862681299	0.19492852860677565	0.16759151531912364	Peptidase_C12|PF01088|8|216|0			1CMX|2.25|X-ray|A:C|1|235|0					helix|201|203|-4;helix|205|221|0				Disorder:0.38 (AF disorder);Surface accessibility:24.74%;AF2 structural classification:Domain
809	P35169	Serine/threonine-protein kinase TOR1	TOR1	iehdlqtkFKFRkkfeneif	442	445	0.06	-1	0.7412126335939108	0.171	0.25	78.917	0.392	HHHH	DDDD	0.647592	0.2694580655505536	0.3128901968118762	0.8731546114375992	0.18835558009431214	0.14540547217361757	0.9656202258757779	0.0868173	0.054513642668561596							compositionally biased region:Arg/Lys-rich (basic)|441|447|0						Disorder:0.25 (AF disorder);Surface accessibility:39.16%;AF2 structural classification:Domain
810	P35169	Serine/threonine-protein kinase TOR1	TOR1	nvdlwqrvLRVRslvikpkq	1588	1591	0.11	-1	0.149959	0.203	0.221	83.523	0.079	HHHH	DDDD	0.3105292375764035	0.2715832418261196	0.7159913598445664	0.30734656673812316	0.21777502258948403	0.6921131790415986	0.242447	0.22426334879753165	0.5802768988623083	FAT|PF02259|1461|1845|0;FAT|P35169|1331|1919|0												Disorder:0.22 (AF disorder);Surface accessibility:7.86%;AF2 structural classification:Domain
811	P35177	Transcriptional activator SPT7	SPT7	trfignlsLKIRyvlwqcai	175	178	0.127	-1	-1	0.276	0.277	79.865	0.166	HHHH	DDDD	0.00708695	0.13995059352850375	0.6265523799942179	0.026056721697581185	0.30956981392085836	0.14152044124850072	0.5366193917243416	0.16932018979655833	0.0567952				6T9I|3.9|EM|K|1|1332|0;6T9K|3.3|EM|K|1|1332|0					helix|168|184|0				Disorder:0.28 (AF disorder);Surface accessibility:16.55%;AF2 structural classification:Domain
812	P35181	AP-1 complex subunit sigma-1	APS1	llvsrqgkIRLKkwytamsa	16	19	0.047	-1	0.0836753	0.081	0.307	93.42	0.296	EEEE	DDDD	0.3045202158014241	0.3928758655191827	0.5224785717776914	0.2679777221499588	0.4028176068818243	0.5004127360713067	0.24780095031924612	0.3874594324638858	0.511088	Clat_adaptor_s|PF01217|3|146|0												Disorder:0.31 (AF disorder);Surface accessibility:29.59%;AF2 structural classification:Domain
813	P35183	Protein AST1	AST1	nvglnpvdMKIRngytssiy	93	96	0.209	-1	-1	0.059	0.19	91.815	0.105	HHHH	DDDD	0.770559	0.2681809761201603	0.3638039026908459	0.7305494742026724	0.16078040605189764	0.20241766059832447	0.6373684996642501	0.19974180963720695	0.22631605177320707	ADH_N|PF08240|76|150|0												Disorder:0.19 (AF disorder);Surface accessibility:10.5%;AF2 structural classification:Domain
814	P35189	Transcription initiation factor TFIID subunit 14	TAF14	mvatvkrtIRIKtqqhilpe	9	12	0.27	-1	0.11112446693662698	0.073	0.386	98.07	0.101	EEEE	DDDD	0.6978582363445288	0.22848018086548852	0.5073093603539319	0.9425581707561022	0.14638323885263085	0.22170376274185677	0.8853270765979726	0.15539453837346862	0.2617559342518271	YEATS|P35189|1|134|0			2L7E||NMR|A|1|123|0;3QRL|1.7|X-ray|A|1|137|0;5D7E|1.9|X-ray|A|1|137|0;5IOK|2.22|X-ray|A|1|137|0;5SVA|15.3|EM|n|1|244|0;6MIN|1.9|X-ray|A|1|137|0;6MIO|1.85|X-ray|A|1|137|0;6MIP|2.0|X-ray|A|1|137|0;6MIQ|1.75|X-ray|A|1|137|0					strand|3|17|0				Disorder:0.39 (AF disorder);Surface accessibility:10.07%;AF2 structural classification:Domain
815	P35191	DnaJ homolog 1, mitochondrial	MDJ1	klsrgdilVRIRvdkdpnfs	345	348	0.319	-1	-1	0.102	0.379	96.543	0.211	EEEE	DDDD	0.3439176459861089	0.13333439466691058	0.5897718078100039	0.2305082021707731	0.18905047710307288	0.5217599793471079	0.3127635446629301	0.12296216925041142	0.34644046017644814	DnaJ_C|PF01556|202|430|0												Disorder:0.38 (AF disorder);Surface accessibility:21.11%;AF2 structural classification:Domain
816	P35191	DnaJ homolog 1, mitochondrial	MDJ1	iptvegqkIRIKvapgtqyn	390	393	0.413	-1	-1	0.061	0.387	94.385	0.456	EEEE	DDDD	0.7811598191361966	0.16406987984318527	0.4456889222957258	0.867708	0.18952014620281857	0.23513029493707704	0.8866425218874351	0.11347475275839222	0.20831700290107744	DnaJ_C|PF01556|202|430|0												Disorder:0.39 (AF disorder);Surface accessibility:45.6%;AF2 structural classification:Domain
817	P35192	Metal-binding activator 1	MAC1	crhshrmlIKVRtrgrpspm	31	34	0.498	-1	-1	0.262	0.494	85.733	0.251	EE--	DDDD	0.16599462751344993	0.3589663333707419	0.5987354175748327	0.2683370520295384	0.3199433704337571	0.45843120023267914	1	0	0	Copper-fist|PF00649|2|40|0						DNA-binding region:Copper-fist|1|40|0;metal ion-binding site:Zinc|23|23|-8;metal ion-binding site:Zinc|25|25|-6						Surface accessibility:25.06%;AF2 structural classification:Domain
818	P35192	Metal-binding activator 1	MAC1	arltrktqIKFKgklvpsky	363	366	0.107	-1	-1	0.137	0.253	92.445	0.232	EEET	DDDD	0.2205089808152619	0.15847445084058712	0.29758577357687777	0.8810673789888017	0.11012160059796286	0.0206967	1	0	0													Disorder:0.25 (AF disorder);Surface accessibility:23.23%;AF2 structural classification:Domain
819	P35194	U3 small nucleolar RNA-associated protein 20	UTP20	lqnardltIRIKnvgaefgk	640	643	0.18	-1	-1	0.136	0.405	91.905	0.289	HHHH	DDDD	0.4354550135959605	0.3364920075133546	0.33982045697706675	0.8341932101609267	0.20188043304865977	0.1509933919978728	0.8186248378734532	0.14068312304797492	0.14163762669677138				6KE6|3.4|EM|RP|1|2493|0;6LQP|3.2|EM|RP|1|2493|0;6LQQ|4.1|EM|RP|1|2493|0;6LQR|8.6|EM|RP|1|2493|0;6LQS|3.8|EM|RP|1|2493|0;6LQT|4.9|EM|RP|1|2493|0;6LQU|3.7|EM|RP|1|2493|0;6LQV|4.8|EM|RP|1|2493|0;6ZQB|3.9|EM|UT|1|2493|0;6ZQC|3.8|EM|UT|1|2493|0;6ZQD|3.8|EM|UT|1|2493|0;6ZQE|7.1|EM|UT|1|2493|0									Surface accessibility:28.88%;AF2 structural classification:Domain
820	P35194	U3 small nucleolar RNA-associated protein 20	UTP20	kvlwdssvVRLRdtidtfsh	734	737	0.053	-1	-1	0.227	0.331	85.428	0.318	HHHH	DDDD	0.00154721	0.386315	0.3787437763612653	0.00755719	0.2531755530637977	0.18048543678558426	0.1854988903789368	0.2279245799147141	0.0687366				6KE6|3.4|EM|RP|1|2493|0;6LQP|3.2|EM|RP|1|2493|0;6LQQ|4.1|EM|RP|1|2493|0;6LQR|8.6|EM|RP|1|2493|0;6LQS|3.8|EM|RP|1|2493|0;6LQT|4.9|EM|RP|1|2493|0;6LQU|3.7|EM|RP|1|2493|0;6LQV|4.8|EM|RP|1|2493|0;6ZQB|3.9|EM|UT|1|2493|0;6ZQC|3.8|EM|UT|1|2493|0;6ZQD|3.8|EM|UT|1|2493|0;6ZQE|7.1|EM|UT|1|2493|0									Disorder:0.33 (AF disorder);Surface accessibility:31.85%;AF2 structural classification:Domain
821	P35196	Dehydrodolichyl diphosphate synthase complex subunit RER2	RER2	gelackygVRIKiigdlsll	122	125	0.051	-1	0.16281132912407864	0.177	0.323	92.6	0.158	EEEE	DDDD	0.6420558792500983	0.1857616843314572	0.4763747576766441	0.926126	0.118185	0.20318213739774715	0.3670787902842911	0.20351517613662165	0.35542662101451183	Prenyltransf|PF01255|38|258|0												Disorder:0.32 (AF disorder);Surface accessibility:15.77%;AF2 structural classification:Domain
822	P35202	Thiamine pyrophosphokinase	THI80	dyldddetLRIKylpnyiig	85	88	0.072	-1	0.27714875929264693	0.033	0.267	96.868	0.308	HHHH	DDDD	0.8769148485621906	0.19520044666522074	0.2583470814250783	0.9870172788353373	0.0430642	0.0723702	0.977942	0.0964664	0.081111	TPK_catalytic|PF04263|55|219|0			1IG0|1.8|X-ray|A:B|1|319|0					strand|92|96|4;helix|71|78|-7;helix|83|86|0				Disorder:0.27 (AF disorder);Surface accessibility:30.8%;AF2 structural classification:Domain
823	P35207	Antiviral helicase SKI2	SKI2	rtnirdeiFKLKsikcpnls	1047	1050	0.181	-1	0.5888055933874983	0.154	0.278	83.858	0.48	HHSG	DDDD	0.827565	0.15086437323205576	0.17516117275972254	0.922173	0.065278	0.0590543	0.6723866985513738	0.19374990147927348	0.11267315419157806	rRNA_proc-arch|PF13234|823|1100|0			4A4K|3.25|X-ray|A:C:E:G:I|835|1085|0;4A4Z|2.4|X-ray|A|296|1287|0;5MC6|3.8|EM|h|1|1287|0					helix|1031|1044|-3;helix|1051|1053|1				Disorder:0.28 (AF disorder);Surface accessibility:48.01%;AF2 structural classification:Domain
824	P35209	Protein SPT21	SPT21	qipeetleVKLRftkvitnl	186	189	0.402	-1	-1	0.335	0.523	91.065	0.182	EEEE	DDDD	0.0023261	0.0690409	0.6248391561862654	0.000438543	0.0486671	0.7450743324785704	0.000666391	0.0399778	0.8352869792731097													Surface accessibility:18.21%;AF2 structural classification:Domain
825	P35209	Protein SPT21	SPT21	kandkqtiVKVKnsnsknsa	395	398	0.721	-1	-1	0.569	0.851	44.188	0.769	----	----	0.857711	0.12082351923154211	0.0765791	0.8603401500256291	0.15277727286473125	0.0444403	0.5812175130566007	0.21618766066146655	0.0823565
826	P35210	Protein SPT23	SPT23	vetqmklsFRIRnaharknf	140	143	0.284	-1	-1	0.161	0.289	89.125	0.197	EEEE	DDDD	0.9344972674773577	0.1366258356800986	0.14715379305639442	0.9310937386714976	0.0735473	0.0830348	0.9667753580908931	0.0563156	0.030223515607907186													Disorder:0.29 (AF disorder);Surface accessibility:19.71%;AF2 structural classification:Domain
827	P35688	Rho-GTPase-activating protein LRG1	LRG1	dsdlgvgpVKIRipiiidel	750	753	0.069	-1	0.3401278339710554	0.11	0.123	88.828	0.241	S-EE	DDDD	0.8228039442637018	0.2863872241597978	0.42730718328564893	0.9746028495880006	0.1649915225850435	0.16546729879753846	0.9772641303839719	0.11314231412926179	0.0941429	RhoGAP|PF00620|755|912|2;Rho-GAP|P35688|730|953|0												Disorder:0.12 (AF disorder);Surface accessibility:24.1%;AF2 structural classification:Domain
828	P35718	DNA-directed RNA polymerase III subunit RPC8	RPC25	lyfdvnekIRFRierevfvd	146	149	0.057	-1	0.1131643537459937	0.155	0.439	93.1	0.163	EEEE	DDDD	0.020074358491397794	0.0293083	0.9219837588083608	0.0239181	0.13841327124763833	0.6471623016969053	0.000128424	0.025517058695942826	0.6833778493670624	RNA_pol_Rbc25|PF08292|83|211|0			2CKZ|3.2|X-ray|B:D|1|212|0;5FJ8|3.9|EM|G|1|212|0;5FJ9|4.6|EM|G|1|212|0;5FJA|4.65|EM|G|1|212|0;6CNB|4.1|EM|G|1|212|0;6CNC|4.1|EM|G|1|212|0;6CND|4.8|EM|G|1|212|0;6CNF|4.5|EM|G|1|212|0;6EU0|4.0|EM|G|1|212|0;6EU1|3.4|EM|G|1|212|0;6EU2|3.4|EM|G|1|212|0;6EU3|3.3|EM|G|1|212|0;6F40|3.7|EM|G|1|212|0;6F41|4.3|EM|G|1|212|0;6F42|5.5|EM|G|1|212|0;6F44|4.2|EM|G|1|212|0;6TUT|3.25|EM|G|1|212|0					strand|137|140|-6;strand|142|144|-2;strand|145|155|0				Surface accessibility:16.29%;AF2 structural classification:Domain
829	P35723	Endoplasmic reticulum transmembrane protein 1	YET1	fifvlplpFRIRrgifstyn	28	31	0.005	-1	-1	0.122	0.433	83.885	0.465	HHHH	DDDD	0.2396848600817978	0.22298690727608292	0.4776852324775861	0.22757076775895144	0.2610025515629185	0.3897007378839642	0.1978071354996269	0.2642990866547533	0.4082375187229961	Bap31|PF05529|1|138|0							topological domain:Cytoplasmic|29|45|0;transmembrane region:Helical|8|28|0					Surface accessibility:46.45%;AF2 structural classification:Domain
830	P35727	Biogenesis of lysosome-related organelles complex 1 subunit BLI1	BLI1	wleelenkFKLKddvelddv	51	54	0.245	-1	-1	0.089	0.603	77.74	0.71	S---	DDDD	0.49924034187651767	0.1673651497125255	0.40067016411998524	1	1	-1	1	1	-1	BLI1|PF17324|1|110|0						coiled-coil region|57|97|3						AF2 structural classification:Domain
831	P35727	Biogenesis of lysosome-related organelles complex 1 subunit BLI1	BLI1	eleefqneIKIKtvvnnrrq	97	100	0.351	-1	-1	0.096	0.58	94.33	0.521	HHHH	cccc	0.5809334416478668	0.24598485376263157	0.3128618741753716	1	1	-1	1	1	-1	BLI1|PF17324|1|110|0						coiled-coil region|57|97|0
832	P35736	Uncharacterized protein YKL050C	YKL050C	qddqegseIRVRdsndsnts	901	904	0.888	-1	-1	0.598	0.911	39.59	0.813	----	----	0.9690352811986959	0.0569422	0.0429824	0.9833032349552866	0.00245813	0	1	1	-1
833	P35843	Protein HES1	HES1	vkpyghviLKIKdetylitt	187	190	0.168	-1	0.41054759305388816	0.033	0.194	97.987	0.205	EEET	DDDD	0.6763145287736694	0.24532205624929584	0.4048486003589843	0.7845749454961999	0.2035630731527717	0.33107958747959937	0.6208222067968039	0.2705638823388963	0.34419195064923863	Oxysterol_BP|PF01237|10|382|0												Disorder:0.19 (AF disorder);Surface accessibility:20.49%;AF2 structural classification:Domain
834	P35845	Oxysterol-binding protein homolog 1	SWH1	svaiskplLKLKlldalrqg	16	19	0.091	-1	0.315849	0.261	0.406	87.515	0.157	HHHH	DDDD	0.00775765	0.0876517	0.7485936667308798	0.4008784667410937	0.1728950424033783	0.24455785315288628	0.5933019516253221	0.15278191969722277	0.0913013				5H28|1.5|X-ray|A|12|274|0;5H2C|3.51|X-ray|A|7|274|0					helix|13|26|0				Surface accessibility:15.66%;AF2 structural classification:Domain
835	P35995	Uncharacterized transcriptional regulatory protein YKL222C	YKL222C	dillykttLRLRnimkqiha	405	408	0.045	-1	-1	0.076	0.346	97.435	0.159	HHHH	DDDD	0.0024774	0.28686427387962127	0.4667606756504088	0.00377119	0.34528830174316993	0.28726929422019903	1	1	-1	Fungal_trans|PF04082|199|480|0												Disorder:0.35 (AF disorder);Surface accessibility:15.95%;AF2 structural classification:Domain
836	P35999	Mitochondrial intermediate peptidase	OCT1	qvkrlshlIKLRailanlmh	319	322	0.132	-1	0.1760337375170629	0.028	0.236	98.18	0.076	HHHH	DDDD	0.46747321052806934	0.24938830761792743	0.47387077670815647	0.3563248522292584	0.23021667278208968	0.4251572530873693	0.13012742239815125	0.23016727102965934	0.39020526217207857	Peptidase_M3|PF01432|287|765|0												Disorder:0.24 (AF disorder);Surface accessibility:7.61%;AF2 structural classification:Domain
837	P36003	Nitrogen network kinase 1	NNK1	gvgrvikiVKFKghqnikkh	480	483	0.175	-1	-1	0.131	0.272	82.252	0.159	EE-T	DDDD	0.7492587299088725	0.13030417134082356	0.41910263069810605	0.958004	0.0817887	0.10695670511409046	1	0	0	Pkinase|PF00069|449|626|0;Protein kinase|P36003|449|912|0						binding site:ATP|478|478|-2						Disorder:0.27 (AF disorder);Surface accessibility:15.88%;AF2 structural classification:Domain
838	P36006	Myosin-3	MYO3	kylglqenVRIRragfayrq	635	638	0.142	-1	0.23543393008922087	0.152	0.183	82.11	0.155	HHHH	DDDD	0.2606322613454284	0.034207524443568255	0.9757859258175794	0.3804917802718153	0.11502300984204125	0.9004656502363485	0.3026504716830671	0.34773902514839544	0.637055	Myosin_head|PF00063|38|702|0;Myosin motor|P36006|36|715|0												Disorder:0.18 (AF disorder);Surface accessibility:15.53%;AF2 structural classification:Domain
839	P36006	Myosin-3	MYO3	ekkggnkyVKLRdygtklla	757	760	0.23	-1	0.3943193661697669	0.184	0.424	86.27	0.275	HHHH	DDDD	0.5720859078340892	0.37013883683815973	0.5004368107204429	0.538599	0.3394847849250371	0.4556373219647052	0.7457812347426378	0.2206129090910636	0.2596039231896825	Myosin_TH1|PF06017|760|955|0;IQ 2|P36006|740|765|0												Surface accessibility:27.53%;AF2 structural classification:Domain
840	P36007	L-threo-3-hydroxyaspartate ammonia-lyase	SRY1	enfqrvgaFKFRgamnavsk	52	55	0.195	-1	0.0321262	0.019	0.163	98.64	0.047	THHH	DDDD	0.10181822609321939	0.1615856841023801	0.880006	0.13384475867039006	0.24960834702827062	0.793371	0.0110316	0.24422709762853367	0.7856238016886412	PALP|PF00291|16|305|0		Other|||N6-(pyridoxal phosphate)lysine|P36007|53|53|0										Disorder:0.16 (AF disorder);Surface accessibility:4.73%;AF2 structural classification:Domain
841	P36009	Probable ATP-dependent RNA helicase DHR2	DHR2	lksrasdlLKMRetlpvyqh	75	78	0.485	-1	0.403112	0.124	0.406	89.112	0.359	HHHH	DDDD	0.0829236	0.353051	0.5279875101696598	0.034854378486586415	0.29560239140831446	0.4910731969790336	0.5669707759336801	0.31917805628072754	0.1878260771333483	DEAD|PF00270|84|247|6												Surface accessibility:35.9%;AF2 structural classification:Domain
842	P36009	Probable ATP-dependent RNA helicase DHR2	DHR2	sirgfknvIRVRdqlrvyck	608	611	0.037	-1	0.29031724127960806	0.131	0.273	91.157	0.188	HHHH	DDDD	0.20856914629182394	0.24952851194895936	0.4835041507571138	0.13306781945283563	0.24215085812525922	0.3233786134034714	0.16304548284258868	0.28556229538681127	0.22764475728049563	HA2|PF04408|477|600|-8												Disorder:0.27 (AF disorder);Surface accessibility:18.84%;AF2 structural classification:Domain
843	P36015	Synaptobrevin homolog YKT6	YKT6	dvtetndaLKMKqldtyisk	120	123	0.303	-1	0.3715521157840083	0.153	0.418	85.445	0.313	G--T	DDDD	0.9698515074897225	0.18310482533399822	0.333713	0.9526408846207836	0.19084716631115797	0.1942619681465861	0.9847423299786446	0.10771553086507368	0.0982573	Longin|PF13774|44|124|0;Longin|P36015|7|129|0			1H8M||NMR|A|1|140|0;1IOU||NMR|A|1|140|0;3BW6|2.5|X-ray|A|1|140|0					turn|110|112|-8;helix|118|120|0;helix|124|131|1				Surface accessibility:31.33%;AF2 structural classification:Domain
844	P36022	Dynein heavy chain, cytoplasmic	DYN1	qihdisvnFRLKleqaesef	483	486	0.146	-1	0.28002793296089384	-1	-1	-1	-1		----	0.9394026375827261	0.051181391115731584	0.047649832528124735	0.8831828682971165	0.11238615978287314	0.0752785	0.9335190176587953	0.0759747	0.0393558	DHC_N1|PF08385|219|767|0			5AFR|5.0|X-ray|A:B|1|557|0			region of interest:Stem|1|1757|0;coiled-coil region|486|508|0						Disorder:0.15 (IUPred disorder);Surface accessibility:28.0%
845	P36022	Dynein heavy chain, cytoplasmic	DYN1	pteklsylVKFKplmelcpr	527	530	0.089	-1	-1	-1	-1	-1	-1		----	0.14035677973625493	0.2422384603155735	0.29546886490270224	0.0939613	0.35746113313821637	0.3586845787561321	0.9496465557623975	0.0340398	0.014112788068428566	DHC_N1|PF08385|219|767|0			5AFR|5.0|X-ray|A:B|1|557|0			region of interest:Stem|1|1757|0						Disorder:0.09 (IUPred disorder)
846	P36022	Dynein heavy chain, cytoplasmic	DYN1	plmelcprIKVKvlenqqil	539	542	0.062	-1	-1	-1	-1	-1	-1		----	0.6937849212157354	0.20696259964063038	0.1451184397249519	0.49246711659781384	0.24301258605471932	0.19061533536416436	0.16069366651389128	0.26789789811347153	0.15488618410153981	DHC_N1|PF08385|219|767|0			5AFR|5.0|X-ray|A:B|1|557|0			region of interest:Stem|1|1757|0;coiled-coil region|542|566|0						Disorder:0.06 (IUPred disorder)
847	P36022	Dynein heavy chain, cytoplasmic	DYN1	tltfnslvIKLKddiqncie	933	936	0.057	-1	0.244483	-1	-1	-1	-1		----	0.1546282696492727	0.25978571943961115	0.17532258469115652	0.7980359025333363	0.1982846701733349	0.0889822	0.9185802353703548	0.0745408	0.034962							region of interest:Stem|1|1757|0;coiled-coil region|932|959|0						Disorder:0.06 (IUPred disorder);Surface accessibility:24.45%
848	P36022	Dynein heavy chain, cytoplasmic	DYN1	svmraltkLKVRfpshfvyi	1107	1110	0.063	-1	0.24910817271839336	-1	-1	-1	-1		----	0.9056902964427768	0.1298770630514771	0.11568990844863394	0.9376874102019872	0.0851932	0.058312617563582664	0.9894400598595693	0.00439487	0							region of interest:Stem|1|1757|0						Disorder:0.06 (IUPred disorder);Surface accessibility:24.91%
849	P36022	Dynein heavy chain, cytoplasmic	DYN1	skywkevdMKIKglldklnk	1678	1681	0.074	-1	-1	-1	-1	-1	-1		----	0.9461298802483931	0.10297722430048648	0.0760359	0.8750176861141796	0.10519229019233742	0.0990404	0.9415614868531055	0.033404107616115036	0.056258899786774216				3J67|34.0|EM|A|1554|4092|0;3J68|30.0|EM|A|1554|4092|0;3QMZ|6.0|X-ray|A:B|1364|4092|0;4AI6|3.4|X-ray|A:B|1364|4092|0;4AKG|3.3|X-ray|A:B|1364|4092|0;4AKH|3.6|X-ray|A:B|1364|4092|0;4AKI|3.7|X-ray|A:B|1364|4092|0;5VH9|7.7|EM|A|1448|4092|0;5VLJ|10.5|EM|A|1448|4092|0			region of interest:Stem|1|1757|0;coiled-coil region|1681|1705|0		helix|1669|1688|0				Disorder:0.07 (IUPred disorder)
850	P36022	Dynein heavy chain, cytoplasmic	DYN1	iklnteykLKLKnlekrlle	3557	3560	0.109	-1	-1	-1	-1	-1	-1		----	0.38467530475444345	0.26711505518871936	0.38942187687692326	0.5263527031541244	0.2862208780297447	0.24251334172727967	0.4078234536349572	0.22162186424065886	0.36884964248262864	AAA_9|PF12781|3377|3597|0			3J67|34.0|EM|A|1554|4092|0;3J68|30.0|EM|A|1554|4092|0;3QMZ|6.0|X-ray|A:B|1364|4092|0;4AI6|3.4|X-ray|A:B|1364|4092|0;4AKG|3.3|X-ray|A:B|1364|4092|0;4AKH|3.6|X-ray|A:B|1364|4092|0;4AKI|3.7|X-ray|A:B|1364|4092|0;4W8F|3.54|X-ray|A:B|3292|4092|0;5VH9|7.7|EM|A|1448|4092|0;5VLJ|10.5|EM|A|1448|4092|0			region of interest:AAA 5|3370|3599|0;coiled-coil region|3532|3608|0		helix|3539|3572|0				Disorder:0.11 (IUPred disorder)
851	P36023	Oleate activated transcription factor 3	OAF3	dmtgfkfqMRIKemqefldm	771	774	0.128	-1	-1	0.198	0.412	91.843	0.412	--HH	DDDD	0.9872127072834644	0.031583704653269346	0.0327366	0.9566562479897549	0.00500391	0	1	1	-1													Surface accessibility:41.16%;AF2 structural classification:Domain
852	P36024	Phosphopantothenoylcysteine decarboxylase subunit SIS2	SIS2	gatgslsvFKIKpmikklee	277	280	0.259	-1	0.2740594597719005	0.05	0.211	94.248	0.266	GGHH	DDDD	0.4946697391877838	0.23702721244924968	0.5015193023895913	0.2765409980708927	0.2639810356696703	0.33590744703755676	0.0845136	0.24982977246918006	0.31483156787244976	Flavoprotein|PF02441|264|488|0												Disorder:0.21 (AF disorder);Surface accessibility:26.59%;AF2 structural classification:Domain
853	P36025	Uncharacterized protein YOR062C	YOR062C	vsttwrllLKMRkhkllrlp	50	53	0.067	-1	-1	0.272	0.392	73.99	0.291	HHHH	DDDD	0.9247708379489866	0.0514497	0.10255182419177654	0.8373944005734384	0.1909586039077059	0.17063142646983678	1	1	-1													Disorder:0.39 (AF disorder);Surface accessibility:29.15%;AF2 structural classification:Domain
854	P36026	Ubiquitin carboxyl-terminal hydrolase 11	UBP11	dikqfysqLRLKnlrglldh	27	30	0.033	-1	-1	0.137	0.293	73.683	0.286	HHTS	DDDl	0.623838	0.1883581166413388	0.11923525407862086	1	0	0	0.0292982	0.33557759233552753	0.0644017													Disorder:0.29 (AF disorder);Surface accessibility:28.63%;AF2 structural classification:Domain
855	P36027	Cell wall integrity sensor MID2	MID2	meqsslfdVRIRdsdsvlpn	322	325	0.333	-1	-1	0.498	0.853	53.218	0.805	----	----	0.9381018962968047	0.1590764861774804	0.0467631	1	1	-1	1	1	-1	Mid2|PF04478|178|329|0		Phosphorylation|||Phosphoserine|P36027|327|327|2;Phosphorylation|||Phosphoserine|P36027|329|329|4					topological domain:Cytoplasmic|246|376|0
856	P36029	Polyamine transporter TPO5	TPO5	rrairsapVKIRykfgwfin	459	462	0.012	-1	-1	0.114	0.267	83.642	0.178	S-B-	DDDD	0.6602350740117757	0.22147797180410567	0.4084203730711273	0.9581763913450805	0.042506209709398585	0.10328000315257438	0.9752914493639727	0.0785479	0.0569457	AA_permease|PF00324|59|532|0							topological domain:Cytoplasmic|450|464|0;transmembrane region:Helical|465|486|3					Disorder:0.27 (AF disorder);Surface accessibility:17.83%;AF2 structural classification:Domain
857	P36034	Protein COS9	COS9	pssnwhiaIRMRgdgvkdrs	24	27	0.088	-1	-1	0.601	0.774	32.398	0.787	----	----	1	0	0	1	1	-1	1	1	-1
858	P36038	Cytochrome b termination protein 1	CBT1	fnsmpnvpVRLKlhtigini	159	162	0.149	-1	-1	0.213	0.272	78.595	0.193	--EE	llDD	0.1944509671429663	0.26148502562203696	0.24579224631736443	1	1	-1	1	1	-1													Disorder:0.27 (AF disorder);Surface accessibility:19.3%;AF2 structural classification:Domain
859	P36044	Protein MNN4	MNN4	hrrflsglLRVKhyplrril	18	21	0.024	-1	-1	0.471	0.596	46.713	0.759	TT--	ss--	0.2275448957197765	0.2597587831966097	0.10046752109332704	0.7595069360299583	0.21529396848803337	0.036369447035830844	0.020944750388145146	0.25575317425331084	0.22181								topological domain:Cytoplasmic|1|27|0;transmembrane region:Helical: Signal-anchor for type II membrane protein|28|48|7
860	P36047	Protein phosphatase 1 regulatory subunit SDS22	SDS22	vevidlvhLKIKsledlnly	52	55	0.057	-1	0.32641177779861563	0.037	0.368	95.562	0.431	S---	DDDD	0.18279216522141645	0.29992032809079777	0.6839097603367896	0.7983360586761625	0.19551505998529561	0.2912999111139218	0.2742549100001018	0.20847372936538727	0.2956893749470546			Phosphorylation|||Phosphoserine|P36047|56|56|1										Disorder:0.37 (AF disorder);Surface accessibility:43.07%;AF2 structural classification:Domain
861	P36049	rRNA-processing protein EBP2	EBP2	makgFKLKellshqke	5	8	0.515	-1	-1	0.198	0.627	74.183	0.7	HHHH	CCCC	0.00210107	0.27672659294483515	0.5402929734089768	0.00432293	0.2745683990662588	0.37879482361658035	0.9689064813595314	0.00968068	0				5Z3G|3.65|EM|b|1|427|0;6ELZ|3.3|EM|J|1|427|0;6EM1|3.6|EM|J|1|427|0;6EM3|3.2|EM|J|1|427|0;6EM4|4.1|EM|J|1|427|0;6EM5|4.3|EM|J|1|427|0
862	P36057	Signal recognition particle receptor subunit beta	SRP102	tlvdfpghVKLRyklsdylk	92	95	0.089	-1	0.2920762699760933	0.054	0.286	94.36	0.402	GGGT	DDDD	0.12532967842451345	0.3103115256444742	0.5437052731787346	0.021731252390190168	0.269569	0.6376571100559756	0.0502164	0.24954070349014515	0.49541593550202323	SRPRB|PF09439|36|221|0			1NRJ|1.7|X-ray|B|31|244|0;2GED|2.2|X-ray|A:B|36|183|0			binding site:GTP: via amide nitrogen|90|90|-2		strand|84|87|-5;helix|92|95|0;helix|96|105|1				Disorder:0.29 (AF disorder);Surface accessibility:40.17%;AF2 structural classification:Domain
863	P36066	Protein MRG3-like	YKL133C	lnskrkqeLKIKepeseqcv	264	267	0.373	-1	-1	0.416	0.42	37.615	0.423	----	LLLL	0.865245	0.0944461	0.10583433034479654	0.792008	0.13446332626861862	0.0463209	1	1	-1													Surface accessibility:42.29%
864	P36070	RNA polymerase I-specific transcription initiation factor RRN3	RRN3	lvnytsnlLKLRgycselgf	216	219	0.036	-1	0.260659	0.039	0.205	96.857	0.119	HHHH	DDDD	0.7228377964836588	0.24746639268522197	0.37363023654727384	0.3927165825495104	0.23404315896127156	0.34654444769423487	0.2223272763079755	0.27677526926350837	0.3224122219944678	RRN3|PF05327|45|618|0			3TJ1|2.85|X-ray|A:B|1|627|0;5G5L|4.8|EM|O|1|627|0;5N5Y|7.7|EM|O|1|627|0;5N5Z|7.7|EM|O|1|627|0;5N60|7.7|EM|O|1|627|0;5N61|3.4|EM|O|1|627|0;5OA1|4.4|EM|O|1|627|0;6RQH|3.7|EM|O|1|627|0;6RQL|2.9|EM|O|1|627|0;6RQT|4.0|EM|O|1|627|0;6RRD|3.1|EM|O|1|627|0;6RUI|2.7|EM|O|1|627|0;6RUO|3.5|EM|O|1|627|0;6RWE|3.0|EM|O|1|627|0;6TPS|3.54|EM|O|1|627|0					helix|205|220|0;helix|227|245|8;strand|223|225|4				Disorder:0.2 (AF disorder);Surface accessibility:11.87%;AF2 structural classification:Domain
865	P36071	Putative uncharacterized protein YKL123W	YKL123W	ttmrtlvaMKIRhywkmmai	40	43	0.038	-1	-1	-1	-1	-1	-1		----	1	1	-1	1	1	-1	1	1	-1													Disorder:0.04 (IUPred disorder)
866	P36075	Ubiquitin-binding protein CUE2	CUE2	dfkkdvdtFKVKrspnttvr	178	181	0.454	-1	-1	0.584	0.766	33.102	0.805	----	LLLL	0.9740065695645392	0.026050027324369757	0.022757371462265225	1	0	0	1	1	-1
867	P36077	Sulfiredoxin	SRX1	lppvdvlgVRVKgqtlyyaf	70	73	0.152	-1	-1	0.096	0.308	92.59	0.44	EEET	DDDD	0.7551134618156592	0.2661010755386011	0.36271257531783757	0.9307542639398555	0.15567870430475694	0.19406434391163135	0.9073632151775444	0.12359052809961121	0.13338114076932742	ParBc|PF02195|11|126|0												Disorder:0.31 (AF disorder);Surface accessibility:44.0%;AF2 structural classification:Domain
868	P36078	Helper of Tim protein 13	HOT13	hlpkdviaIRFKccdkyyac	29	32	0.005	-1	-1	0.019	0.242	98.4	0.145	EEET	DDDD	0.3319485910793359	0.2525535472832101	0.5499267462217985	0.27335055514504836	0.22827088664285733	0.4146172883833656	1	1	-1	zf-CHY|PF05495|17|95|0;CHY-type|P36078|10|94|0												Disorder:0.24 (AF disorder);Surface accessibility:14.53%;AF2 structural classification:Domain
869	P36080	Ribosomal RNA-processing protein 14	RRP14	kamlqaegIKIRddekllrk	338	341	0.452	-1	-1	0.074	0.468	87.885	0.402	----	DDDD	0.8587750051531915	0.26547369225211764	0.3588677977757011	0.47762547641250275	0.2763462062655858	0.45329772226174136	0.3406205279918105	0.2407228507154475	0.4329905561581082	SURF6|PF04935|199|400|0			6C0F|3.7|EM|8|1|434|0			coiled-coil region|293|360|0						Surface accessibility:40.21%;AF2 structural classification:Domain
870	P36080	Ribosomal RNA-processing protein 14	RRP14	rqkrreenLRIRkdnkgkkr	387	390	0.819	-1	-1	0.082	0.553	93.072	0.446	HHHH	DDDD	0.2729330007395359	0.29434390475286576	0.6152534786963424	0.17825325961090077	0.31330783080349656	0.4862685194131934	0.3502055772652613	0.291527	0.3285995890250404	SURF6|PF04935|199|400|0			6C0F|3.7|EM|8|1|434|0									Surface accessibility:44.61%;AF2 structural classification:Domain
871	P36082	Putative platinum sensitivity protein 1	PSY1	lktsaemmMKMKimwtiara	34	37	0.061	-1	-1	-1	-1	-1	-1		CCCC	1	1	-1	1	1	-1	1	1	-1													Disorder:0.06 (IUPred disorder)
872	P36083	Uncharacterized protein YKL075C	YKL075C	yvnslnpwVKVKlflllvtl	121	124	0.051	-1	-1	0.149	0.344	89.192	0.3	HHHH	DDDD	0.44101706133955676	0.28167226935315914	0.6790605417241937	1	1	-1	1	1	-1													Disorder:0.34 (AF disorder);Surface accessibility:30.04%;AF2 structural classification:Domain
873	P36084	Splicing factor MUD2	MUD2	asgagniyIKFKtleaakha	483	486	0.137	-1	-1	0.121	0.352	95.278	0.181	EEES	DDDD	0.18850282854092157	0.18561375592932677	0.5349132728045274	0.21876338489335972	0.28011541851744837	0.48865951070610564	0.18445263298218695	0.19548720559953353	0.5643760075712224	RRM|P36084|424|511|0												Disorder:0.35 (AF disorder);Surface accessibility:18.11%;AF2 structural classification:Domain
874	P36085	Protein STB6	STB6	sktsnkdiFKFKkvvkstvq	356	359	0.252	-1	-1	0.451	0.55	46.725	0.717	HHHH	LLLL	0.3319854199521131	0.21214874652000032	0.4490667839372551	0.9689740638325872	0.025072048216153137	0.079517	0.9865229431333361	0.00204216	0
875	P36094	Spindle pole body component SPC42	SPC42	vqqnkelnFKLRekqneife	74	77	0.471	-1	-1	0.044	0.533	96.055	0.529	HHHH	CCCC	0.6691445447769522	0.23801925510533775	0.30458461539069015	1	1	-1	1	1	-1	Spc42p|PF11544|63|136|0			2Q6Q|1.97|X-ray|A:B|65|138|0;6OEI|2.58|X-ray|A|11|130|0			coiled-coil region|60|137|0		helix|68|124|0
876	P36095	Vacuolar protein-sorting-associated protein 24	VPS24	tsraqldsVRMKideairmn	88	91	0.392	-1	0.29452697513189163	0.153	0.406	92.435	0.352	HHHH	DDDD	0.6258305768210893	0.2082790576109481	0.4519121363269471	0.3961713472297553	0.29975986639801744	0.4263093391214919	0.2762745019840307	0.3691884552602358	0.35661456302272687	Snf7|PF03357|19|190|0			6ZH3|3.2|EM|A:B:C:D|1|224|0									Surface accessibility:35.18%;AF2 structural classification:Domain
877	P36097	TEL2-interacting protein 1	TTI1	msklpshlVKLKevvnedlh	379	382	0.289	-1	-1	0.084	0.268	91.815	0.243	HHHH	DDDD	0.6481631028661857	0.2612885891480604	0.14233560365524892	0.9605990431110246	0.031252	0.0238338	0.5297399653784844	0.23746294231387322	0.15767976224593316													Disorder:0.27 (AF disorder);Surface accessibility:24.32%;AF2 structural classification:Domain
878	P36097	TEL2-interacting protein 1	TTI1	prlsedmsLKLKkftyhmgs	485	488	0.157	-1	-1	0.202	0.246	86.95	0.179	HHHH	DDDD	0.010822273142389947	0.23792908308191926	0.2154	0.025621360545129878	0.2742033683871772	0.15737287441268738	0.5831869923176047	0.15461058055424268	0.0985021													Disorder:0.25 (AF disorder);Surface accessibility:17.89%;AF2 structural classification:Domain
879	P36099	Putative uncharacterized protein YKL030W	YKL030W	gmssiiffLKIKkkivqiyi	42	45	0.001	-1	-1	-1	-1	-1	-1		----	1	1	-1	1	1	-1	1	1	-1													Disorder:0.0 (IUPred disorder)
880	P36101	tRNA threonylcarbamoyladenosine dehydratase 2	TCD2	delsalkdFRVRilpvlgtm	290	293	0.14	-1	-1	0.371	0.441	43.7	0.466	--S-	LLLL	0.10582151759295064	0.020403150171670104	0.9718777895832469	0.0533579	0.0326577	0.9016050912747583	0.0706216	0.11516629265911493	0.4955212743723856	ThiF|PF00899|64|347|0							transmembrane region:Helical: Name=3|294|314|1					Surface accessibility:46.62%
881	P36102	PAN2-PAN3 deadenylation complex subunit PAN3	PAN3	skinctnlIKFRdifqttkf	355	358	0.032	-1	0.1921699896819085	0.083	0.276	94.405	0.178	--EE	DDDD	0.9390048850895848	0.13023836835224234	0.14015651373046153	0.9298104099907394	0.0772754	0.12109943472402278	0.5955760105075569	0.22242015097892864	0.20754045126404927				4XR7|3.8|X-ray|B:C:E:F:H:I:K:L|226|679|0			region of interest:Pseudokinase domain|275|548|0						Disorder:0.28 (AF disorder);Surface accessibility:17.83%;AF2 structural classification:Domain
882	P36104	COMPASS component SWD2	SWD2	vsinkpnlLKFKhvksfqpq	12	15	0.299	-1	-1	0.182	0.446	94.458	0.316	TTEE	DDDD	0.7877568977702374	0.1428441015113192	0.29039960300045414	0.7701847173775379	0.19559958785385143	0.18853507363193847	0.7063713095782571	0.19895232095135082	0.18860638671426877	WD40|PF00400|14|55|0												Surface accessibility:31.55%;AF2 structural classification:Domain
883	P36111	Uncharacterized protein YKR015C	YKR015C	ahglvreyLKIKlnisphge	493	496	0.463	-1	-1	0.763	0.853	20.442	0.797	----	----	0.9273038012892636	0.0452514	0.0501546	1	1	-1	1	1	-1
884	P36111	Uncharacterized protein YKR015C	YKR015C	ihfkdvvtVKFRdfkakfrk	552	555	0.256	-1	-1	0.764	0.834	23.385	0.789	---S	---S	0.000626084	0.2638952253841969	0.5381470231944989	1	1	-1	1	1	-1
885	P36114	IML2-like protein YKR018C	YKR018C	mmeaakaiLKLRksyymlqe	156	159	0.114	-1	-1	0.156	0.332	87.377	0.313	HHHH	DDDD	0.013170007065992672	0.21122774049541077	0.7996444099716453	0.00364712	0.24963973344209736	0.643041	0.00398876	0.2504904259561001	0.5415491900297925	DUF3808|PF10300|36|629|0												Disorder:0.33 (AF disorder);Surface accessibility:31.34%;AF2 structural classification:Domain
886	P36114	IML2-like protein YKR018C	YKR018C	mdsidvskIRMRqvkslmif	443	446	0.07	-1	-1	0.048	0.195	90.422	0.23	-S-H	DDDD	0.30459738443878254	0.34359975049148117	0.5273777733871079	0.47272304258218245	0.2717916616926994	0.24717375818518222	0.5528550309677125	0.24056730985544536	0.2053848635623406	DUF3808|PF10300|36|629|0												Disorder:0.2 (AF disorder);Surface accessibility:23.02%;AF2 structural classification:Domain
[truncated: 1,780 more rows]

## Sheet: Supplementary Table 6C
InstanceId	ProteinAcc	ProteinName	GeneName	Hit	SeqStart	SeqStop	IUPred	Anchor	SA	pLDDT	Accessibility	pLDDT_raw	Accessibility_raw	SS_alphafold	AF_SS_classification	Conservation budding_yeasts (score)	Conservation budding_yeasts (var)	Conservation_WCS_budding_yeasts (avg)	Conservation fungi (score)	Conservation fungi (var)	Conservation_WCS_fungi (avg)	Conservation qfo (score)	Conservation qfo (var)	Conservation_WCS_qfo (avg)	Domain	Motif	Modification	Structure	SNP	Mutagenesis	Region	Topology	SecondaryStructure	Isoform	Switch	Other	Warnings
[truncated: 3,961 more rows]

[truncated: 2 more sheets: Supplementary Table 6D, Supplementary Table 6E]
