# Supplementary material for: The extra-terminal domain drives the role of BET proteins in transcription
Source: Nucleic Acids Res. 2026 Jul 16;54(13):gkag717. doi: 10.1093/nar/gkag717 (PMC13373324; doi:10.1093/nar/gkag717)
Supplement: gkag717_Supplemental_Files [file gkag717_supplemental_files.zip › TableS7.xlsx]

## Sheet: Supplementary Table 7A
Supplementary Table 7	Description
A	Index describing data contained in Supplementary Table 7.
B	Data for the top-ranked models of 2416 ETMs folded with the Bdf1 ET domain using AlphaFold2. Confidence metrics were calculated using ipSAE. Two ETMs could not be folded with the Bdf1 ET domain using AlphaFold2.
C	Data for the top-ranked models of 2418 ETMs folded with the Bdf1 ET domain using ColabFold. Confidence metrics were calculated using ipSAE.
D	Combined data for the top-ranked models of 2416 ETMs folded with the Bdf1 ET domain using AlphaFold2 and ColabFold.
E	Combined data for 770 high-confidence ETMs folded with the Bdf1 ET domain using AlphaFold2 and ColabFold. High-confidence ETMs have an Alphafold RSA ≥ 0.24 and a FoldScore = 1.
F	Genes encoding 596 proteins containing high-confidence ETMs.
G	ETMs predicted to establish an interfacial β-sheet comprised of more than two strands using AlphaFold2.
H	ETMs predicted to establish an interfacial β-sheet comprised of more than two strands using ColabFold.
.

## Sheet: Supplementary Table 7B
ETM	Motif	Motif_plus_flanking	AlphaFold2_model	AlphaFold2_pSAE	AlphaFold2_ipTM_af	AlphaFold2_pDockQ	AlphaFold2_pDockQ2	AlphaFold2_LIS	Chain_A_strand_start	Chain_A_strand_stop	Chain_B_strand_start	Chain_B_strand_stop	Sheet_ID	Chain_A_residues_in_sheet	Chain_B_residues_in_sheet	Sheet_orientation	ETM_sheet_overlap	Conditional_sheet
AAR2_ETM1	KIVRK	fvqmdkirKIVRKdenqfsyv	AAR2_ETS1_unrelaxed_rank_001_model_4_multimer_v3_pred_0	0.1448	0.4219	0.1935	0.2517	0.3633	42	46	8	12	A	5	5	antiparallel	overlaps by at least three residues	antiparallel
ABD1_ETM1	IKLR	akrnlspiIKLRnfnnaiky	ABD1_ETS1_unrelaxed_rank_001_model_2_multimer_v3_pred_2	0.3531	0.5755	0.2352	0.3394	0.488	43	46	8	11	A	4	4	antiparallel	overlaps by at least three residues	antiparallel
ABF1_ETM1	FVLKK	rittykarFVLKKkkmgeynd	ABF1_ETS1_unrelaxed_rank_001_model_5_multimer_v3_pred_3	0.6069	0.6926	0.3287	0.5829	0.5883	42	46	6	10	A	5	5	antiparallel	no overlap or overlap is less than three residues	none
ACE2_ETM1	KVFKR	eclypncnKVFKRrynirshi	ACE2_ETS1_unrelaxed_rank_001_model_5_multimer_v3_pred_1	0.2477	0.4588	0.1747	0.2371	0.4086	42	46	12	16	A	5	5	antiparallel	no overlap or overlap is less than three residues	none
ACE2_ETM2	VLMKM	iardkdgsVLMKMeeqlrddm	ACE2_ETS2_unrelaxed_rank_001_model_3_multimer_v3_pred_2	0.0955	0.3668	0.0859	0.0674	0.2897	45	46	11	12	a	2	2	less than three paired residues	no overlap or overlap is less than three residues	none
ACM1_ETM1	KVVRK	stddvsekKVVRKlsfhvyed	ACM1_ETS1_unrelaxed_rank_001_model_4_multimer_v3_pred_1	0.6311	0.713	0.4525	0.7129	0.5894	42	46	13	17	a	5	5	parallel	no overlap or overlap is less than three residues	none
ACS1_ETM1	RLLKR	fyvaptalRLLKRagdsyien	ACS1_ETS1_unrelaxed_rank_001_model_4_multimer_v3_pred_2	0.4539	0.5981	0.2851	0.5006	0.5451	42	45	6	9	A	4	4	antiparallel	no overlap or overlap is less than three residues	none
ACS1_ETM3	RILRK	trsgkimrRILRKilagesdq	ACS1_ETS3_unrelaxed_rank_001_model_2_multimer_v3_pred_0	0.0422	0.401	0.0878	0.129	0.3118	none	none	none	none	none	none	none	none	none	none
ACS2_ETM1	RLIKR	fyvaptalRLIKRvgeaeiak	ACS2_ETS1_unrelaxed_rank_001_model_1_multimer_v3_pred_2	0.549	0.6655	0.2912	0.5751	0.5519	42	46	7	11	A	5	5	antiparallel	overlaps by at least three residues	antiparallel
ACS2_ETM3	RVLRK	trsgkimrRVLRKvasneaeq	ACS2_ETS3_unrelaxed_rank_001_model_4_multimer_v3_pred_1	0.0559	0.3503	0.119	0.1608	0.3166	42	46	5	9	A	5	5	antiparallel	no overlap or overlap is less than three residues	none
ACT1_ETM1	MKVK	italapssMKVKiiapperk	ACT1_ETS1_unrelaxed_rank_001_model_4_multimer_v3_pred_0	0.5061	0.626	0.2914	0.5271	0.5469	42	46	10	14	A	5	5	antiparallel	overlaps by at least three residues	antiparallel
ADE3_ETM1	VRMK	nrpdsatyVRMKrkaaeeag	ADE3_ETS1_unrelaxed_rank_001_model_3_multimer_v3_pred_1	0.5213	0.6305	0.2938	0.4766	0.5513	42	46	8	12	A	5	5	antiparallel	overlaps by at least three residues	antiparallel
ADE8_ETM1	LVVKK	eevdkgepLVVKKleiipgee	ADE8_ETS1_unrelaxed_rank_001_model_3_multimer_v3_pred_1	0.1011	0.4083	0.1297	0.2372	0.3474	44	46	13	15	A	3	3	antiparallel	no overlap or overlap is less than three residues	none
ADH5_ETM1	VVVKL	igghegagVVVKLgsnvkgwk	ADH5_ETS1_unrelaxed_rank_001_model_1_multimer_v3_pred_3	0.2963	0.4944	0.1511	0.2933	0.4373	42	46	8	12	A	5	5	antiparallel	overlaps by at least three residues	antiparallel
ADH6_ETM1	KVVKL	vvgheivgKVVKLgpksnsgl	ADH6_ETS1_unrelaxed_rank_001_model_2_multimer_v3_pred_3	0.1191	0.4004	0.0816	0.1547	0.3524	45	46	7	8	A	2	2	less than three paired residues	no overlap or overlap is less than three residues	none
ADR1_ETM1	LIIKF	qgyyycfiLIIKFlldfeatp	ADR1_ETS1_unrelaxed_rank_001_model_2_multimer_v3_pred_1	0.103	0.4079	0.1067	0.0978	0.3217	none	none	none	none	none	none	none	none	none	none
ADR1_ETM2	KLLRI	dfeatpnfKLLRIfielrsla	ADR1_ETS2_unrelaxed_rank_001_model_1_multimer_v3_pred_1	0.613	0.7018	0.3238	0.5103	0.5526	42	46	10	14	A	5	5	antiparallel	overlaps by at least three residues	antiparallel
AFI1_ETM1	FLLKI	fqpktlppFLLKIplqfnmir	AFI1_ETS1_unrelaxed_rank_001_model_4_multimer_v3_pred_1	0.5543	0.6714	0.3485	0.5646	0.572	42	46	14	18	A	5	5	antiparallel	no overlap or overlap is less than three residues	none
AFI1_ETM2	LVLKF	yiendyneLVLKFldkfvpyl	AFI1_ETS2_unrelaxed_rank_001_model_2_multimer_v3_pred_1	0.4052	0.652	0.126	0.2346	0.5554	none	none	none	none	none	none	none	none	none	none
AFT1_ETM1	FRVR	vsrfnncpFRVRatyslkrk	AFT1_ETS1_unrelaxed_rank_001_model_5_multimer_v3_pred_2	0.4801	0.6097	0.2776	0.4674	0.5469	42	46	10	14	A	5	5	antiparallel	overlaps by at least three residues	antiparallel
AFT2_ETM1	FRIR	ssrshacpFRIRaaysvrlq	AFT2_ETS1_unrelaxed_rank_001_model_2_multimer_v3_pred_1	0.4976	0.6146	0.2542	0.3998	0.5407	42	46	10	14	A	5	5	antiparallel	overlaps by at least three residues	antiparallel
AHC1_ETM1	LKIK	nkiertyqLKIKqhqqhsvl	AHC1_ETS1_unrelaxed_rank_001_model_1_multimer_v3_pred_0	0.687	0.7473	0.4107	0.7055	0.5967	42	46	8	12	A	5	5	antiparallel	overlaps by at least three residues	antiparallel
AHC1_ETM2	KLLRK	vlssslqrKLLRKrklslnss	AHC1_ETS2_unrelaxed_rank_001_model_2_multimer_v3_pred_3	0.2946	0.5114	0.0751	0.1678	0.4663	none	none	none	none	none	none	none	none	none	none
AIF1_ETM1	FRVK	gfiqveknFRVKaveagnvf	AIF1_ETS1_unrelaxed_rank_001_model_1_multimer_v3_pred_1	0.3507	0.5558	0.2181	0.2848	0.4493	43	46	2	5	A	4	4	antiparallel	no overlap or overlap is less than three residues	none
AIM44_ETM1	IKIK	lyyftslgIKIKkklrklrl	AIM44_ETS1_unrelaxed_rank_001_model_1_multimer_v3_pred_0	0.3035	0.5044	0.1648	0.3055	0.4392	42	46	8	12	A	5	5	antiparallel	overlaps by at least three residues	antiparallel
AIM44_ETM2	LVLRR	kkklrklrLVLRRrlfsynvq	AIM44_ETS2_unrelaxed_rank_001_model_4_multimer_v3_pred_3	0.6487	0.7271	0.3818	0.637	0.5981	42	46	6	10	a	5	5	parallel	no overlap or overlap is less than three residues	none
AIM44_ETM3	IMLRV	lstviaqrIMLRVqiariqny	AIM44_ETS3_unrelaxed_rank_001_model_2_multimer_v3_pred_1	0.4944	0.617	0.2664	0.5174	0.4993	42	46	2	6	A	5	5	antiparallel	no overlap or overlap is less than three residues	none
ALF1_ETM1	LKLR	tekelpnsLKLRqfkdrlyh	ALF1_ETS1_unrelaxed_rank_001_model_3_multimer_v3_pred_2	0.5628	0.6926	0.2972	0.5545	0.6396	44	46	8	10	A	3	3	antiparallel	no overlap or overlap is less than three residues	none
ALF1_ETM2	IVVKR	gvepedmeIVVKRqydnkeiy	ALF1_ETS2_unrelaxed_rank_001_model_5_multimer_v3_pred_0	0.5491	0.6596	0.3066	0.5311	0.5527	42	46	8	12	A	5	5	antiparallel	overlaps by at least three residues	antiparallel
ALG14_ETM1	LKIR	dtkdgvnlLKIRksskkplk	ALG14_ETS1_unrelaxed_rank_001_model_4_multimer_v3_pred_2	0.6951	0.7541	0.3699	0.6484	0.5946	42	46	8	12	A	5	5	antiparallel	overlaps by at least three residues	antiparallel
ALG14_ETM2	VRIR	lvqsfvhvVRIRfamcgsph	ALG14_ETS2_unrelaxed_rank_001_model_2_multimer_v3_pred_1	0.5804	0.67	0.337	0.5014	0.5673	42	46	8	12	A	5	5	antiparallel	overlaps by at least three residues	antiparallel
ALK1_ETM1	LKMR	delessaiLKMResdaslnv	ALK1_ETS1_unrelaxed_rank_001_model_5_multimer_v3_pred_2	0.5731	0.6748	0.2804	0.4159	0.5416	42	46	8	12	A	5	5	antiparallel	overlaps by at least three residues	antiparallel
ALK1_ETM2	VLLKF	ywlyylsrVLLKFgdrklgkn	ALK1_ETS2_unrelaxed_rank_001_model_3_multimer_v3_pred_2	0.5329	0.6629	0.22	0.3866	0.523	43	46	9	12	a	4	4	parallel	overlaps by at least three residues	parallel
ALK2_ETM1	LKFR	epvkdfrsLKFRsgsdfkcw	ALK2_ETS1_unrelaxed_rank_001_model_3_multimer_v3_pred_2	0.4949	0.6164	0.2523	0.356	0.5234	43	46	9	12	a	4	4	parallel	overlaps by at least three residues	parallel
ALK2_ETM2	LKVR	tshsslnkLKVRrkgntqel	ALK2_ETS2_unrelaxed_rank_001_model_4_multimer_v3_pred_0	0.6777	0.7421	0.3854	0.6802	0.6041	42	46	8	12	A	5	5	antiparallel	overlaps by at least three residues	antiparallel
ALK2_ETM3	LKLK	qvskdkiqLKLKnstslasl	ALK2_ETS3_unrelaxed_rank_001_model_2_multimer_v3_pred_1	0.1928	0.4736	0.133	0.133	0.4113	none	none	none	none	none	none	none	none	none	none
ALT2_ETM1	KVLRK	dvkfhsmkKVLRKlqhlypgk	ALT2_ETS1_unrelaxed_rank_001_model_2_multimer_v3_pred_3	0.2949	0.5673	0.2181	0.2943	0.5096	none	none	none	none	none	none	none	none	none	none
AME1_ETM1	FRLR	mdrdtklaFRLRgshsrrtd	AME1_ETS1_unrelaxed_rank_001_model_5_multimer_v3_pred_0	0.451	0.5917	0.2346	0.4188	0.5201	42	46	8	12	A	5	5	antiparallel	overlaps by at least three residues	antiparallel
AMN1_ETM1	FLLRL	gnkniddnFLLRLsqsipnlk	AMN1_ETS1_unrelaxed_rank_001_model_1_multimer_v3_pred_2	0.0326	0.3583	0.0679	0.0763	0.2682	none	none	none	none	none	none	none	none	none	none
APC1_ETM1	KVLRF	avfldrnsKVLRFyysrilss	APC1_ETS1_unrelaxed_rank_001_model_3_multimer_v3_pred_1	0.5936	0.6923	0.2958	0.5054	0.5685	42	46	10	14	a	5	5	parallel	overlaps by at least three residues	parallel
APC1_ETM2	LKLK	qnmirlenLKLKepsriqam	APC1_ETS2_unrelaxed_rank_001_model_4_multimer_v3_pred_2	0.5717	0.672	0.3599	0.5315	0.5608	43	46	3	6	A	4	4	antiparallel	no overlap or overlap is less than three residues	none
APC1_ETM3	KLIKV	smkgsmdsKLIKVisvhlvaf	APC1_ETS3_unrelaxed_rank_001_model_2_multimer_v3_pred_1	0.261	0.4693	0.152	0.3216	0.4405	43	46	11	14	A	4	4	antiparallel	overlaps by at least three residues	antiparallel
APC1_ETM4	LKIR	irfastgnLKIRnillslvd	APC1_ETS4_unrelaxed_rank_001_model_5_multimer_v3_pred_1	0.4796	0.6225	0.304	0.4593	0.5195	42	46	8	12	A	5	5	antiparallel	overlaps by at least three residues	antiparallel
APC1_ETM5	IRVK	pdfskiksIRVKmhgyfple	APC1_ETS5_unrelaxed_rank_001_model_4_multimer_v3_pred_1	0.5748	0.6716	0.2901	0.4522	0.5635	42	46	8	12	a	5	5	parallel	overlaps by at least three residues	parallel
APC11_ETM1	MKVK	MKVKinevhsvf	APC11_ETS1_unrelaxed_rank_001_model_5_multimer_v3_pred_2	0.5511	0.642	0.2648	0.6135	0.5861	42	45	2	5	a	4	4	parallel	overlaps by at least three residues	parallel
APC2_ETM1	LRIK	nhqlrppsLRIKniikvlfp	APC2_ETS1_unrelaxed_rank_001_model_2_multimer_v3_pred_0	0.6063	0.6923	0.4436	0.6281	0.6304	42	46	8	12	A	5	5	antiparallel	overlaps by at least three residues	antiparallel
APC2_ETM2	IKFK	rhyllnrnIKFKnnlrtrld	APC2_ETS2_unrelaxed_rank_001_model_5_multimer_v3_pred_2	0.5337	0.6564	0.2142	0.4316	0.5383	42	45	8	11	a	4	4	parallel	overlaps by at least three residues	parallel
APC2_ETM3	LRIR	fncfesnfLRIRtneifdic	APC2_ETS3_unrelaxed_rank_001_model_5_multimer_v3_pred_0	0.625	0.7098	0.3354	0.5168	0.5724	42	46	8	12	A	5	5	antiparallel	overlaps by at least three residues	antiparallel
APC2_ETM4	LKVK	kkspflwnLKVKgkrelnkd	APC2_ETS4_unrelaxed_rank_001_model_1_multimer_v3_pred_0	0.5417	0.6447	0.2652	0.4322	0.5528	42	46	6	10	a	5	5	parallel	no overlap or overlap is less than three residues	none
APC2_ETM5	KIVKF	rclklireKIVKFtetshsny	APC2_ETS5_unrelaxed_rank_001_model_4_multimer_v3_pred_1	0.5224	0.6577	0.3201	0.4895	0.5221	42	46	2	6	A	5	5	antiparallel	no overlap or overlap is less than three residues	none
APC4_ETM1	KLIRF	cniiddlpKLIRFvkdskrin	APC4_ETS1_unrelaxed_rank_001_model_2_multimer_v3_pred_0	0.4653	0.594	0.2853	0.4283	0.5231	42	46	10	14	A	5	5	antiparallel	overlaps by at least three residues	antiparallel
APC5_ETM1	VFLRL	ngisvptaVFLRLisptrpsl	APC5_ETS1_unrelaxed_rank_001_model_1_multimer_v3_pred_1	0.4892	0.62	0.2293	0.4012	0.5381	43	45	11	13	a	3	3	parallel	overlaps by at least three residues	parallel
APC5_ETM2	MKMR	clvnnyrsMKMRttstrrqm	APC5_ETS2_unrelaxed_rank_001_model_1_multimer_v3_pred_2	0.3745	0.611	0.2408	0.3211	0.5616	44	46	10	12	a	3	3	parallel	overlaps by at least three residues	parallel
APC5_ETM3	LRFK	vfkhtplwLRFKdnvhiqkv	APC5_ETS3_unrelaxed_rank_001_model_5_multimer_v3_pred_3	0.4815	0.6238	0.2281	0.3404	0.524	43	46	8	11	A	4	4	antiparallel	overlaps by at least three residues	antiparallel
APC5_ETM4	LKVK	kaleeddfLKVKqyllkses	APC5_ETS4_unrelaxed_rank_001_model_5_multimer_v3_pred_2	0.5982	0.6938	0.3165	0.4806	0.5425	42	46	8	12	A	5	5	antiparallel	overlaps by at least three residues	antiparallel
APC5_ETM5	LRVK	dqkinlkyLRVKylvkigdy	APC5_ETS5_unrelaxed_rank_001_model_3_multimer_v3_pred_0	0.4339	0.6107	0.2612	0.4123	0.5024	42	46	8	12	A	5	5	antiparallel	overlaps by at least three residues	antiparallel
APC5_ETM6	KIIKL	dvgirslpKIIKLideykeig	APC5_ETS6_unrelaxed_rank_001_model_5_multimer_v3_pred_1	0.5633	0.6727	0.336	0.4717	0.5467	42	46	10	14	a	5	5	parallel	overlaps by at least three residues	parallel
APC5_ETM7	LLLKL	gnplrcviLLLKLcevliqvg	APC5_ETS7_unrelaxed_rank_001_model_2_multimer_v3_pred_0	0.075	0.3921	0.1346	0.1423	0.3234	43	46	5	8	A	4	4	antiparallel	no overlap or overlap is less than three residues	none
APE2_ETM1	RFVKI	kqskltppRFVKImnrrplft	APE2_ETS1_unrelaxed_rank_001_model_1_multimer_v3_pred_1	0.5767	0.6676	0.3763	0.5758	0.5694	42	46	10	14	A	5	5	antiparallel	overlaps by at least three residues	antiparallel
APJ1_ETM1	LRLK	pgdvvitiLRLKdpnfqvin	APJ1_ETS1_unrelaxed_rank_001_model_4_multimer_v3_pred_1	0.5306	0.6462	0.3365	0.5802	0.5401	42	46	5	9	A	5	5	antiparallel	no overlap or overlap is less than three residues	none
APJ1_ETM2	KLIKL	yieghpsgKLIKLdiipgeil	APJ1_ETS2_unrelaxed_rank_001_model_5_multimer_v3_pred_1	0.5531	0.6665	0.2859	0.4799	0.5662	42	46	10	14	a	5	5	parallel	overlaps by at least three residues	parallel
APM2_ETM1	IRVK	dpsiikdyIRVKvnvprvtv	APM2_ETS1_unrelaxed_rank_001_model_4_multimer_v3_pred_2	0.5176	0.6398	0.3775	0.5839	0.5491	42	46	8	12	A	5	5	antiparallel	overlaps by at least three residues	antiparallel
APM2_ETM2	VRLK	rhvkdapmVRLKdfeikpkl	APM2_ETS2_unrelaxed_rank_001_model_1_multimer_v3_pred_2	0.5603	0.6606	0.2973	0.5296	0.5406	42	46	8	12	A	5	5	antiparallel	overlaps by at least three residues	antiparallel
APM2_ETM3	IRFK	ykidlskqIRFKanigkvvf	APM2_ETS3_unrelaxed_rank_001_model_4_multimer_v3_pred_0	0.5368	0.6443	0.2157	0.3479	0.518	42	46	8	12	a	5	5	parallel	overlaps by at least three residues	parallel
APN1_ETM1	KFVKI	lnkaiketKFVKIvlenmagt	APN1_ETS1_unrelaxed_rank_001_model_2_multimer_v3_pred_0	0.3584	0.5375	0.1609	0.2709	0.4801	43	46	11	14	a	4	4	parallel	overlaps by at least three residues	parallel
APN2_ETM2	RFLKV	eegemfrlRFLKVllrrvrnl	APN2_ETS2_unrelaxed_rank_001_model_2_multimer_v3_pred_2	0.2856	0.571	0.156	0.2541	0.5091	none	none	none	none	none	none	none	none	none	none
APS1_ETM1	IRLK	llvsrqgkIRLKkwytamsa	APS1_ETS1_unrelaxed_rank_001_model_4_multimer_v3_pred_0	0.4864	0.6005	0.2353	0.4399	0.5195	42	46	8	12	A	5	5	antiparallel	overlaps by at least three residues	antiparallel
ARB1_ETM1	KMMKL	vdaaareiKMMKLqqdkdgls	ARB1_ETS1_unrelaxed_rank_001_model_4_multimer_v3_pred_1	0.4305	0.6034	0.2459	0.5082	0.5	42	45	7	10	a	4	4	parallel	no overlap or overlap is less than three residues	none
ARG81_ETM1	IKLR	nlpcggydIKLRwskpmqfd	ARG81_ETS1_unrelaxed_rank_001_model_4_multimer_v3_pred_3	0.6154	0.7017	0.3375	0.6104	0.5757	42	46	10	14	A	5	5	antiparallel	overlaps by at least three residues	antiparallel
ARG81_ETM2	MKLR	cedfvesrMKLRpnisektk	ARG81_ETS2_unrelaxed_rank_001_model_2_multimer_v3_pred_2	0.0359	0.3776	0.0798	0.1151	0.2857	none	none	none	none	none	none	none	none	none	none
ARG82_ETM1	IFMKF	egvetlldIFMKF	ARG82_ETS1_unrelaxed_rank_001_model_4_multimer_v3_pred_1	0.3554	0.5751	0.2699	0.4242	0.537	42	46	6	10	A	5	5	antiparallel	no overlap or overlap is less than three residues	none
ARO3_ETM1	MFIKL	kglrisreMFIKLveklpiag	ARO3_ETS1_unrelaxed_rank_001_model_4_multimer_v3_pred_3	0.2826	0.5391	0.1879	0.2968	0.4809	44	46	4	6	A	3	3	antiparallel	no overlap or overlap is less than three residues	none
ARO4_ETM1	LRLK	leaaqeyaLRLKklsdelkg	ARO4_ETS1_unrelaxed_rank_001_model_4_multimer_v3_pred_2	0.2039	0.4894	0.1157	0.1965	0.4045	none	none	none	none	none	none	none	none	none	none
ARO7_ETM1	IIFKF	elvrmedsIIFKFiershfat	ARO7_ETS1_unrelaxed_rank_001_model_1_multimer_v3_pred_3	0.499	0.6245	0.205	0.4328	0.5276	42	46	8	12	A	5	5	antiparallel	overlaps by at least three residues	antiparallel
ARO80_ETM1	MKLR	ilmylcteMKLRkksylerp	ARO80_ETS1_unrelaxed_rank_001_model_2_multimer_v3_pred_3	0.1648	0.4505	0.1147	0.1478	0.3835	none	none	none	none	none	none	none	none	none	none
ARO9_ETM1	RVIRL	fltldtdaRVIRLetfskifa	ARO9_ETS1_unrelaxed_rank_001_model_4_multimer_v3_pred_3	0.3455	0.5141	0.1561	0.2834	0.4691	42	46	10	14	A	5	5	antiparallel	overlaps by at least three residues	antiparallel
ARO9_ETM2	IIIKI	mepsagmfIIIKInwgnfdrp	ARO9_ETS2_unrelaxed_rank_001_model_4_multimer_v3_pred_3	0.2825	0.5476	0.2415	0.4288	0.4572	42	46	10	14	A	5	5	antiparallel	overlaps by at least three residues	antiparallel
ARP10_ETM1	FKLK	yetvirnlFKLKmdtskiqf	ARP10_ETS1_unrelaxed_rank_001_model_3_multimer_v3_pred_2	0.4485	0.5929	0.2719	0.4742	0.5149	42	46	8	12	A	5	5	antiparallel	overlaps by at least three residues	antiparallel
ARP4_ETM1	LKFR	elnkilpsLKFRilttghti	ARP4_ETS1_unrelaxed_rank_001_model_5_multimer_v3_pred_1	0.5517	0.6588	0.2982	0.5076	0.5476	42	46	10	14	A	5	5	antiparallel	overlaps by at least three residues	antiparallel
ARP5_ETM1	KLIKR	kdkrlklnKLIKRrkeklklr	ARP5_ETS1_unrelaxed_rank_001_model_1_multimer_v3_pred_2	0.596	0.7318	0.1217	0.2602	0.6592	none	none	none	none	none	none	none	none	none	none
ARP5_ETM2	LKLR	likrrkekLKLRdemkdrks	ARP5_ETS2_unrelaxed_rank_001_model_5_multimer_v3_pred_0	0.4214	0.5773	0.2042	0.133	0.4871	44	46	10	12	a	3	3	parallel	overlaps by at least three residues	parallel
ARP5_ETM3	ILLKK	gicelsetILLKKfgsqpgkl	ARP5_ETS3_unrelaxed_rank_001_model_1_multimer_v3_pred_2	0.5236	0.6356	0.3046	0.4325	0.5307	42	46	8	12	A	5	5	antiparallel	overlaps by at least three residues	antiparallel
ARP8_ETM1	FVIRK	alrcvdekFVIRKpfrggsfn	ARP8_ETS1_unrelaxed_rank_001_model_4_multimer_v3_pred_3	0.5089	0.6632	0.3361	0.5924	0.5306	42	46	8	12	A	5	5	antiparallel	overlaps by at least three residues	antiparallel
ARX1_ETM1	LKLK	rdfaqthiLKLKtsrqlltk	ARX1_ETS1_unrelaxed_rank_001_model_4_multimer_v3_pred_3	0.5824	0.6866	0.3188	0.5535	0.5462	42	46	8	12	A	5	5	antiparallel	overlaps by at least three residues	antiparallel
ARX1_ETM2	IKLK	lpklgvsaIKLKslmnstke	ARX1_ETS2_unrelaxed_rank_001_model_4_multimer_v3_pred_2	0.4264	0.5761	0.2758	0.4211	0.5189	42	46	8	12	A	5	5	antiparallel	overlaps by at least three residues	antiparallel
ASA1_ETM1	IILKR	mrgfsneIILKRtltlsdft	ASA1_ETS1_unrelaxed_rank_001_model_1_multimer_v3_pred_2	0.6017	0.6851	0.3139	0.5894	0.5836	42	46	7	11	A	5	5	antiparallel	overlaps by at least three residues	antiparallel
ASA1_ETM2	FKLK	yqiiedstFKLKrpfnninf	ASA1_ETS2_unrelaxed_rank_001_model_1_multimer_v3_pred_0	0.5422	0.6611	0.3296	0.5393	0.5655	42	46	8	12	A	5	5	antiparallel	overlaps by at least three residues	antiparallel
ASA1_ETM3	IIMRF	iskdskfgIIMRFaklndvif	ASA1_ETS3_unrelaxed_rank_001_model_4_multimer_v3_pred_1	0.5657	0.6714	0.3011	0.4899	0.5427	42	46	10	14	A	5	5	antiparallel	overlaps by at least three residues	antiparallel
ASE1_ETM1	VRIR	kefmkltpVRIRdfgsplkn	ASE1_ETS1_unrelaxed_rank_001_model_1_multimer_v3_pred_3	0.2979	0.492	0.1567	0.2555	0.4243	42	45	9	12	A	4	4	antiparallel	overlaps by at least three residues	antiparallel
ASE1_ETM2	KLIKK	mrleamkkKLIKKlisdswdk	ASE1_ETS2_unrelaxed_rank_001_model_1_multimer_v3_pred_0	0.1752	0.4807	0.1209	0.1562	0.4056	none	none	none	none	none	none	none	none	none	none
ASE1_ETM3	LRIK	hfprvindLRIKleeadglf	ASE1_ETS3_unrelaxed_rank_001_model_2_multimer_v3_pred_2	0.0325	0.3241	0.0731	0.1006	0.2624	none	none	none	none	none	none	none	none	none	none
ASG1_ETM1	VLLRF	kstwehccVLLRFyhrpsfir	ASG1_ETS1_unrelaxed_rank_001_model_3_multimer_v3_pred_0	0.4639	0.613	0.2382	0.3273	0.5135	42	46	10	14	A	5	5	antiparallel	overlaps by at least three residues	antiparallel
ASG1_ETM2	LKLR	hetvtsleLKLRnwldslpk	ASG1_ETS2_unrelaxed_rank_001_model_5_multimer_v3_pred_0	0.0658	0.3933	0.0898	0.0856	0.3014	none	none	none	none	none	none	none	none	none	none
ASH1_ETM1	VKIR	kdtnyqdyVKIReevahfkp	ASH1_ETS1_unrelaxed_rank_001_model_4_multimer_v3_pred_2	0.2436	0.4709	0.206	0.2738	0.409	42	46	8	12	A	5	5	antiparallel	overlaps by at least three residues	antiparallel
ASH1_ETM2	LVMKL	vfgntarqLVMKLdnasyssv	ASH1_ETS2_unrelaxed_rank_001_model_5_multimer_v3_pred_0	0.4052	0.5784	0.2405	0.3961	0.5093	42	46	8	12	a	5	5	parallel	overlaps by at least three residues	parallel
ASI1_ETM1	FRLR	ilihlveiFRLRnyrllfst	ASI1_ETS1_unrelaxed_rank_001_model_2_multimer_v3_pred_0	0.4109	0.6034	0.2037	0.2917	0.51	43	46	16	19	a	4	4	parallel	no overlap or overlap is less than three residues	none
ASI1_ETM2	IRVK	lchicylgIRVKqggwkslp	ASI1_ETS2_unrelaxed_rank_001_model_4_multimer_v3_pred_0	0.4842	0.6195	0.2041	0.2892	0.4972	42	45	8	11	a	4	4	parallel	overlaps by at least three residues	parallel
ASI1_ETM3	VKFR	gwkslpfsVKFRhfpklfsv	ASI1_ETS3_unrelaxed_rank_001_model_2_multimer_v3_pred_1	0.4581	0.5932	0.2911	0.4667	0.5325	43	46	8	11	A	4	4	antiparallel	overlaps by at least three residues	antiparallel
ASI1_ETM4	LIFKL	vsiiclslLIFKLsclirwdp	ASI1_ETS4_unrelaxed_rank_001_model_2_multimer_v3_pred_3	0.1383	0.4816	0.0718	0.1657	0.3989	none	none	none	none	none	none	none	none	none	none
ASI1_ETM5	KMLKI	dipdndpsKMLKItktnslnn	ASI1_ETS5_unrelaxed_rank_001_model_5_multimer_v3_pred_2	0.5986	0.6937	0.3429	0.5433	0.551	42	46	10	14	A	5	5	antiparallel	overlaps by at least three residues	antiparallel
ASI2_ETM1	LFVKV	lmfakafeLFVKVstiliyla	ASI2_ETS1_unrelaxed_rank_001_model_2_multimer_v3_pred_0	0.3506	0.6421	0.2209	0.2882	0.5697	none	none	none	none	none	none	none	none	none	none
ASI3_ETM1	KIFKK	llltsndyKIFKKsdnvksvd	ASI3_ETS1_unrelaxed_rank_001_model_5_multimer_v3_pred_1	0.5497	0.6659	0.26	0.5236	0.5641	44	46	2	4	a	3	3	parallel	no overlap or overlap is less than three residues	none
ASP3_1_ETM1	LKIR	amssgaplLKIReeknsslp	ASP3_1_ETS1_unrelaxed_rank_001_model_1_multimer_v3_pred_1	0.5742	0.6688	0.2854	0.5077	0.5547	42	46	8	12	A	5	5	antiparallel	overlaps by at least three residues	antiparallel
ASR1_ETM1	LRFK	ldryplplLRFKdaykhvnk	ASR1_ETS1_unrelaxed_rank_001_model_1_multimer_v3_pred_0	0.4789	0.6088	0.22	0.3691	0.5497	42	45	9	12	A	4	4	antiparallel	overlaps by at least three residues	antiparallel
ATG16_ETM1	LLIRR	pqtdsmddLLIRRltdrndke	ATG16_ETS1_unrelaxed_rank_001_model_4_multimer_v3_pred_3	0.6381	0.7173	0.3576	0.5877	0.5522	42	46	8	12	A	5	5	antiparallel	overlaps by at least three residues	antiparallel
ATG29_ETM1	IKVK	nstntvvyIKVKgrrpqgfl	ATG29_ETS1_unrelaxed_rank_001_model_4_multimer_v3_pred_1	0.5951	0.6844	0.3822	0.6277	0.5852	42	46	6	10	A	5	5	antiparallel	no overlap or overlap is less than three residues	none
ATG29_ETM2	FFLKK	skifetpeFFLKKrtyklfae	ATG29_ETS2_unrelaxed_rank_001_model_1_multimer_v3_pred_1	0.603	0.6933	0.2319	0.579	0.5824	42	46	15	19	a	5	5	parallel	no overlap or overlap is less than three residues	none
ATG39_ETM1	VRLR	eeddhwnlVRLRrlrkgreg	ATG39_ETS1_unrelaxed_rank_001_model_5_multimer_v3_pred_2	0.5989	0.6886	0.3356	0.563	0.5673	42	46	8	12	A	5	5	antiparallel	overlaps by at least three residues	antiparallel
ATG39_ETM2	LRFK	gsrlqlrkLRFKsmkpfrvf	ATG39_ETS2_unrelaxed_rank_001_model_5_multimer_v3_pred_2	0.5172	0.6352	0.2689	0.4383	0.5298	42	45	8	11	a	4	4	parallel	overlaps by at least three residues	parallel
ATG39_ETM3	FKVR	mkpfrvfqFKVRkdtnwfvk	ATG39_ETS3_unrelaxed_rank_001_model_2_multimer_v3_pred_2	0.5633	0.6584	0.2231	0.5014	0.5557	42	46	6	10	a	5	5	parallel	no overlap or overlap is less than three residues	none
ATG5_ETM1	LRIR	gspreiavLRIRvpretylv	ATG5_ETS1_unrelaxed_rank_001_model_5_multimer_v3_pred_3	0.6431	0.7241	0.3815	0.6623	0.5899	42	46	8	12	A	5	5	antiparallel	overlaps by at least three residues	antiparallel
AVO2_ETM1	VRLR	mlkepsVRLReaiiegnl	AVO2_ETS1_unrelaxed_rank_001_model_2_multimer_v3_pred_3	0.3977	0.544	0.2517	0.4678	0.5264	42	46	6	10	A	5	5	antiparallel	overlaps by at least three residues	antiparallel
AVO2_ETM3	RLLRR	egnllivkRLLRRnpdlltni	AVO2_ETS3_unrelaxed_rank_001_model_2_multimer_v3_pred_1	0.0856	0.4587	0.1281	0.1415	0.3408	44	46	3	5	A	3	3	antiparallel	no overlap or overlap is less than three residues	none
AZF1_ETM1	VRFK	nersqqeqVRFKninyks	AZF1_ETS1_unrelaxed_rank_001_model_2_multimer_v3_pred_3	0.5954	0.6864	0.3893	0.6829	0.6155	42	46	10, 13	11, 15	a	5	5	parallel	overlaps by at least three residues	parallel
BBC1_ETM1	LVIRK	qkikpgdiLVIRKakfeahkk	BBC1_ETS1_unrelaxed_rank_001_model_4_multimer_v3_pred_1	0.6004	0.6937	0.3359	0.5049	0.5454	42	46	8	12	A	5	5	antiparallel	overlaps by at least three residues	antiparallel
BBC1_ETM2	KVFRI	shmksgklKVFRIvargyvgw	BBC1_ETS2_unrelaxed_rank_001_model_3_multimer_v3_pred_1	0.3754	0.5502	0.1878	0.3969	0.4991	42	46	10	14	a	5	5	parallel	overlaps by at least three residues	parallel
BCD1_ETM1	RIIRR	drdstecqRIIRRgvnclmlp	BCD1_ETS1_unrelaxed_rank_001_model_2_multimer_v3_pred_2	0.3142	0.5062	0.2215	0.3629	0.4455	42	46	14	18	a	5	5	parallel	no overlap or overlap is less than three residues	none
BCK2_ETM1	RMLKI	lkkksskrRMLKIfgsskneh	BCK2_ETS1_unrelaxed_rank_001_model_5_multimer_v3_pred_1	0.534	0.6532	0.3085	0.5736	0.5428	42	46	10	14	a	5	5	parallel	overlaps by at least three residues	parallel
BDF1_ETM1	IVIRR	ssaqedapIVIRRaqthngrp	BDF1_ETS1_unrelaxed_rank_001_model_1_multimer_v3_pred_2	0.6673	0.7321	0.2934	0.5985	0.6055	42	45	9	12	A	4	4	antiparallel	overlaps by at least three residues	antiparallel
BDF2_ETM1	LVIRR	knedmdspLVIRRsvsttndn	BDF2_ETS1_unrelaxed_rank_001_model_5_multimer_v3_pred_0	0.679	0.7451	0.3594	0.6294	0.6024	42	45	9	12	A	4	4	antiparallel	overlaps by at least three residues	antiparallel
BDF2_ETM2	KILKV	qkkfrtclKILKVlmskknsd	BDF2_ETS2_unrelaxed_rank_001_model_2_multimer_v3_pred_0	0.5451	0.6609	0.4074	0.5502	0.5418	42	46	5	9	A	5	5	antiparallel	no overlap or overlap is less than three residues	none
BDP1_ETM1	LRMR	ekrrhlreLRMRarqefkpl	BDP1_ETS1_unrelaxed_rank_001_model_5_multimer_v3_pred_2	0.1328	0.4339	0.0989	0.1013	0.3175	none	none	none	none	none	none	none	none	none	none
BEM4_ETM1	IVMRR	sktfnnklIVMRRliscagni	BEM4_ETS1_unrelaxed_rank_001_model_4_multimer_v3_pred_1	0.3013	0.5117	0.2189	0.3273	0.4407	42	46	8	12	A	5	5	antiparallel	overlaps by at least three residues	antiparallel
BFR2_ETM1	LRIK	klfdniidLRIKlqkaviaa	BFR2_ETS1_unrelaxed_rank_001_model_5_multimer_v3_pred_1	0.4836	0.6126	0.2411	0.4872	0.5426	42	46	10	14	A	5	5	antiparallel	overlaps by at least three residues	antiparallel
BFR2_ETM2	FRIK	nlfnrlinFRIKfqlgdhit	BFR2_ETS2_unrelaxed_rank_001_model_2_multimer_v3_pred_3	0.1008	0.4748	0.1198	0.1867	0.3822	none	none	none	none	none	none	none	none	none	none
BFR2_ETM3	RLMKR	enqlsdmsRLMKRtklnrrni	BFR2_ETS3_unrelaxed_rank_001_model_4_multimer_v3_pred_3	0.5019	0.6305	0.278	0.4709	0.5329	42	45	14	17	A	4	4	antiparallel	no overlap or overlap is less than three residues	none
BLM10_ETM1	RVIRF	isslkqftRVIRFivmdklyr	BLM10_ETS1_unrelaxed_rank_001_model_4_multimer_v3_pred_2	0.4776	0.6135	0.2244	0.4035	0.5035	42	46	10	14	a	5	5	parallel	overlaps by at least three residues	parallel
BLM10_ETM2	LLIKK	kiqvilnvLLIKKihrklmtd	BLM10_ETS2_unrelaxed_rank_001_model_2_multimer_v3_pred_1	0.4774	0.6269	0.2951	0.4877	0.5054	42	46	3	7	A	5	5	antiparallel	no overlap or overlap is less than three residues	none
BLM10_ETM3	FILRF	dmgwkirmFILRFvtqiqsnl	BLM10_ETS3_unrelaxed_rank_001_model_2_multimer_v3_pred_3	0.603	0.6891	0.3379	0.666	0.5943	42	46	5	9	A	5	5	antiparallel	no overlap or overlap is less than three residues	none
BLM10_ETM4	VRVR	lyneqfveVRVRaasilsdi	BLM10_ETS4_unrelaxed_rank_001_model_5_multimer_v3_pred_3	0.4913	0.6276	0.2417	0.4882	0.5446	42	46	6	10	A	5	5	antiparallel	no overlap or overlap is less than three residues	none
BMS1_ETM1	MKFR	nlsrfisvMKFRplkwrneh	BMS1_ETS1_unrelaxed_rank_001_model_1_multimer_v3_pred_1	0.4469	0.5845	0.2277	0.3889	0.5061	42	46	5	9	A	5	5	antiparallel	no overlap or overlap is less than three residues	none
BMS1_ETM2	VRVK	vilrswypVRVKkfynpvts	BMS1_ETS2_unrelaxed_rank_001_model_2_multimer_v3_pred_3	0.1356	0.4564	0.1126	0.2234	0.3817	none	none	none	none	none	none	none	none	none	none
BMT2_ETM1	RIIRR	vikpqktrRIIRRfhhlinkr	BMT2_ETS1_unrelaxed_rank_001_model_1_multimer_v3_pred_2	0.1266	0.4669	0.1509	0.1605	0.3867	none	none	none	none	none	none	none	none	none	none
BMT2_ETM2	KIIRL	dsneekndKIIRLsikgnvrl	BMT2_ETS2_unrelaxed_rank_001_model_5_multimer_v3_pred_1	0.6456	0.7229	0.3486	0.6196	0.5887	42	46	10	14	a	5	5	parallel	overlaps by at least three residues	parallel
BMT2_ETM3	RMVKF	rdrgamchRMVKFlkpqgyif	BMT2_ETS3_unrelaxed_rank_001_model_4_multimer_v3_pred_3	0.3018	0.4948	0.1961	0.3082	0.453	42	46	10	14	A	5	5	antiparallel	overlaps by at least three residues	antiparallel
BMT5_ETM1	LKLK	sydnsvneLKLKyphtfeen	BMT5_ETS1_unrelaxed_rank_001_model_1_multimer_v3_pred_3	0.6407	0.7211	0.3836	0.6673	0.5999	42	46	8	12	A	5	5	antiparallel	overlaps by at least three residues	antiparallel
BMT6_ETM1	LLMRR	mLLMRRfafltssv	BMT6_ETS1_unrelaxed_rank_001_model_2_multimer_v3_pred_3	0.5649	0.6469	0.2814	0.5665	0.6126	42	46	6	10	a	5	5	parallel	no overlap or overlap is less than three residues	none
BNA1_ETM1	MLLKV	wfyqkkgsMLLKVvdetdaep	BNA1_ETS1_unrelaxed_rank_001_model_5_multimer_v3_pred_3	0.3391	0.5123	0.1333	0.4052	0.4412	43	46	10	13	A	4	4	antiparallel	overlaps by at least three residues	antiparallel
BPL1_ETM1	RFMRK	gphpefnvRFMRKstdkhfle	BPL1_ETS1_unrelaxed_rank_001_model_2_multimer_v3_pred_1	0.5728	0.6721	0.3837	0.5583	0.5926	42	46	7	11	A	5	5	antiparallel	overlaps by at least three residues	antiparallel
BPL1_ETM2	MRLK	enlkaqeiMRLKfmrtvltk	BPL1_ETS2_unrelaxed_rank_001_model_3_multimer_v3_pred_1	0.6686	0.7347	0.3763	0.6537	0.6013	42	46	10	14	A	5	5	antiparallel	overlaps by at least three residues	antiparallel
BPL1_ETM3	VRIK	apgfsdipVRIKwpndlyal	BPL1_ETS3_unrelaxed_rank_001_model_5_multimer_v3_pred_2	0.408	0.561	0.2215	0.4488	0.4987	42	45	9	12	A	4	4	antiparallel	overlaps by at least three residues	antiparallel
BRE1_ETM1	VRIR	nsslekdvVRIRtarddlls	BRE1_ETS1_unrelaxed_rank_001_model_4_multimer_v3_pred_2	0.5456	0.6501	0.2899	0.5426	0.5567	43	46	8	11	A	4	4	antiparallel	overlaps by at least three residues	antiparallel
BRF1_ETM1	KMVKK	ysigatflKMVKKlhitelpl	BRF1_ETS1_unrelaxed_rank_001_model_4_multimer_v3_pred_2	0.4926	0.626	0.2278	0.416	0.4962	42	46	7	11	A	5	5	antiparallel	overlaps by at least three residues	antiparallel
BRN1_ETM1	IKMK	ttlvefetIKMKeldqelii	BRN1_ETS1_unrelaxed_rank_001_model_1_multimer_v3_pred_1	0.3619	0.567	0.1889	0.4373	0.5388	43	45	2	4	A	3	3	antiparallel	no overlap or overlap is less than three residues	none
BRR1_ETM1	ILVRL	ideewaknILVRLektkidsv	BRR1_ETS1_unrelaxed_rank_001_model_1_multimer_v3_pred_1	0.2083	0.5036	0.1007	0.1661	0.454	none	none	none	none	none	none	none	none	none	none
BRR2_ETM1	KVLKV	yrydemsnKVLKVdkrfmnts	BRR2_ETS1_unrelaxed_rank_001_model_5_multimer_v3_pred_1	0.576	0.6768	0.3594	0.5339	0.5756	42	46	10	14	A	5	5	antiparallel	overlaps by at least three residues	antiparallel
BRR2_ETM2	RFLRV	lpnyedvgRFLRVpkeglfyf	BRR2_ETS2_unrelaxed_rank_001_model_3_multimer_v3_pred_1	0.1991	0.4409	0.0993	0.2011	0.3964	43	46	10	13	A	4	4	antiparallel	overlaps by at least three residues	antiparallel
BRR2_ETM3	RIVKR	kgmasndeRIVKRlyeygavs	BRR2_ETS3_unrelaxed_rank_001_model_1_multimer_v3_pred_1	0.025	0.2816	0.0774	0.0532	0.2275	none	none	none	none	none	none	none	none	none	none
BRR2_ETM4	LLVKL	plrkgdraLLVKLskrlplrf	BRR2_ETS4_unrelaxed_rank_001_model_4_multimer_v3_pred_3	0.536	0.6484	0.3006	0.5047	0.5298	42	46	10	14	A	5	5	antiparallel	overlaps by at least three residues	antiparallel
BUB1_ETM1	RFLKI	metyrndpRFLKIwiwyinlf	BUB1_ETS1_unrelaxed_rank_001_model_4_multimer_v3_pred_0	0.465	0.6	0.2715	0.4709	0.5322	42	45	11	14	A	4	4	antiparallel	overlaps by at least three residues	antiparallel
BUB1_ETM2	FFIRK	rliyrtapFFIRKfltsslmt	BUB1_ETS2_unrelaxed_rank_001_model_3_multimer_v3_pred_2	0.3243	0.5296	0.1467	0.2117	0.4405	45	46	10	11	A	2	2	less than three paired residues	no overlap or overlap is less than three residues	none
BUB1_ETM3	FRLR	yyimsqveFRLRkstilksi	BUB1_ETS3_unrelaxed_rank_001_model_1_multimer_v3_pred_0	0.3275	0.5246	0.1906	0.2768	0.4527	44	46	10	12	A	3	3	antiparallel	overlaps by at least three residues	antiparallel
BUD16_ETM1	KVLKI	nnvlnviqKVLKItrsyasgk	BUD16_ETS1_unrelaxed_rank_001_model_4_multimer_v3_pred_1	0.7118	0.773	0.3885	0.6327	0.598	42	46	10	14	A	5	5	antiparallel	overlaps by at least three residues	antiparallel
BUD17_ETM1	LRIK	vekgligsLRIKydavlsgy	BUD17_ETS1_unrelaxed_rank_001_model_1_multimer_v3_pred_1	0.6108	0.698	0.316	0.4778	0.5613	42	46	8	12	A	5	5	antiparallel	overlaps by at least three residues	antiparallel
BUD22_ETM1	RLIKI	lalfmtrfRLIKIlhqrikqk	BUD22_ETS1_unrelaxed_rank_001_model_4_multimer_v3_pred_3	0.4709	0.6215	0.3437	0.444	0.5362	42	46	7	11	A	5	5	antiparallel	overlaps by at least three residues	antiparallel
BUD23_ETM1	RLMRF	tsyndpkqRLMRFfntlyaal	BUD23_ETS1_unrelaxed_rank_001_model_4_multimer_v3_pred_3	0.3603	0.5813	0.1076	0.1347	0.5338	none	none	none	none	none	none	none	none	none	none
BUD23_ETM2	FILRK	kdkesaksFILRKkelmkrrg	BUD23_ETS2_unrelaxed_rank_001_model_4_multimer_v3_pred_2	0.5778	0.6799	0.2738	0.4708	0.543	42	46	8	12	A	5	5	antiparallel	overlaps by at least three residues	antiparallel
BUD32_ETM1	VRLR	evtkrfeeVRLRgrkrsmlg	BUD32_ETS1_unrelaxed_rank_001_model_2_multimer_v3_pred_0	0.0298	0.3356	0.0581	0.0819	0.2584	none	none	none	none	none	none	none	none	none	none
BUR6_ETM1	LLVKK	rsleffiaLLVKKsgemargq	BUR6_ETS1_unrelaxed_rank_001_model_4_multimer_v3_pred_0	0.5407	0.6564	0.3082	0.4816	0.5299	42	46	6	10	A	5	5	antiparallel	no overlap or overlap is less than three residues	none
CAB2_ETM1	KFLRR	ivnldpvpKFLRRlveswatq	CAB2_ETS1_unrelaxed_rank_001_model_2_multimer_v3_pred_1	0.149	0.4726	0.1221	0.2512	0.3964	none	none	none	none	none	none	none	none	none	none
CAB5_ETM1	LLMKK	assivmsrLLMKKlqnkkssa	CAB5_ETS1_unrelaxed_rank_001_model_1_multimer_v3_pred_1	0.4621	0.6022	0.2892	0.5708	0.5873	42	46	3	7	A	5	5	antiparallel	no overlap or overlap is less than three residues	none
CAC2_ETM1	LKLR	ssagvvtgLKLRskiakael	CAC2_ETS1_unrelaxed_rank_001_model_5_multimer_v3_pred_0	0.5675	0.6756	0.2813	0.3957	0.5429	42	46	8	12	a	5	5	parallel	overlaps by at least three residues	parallel
CAF130_ETM2	KFLRF	kdndilllKFLRFllanktap	CAF130_ETS2_unrelaxed_rank_001_model_1_multimer_v3_pred_0	0.2369	0.528	0.1734	0.2188	0.4687	none	none	none	none	none	none	none	none	none	none
CAF130_ETM3	LVVRK	sstfdkpaLVVRKilkdynrm	CAF130_ETS3_unrelaxed_rank_001_model_1_multimer_v3_pred_3	0.6174	0.7115	0.3338	0.626	0.5445	42	45	9	12	A	4	4	antiparallel	overlaps by at least three residues	antiparallel
CAF130_ETM4	LLFKI	ehsllrheLLFKIlnlttvlt	CAF130_ETS4_unrelaxed_rank_001_model_2_multimer_v3_pred_2	0.1491	0.4996	0.1174	0.1606	0.3984	none	none	none	none	none	none	none	none	none	none
CAF130_ETM5	VFFRR	kiasgsnnVFFRRrcncifnd	CAF130_ETS5_unrelaxed_rank_001_model_2_multimer_v3_pred_0	0.5971	0.6909	0.3686	0.6446	0.5789	42	46	14	18	a	5	5	parallel	no overlap or overlap is less than three residues	none
CAF130_ETM7	FKIK	lpeakdlfFKIKtrlameee	CAF130_ETS7_unrelaxed_rank_001_model_1_multimer_v3_pred_1	0.616	0.6991	0.3564	0.6353	0.6284	42	46	8	12	a	5	5	parallel	overlaps by at least three residues	parallel
CAF16_ETM1	RLVRI	dhfrergeRLVRIldidvrwr	CAF16_ETS1_unrelaxed_rank_001_model_3_multimer_v3_pred_3	0.471	0.6129	0.2479	0.3974	0.4999	42	46	13	17	A	5	5	antiparallel	no overlap or overlap is less than three residues	none
CAF40_ETM1	RLLKI	lsddlearRLLKIvlpaklrd	CAF40_ETS1_unrelaxed_rank_001_model_3_multimer_v3_pred_0	0.5144	0.6322	0.2286	0.4829	0.5618	42	46	12	16	A	5	5	antiparallel	no overlap or overlap is less than three residues	none
CAK1_ETM1	VKVK	prldeiadVKVKqkfincil	CAK1_ETS1_unrelaxed_rank_001_model_2_multimer_v3_pred_2	0.5646	0.6644	0.3414	0.6093	0.5717	42	46	15	19	a	5	5	parallel	no overlap or overlap is less than three residues	none
CAM1_ETM1	FRIR	sqgtlyanFRIRtwvprglv	CAM1_ETS1_unrelaxed_rank_001_model_5_multimer_v3_pred_3	0.4829	0.6213	0.25	0.4155	0.5128	42	46	8	12	A	5	5	antiparallel	overlaps by at least three residues	antiparallel
CAT8_ETM1	KLLRK	gfecrisdKLLRKaypkgyte	CAT8_ETS1_unrelaxed_rank_001_model_1_multimer_v3_pred_3	0.4817	0.607	0.2646	0.3631	0.5263	42	46	3	7	A	5	5	antiparallel	no overlap or overlap is less than three residues	none
CAT8_ETM2	LFFKF	teikellhLFFKFwsnqvpil	CAT8_ETS2_unrelaxed_rank_001_model_2_multimer_v3_pred_3	0.3087	0.5868	0.0857	0.2878	0.5098	none	none	none	none	none	none	none	none	none	none
CAT8_ETM4	VKIK	mmlqmgllVKIKmekikytv	CAT8_ETS4_unrelaxed_rank_001_model_1_multimer_v3_pred_2	0.602	0.6876	0.3692	0.5767	0.5963	42	46	8	12	A	5	5	antiparallel	overlaps by at least three residues	antiparallel
CAT8_ETM5	KLMRL	nksnysltKLMRLlnndnsfs	CAT8_ETS5_unrelaxed_rank_001_model_4_multimer_v3_pred_3	0.3147	0.525	0.2461	0.324	0.5136	44	46	4	6	A	3	3	antiparallel	no overlap or overlap is less than three residues	none
CBF1_ETM1	RVLRK	ykeieymkRVLRKegieyedm	CBF1_ETS1_unrelaxed_rank_001_model_1_multimer_v3_pred_0	0.0334	0.3071	0.0881	0.043	0.2364	none	none	none	none	none	none	none	none	none	none
CBF2_ETM2	KLMKI	rssilfllKLMKImdvqqqqe	CBF2_ETS2_unrelaxed_rank_001_model_2_multimer_v3_pred_3	0.4436	0.6259	0.176	0.2857	0.5742	none	none	none	none	none	none	none	none	none	none
CBF2_ETM3	KFLRK	egsfsrlaKFLRKwrhdhqns	CBF2_ETS3_unrelaxed_rank_001_model_4_multimer_v3_pred_3	0.5302	0.6841	0.1466	0.2546	0.627	none	none	none	none	none	none	none	none	none	none
CBF5_ETM1	LRVR	lisavkrqLRVRtiyesnli	CBF5_ETS1_unrelaxed_rank_001_model_4_multimer_v3_pred_3	0.277	0.4732	0.1456	0.3173	0.4321	42	44	8	10	a	3	3	parallel	no overlap or overlap is less than three residues	none
CBK1_ETM1	VKLK	gtqdkaaaVKLKienfyqss	CBK1_ETS1_unrelaxed_rank_001_model_5_multimer_v3_pred_2	0.6335	0.7194	0.3559	0.5301	0.5972	43	46	10	13	A	4	4	antiparallel	overlaps by at least three residues	antiparallel
CBK1_ETM2	LRLR	lgkkesqfLRLRrtrlsled	CBK1_ETS2_unrelaxed_rank_001_model_3_multimer_v3_pred_3	0.5411	0.6537	0.2558	0.4644	0.5248	42	46	8	12	A	5	5	antiparallel	overlaps by at least three residues	antiparallel
CBR1_ETM1	LLFKF	vivivvvpLLFKFiigpktkp	CBR1_ETS1_unrelaxed_rank_001_model_2_multimer_v3_pred_0	0.5243	0.6981	0.2985	0.5485	0.6067	43	46	12	15	A	4	4	antiparallel	no overlap or overlap is less than three residues	none
CBR1_ETM2	ILLKK	fgnvheedILLKKelealvam	CBR1_ETS2_unrelaxed_rank_001_model_4_multimer_v3_pred_0	0.3716	0.5312	0.1769	0.3738	0.4524	42	46	8	12	A	5	5	antiparallel	overlaps by at least three residues	antiparallel
CCA1_ETM2	RLIRF	lddplrvlRLIRFasrfnfti	CCA1_ETS2_unrelaxed_rank_001_model_3_multimer_v3_pred_3	0.2839	0.4728	0.1134	0.2018	0.4073	43	45	11	13	a	3	3	parallel	overlaps by at least three residues	parallel
CCL1_ETM1	LKFR	iayieenlLKFReahnltee	CCL1_ETS1_unrelaxed_rank_001_model_2_multimer_v3_pred_3	0.0775	0.3633	0.0413	0.0694	0.2979	none	none	none	none	none	none	none	none	none	none
CCR4_ETM1	IFFKR	skkvdgccIFFKRdqfklitk	CCR4_ETS1_unrelaxed_rank_001_model_4_multimer_v3_pred_2	0.5426	0.6463	0.2535	0.5106	0.537	42	46	8	12	A	5	5	antiparallel	overlaps by at least three residues	antiparallel
CCR4_ETM2	LFLKL	amnkdnvaLFLKLqhipsgdt	CCR4_ETS2_unrelaxed_rank_001_model_1_multimer_v3_pred_0	0.5297	0.6504	0.1799	0.4071	0.5283	44	46	12	14	a	3	3	parallel	no overlap or overlap is less than three residues	none
CCR4_ETM3	LRVR	yiwfsthaLRVRgllgevdp	CCR4_ETS3_unrelaxed_rank_001_model_1_multimer_v3_pred_1	0.4744	0.6057	0.1642	0.3729	0.5077	42	46	8	12	A	5	5	antiparallel	overlaps by at least three residues	antiparallel
CDC13_ETM1	IKLK	qsqedqylIKLKfkdrgser	CDC13_ETS1_unrelaxed_rank_001_model_4_multimer_v3_pred_0	0.6342	0.7142	0.3818	0.6407	0.587	42	46	8	12	A	5	5	antiparallel	overlaps by at least three residues	antiparallel
CDC13_ETM3	KFVKL	nrdeknrfKFVKLihydielk	CDC13_ETS3_unrelaxed_rank_001_model_2_multimer_v3_pred_2	0.5655	0.6688	0.3155	0.512	0.5487	42	46	7	11	A	5	5	antiparallel	overlaps by at least three residues	antiparallel
CDC13_ETM4	IKVK	ygivckmnIKVKmyngklna	CDC13_ETS4_unrelaxed_rank_001_model_4_multimer_v3_pred_2	0.5258	0.6389	0.3002	0.4774	0.541	42	46	8	12	A	5	5	antiparallel	overlaps by at least three residues	antiparallel
CDC14_ETM1	LVVRL	ffannnvqLVVRLnshlynkk	CDC14_ETS1_unrelaxed_rank_001_model_5_multimer_v3_pred_1	0.4663	0.5915	0.2382	0.5033	0.5428	42	46	8	12	a	5	5	parallel	overlaps by at least three residues	parallel
CDC20_ETM1	IKLR	qeqkipdlIKLRkintnper	CDC20_ETS1_unrelaxed_rank_001_model_5_multimer_v3_pred_2	0.4969	0.6177	0.2914	0.452	0.5155	42	46	8	12	A	5	5	antiparallel	overlaps by at least three residues	antiparallel
CDC20_ETM2	VRIK	sgeiqindVRIKqhivstwa	CDC20_ETS2_unrelaxed_rank_001_model_5_multimer_v3_pred_3	0.3312	0.557	0.2274	0.3315	0.4645	42	46	8	12	A	5	5	antiparallel	overlaps by at least three residues	antiparallel
CDC21_ETM1	LKIK	rnprpfpkLKIKrdvkdidd	CDC21_ETS1_unrelaxed_rank_001_model_4_multimer_v3_pred_1	0.5786	0.6752	0.3179	0.6619	0.5566	42	46	8	12	A	5	5	antiparallel	overlaps by at least three residues	antiparallel
CDC23_ETM1	KFLKL	kdvtnpylKFLKLyskflswd	CDC23_ETS1_unrelaxed_rank_001_model_3_multimer_v3_pred_0	0.6531	0.7324	0.3675	0.6178	0.5986	42	46	10	14	a	5	5	parallel	overlaps by at least three residues	parallel
CDC23_ETM3	KFFKL	tiefnimiKFFKLkvfeelng	CDC23_ETS3_unrelaxed_rank_001_model_1_multimer_v3_pred_2	0.5213	0.6465	0.3299	0.5709	0.5607	42	46	5	9	A	5	5	antiparallel	no overlap or overlap is less than three residues	none
CDC24_ETM1	LILKK	vtkksassLILKKksstsasi	CDC24_ETS1_unrelaxed_rank_001_model_5_multimer_v3_pred_3	0.662	0.7346	0.3732	0.5996	0.5902	42	46	8	12	A	5	5	antiparallel	overlaps by at least three residues	antiparallel
CDC24_ETM3	LKFK	ikeqgnflLKFKneetrdnw	CDC24_ETS3_unrelaxed_rank_001_model_5_multimer_v3_pred_2	0.5481	0.6503	0.2766	0.4303	0.5305	42	46	8	12	A	5	5	antiparallel	overlaps by at least three residues	antiparallel
CDC24_ETM4	ILFRI	knsipessILFRIsynnnsnn	CDC24_ETS4_unrelaxed_rank_001_model_5_multimer_v3_pred_3	0.6115	0.7013	0.3305	0.5492	0.57	42	46	10	14	A	5	5	antiparallel	overlaps by at least three residues	antiparallel
CDC25_ETM1	IVIRL	dikqafhdIVIRLimttqqtt	CDC25_ETS1_unrelaxed_rank_001_model_2_multimer_v3_pred_3	0.1047	0.463	0.1021	0.1232	0.3581	none	none	none	none	none	none	none	none	none	none
CDC25_ETM2	FRLK	pssassafFRLKklklldid	CDC25_ETS2_unrelaxed_rank_001_model_1_multimer_v3_pred_3	0.5232	0.6349	0.2803	0.5059	0.5514	42	46	8	12	A	5	5	antiparallel	overlaps by at least three residues	antiparallel
CDC28_ETM1	KIFRV	dseidqifKIFRVlgtpneai	CDC28_ETS1_unrelaxed_rank_001_model_2_multimer_v3_pred_3	0.1094	0.4423	0.0658	0.1676	0.3636	none	none	none	none	none	none	none	none	none	none
CDC31_ETM1	KILKR	dfyivmgeKILKRdpldeikr	CDC31_ETS1_unrelaxed_rank_001_model_3_multimer_v3_pred_0	0.5529	0.6536	0.2396	0.5155	0.5193	43	46	3	6	A	4	4	antiparallel	no overlap or overlap is less than three residues	none
CDC39_ETM1	VIFKL	effscdwkVIFKLdlaiqlhk	CDC39_ETS1_unrelaxed_rank_001_model_2_multimer_v3_pred_3	0.5023	0.6315	0.2531	0.4379	0.5416	42	46	8	12	A	5	5	antiparallel	overlaps by at least three residues	antiparallel
CDC39_ETM2	IIMRF	fvldvafrIIMRFakeppesk	CDC39_ETS2_unrelaxed_rank_001_model_2_multimer_v3_pred_2	0.2386	0.5408	0.1786	0.3086	0.4634	45	46	2	3	A	2	2	less than three paired residues	no overlap or overlap is less than three residues	none
CDC39_ETM3	KMFKF	fakeppesKMFKFavqaiyaf	CDC39_ETS3_unrelaxed_rank_001_model_5_multimer_v3_pred_2	0.4768	0.6166	0.1895	0.3856	0.5061	42	46	12	16	A	5	5	antiparallel	no overlap or overlap is less than three residues	none
CDC39_ETM4	FRIR	favqaiyaFRIRlaeypqyc	CDC39_ETS4_unrelaxed_rank_001_model_3_multimer_v3_pred_2	0.512	0.6304	0.2115	0.4014	0.5445	42	46	8	12	A	5	5	antiparallel	overlaps by at least three residues	antiparallel
CDC39_ETM5	ILMRM	ntvlsddpILMRMdfiktleh	CDC39_ETS5_unrelaxed_rank_001_model_2_multimer_v3_pred_0	0.5441	0.6542	0.3174	0.5363	0.5703	42	46	10	14	A	5	5	antiparallel	overlaps by at least three residues	antiparallel
CDC39_ETM6	LIIKL	iaidalgsLIIKLlilqgfkd	CDC39_ETS6_unrelaxed_rank_001_model_2_multimer_v3_pred_0	0.0915	0.4061	0.0748	0.0841	0.315	none	none	none	none	none	none	none	none	none	none
CDC39_ETM7	IMLRL	lshrmllpIMLRLpnkigwek	CDC39_ETS7_unrelaxed_rank_001_model_4_multimer_v3_pred_0	0.4888	0.6164	0.3161	0.5252	0.5615	42	46	4	8	A	5	5	antiparallel	no overlap or overlap is less than three residues	none
CDC4_ETM1	LLFRL	lphayfknLLFRLvanmdrse	CDC4_ETS1_unrelaxed_rank_001_model_5_multimer_v3_pred_2	0.2659	0.5552	0.1296	0.1969	0.4819	none	none	none	none	none	none	none	none	none	none
CDC4_ETM2	KIIRK	lgvsqnwnKIIRKstslwkkl	CDC4_ETS2_unrelaxed_rank_001_model_1_multimer_v3_pred_2	0.186	0.4846	0.1529	0.1529	0.4052	none	none	none	none	none	none	none	none	none	none
CDC4_ETM3	KMIRV	yvitgaddKMIRVydsinkkf	CDC4_ETS3_unrelaxed_rank_001_model_4_multimer_v3_pred_2	0.4397	0.5836	0.2269	0.3234	0.4888	42	46	10	14	A	5	5	antiparallel	overlaps by at least three residues	antiparallel
CDC45_ETM1	LLFKK	lcatkmlsLLFKKqlvqsqiv	CDC45_ETS1_unrelaxed_rank_001_model_1_multimer_v3_pred_0	0.1149	0.4703	0.1502	0.1785	0.3747	none	none	none	none	none	none	none	none	none	none
CDC48_ETM1	LRIR	inrvvrnnLRIRlgdlvtih	CDC48_ETS1_unrelaxed_rank_001_model_4_multimer_v3_pred_0	0.5644	0.6579	0.3024	0.5832	0.5654	42	46	8	12	A	5	5	antiparallel	overlaps by at least three residues	antiparallel
CDC5_ETM1	VFLRR	reeyhkddVFLRRytrykpfv	CDC5_ETS1_unrelaxed_rank_001_model_5_multimer_v3_pred_3	0.4225	0.5767	0.2911	0.4864	0.5442	42	46	11	15	A	5	5	antiparallel	overlaps by at least three residues	antiparallel
CDC53_ETM1	ILLKK	emlakysdILLKKatkpevas	CDC53_ETS1_unrelaxed_rank_001_model_1_multimer_v3_pred_1	0.5244	0.6521	0.2378	0.4533	0.5448	44	45	10	11	a	2	2	less than three paired residues	no overlap or overlap is less than three residues	none
CDC53_ETM2	IKFK	iaaamvpfIKFKliqqvppg	CDC53_ETS2_unrelaxed_rank_001_model_3_multimer_v3_pred_3	0.3151	0.508	0.1508	0.2814	0.4312	42	46	8	12	a	5	5	parallel	overlaps by at least three residues	parallel
CDC8_ETM1	KLLKF	ykklqpncKLLKFperstrig	CDC8_ETS1_unrelaxed_rank_001_model_4_multimer_v3_pred_1	0.2071	0.4634	0.1124	0.2384	0.3953	none	none	none	none	none	none	none	none	none	none
CDC9_ETM1	FFIKI	eiiricsdFFIKImkqssknl	CDC9_ETS1_unrelaxed_rank_001_model_2_multimer_v3_pred_3	0.1771	0.4913	0.1905	0.2454	0.4315	43	46	2	5	A	4	4	antiparallel	no overlap or overlap is less than three residues	none
CDC9_ETM2	IKLK	tcgksmsqIKLKykdigdlg	CDC9_ETS2_unrelaxed_rank_001_model_4_multimer_v3_pred_3	0.4917	0.6188	0.2772	0.4738	0.5357	42	46	8	12	A	5	5	antiparallel	overlaps by at least three residues	antiparallel
CDC9_ETM3	KLIKR	kdsqlkkmKLIKRmltackgi	CDC9_ETS3_unrelaxed_rank_001_model_2_multimer_v3_pred_2	0.2208	0.5366	0.1244	0.2114	0.4732	none	none	none	none	none	none	none	none	none	none
CDC9_ETM4	VKVK	rkdvelndVKVKvclfafdi	CDC9_ETS4_unrelaxed_rank_001_model_4_multimer_v3_pred_1	0.4682	0.607	0.2736	0.4643	0.524	43	46	10	13	A	4	4	antiparallel	overlaps by at least three residues	antiparallel
CDC9_ETM5	LMVKM	svnhscegLMVKMlegpeshy	CDC9_ETS5_unrelaxed_rank_001_model_5_multimer_v3_pred_0	0.4154	0.5614	0.1725	0.3334	0.5119	43	46	9	12	a	4	4	parallel	overlaps by at least three residues	parallel
CDC9_ETM6	LKLK	pskrsrnwLKLKkdylegvg	CDC9_ETS6_unrelaxed_rank_001_model_4_multimer_v3_pred_2	0.5536	0.6579	0.2696	0.5656	0.5528	42	46	8	12	A	5	5	antiparallel	overlaps by at least three residues	antiparallel
CDC9_ETM8	LRIR	vslrfprfLRIRedkgveda	CDC9_ETS8_unrelaxed_rank_001_model_5_multimer_v3_pred_0	0.1803	0.4449	0.127	0.2127	0.3981	43, 45	43, 46	4 8	5, 8	A	3	3	antiparallel	overlaps by at least three residues	antiparallel
CEG1_ETM1	LRFR	qetgawemLRFRddklngnh	CEG1_ETS1_unrelaxed_rank_001_model_3_multimer_v3_pred_2	0.5889	0.6829	0.3054	0.4678	0.5597	42	46	8	12	A	5	5	antiparallel	overlaps by at least three residues	antiparallel
CEP3_ETM1	KLFKM	fqistvswKLFKMyliyydta	CEP3_ETS1_unrelaxed_rank_001_model_1_multimer_v3_pred_0	0.5233	0.6454	0.2492	0.4601	0.51	42	46	12	16	a	5	5	parallel	no overlap or overlap is less than three residues	none
CET1_ETM1	RFLRM	vglstqrpRFLRMstdiktgr	CET1_ETS1_unrelaxed_rank_001_model_5_multimer_v3_pred_1	0.5876	0.6844	0.3139	0.5336	0.5383	42	46	10	14	A	5	5	antiparallel	overlaps by at least three residues	antiparallel
CEX1_ETM1	KILKI	ilnavhksKILKIpglctvle	CEX1_ETS1_unrelaxed_rank_001_model_4_multimer_v3_pred_0	0.4067	0.5763	0.2547	0.3479	0.4715	42	46	10	14	A	5	5	antiparallel	overlaps by at least three residues	antiparallel
CFT1_ETM1	LLIKF	iqmeaegrLLIKFdifklpiv	CFT1_ETS1_unrelaxed_rank_001_model_2_multimer_v3_pred_3	0.4648	0.5927	0.2679	0.4645	0.5278	42	46	10	14	A	5	5	antiparallel	overlaps by at least three residues	antiparallel
CFT1_ETM2	LVLRL	igfgsgnaLVLRLnnlkstie	CFT1_ETS2_unrelaxed_rank_001_model_5_multimer_v3_pred_3	0.6432	0.7216	0.3429	0.5702	0.5708	43	46	10	13	A	4	4	antiparallel	overlaps by at least three residues	antiparallel
CFT1_ETM3	LKIK	isitqiwnLKIKgrdrylit	CFT1_ETS3_unrelaxed_rank_001_model_4_multimer_v3_pred_3	0.5136	0.6401	0.2532	0.4559	0.5357	42	46	8	12	A	5	5	antiparallel	overlaps by at least three residues	antiparallel
CFT1_ETM4	KLLKV	eleeknkrKLLKVdlpeilne	CFT1_ETS4_unrelaxed_rank_001_model_1_multimer_v3_pred_1	0.5891	0.681	0.3299	0.631	0.5684	42	46	10	14	a	5	5	parallel	overlaps by at least three residues	parallel
CFT1_ETM5	KIFKF	ikeddstpKIFKFgniplvsv	CFT1_ETS5_unrelaxed_rank_001_model_2_multimer_v3_pred_1	0.212	0.4605	0.1801	0.2775	0.4078	42	46	10	14	A	5	5	antiparallel	overlaps by at least three residues	antiparallel
CFT2_ETM1	VIIKV	evgalineVIIKVgnsekttl	CFT2_ETS1_unrelaxed_rank_001_model_3_multimer_v3_pred_3	0.5952	0.7068	0.3064	0.5393	0.5595	42	46	8	12	A	5	5	antiparallel	overlaps by at least three residues	antiparallel
CFT2_ETM2	LLVKR	krdrnkkiLLVKReskklang	CFT2_ETS2_unrelaxed_rank_001_model_2_multimer_v3_pred_3	0.5649	0.6708	0.2693	0.5363	0.52	42	46	8	12	A	5	5	antiparallel	overlaps by at least three residues	antiparallel
CFT2_ETM3	KLIKK	iqneeitaKLIKKnievvnmp	CFT2_ETS3_unrelaxed_rank_001_model_4_multimer_v3_pred_2	0.6075	0.6993	0.3592	0.6268	0.5756	42	46	7	11	A	5	5	antiparallel	overlaps by at least three residues	antiparallel
CHA4_ETM1	IKFR	mekpcsncIKFRtecvftqq	CHA4_ETS1_unrelaxed_rank_001_model_1_multimer_v3_pred_0	0.4528	0.5884	0.1651	0.4213	0.4818	43	46	8	11	A	4	4	antiparallel	overlaps by at least three residues	antiparallel
CHA4_ETM2	IVLKK	vfyqraktIVLKKifqledss	CHA4_ETS2_unrelaxed_rank_001_model_2_multimer_v3_pred_0	0.2235	0.5436	0.1205	0.235	0.4714	none	none	none	none	none	none	none	none	none	none
CHD1_ETM1	FILRR	dlhrriqpFILRRlkkdveks	CHD1_ETS1_unrelaxed_rank_001_model_5_multimer_v3_pred_0	0.5483	0.6579	0.2763	0.6172	0.595	42	45	9	12	A	4	4	antiparallel	overlaps by at least three residues	antiparallel
CHD1_ETM2	RILRV	kslpskteRILRVelsdvqte	CHD1_ETS2_unrelaxed_rank_001_model_3_multimer_v3_pred_3	0.3068	0.4832	0.1931	0.3258	0.4608	42	46	10	14	A	5	5	antiparallel	overlaps by at least three residues	antiparallel
CHK1_ETM1	IRVK	ekalnlsqIRVKpdlfanfe	CHK1_ETS1_unrelaxed_rank_001_model_1_multimer_v3_pred_2	0.4322	0.5804	0.2371	0.3601	0.5103	43	46	8	11	A	4	4	antiparallel	overlaps by at least three residues	antiparallel
CHK1_ETM2	RLFKK	tgdplewrRLFKKisticrdi	CHK1_ETS2_unrelaxed_rank_001_model_2_multimer_v3_pred_0	0.1124	0.4146	0.074	0.0854	0.3478	none	none	none	none	none	none	none	none	none	none
CHL1_ETM1	LLFKV	kksvssqpLLFKVsqflyclt	CHL1_ETS1_unrelaxed_rank_001_model_1_multimer_v3_pred_3	0.3812	0.5689	0.2545	0.4382	0.5536	44	46	10	12	A	3	3	antiparallel	overlaps by at least three residues	antiparallel
CHL1_ETM2	LIVKR	fpnifsgeLIVKRkhlaakim	CHL1_ETS2_unrelaxed_rank_001_model_1_multimer_v3_pred_1	0.653	0.7231	0.365	0.6107	0.5875	42	46	8	12	A	5	5	antiparallel	overlaps by at least three residues	antiparallel
CHL4_ETM1	IKFK	rlrleknmIKFKgsangvmd	CHL4_ETS1_unrelaxed_rank_001_model_1_multimer_v3_pred_2	0.4996	0.6128	0.2174	0.3921	0.5284	43	46	8	11	A	4	4	antiparallel	overlaps by at least three residues	antiparallel
CHL4_ETM2	IKLK	einsriitIKLKfngndifg	CHL4_ETS2_unrelaxed_rank_001_model_1_multimer_v3_pred_0	0.6277	0.7072	0.2608	0.5885	0.5815	42	46	8	12	a	5	5	parallel	overlaps by at least three residues	parallel
CIC1_ETM1	FKLK	sftgtsksFKLKllnvkhsf	CIC1_ETS1_unrelaxed_rank_001_model_5_multimer_v3_pred_2	0.5265	0.6442	0.2914	0.4829	0.5536	42	46	10	14	A	5	5	antiparallel	overlaps by at least three residues	antiparallel
CIK1_ETM1	FVFKI	iltktkqcFVFKInageniek	CIK1_ETS1_unrelaxed_rank_001_model_2_multimer_v3_pred_2	0.584	0.6794	0.3247	0.5689	0.5614	42	46	8	12	A	5	5	antiparallel	overlaps by at least three residues	antiparallel
CIN8_ETM1	VLLKL	daagiiprVLLKLfdtlelqq	CIN8_ETS1_unrelaxed_rank_001_model_4_multimer_v3_pred_1	0.3578	0.536	0.2291	0.4056	0.4809	42	45	9	12	A	4	4	antiparallel	overlaps by at least three residues	antiparallel
CIN8_ETM2	KMLKI	nvdnegsrKMLKIe	CIN8_ETS2_unrelaxed_rank_001_model_1_multimer_v3_pred_2	0.5053	0.6173	0.2099	0.5612	0.5748	42	45	10	13	a	4	4	parallel	overlaps by at least three residues	parallel
CKA1_ETM1	IVIKM	vkldskvkIVIKMlkpvkkkk	CKA1_ETS1_unrelaxed_rank_001_model_1_multimer_v3_pred_3	0.584	0.6764	0.3587	0.6502	0.5718	42	46	8	12	A	5	5	antiparallel	overlaps by at least three residues	antiparallel
CKA1_ETM2	MIFKR	sfgtmlasMIFKRepffhgts	CKA1_ETS2_unrelaxed_rank_001_model_5_multimer_v3_pred_0	0.3439	0.5199	0.2016	0.42	0.4889	42	46	8	12	A	5	5	antiparallel	overlaps by at least three residues	antiparallel
CKA1_ETM3	KIVKV	tsntdqlvKIVKVlgtsdfek	CKA1_ETS3_unrelaxed_rank_001_model_3_multimer_v3_pred_1	0.3828	0.5408	0.1964	0.4349	0.5023	42	46	7	11	A	5	5	antiparallel	overlaps by at least three residues	antiparallel
CKA2_ETM1	VKMK	cvikvlkpVKMKkiyrelki	CKA2_ETS1_unrelaxed_rank_001_model_2_multimer_v3_pred_2	0.4618	0.5995	0.2848	0.5028	0.5137	42	46	2	6	A	5	5	antiparallel	no overlap or overlap is less than three residues	none
CKA2_ETM2	IVFKK	svgcmlaaIVFKKepffkgss	CKA2_ETS2_unrelaxed_rank_001_model_3_multimer_v3_pred_1	0.2652	0.4527	0.0963	0.3247	0.3929	44	46	8	10	A	3	3	antiparallel	no overlap or overlap is less than three residues	none
CKS1_ETM1	LLFKR	chapephiLLFKRplnyeael	CKS1_ETS1_unrelaxed_rank_001_model_4_multimer_v3_pred_2	0.5277	0.6439	0.2781	0.5716	0.5231	42	46	8	12	A	5	5	antiparallel	overlaps by at least three residues	antiparallel
CLB1_ETM1	LKVR	siisiewaLKVRkngydimt	CLB1_ETS1_unrelaxed_rank_001_model_2_multimer_v3_pred_2	0.5141	0.635	0.2591	0.4835	0.542	42	46	2	6	A	5	5	antiparallel	no overlap or overlap is less than three residues	none
CLB2_ETM1	LKVR	siisvqwaLKVRkngydimt	CLB2_ETS1_unrelaxed_rank_001_model_2_multimer_v3_pred_2	0.504	0.6256	0.3138	0.5853	0.5513	42	46	2	6	A	5	5	antiparallel	no overlap or overlap is less than three residues	none
CLB6_ETM1	LRLK	vpdtnldsLRLKykkpkhgm	CLB6_ETS1_unrelaxed_rank_001_model_1_multimer_v3_pred_3	0.661	0.7281	0.391	0.5739	0.6202	42	46	10	14	A	5	5	antiparallel	overlaps by at least three residues	antiparallel
CLF1_ETM1	LKVK	wiryidaeLKVKcinharnl	CLF1_ETS1_unrelaxed_rank_001_model_2_multimer_v3_pred_1	0.1583	0.4772	0.0733	0.1716	0.399	none	none	none	none	none	none	none	none	none	none
CLF1_ETM2	VKLK	fkgyieleVKLKefdrvrki	CLF1_ETS2_unrelaxed_rank_001_model_1_multimer_v3_pred_2	0.4006	0.6187	0.2296	0.3209	0.4985	42	46	4	8	A	5	5	antiparallel	no overlap or overlap is less than three residues	none
CLF1_ETM3	KVIKK	etvkkrfpKVIKKvrlqngve	CLF1_ETS3_unrelaxed_rank_001_model_1_multimer_v3_pred_0	0.5834	0.6975	0.3376	0.5984	0.5821	42	46	8	12	A	5	5	antiparallel	overlaps by at least three residues	antiparallel
CLN2_ETM1	LKLK	neeeeeedLKLKiklinlkk	CLN2_ETS1_unrelaxed_rank_001_model_4_multimer_v3_pred_3	0.5652	0.6735	0.3711	0.5937	0.5733	42	46	12	16	A	5	5	antiparallel	no overlap or overlap is less than three residues	none
CLP1_ETM1	LIVKV	idlkaegkLIVKVnsgiveif	CLP1_ETS1_unrelaxed_rank_001_model_4_multimer_v3_pred_3	0.5115	0.6527	0.2596	0.4396	0.5211	42	46	10	14	a	5	5	parallel	overlaps by at least three residues	parallel
COS10_ETM1	IFFRM	lvsywlidIFFRMiddfqnir	COS10_ETS1_unrelaxed_rank_001_model_2_multimer_v3_pred_1	0.0844	0.4031	0.0722	0.0663	0.3038	none	none	none	none	none	none	none	none	none	none
COS4_ETM1	VIFRL	fwgpvfvlVIFRLsrkrslsk	COS4_ETS1_unrelaxed_rank_001_model_5_multimer_v3_pred_1	0.6834	0.7542	0.3937	0.6691	0.6037	42	46	7	11	A	5	5	antiparallel	overlaps by at least three residues	antiparallel
CPR1_ETM1	VVFKL	adgqpigrVVFKLyndivpkt	CPR1_ETS1_unrelaxed_rank_001_model_4_multimer_v3_pred_2	0.4227	0.5705	0.2188	0.4608	0.492	42	46	8	12	A	5	5	antiparallel	overlaps by at least three residues	antiparallel
CRM1_ETM1	IVLKL	vnvcennmIVLKLlseevfdf	CRM1_ETS1_unrelaxed_rank_001_model_5_multimer_v3_pred_2	0.4526	0.6025	0.2395	0.4045	0.5024	42	46	7	11	A	5	5	antiparallel	overlaps by at least three residues	antiparallel
CRM1_ETM2	VILKL	ahwnflrtVILKLfefmheth	CRM1_ETS2_unrelaxed_rank_001_model_2_multimer_v3_pred_2	0.0438	0.3374	0.0861	0.072	0.2641	none	none	none	none	none	none	none	none	none	none
CRM1_ETM3	KLLKV	pehrvefyKLLKVineksfaa	CRM1_ETS3_unrelaxed_rank_001_model_3_multimer_v3_pred_1	0.3674	0.5382	0.1966	0.2656	0.4376	44	46	4	6	A	3	3	antiparallel	no overlap or overlap is less than three residues	none
CRM1_ETM4	LLMKL	sgfskqalLLMKLislvydnk	CRM1_ETS4_unrelaxed_rank_001_model_2_multimer_v3_pred_3	0.1585	0.4805	0.1411	0.1195	0.4026	none	none	none	none	none	none	none	none	none	none
CRZ1_ETM1	LKVR	neddgtlqLKVRdnesysat	CRZ1_ETS1_unrelaxed_rank_001_model_1_multimer_v3_pred_3	0.5653	0.6667	0.2542	0.4698	0.5458	42	46	6	10	A	5	5	antiparallel	no overlap or overlap is less than three residues	none
CRZ1_ETM2	LKLK	ediingrkLKLKksrrrssq	CRZ1_ETS2_unrelaxed_rank_001_model_4_multimer_v3_pred_3	0.5691	0.67	0.3301	0.582	0.5502	42	46	8	12	A	5	5	antiparallel	overlaps by at least three residues	antiparallel
CSE1_ETM1	VLIKL	nilfdvllVLIKLyydfncqd	CSE1_ETS1_unrelaxed_rank_001_model_4_multimer_v3_pred_2	0.0397	0.405	0.0804	0.0957	0.2899	none	none	none	none	none	none	none	none	none	none
CSE1_ETM2	VLIKV	pdetehasVLIKVkssiqelv	CSE1_ETS2_unrelaxed_rank_001_model_4_multimer_v3_pred_1	0.5862	0.6855	0.3708	0.5834	0.5441	42	46	8	12	A	5	5	antiparallel	overlaps by at least three residues	antiparallel
CSE1_ETM4	IILRV	ltsnniphIILRVdaikyiyt	CSE1_ETS4_unrelaxed_rank_001_model_4_multimer_v3_pred_0	0.6362	0.7163	0.3538	0.4667	0.5505	42	46	10	14	A	5	5	antiparallel	overlaps by at least three residues	antiparallel
CSI1_ETM1	KVIRI	aesqwyieKVIRIpmqendki	CSI1_ETS1_unrelaxed_rank_001_model_2_multimer_v3_pred_1	0.4313	0.5966	0.2127	0.4762	0.4979	42	46	10	14	A	5	5	antiparallel	overlaps by at least three residues	antiparallel
CSI1_ETM2	VILRK	kpfsstqdVILRKismlvtql	CSI1_ETS2_unrelaxed_rank_001_model_2_multimer_v3_pred_1	0.2211	0.5172	0.1133	0.1226	0.4471	none	none	none	none	none	none	none	none	none	none
CSM2_ETM1	LKLR	hellrdtlLKLRvmgndene	CSM2_ETS1_unrelaxed_rank_001_model_4_multimer_v3_pred_1	0.5354	0.6513	0.3162	0.4632	0.5337	42	46	8	12	a	5	5	parallel	overlaps by at least three residues	parallel
CSR2_ETM1	IVLRV	iqcshkleIVLRVsktdsgss	CSR2_ETS1_unrelaxed_rank_001_model_2_multimer_v3_pred_3	0.586	0.6847	0.3298	0.5437	0.5664	42	46	8	12	a	5	5	parallel	overlaps by at least three residues	parallel
CST6_ETM1	ILLKK	neikdenrILLKKlnyyekli	CST6_ETS1_unrelaxed_rank_001_model_2_multimer_v3_pred_2	0.3055	0.58	0.1286	0.2072	0.5182	none	none	none	none	none	none	none	none	none	none
CST9_ETM1	LKLR	cqyyqnhcLKLRekcarqqq	CST9_ETS1_unrelaxed_rank_001_model_4_multimer_v3_pred_3	0.1607	0.4033	0.1157	0.1769	0.3394	43	46	8	11	A	4	4	antiparallel	overlaps by at least three residues	antiparallel
CTF18_ETM1	IRMK	gdiankddIRMKnseyeqre	CTF18_ETS1_unrelaxed_rank_001_model_1_multimer_v3_pred_3	0.2162	0.443	0.117	0.2326	0.411	43	45	9	11	a	3	3	parallel	overlaps by at least three residues	parallel
CTF18_ETM2	LKLK	sdfnkirnLKLKqaimeelv	CTF18_ETS2_unrelaxed_rank_001_model_1_multimer_v3_pred_3	0.2653	0.5257	0.1128	0.2235	0.493	none	none	none	none	none	none	none	none	none	none
CTF19_ETM1	VRLK	eilristnVRLKakqllatr	CTF19_ETS1_unrelaxed_rank_001_model_5_multimer_v3_pred_3	0.419	0.5822	0.222	0.3162	0.4819	42	46	8	12	A	5	5	antiparallel	overlaps by at least three residues	antiparallel
CTF3_ETM1	FFVKF	elisgtreFFVKFmasifmws	CTF3_ETS1_unrelaxed_rank_001_model_4_multimer_v3_pred_1	0.4395	0.6359	0.141	0.2643	0.5948	none	none	none	none	none	none	none	none	none	none
CTF3_ETM2	KFVRM	lmqypstnKFVRMqnqyimdl	CTF3_ETS2_unrelaxed_rank_001_model_5_multimer_v3_pred_3	0.4793	0.6074	0.2118	0.4529	0.5172	42	45	10	13	a	4	4	parallel	overlaps by at least three residues	parallel
CTF3_ETM3	IILRR	palsyiciIILRRletaentk	CTF3_ETS3_unrelaxed_rank_001_model_2_multimer_v3_pred_2	0.2999	0.5684	0.1617	0.2261	0.498	none	none	none	none	none	none	none	none	none	none
CTF3_ETM4	LRVK	kgvnnihdLRVKilmhlsnt	CTF3_ETS4_unrelaxed_rank_001_model_4_multimer_v3_pred_1	0.5532	0.6591	0.3395	0.5503	0.5591	42	46	10	14	A	5	5	antiparallel	overlaps by at least three residues	antiparallel
CTH1_ETM1	LKFK	qfahglneLKFKkksnnyrt	CTH1_ETS1_unrelaxed_rank_001_model_2_multimer_v3_pred_0	0.0404	0.3917	0.0358	0.0595	0.2996	none	none	none	none	none	none	none	none	none	none
CTK2_ETM1	LRLR	tndictlsLRLRnvvkintd	CTK2_ETS1_unrelaxed_rank_001_model_3_multimer_v3_pred_3	0.6509	0.7273	0.3567	0.5602	0.586	42	46	8	12	A	5	5	antiparallel	overlaps by at least three residues	antiparallel
CTL1_ETM1	VRVK	lkltyikkVRVKdflirypq	CTL1_ETS1_unrelaxed_rank_001_model_4_multimer_v3_pred_2	0.537	0.6464	0.3009	0.5215	0.5151	42	45	8	11	a	4	4	parallel	overlaps by at least three residues	parallel
CTR9_ETM1	RILKM	tvldiyhhRILKMspmiakiv	CTR9_ETS1_unrelaxed_rank_001_model_5_multimer_v3_pred_2	0.4823	0.6356	0.2406	0.3437	0.5045	43	46	10	13	A	4	4	antiparallel	overlaps by at least three residues	antiparallel
CTR9_ETM2	LVLKK	gkaienyeLVLKKfdnektrp	CTR9_ETS2_unrelaxed_rank_001_model_1_multimer_v3_pred_1	0.3363	0.5622	0.2087	0.345	0.47	42	46	8	12	A	5	5	antiparallel	overlaps by at least three residues	antiparallel
CUB1_ETM2	FRIR	lstvmeklFRIRrgllslva	CUB1_ETS2_unrelaxed_rank_001_model_4_multimer_v3_pred_1	0.3596	0.5536	0.236	0.355	0.4804	42	46	8	12	A	5	5	antiparallel	overlaps by at least three residues	antiparallel
CUL3_ETM1	VKIK	tkekdaeiVKIKqdlldstk	CUL3_ETS1_unrelaxed_rank_001_model_5_multimer_v3_pred_1	0.523	0.6478	0.2918	0.4439	0.5387	42	46	8	12	A	5	5	antiparallel	overlaps by at least three residues	antiparallel
CUL3_ETM2	KILKK	smstiprcKILKKssssgnmk	CUL3_ETS2_unrelaxed_rank_001_model_5_multimer_v3_pred_0	0.6138	0.7031	0.332	0.594	0.5769	42	45	8	11	A	4	4	antiparallel	overlaps by at least three residues	antiparallel
CUL3_ETM3	IIVRI	eivmelsaIIVRImktegkls	CUL3_ETS3_unrelaxed_rank_001_model_3_multimer_v3_pred_2	0.5808	0.6838	0.2957	0.5635	0.5596	42	46	10	14	A	5	5	antiparallel	overlaps by at least three residues	antiparallel
CUS1_ETM1	VFFKI	ldykklhdVFFKIganwkpdh	CUS1_ETS1_unrelaxed_rank_001_model_2_multimer_v3_pred_0	0.0786	0.4333	0.0822	0.1175	0.3337	none	none	none	none	none	none	none	none	none	none
CUS1_ETM2	MKMK	egqlppwcMKMKdiglptgy	CUS1_ETS2_unrelaxed_rank_001_model_2_multimer_v3_pred_1	0.1539	0.4513	0.106	0.1097	0.3803	none	none	none	none	none	none	none	none	none	none
CUZ1_ETM1	KIFKF	tlnsktldKIFKFfqrnekrk	CUZ1_ETS1_unrelaxed_rank_001_model_2_multimer_v3_pred_2	0.1764	0.4755	0.1152	0.1115	0.3893	none	none	none	none	none	none	none	none	none	none
CWC2_ETM1	VKFK	veskncgfVKFKyqanaefa	CWC2_ETS1_unrelaxed_rank_001_model_5_multimer_v3_pred_1	0.5057	0.6162	0.2185	0.3852	0.5425	43	46	8	11	A	4	4	antiparallel	overlaps by at least three residues	antiparallel
CWC22_ETM1	KLLKL	lsgdeaahKLLKLkiannlkk	CWC22_ETS1_unrelaxed_rank_001_model_4_multimer_v3_pred_2	0.4937	0.6372	0.2375	0.463	0.5107	42	46	10	14	A	5	5	antiparallel	overlaps by at least three residues	antiparallel
CWC22_ETM3	KIIKL	eflpmdclKIIKLteeescpq	CWC22_ETS3_unrelaxed_rank_001_model_4_multimer_v3_pred_3	0.502	0.645	0.3099	0.5106	0.5238	42	46	7	11	A	5	5	antiparallel	overlaps by at least three residues	antiparallel
CWC22_ETM4	IFIKF	eescpqgrIFIKFlfqelvne	CWC22_ETS4_unrelaxed_rank_001_model_4_multimer_v3_pred_2	0.5316	0.6414	0.2791	0.4953	0.5256	42	46	8	12	A	5	5	antiparallel	overlaps by at least three residues	antiparallel
CYB2_ETM1	MKLK	slgqrekdMKLKfsntkagp	CYB2_ETS1_unrelaxed_rank_001_model_1_multimer_v3_pred_3	0.5352	0.6451	0.2502	0.4882	0.5537	42	46	10	14	A	5	5	antiparallel	overlaps by at least three residues	antiparallel
CYK3_ETM1	FKVK	nltslkppFKVKarygwsgq	CYK3_ETS1_unrelaxed_rank_001_model_4_multimer_v3_pred_1	0.5434	0.6506	0.301	0.4945	0.5536	42	46	10	14	a	5	5	parallel	overlaps by at least three residues	parallel
CYK3_ETM2	FVIKI	kgsnmkyeFVIKIpsesiqki	CYK3_ETS2_unrelaxed_rank_001_model_5_multimer_v3_pred_2	0.5777	0.6797	0.3717	0.6419	0.5726	42	46	8	12	A	5	5	antiparallel	overlaps by at least three residues	antiparallel
CYK3_ETM3	IKIK	pygtwkgsIKIKepgvwsal	CYK3_ETS3_unrelaxed_rank_001_model_5_multimer_v3_pred_1	0.4729	0.6218	0.2554	0.4631	0.5294	42	46	6	10	A	5	5	antiparallel	no overlap or overlap is less than three residues	none
CYS3_ETM1	LRVR	hrglktlhLRVRqaalsank	CYS3_ETS1_unrelaxed_rank_001_model_5_multimer_v3_pred_3	0.6524	0.7232	0.3439	0.6164	0.5977	42	46	6	10	a	5	5	parallel	no overlap or overlap is less than three residues	none
CYS3_ETM2	FRIK	algggmisFRIKggaeaask	CYS3_ETS2_unrelaxed_rank_001_model_4_multimer_v3_pred_2	0.5014	0.6176	0.2154	0.3485	0.5433	42	46	6	10	A	5	5	antiparallel	no overlap or overlap is less than three residues	none
DAD2_ETM1	VRIR	lvplpetmVRIRvdgne	DAD2_ETS1_unrelaxed_rank_001_model_5_multimer_v3_pred_1	0.5185	0.6329	0.28	0.5106	0.5724	42	46	8	12	A	5	5	antiparallel	overlaps by at least three residues	antiparallel
DAL80_ETM1	LFLKL	tvlcnacgLFLKLhgeprpis	DAL80_ETS1_unrelaxed_rank_001_model_4_multimer_v3_pred_3	0.4836	0.6082	0.2802	0.3751	0.5154	42	46	8	12	A	5	5	antiparallel	overlaps by at least three residues	antiparallel
DAL80_ETM2	KIFKR	nthsndpnKIFKRkkrllttg	DAL80_ETS2_unrelaxed_rank_001_model_1_multimer_v3_pred_3	0.2002	0.4476	0.1549	0.2329	0.3882	42	43	13	14	A	2	2	less than three paired residues	no overlap or overlap is less than three residues	none
DAL80_ETM3	IKLK	klhneeevIKLKtkiselel	DAL80_ETS3_unrelaxed_rank_001_model_1_multimer_v3_pred_0	0.5165	0.6278	0.1955	0.481	0.5208	42	45	9	12	A	4	4	antiparallel	overlaps by at least three residues	antiparallel
DAL81_ETM1	IFFKL	phghllveIFFKLihpflpil	DAL81_ETS1_unrelaxed_rank_001_model_4_multimer_v3_pred_2	0.0267	0.2822	0.0563	0.0731	0.2238	none	none	none	none	none	none	none	none	none	none
DAL81_ETM2	LKLR	lklakplqLKLRewyhslpk	DAL81_ETS2_unrelaxed_rank_001_model_2_multimer_v3_pred_2	0.2107	0.5318	0.1336	0.2557	0.4507	none	none	none	none	none	none	none	none	none	none
DAL82_ETM1	LLLRL	desvdpveLLLRLlirhkphl	DAL82_ETS1_unrelaxed_rank_001_model_2_multimer_v3_pred_3	0.2691	0.5226	0.1308	0.2545	0.4826	none	none	none	none	none	none	none	none	none	none
DBF2_ETM1	LLFKL	alkilnkkLLFKLnetkhvlt	DBF2_ETS1_unrelaxed_rank_001_model_2_multimer_v3_pred_3	0.1594	0.4494	0.1154	0.1745	0.3989	none	none	none	none	none	none	none	none	none	none
DBF2_ETM2	MKIR	isneriesMKIRlekikdle	DBF2_ETS2_unrelaxed_rank_001_model_1_multimer_v3_pred_3	0.1397	0.4428	0.0465	0.0677	0.358	none	none	none	none	none	none	none	none	none	none
DBF4_ETM1	KIMKR	lewqtnwkKIMKRdsriyfdi	DBF4_ETS1_unrelaxed_rank_001_model_2_multimer_v3_pred_3	0.2	0.4394	0.1259	0.1444	0.3439	42	46	16	20	a	5	5	parallel	no overlap or overlap is less than three residues	none
DBF4_ETM2	RVVKR	nydessykRVVKRysrdkank	DBF4_ETS2_unrelaxed_rank_001_model_5_multimer_v3_pred_2	0.1619	0.4876	0.1208	0.1349	0.395	none	none	none	none	none	none	none	none	none	none
DBP10_ETM1	VLVRL	vkaglvnpVLVRLdaetkvse	DBP10_ETS1_unrelaxed_rank_001_model_3_multimer_v3_pred_0	0.4809	0.6079	0.1873	0.4412	0.5071	42	46	10	14	a	5	5	parallel	overlaps by at least three residues	parallel
DBP10_ETM2	VFMKR	rnpddemaVFMKRrrkqlapi	DBP10_ETS2_unrelaxed_rank_001_model_4_multimer_v3_pred_0	0.5288	0.6417	0.348	0.5436	0.5645	42	46	8	12	A	5	5	antiparallel	overlaps by at least three residues	antiparallel
DBP5_ETM1	VKVK	nlisseyeVKVKladiqadp	DBP5_ETS1_unrelaxed_rank_001_model_5_multimer_v3_pred_3	0.2901	0.5069	0.1987	0.3197	0.4304	42	46	10	14	A	5	5	antiparallel	overlaps by at least three residues	antiparallel
DBP5_ETM2	IRVK	qqglgdqcIRVKrflpkdtq	DBP5_ETS2_unrelaxed_rank_001_model_1_multimer_v3_pred_0	0.5368	0.6469	0.2264	0.4713	0.5359	42	46	8	12	A	5	5	antiparallel	overlaps by at least three residues	antiparallel
DBP5_ETM3	KIVKK	tddwdeveKIVKKvlkd	DBP5_ETS3_unrelaxed_rank_001_model_1_multimer_v3_pred_1	0.1759	0.4983	0.0942	0.1083	0.4105	none	none	none	none	none	none	none	none	none	none
DBP7_ETM1	MKMK	grwkdrrrMKMKlegktvsr	DBP7_ETS1_unrelaxed_rank_001_model_3_multimer_v3_pred_0	0.5926	0.6817	0.3494	0.5553	0.6265	42	46	8	12	a	5	5	parallel	overlaps by at least three residues	parallel
DBP7_ETM2	MRIK	lvshleqkMRIKkptsiqkq	DBP7_ETS2_unrelaxed_rank_001_model_4_multimer_v3_pred_1	0.5596	0.6646	0.3715	0.6264	0.5584	42	46	8	12	A	5	5	antiparallel	overlaps by at least three residues	antiparallel
DBP7_ETM3	KFIRK	dvnvnrndKFIRKdekssknk	DBP7_ETS3_unrelaxed_rank_001_model_5_multimer_v3_pred_2	0.4102	0.5737	0.1207	0.3324	0.4672	43	45	10	12	a	3	3	parallel	overlaps by at least three residues	parallel
DBP7_ETM4	KMFRM	ptkensknKMFRMarmaekqi	DBP7_ETS4_unrelaxed_rank_001_model_2_multimer_v3_pred_0	0.2794	0.4697	0.1402	0.1037	0.4389	none	none	none	none	none	none	none	none	none	none
DBP9_ETM1	VIFKL	fdkfllcyVIFKLnlikgktl	DBP9_ETS1_unrelaxed_rank_001_model_2_multimer_v3_pred_1	0.0882	0.439	0.0877	0.1543	0.3447	none	none	none	none	none	none	none	none	none	none
DBR1_ETM1	LKLK	yhgdtkhlLKLKpffeqdik	DBR1_ETS1_unrelaxed_rank_001_model_5_multimer_v3_pred_3	0.3866	0.5563	0.2324	0.4192	0.4931	42	45	8	11	a	4	4	parallel	overlaps by at least three residues	parallel
DCC1_ETM1	LRFK	qdpvqnhqLRFKsldkdkse	DCC1_ETS1_unrelaxed_rank_001_model_5_multimer_v3_pred_3	0.5537	0.6589	0.3008	0.4951	0.5516	42	45	8	11	a	4	4	parallel	overlaps by at least three residues	parallel
DCC1_ETM2	KIMKR	ngeldfsdKIMKRsstkvigt	DCC1_ETS2_unrelaxed_rank_001_model_1_multimer_v3_pred_1	0.2962	0.5031	0.1416	0.2185	0.406	42	46	15	19	a	5	5	parallel	no overlap or overlap is less than three residues	none
DCC1_ETM3	VLFRL	mdpkerfkVLFRLqsqwdled	DCC1_ETS3_unrelaxed_rank_001_model_2_multimer_v3_pred_0	0.2237	0.5229	0.131	0.2062	0.463	none	none	none	none	none	none	none	none	none	none
DCP2_ETM1	LLVRF	svdriledLLVRFiincpned	DCP2_ETS1_unrelaxed_rank_001_model_3_multimer_v3_pred_0	0.6073	0.6933	0.1927	0.6174	0.5521	42	46	10	14	a	5	5	parallel	overlaps by at least three residues	parallel
DCP2_ETM2	LKIK	lmnptlpsLKIKsfaqliik	DCP2_ETS2_unrelaxed_rank_001_model_1_multimer_v3_pred_3	0.5047	0.6265	0.2646	0.457	0.5795	45	46	10	11	A	2	2	less than three paired residues	no overlap or overlap is less than three residues	none
DCP2_ETM3	LIIKL	lkiksfaqLIIKLcplvwkwd	DCP2_ETS3_unrelaxed_rank_001_model_5_multimer_v3_pred_2	0.2271	0.5387	0.2027	0.2088	0.4651	45	46	2	3	A	2	2	less than three paired residues	no overlap or overlap is less than three residues	none
DCP2_ETM4	KILKR	tvkkvpkvKILKRgetfasla	DCP2_ETS4_unrelaxed_rank_001_model_4_multimer_v3_pred_1	0.5489	0.658	0.3055	0.495	0.5785	42	45	8	11	A	4	4	antiparallel	overlaps by at least three residues	antiparallel
DCP2_ETM5	MMLKR	lsgdeeimMMLKRnsvskpqn	DCP2_ETS5_unrelaxed_rank_001_model_3_multimer_v3_pred_0	0.5568	0.6614	0.3321	0.553	0.5576	42	46	8	12	A	5	5	antiparallel	overlaps by at least three residues	antiparallel
DDC1_ETM1	IIFKL	krrehmksIIFKLkdfknfit	DDC1_ETS1_unrelaxed_rank_001_model_4_multimer_v3_pred_2	0.3755	0.5906	0.335	0.4822	0.5631	43	46	10	13	A	4	4	antiparallel	overlaps by at least three residues	antiparallel
DEG1_ETM1	IVLRL	gqslevpeIVLRLtdiektpq	DEG1_ETS1_unrelaxed_rank_001_model_4_multimer_v3_pred_0	0.473	0.6442	0.244	0.4964	0.4895	42	46	10	14	A	5	5	antiparallel	overlaps by at least three residues	antiparallel
DET1_ETM1	FFFRF	kkrstyghFFFRFphgesaad	DET1_ETS1_unrelaxed_rank_001_model_5_multimer_v3_pred_3	0.5142	0.6324	0.273	0.4832	0.5423	43	46	8	11	A	4	4	antiparallel	overlaps by at least three residues	antiparallel
DHR2_ETM1	KIVKF	ntrikrasKIVKFndsgegdh	DHR2_ETS1_unrelaxed_rank_001_model_2_multimer_v3_pred_2	0.4818	0.604	0.2477	0.3573	0.5032	42	46	10	14	a	5	5	parallel	overlaps by at least three residues	parallel
DHR2_ETM2	LKMR	lksrasdlLKMRetlpvyqh	DHR2_ETS2_unrelaxed_rank_001_model_1_multimer_v3_pred_0	0.1087	0.4324	0.1045	0.1267	0.35	none	none	none	none	none	none	none	none	none	none
DHR2_ETM3	LMLKR	rsdvtspvLMLKRygvddlln	DHR2_ETS3_unrelaxed_rank_001_model_4_multimer_v3_pred_0	0.5296	0.6431	0.2563	0.5598	0.5423	42	46	8	12	A	5	5	antiparallel	overlaps by at least three residues	antiparallel
DHR2_ETM4	IRVR	sirgfknvIRVRdqlrvyck	DHR2_ETS4_unrelaxed_rank_001_model_2_multimer_v3_pred_0	0.0859	0.3791	0.0625	0.0915	0.2929	none	none	none	none	none	none	none	none	none	none
DIA2_ETM1	MRIR	dsysqeqiMRIRnayqldta	DIA2_ETS1_unrelaxed_rank_001_model_1_multimer_v3_pred_2	0.6172	0.6998	0.3373	0.5464	0.5714	42	46	8	12	A	5	5	antiparallel	overlaps by at least three residues	antiparallel
DIA2_ETM2	RLLKL	kscldvsqRLLKLepgnikcy	DIA2_ETS2_unrelaxed_rank_001_model_1_multimer_v3_pred_0	0.2241	0.4572	0.1521	0.1202	0.378	44	46	3	5	B	3	3		no overlap or overlap is less than three residues	none
DIA2_ETM3	IKLK	yirctrtlIKLKdwkraykt	DIA2_ETS3_unrelaxed_rank_001_model_5_multimer_v3_pred_0	0.4104	0.5864	0.2916	0.4031	0.5548	43	46	8	11	A	4	4	antiparallel	overlaps by at least three residues	antiparallel
DIB1_ETM1	VVIRF	ivtetkrlVVIRFgrkndrqc	DIB1_ETS1_unrelaxed_rank_001_model_4_multimer_v3_pred_3	0.5456	0.6549	0.2565	0.5753	0.5434	42	46	8	12	a	5	5	parallel	overlaps by at least three residues	parallel
DIF1_ETM1	MRIR	kdqlmtvgMRIRqrvdqgya	DIF1_ETS1_unrelaxed_rank_001_model_2_multimer_v3_pred_3	0.3066	0.4785	0.1025	0.2555	0.4391	43	46	9	12	a	4	4	parallel	overlaps by at least three residues	parallel
DIG2_ETM1	LRVR	rfpqhknsLRVRymgrmapt	DIG2_ETS1_unrelaxed_rank_001_model_2_multimer_v3_pred_3	0.5482	0.6471	0.2886	0.4613	0.5202	42	45	10	13	a	4	4	parallel	overlaps by at least three residues	parallel
DIM1_ETM1	LVFKL	tpyqisspLVFKLinqprppr	DIM1_ETS1_unrelaxed_rank_001_model_3_multimer_v3_pred_1	0.424	0.5787	0.1894	0.4451	0.4873	42	46	10	14	A	5	5	antiparallel	overlaps by at least three residues	antiparallel
DIM1_ETM2	VFVRK	ewdgllriVFVRKnrtisagf	DIM1_ETS2_unrelaxed_rank_001_model_1_multimer_v3_pred_3	0.5206	0.6375	0.1775	0.3757	0.5307	42	46	7	11	A	5	5	antiparallel	overlaps by at least three residues	antiparallel
DIN7_ETM1	FFIKR	kptnkylqFFIKRlqllkrlk	DIN7_ETS1_unrelaxed_rank_001_model_2_multimer_v3_pred_3	0.1442	0.478	0.1201	0.1678	0.391	none	none	none	none	none	none	none	none	none	none
DIN7_ETM2	LKIK	krlqllkrLKIKpyivfdgd	DIN7_ETS2_unrelaxed_rank_001_model_3_multimer_v3_pred_2	0.2963	0.4625	0.0933	0.152	0.3942	44	46	16	18	a	3	3	parallel	no overlap or overlap is less than three residues	none
DIN7_ETM3	KIVKR	kvgvvtamKIVKRysemkdil	DIN7_ETS3_unrelaxed_rank_001_model_5_multimer_v3_pred_2	0.2268	0.451	0.1264	0.2819	0.4282	42	46	7	11	A	5	5	antiparallel	overlaps by at least three residues	antiparallel
DIN7_ETM4	KLFKV	rerklkarKLFKVgllggesn	DIN7_ETS4_unrelaxed_rank_001_model_3_multimer_v3_pred_3	0.3403	0.5526	0.2419	0.4004	0.4525	42	46	10	14	a	5	5	parallel	overlaps by at least three residues	parallel
DIP2_ETM1	FRIR	nadktietFRIRkeeeiarg	DIP2_ETS1_unrelaxed_rank_001_model_5_multimer_v3_pred_1	0.4854	0.6219	0.2125	0.4595	0.5186	42	46	8	12	A	5	5	antiparallel	overlaps by at least three residues	antiparallel
DIP2_ETM2	LRIR	eqyimdtlLRIRmsqledal	DIP2_ETS2_unrelaxed_rank_001_model_2_multimer_v3_pred_0	0.548	0.6487	0.3495	0.5527	0.6007	42	46	8	12	A	5	5	antiparallel	overlaps by at least three residues	antiparallel
DIP2_ETM3	KFLKF	vmpfsyvlKFLKFidtvmqnk	DIP2_ETS3_unrelaxed_rank_001_model_5_multimer_v3_pred_0	0.61	0.768	0.1488	0.247	0.6653	none	none	none	none	none	none	none	none	none	none
DIP2_ETM4	FIIKF	plicknlfFIIKFnhkelvsq	DIP2_ETS4_unrelaxed_rank_001_model_1_multimer_v3_pred_1	0.6037	0.6898	0.2883	0.5482	0.5905	42	46	8	12	a	5	5	parallel	overlaps by at least three residues	parallel
DIS3_ETM1	VRIR	lmdkclpkVRIRtrraaell	DIS3_ETS1_unrelaxed_rank_001_model_2_multimer_v3_pred_1	0.3769	0.5295	0.1888	0.3084	0.4801	43	46	10	13	A	4	4	antiparallel	overlaps by at least three residues	antiparallel
DIS3_ETM2	VKLK	mrallklsVKLKqkrleaga	DIS3_ETS2_unrelaxed_rank_001_model_4_multimer_v3_pred_3	0.5898	0.6957	0.3355	0.5326	0.5499	42	46	4	8	A	5	5	antiparallel	no overlap or overlap is less than three residues	none
DMC1_ETM1	ILLRK	lahasatrILLRKgrgderva	DMC1_ETS1_unrelaxed_rank_001_model_1_multimer_v3_pred_2	0.5219	0.634	0.2334	0.4507	0.5359	42	46	8	12	A	5	5	antiparallel	overlaps by at least three residues	antiparallel
DNA2_ETM2	IKLR	hsavdnilIKLRntnisimr	DNA2_ETS2_unrelaxed_rank_001_model_1_multimer_v3_pred_2	0.5214	0.6813	0.3076	0.444	0.5826	43	46	6	9	A	4	4	antiparallel	no overlap or overlap is less than three residues	none
DNA2_ETM3	RLLKK	mtlyraqlRLLKKifnknvyd	DNA2_ETS3_unrelaxed_rank_001_model_2_multimer_v3_pred_0	0.3263	0.5741	0.1527	0.2802	0.535	none	none	none	none	none	none	none	none	none	none
DNL4_ETM1	LFVKI	dfkwlceeLFVKIhevqingt	DNL4_ETS1_unrelaxed_rank_001_model_2_multimer_v3_pred_3	0.033	0.3489	0.0622	0.06	0.2699	none	none	none	none	none	none	none	none	none	none
DNL4_ETM2	VRLK	tsklydpkVRLKdddlsikv	DNL4_ETS2_unrelaxed_rank_001_model_4_multimer_v3_pred_2	0.5577	0.6686	0.2237	0.5826	0.6015	44	46	17	19	A	3	3	antiparallel	no overlap or overlap is less than three residues	none
DNL4_ETM3	IKVK	vasrnnnwIKVKpeyleefg	DNL4_ETS3_unrelaxed_rank_001_model_4_multimer_v3_pred_1	0.503	0.6238	0.3102	0.5376	0.5374	43	46	8	11	A	4	4	antiparallel	overlaps by at least three residues	antiparallel
DNL4_ETM4	VILKR	hggkliynVILKRhsigdvrl	DNL4_ETS4_unrelaxed_rank_001_model_3_multimer_v3_pred_3	0.6226	0.7077	0.3532	0.6463	0.5688	42	46	8	12	A	5	5	antiparallel	overlaps by at least three residues	antiparallel
DNL4_ETM5	MKIK	steddiieMKIKlfggkitd	DNL4_ETS5_unrelaxed_rank_001_model_1_multimer_v3_pred_0	0.5508	0.6546	0.2649	0.512	0.5338	42	46	10	14	a	5	5	parallel	overlaps by at least three residues	parallel
DOA1_ETM1	LIVKK	tpaydivrLIVKKlpyssdik	DOA1_ETS1_unrelaxed_rank_001_model_5_multimer_v3_pred_0	0.6504	0.7278	0.334	0.5021	0.586	42	46	8	12	A	5	5	antiparallel	overlaps by at least three residues	antiparallel
DOT5_ETM1	LKFK	hfifvdgkLKFKrvkispev	DOT5_ETS1_unrelaxed_rank_001_model_1_multimer_v3_pred_0	0.4424	0.5841	0.2012	0.4171	0.5465	43	46	8	11	A	4	4	antiparallel	overlaps by at least three residues	antiparallel
DPB11_ETM1	KIIKL	ilakkiskKIIKLggifskdl	DPB11_ETS1_unrelaxed_rank_001_model_1_multimer_v3_pred_2	0.1478	0.3716	0.1107	0.1318	0.353	44	45	12	13	a	2	2	less than three paired residues	no overlap or overlap is less than three residues	none
DPB11_ETM2	FIFKL	sipvvtpaFIFKLlsaasgen	DPB11_ETS2_unrelaxed_rank_001_model_1_multimer_v3_pred_3	0.1796	0.4661	0.13	0.1369	0.4079	none	none	none	none	none	none	none	none	none	none
DPB11_ETM3	ILLKR	ndpkidktILLKRnnsslseh	DPB11_ETS3_unrelaxed_rank_001_model_4_multimer_v3_pred_0	0.618	0.7014	0.3982	0.6309	0.5605	42	46	8	12	A	5	5	antiparallel	overlaps by at least three residues	antiparallel
DPB2_ETM1	LKIR	fiarldkdLKIRlhllekel	DPB2_ETS1_unrelaxed_rank_001_model_2_multimer_v3_pred_3	0.4864	0.6622	0.3172	0.5316	0.6073	43	46	2	5	A	4	4	antiparallel	no overlap or overlap is less than three residues	none
DPS1_ETM1	KMVRL	efklpkdgKMVRLtykegiem	DPS1_ETS1_unrelaxed_rank_001_model_3_multimer_v3_pred_0	0.5431	0.6503	0.1875	0.4082	0.5414	42	46	10	14	a	5	5	parallel	overlaps by at least three residues	parallel
DRN1_ETM1	LVLKF	qvipvpkyLVLKFcsaldrqv	DRN1_ETS1_unrelaxed_rank_001_model_4_multimer_v3_pred_1	0.5199	0.6496	0.2208	0.2985	0.6024	none	none	none	none	none	none	none	none	none	none
DRS1_ETM1	KIIRR	vkkdvdldKIIRRkgglvkma	DRS1_ETS1_unrelaxed_rank_001_model_2_multimer_v3_pred_2	0.0263	0.2994	0.043	0.0431	0.2202	none	none	none	none	none	none	none	none	none	none
DRS1_ETM2	VRIR	atkltqefVRIRkrdhlkpa	DRS1_ETS2_unrelaxed_rank_001_model_1_multimer_v3_pred_0	0.6339	0.7076	0.3382	0.6193	0.5934	42	46	8	12	A	5	5	antiparallel	overlaps by at least three residues	antiparallel
DSE3_ETM1	LKLK	lskrfggtLKLKkrlesvpe	DSE3_ETS1_unrelaxed_rank_001_model_4_multimer_v3_pred_0	0.592	0.6904	0.3171	0.5496	0.5468	42	46	8	12	A	5	5	antiparallel	overlaps by at least three residues	antiparallel
DSN1_ETM1	LKFK	svsnlspdLKFKrhknkhiq	DSN1_ETS1_unrelaxed_rank_001_model_1_multimer_v3_pred_2	0.6167	0.6971	0.3061	0.6218	0.5748	42	46	10	14	A	5	5	antiparallel	overlaps by at least three residues	antiparallel
DST1_ETM1	KLVKK	kstnveisKLVKKmisswkda	DST1_ETS1_unrelaxed_rank_001_model_2_multimer_v3_pred_0	0.2376	0.5695	0.1712	0.2552	0.5117	none	none	none	none	none	none	none	none	none	none
DUG2_ETM1	LFLKF	rcaiylqqLFLKFgatnsqlf	DUG2_ETS1_unrelaxed_rank_001_model_2_multimer_v3_pred_2	0.155	0.4687	0.0509	0.0834	0.3869	none	none	none	none	none	none	none	none	none	none
DUG2_ETM2	LRIK	nghlanenLRIKnwsnltei	DUG2_ETS2_unrelaxed_rank_001_model_5_multimer_v3_pred_0	0.6521	0.726	0.454	0.6866	0.6542	43	46	8	11	A	4	4	antiparallel	overlaps by at least three residues	antiparallel
DUN1_ETM1	RLVKK	ngtfingnRLVKKdyilkngd	DUN1_ETS1_unrelaxed_rank_001_model_4_multimer_v3_pred_3	0.1586	0.3819	0.1466	0.2528	0.3528	42	45	8	11	A	4	4	antiparallel	overlaps by at least three residues	antiparallel
DUN1_ETM2	ILMRV	kqfreetnILMRVqhpnivnl	DUN1_ETS2_unrelaxed_rank_001_model_1_multimer_v3_pred_3	0.5827	0.6797	0.2581	0.5218	0.5574	42	46	10	14	A	5	5	antiparallel	overlaps by at least three residues	antiparallel
DUN1_ETM3	RIVRK	iddgelfeRIVRKtclrqdes	DUN1_ETS3_unrelaxed_rank_001_model_4_multimer_v3_pred_0	0.219	0.549	0.1594	0.2354	0.4712	none	none	none	none	none	none	none	none	none	none
DUS3_ETM1	RLMRK	tvgnlpyrRLMRKlgadvtys	DUS3_ETS1_unrelaxed_rank_001_model_4_multimer_v3_pred_3	0.5037	0.648	0.2796	0.44	0.6212	44	46	4	6	A	3	3	antiparallel	no overlap or overlap is less than three residues	none
DUS3_ETM2	VKIR	vskdipitVKIRtgtkeghp	DUS3_ETS2_unrelaxed_rank_001_model_4_multimer_v3_pred_3	0.5371	0.647	0.3438	0.5537	0.5638	42	46	8	12	A	5	5	antiparallel	overlaps by at least three residues	antiparallel
DUT1_ETM1	KVLKI	mtatsdKVLKIqlrsasat	DUT1_ETS1_unrelaxed_rank_001_model_1_multimer_v3_pred_2	0.6449	0.7188	0.3369	0.5165	0.5877	42	46	8	12	A	5	5	antiparallel	overlaps by at least three residues	antiparallel
EAF1_ETM1	VKFK	dptevqpaVKFKdpliknim	EAF1_ETS1_unrelaxed_rank_001_model_1_multimer_v3_pred_2	0.4114	0.5588	0.2802	0.4169	0.5113	42	46	8	12	A	5	5	antiparallel	overlaps by at least three residues	antiparallel
EAF1_ETM2	LLLKK	iissidtkLLLKKpssssevv	EAF1_ETS2_unrelaxed_rank_001_model_5_multimer_v3_pred_3	0.5922	0.6916	0.3706	0.5725	0.5642	42	46	8	12	A	5	5	antiparallel	overlaps by at least three residues	antiparallel
EAF3_ETM1	KILKI	hgplmyeaKILKIwdpsskmy	EAF3_ETS1_unrelaxed_rank_001_model_4_multimer_v3_pred_1	0.5025	0.6325	0.2856	0.5281	0.542	42	46	7	11	A	5	5	antiparallel	overlaps by at least three residues	antiparallel
EAF3_ETM2	IKLK	pkislqipIKLKsvlvddwe	EAF3_ETS2_unrelaxed_rank_001_model_3_multimer_v3_pred_2	0.4622	0.6001	0.2557	0.4609	0.5163	42	46	2	6	A	5	5	antiparallel	no overlap or overlap is less than three residues	none
EAF5_ETM1	KLLKL	hsmdpkreKLLKLyrdtvlnk	EAF5_ETS1_unrelaxed_rank_001_model_4_multimer_v3_pred_0	0.1336	0.4073	0.0795	0.0757	0.3245	none	none	none	none	none	none	none	none	none	none
EAF7_ETM1	IRVR	tllelnnrIRVRkqdftlpw	EAF7_ETS1_unrelaxed_rank_001_model_1_multimer_v3_pred_1	0.5209	0.6268	0.2875	0.5055	0.5462	42	46	8	12	A	5	5	antiparallel	overlaps by at least three residues	antiparallel
EAF7_ETM2	IKVK	nkqeknatIKVKelpeyhte	EAF7_ETS2_unrelaxed_rank_001_model_1_multimer_v3_pred_3	0.6043	0.6909	0.2975	0.6219	0.5965	42	45	8	11	a	4	4	parallel	overlaps by at least three residues	parallel
EBP2_ETM1	FKLK	makgFKLKellshqke	EBP2_ETS1_unrelaxed_rank_001_model_1_multimer_v3_pred_0	0.3769	0.5517	0.1793	0.3594	0.498	43	45	5	7	a	3	3	parallel	overlaps by at least three residues	parallel
EBS1_ETM1	KMLKF	idfrkmnsKMLKFfktvqnfy	EBS1_ETS1_unrelaxed_rank_001_model_2_multimer_v3_pred_0	0.0516	0.4252	0.0688	0.0599	0.281	none	none	none	none	none	none	none	none	none	none
EBS1_ETM2	IKLR	kpnqlnngIKLRhlenalye	EBS1_ETS2_unrelaxed_rank_001_model_1_multimer_v3_pred_2	0.483	0.6079	0.2081	0.3268	0.4941	43	46	8	11	A	4	4	antiparallel	overlaps by at least three residues	antiparallel
EBS1_ETM3	LLLKR	iitiggfhLLLKRrsdvsakt	EBS1_ETS3_unrelaxed_rank_001_model_4_multimer_v3_pred_3	0.6698	0.741	0.3816	0.6643	0.5937	42	46	8	12	A	5	5	antiparallel	overlaps by at least three residues	antiparallel
EBS1_ETM4	MLLRL	dklsasseMLLRLqavvniss	EBS1_ETS4_unrelaxed_rank_001_model_2_multimer_v3_pred_1	0.0871	0.424	0.1042	0.0927	0.3339	none	none	none	none	none	none	none	none	none	none
ECM15_ETM1	VVLKK	qtaqdkidVVLKKisq	ECM15_ETS1_unrelaxed_rank_001_model_1_multimer_v3_pred_2	0.5137	0.6283	0.2778	0.5478	0.57	42	45	8	11	a	4	4	parallel	overlaps by at least three residues	parallel
ECM16_ETM1	VRLR	ligmlsrcVRLRaklhkenp	ECM16_ETS1_unrelaxed_rank_001_model_5_multimer_v3_pred_3	0.3569	0.5246	0.2185	0.3562	0.4829	42	46	8	12	A	5	5	antiparallel	overlaps by at least three residues	antiparallel
ECM16_ETM2	IFMKK	yvpkeqkeIFMKKnflrgklm	ECM16_ETS2_unrelaxed_rank_001_model_2_multimer_v3_pred_0	0.191	0.4977	0.1023	0.146	0.4324	none	none	none	none	none	none	none	none	none	none
ECM16_ETM3	VKLR	rgklmeeiVKLRkqlmyiik	ECM16_ETS3_unrelaxed_rank_001_model_2_multimer_v3_pred_3	0.338	0.6084	0.1337	0.3662	0.5523	none	none	none	none	none	none	none	none	none	none
ECM22_ETM1	FMLRV	hreknqldFMLRVfsfpalld	ECM22_ETS1_unrelaxed_rank_001_model_5_multimer_v3_pred_2	0.6066	0.7013	0.2822	0.4095	0.5623	42	46	10	14	A	5	5	antiparallel	overlaps by at least three residues	antiparallel
ECM29_ETM1	LLLKL	nlqtflppLLLKLasphasvr	ECM29_ETS1_unrelaxed_rank_001_model_1_multimer_v3_pred_2	0.4966	0.6221	0.1893	0.4013	0.5159	42	46	10	14	A	5	5	antiparallel	overlaps by at least three residues	antiparallel
ECM29_ETM2	ILLKL	tvaarmfhILLKLilewvapq	ECM29_ETS2_unrelaxed_rank_001_model_2_multimer_v3_pred_2	0.1539	0.4367	0.0785	0.1341	0.3815	none	none	none	none	none	none	none	none	none	none
ECM29_ETM3	LKLK	silpqqskLKLKnllrknls	ECM29_ETS3_unrelaxed_rank_001_model_1_multimer_v3_pred_3	0.6116	0.6957	0.3577	0.5352	0.5883	42	46	8	12	A	5	5	antiparallel	overlaps by at least three residues	antiparallel
ECM29_ETM4	VIMKF	lvpdlyhlVIMKFqslsdndl	ECM29_ETS4_unrelaxed_rank_001_model_3_multimer_v3_pred_1	0.5932	0.7006	0.3371	0.5017	0.5499	42	46	7	11	A	5	5	antiparallel	overlaps by at least three residues	antiparallel
ECM29_ETM5	MILKL	shpgtnkdMILKLvcqvtkfg	ECM29_ETS5_unrelaxed_rank_001_model_1_multimer_v3_pred_2	0.6361	0.715	0.3367	0.5415	0.5828	42	46	10	14	a	5	5	parallel	overlaps by at least three residues	parallel
ECM29_ETM6	RFMRF	skcndihlRFMRFladrdefi	ECM29_ETS6_unrelaxed_rank_001_model_2_multimer_v3_pred_0	0.0845	0.4163	0.086	0.1032	0.3156	none	none	none	none	none	none	none	none	none	none
ECM29_ETM7	KMLKI	qpqekfseKMLKIwtmafrtm	ECM29_ETS7_unrelaxed_rank_001_model_2_multimer_v3_pred_3	0.2408	0.5624	0.1743	0.2981	0.4908	none	none	none	none	none	none	none	none	none	none
ECM29_ETM8	ILVKR	vasslviiILVKRysiemkpy	ECM29_ETS8_unrelaxed_rank_001_model_1_multimer_v3_pred_3	0.5749	0.6722	0.3446	0.5854	0.5687	42	46	5	9	A	5	5	antiparallel	no overlap or overlap is less than three residues	none
ECM29_ETM9	KLLKV	iemkpysgKLLKVcltmfedr	ECM29_ETS9_unrelaxed_rank_001_model_5_multimer_v3_pred_2	0.4573	0.6004	0.2259	0.4084	0.5323	42	46	10	14	a	5	5	parallel	overlaps by at least three residues	parallel
ECM5_ETM1	VKLK	dlgsvygcVKLKiipdadkf	ECM5_ETS1_unrelaxed_rank_001_model_1_multimer_v3_pred_1	0.4867	0.6084	0.2458	0.4104	0.5351	42	46	8	12	A	5	5	antiparallel	overlaps by at least three residues	antiparallel
ECM5_ETM2	VKLR	dlyrlrscVKLRggfnavce	ECM5_ETS2_unrelaxed_rank_001_model_4_multimer_v3_pred_2	0.1113	0.3846	0.1143	0.1551	0.3201	44	46	10	12	a	3	3	parallel	overlaps by at least three residues	parallel
ECM5_ETM3	VFLKK	qdmmqkvrVFLKKdppskisl	ECM5_ETS3_unrelaxed_rank_001_model_4_multimer_v3_pred_0	0.5846	0.68	0.4067	0.6333	0.5616	42	46	8	12	A	5	5	antiparallel	overlaps by at least three residues	antiparallel
ECM5_ETM4	KFVKF	elirkndpKFVKFanqfngsr	ECM5_ETS4_unrelaxed_rank_001_model_3_multimer_v3_pred_0	0.4578	0.5985	0.2811	0.4529	0.515	42	46	10	14	A	5	5	antiparallel	overlaps by at least three residues	antiparallel
ECM5_ETM5	KVFKL	svkakqelKVFKLwnqhldqi	ECM5_ETS5_unrelaxed_rank_001_model_1_multimer_v3_pred_3	0.6255	0.7111	0.3523	0.532	0.5555	42	46	7	11	A	5	5	antiparallel	overlaps by at least three residues	antiparallel
ECT1_ETM1	KVVKR	lvkemgrfKVVKRtygvstte	ECT1_ETS1_unrelaxed_rank_001_model_1_multimer_v3_pred_0	0.3941	0.5685	0.1921	0.4137	0.4785	42	46	7	11	A	5	5	antiparallel	overlaps by at least three residues	antiparallel
ECT1_ETM2	LIVKR	fseyltkeLIVKRvesqrevy	ECT1_ETS2_unrelaxed_rank_001_model_3_multimer_v3_pred_2	0.4797	0.6373	0.2429	0.4308	0.4916	42	46	8	12	A	5	5	antiparallel	overlaps by at least three residues	antiparallel
EDC3_ETM1	FKVR	gdggksqaFKVRasrlkdlk	EDC3_ETS1_unrelaxed_rank_001_model_1_multimer_v3_pred_2	0.4424	0.5843	0.2348	0.3963	0.4954	42	46	8	12	A	5	5	antiparallel	overlaps by at least three residues	antiparallel
EDS1_ETM1	VLFKR	gdeildyaVLFKRlyillnil	EDS1_ETS1_unrelaxed_rank_001_model_5_multimer_v3_pred_2	0.1473	0.4539	0.103	0.1006	0.3734	none	none	none	none	none	none	none	none	none	none
EDS1_ETM2	ILIRK	etllkkkeILIRKllnieqkn	EDS1_ETS2_unrelaxed_rank_001_model_2_multimer_v3_pred_1	0.4181	0.6137	0.1565	0.2807	0.5764	none	none	none	none	none	none	none	none	none	none
EDS1_ETM3	KILKK	apseeenkKILKKfadigwkl	EDS1_ETS3_unrelaxed_rank_001_model_1_multimer_v3_pred_2	0.21	0.5458	0.1342	0.2149	0.464	none	none	none	none	none	none	none	none	none	none
EFG1_ETM1	RLLKK	krrirdleRLLKKkkdilpst	EFG1_ETS1_unrelaxed_rank_001_model_2_multimer_v3_pred_2	0.3303	0.5589	0.1661	0.317	0.525	45	46	3	4	A	2	2	less than three paired residues	no overlap or overlap is less than three residues	none
EFG1_ETM2	RLLKK	kkalrkynRLLKKikesgadd	EFG1_ETS2_unrelaxed_rank_001_model_2_multimer_v3_pred_1	0.2	0.4647	0.1124	0.1393	0.4147	none	none	none	none	none	none	none	none	none	none
EFM1_ETM1	FKIK	qrllfyknFKIKtsstqklr	EFM1_ETS1_unrelaxed_rank_001_model_3_multimer_v3_pred_0	0.4887	0.6326	0.2825	0.5009	0.5528	42	46	2	6	A	5	5	antiparallel	no overlap or overlap is less than three residues	none
EFM1_ETM2	KLIKL	qklrphviKLIKLyyqdnkki	EFM1_ETS2_unrelaxed_rank_001_model_1_multimer_v3_pred_1	0.6541	0.728	0.3654	0.6305	0.5966	42	46	7	11	A	5	5	antiparallel	overlaps by at least three residues	antiparallel
EFM1_ETM3	FLMKK	rksnkepiFLMKKaydlqi	EFM1_ETS3_unrelaxed_rank_001_model_1_multimer_v3_pred_2	0.428	0.5646	0.1901	0.357	0.5134	42	45	8	11	A	4	4	antiparallel	overlaps by at least three residues	antiparallel
ELG1_ETM2	LRIK	vliepklkLRIKnwietsfh	ELG1_ETS2_unrelaxed_rank_001_model_2_multimer_v3_pred_3	0.3166	0.5707	0.1256	0.2648	0.5185	none	none	none	none	none	none	none	none	none	none
ELG1_ETM3	MKLK	qdqnlddeMKLKfdyvidyk	ELG1_ETS3_unrelaxed_rank_001_model_1_multimer_v3_pred_3	0.2963	0.486	0.164	0.2872	0.4502	43	46	10	13	A	4	4	antiparallel	overlaps by at least three residues	antiparallel
ELG1_ETM4	IVVRK	vwfnadpsIVVRKwehlhsgf	ELG1_ETS4_unrelaxed_rank_001_model_4_multimer_v3_pred_0	0.2253	0.4628	0.1834	0.2168	0.3923	42	46	8	12	A	5	5	antiparallel	overlaps by at least three residues	antiparallel
ELP2_ETM1	LRFK	nmedntfeLRFKnekphtri	ELP2_ETS1_unrelaxed_rank_001_model_4_multimer_v3_pred_3	0.6164	0.7004	0.3951	0.6126	0.5758	42	46	8	12	A	5	5	antiparallel	overlaps by at least three residues	antiparallel
ELP3_ETM1	FIVKL	lpkeyredFIVKLhnalsgfn	ELP3_ETS1_unrelaxed_rank_001_model_2_multimer_v3_pred_2	0.4835	0.6858	0.1956	0.4708	0.6139	none	none	none	none	none	none	none	none	none	none
ELP3_ETM2	LRLR	kkdiliglLRLRkaskkyty	ELP3_ETS2_unrelaxed_rank_001_model_5_multimer_v3_pred_1	0.541	0.6502	0.2558	0.3881	0.555	42	46	8	12	A	5	5	antiparallel	overlaps by at least three residues	antiparallel
ELP4_ETM1	KLIRI	qtikrndkKLIRIvipsllhp	ELP4_ETS1_unrelaxed_rank_001_model_5_multimer_v3_pred_1	0.4247	0.5946	0.2223	0.4283	0.5305	42	46	10	14	A	5	5	antiparallel	overlaps by at least three residues	antiparallel
EMG1_ETM1	KLLKV	irsvnseeKLLKViknpitdh	EMG1_ETS1_unrelaxed_rank_001_model_3_multimer_v3_pred_3	0.3166	0.4973	0.144	0.3371	0.4354	42	46	10	14	A	5	5	antiparallel	overlaps by at least three residues	antiparallel
EMW1_ETM1	LLLRL	lsdydniqLLLRLytiknttp	EMW1_ETS1_unrelaxed_rank_001_model_5_multimer_v3_pred_1	0.6154	0.709	0.374	0.6031	0.5749	42	46	8	12	A	5	5	antiparallel	overlaps by at least three residues	antiparallel
EMW1_ETM2	LKIK	qslveeldLKIKsklvpsss	EMW1_ETS2_unrelaxed_rank_001_model_1_multimer_v3_pred_2	0.629	0.7103	0.3509	0.5986	0.5661	42	46	8	12	A	5	5	antiparallel	overlaps by at least three residues	antiparallel
ENP1_ETM1	KLFKV	twthgklpKLFKVipslrnwq	ENP1_ETS1_unrelaxed_rank_001_model_2_multimer_v3_pred_0	0.0471	0.4069	0.0921	0.1421	0.316	none	none	none	none	none	none	none	none	none	none
ENP1_ETM2	VFIKI	lpfsppttVFIKIlldkkyal	ENP1_ETS2_unrelaxed_rank_001_model_3_multimer_v3_pred_0	0.5084	0.6252	0.2151	0.4136	0.5277	42	46	8	12	A	5	5	antiparallel	overlaps by at least three residues	antiparallel
ENP1_ETM3	MRFR	vddcvyyfMRFRilddgsng	ENP1_ETS3_unrelaxed_rank_001_model_5_multimer_v3_pred_0	0.5729	0.6727	0.333	0.5334	0.5766	42	46	8	12	A	5	5	antiparallel	overlaps by at least three residues	antiparallel
ENV11_ETM1	IFVRK	vskglplsIFVRKttdidisv	ENV11_ETS1_unrelaxed_rank_001_model_5_multimer_v3_pred_0	0.4854	0.6265	0.302	0.4641	0.5265	42	46	8	12	A	5	5	antiparallel	overlaps by at least three residues	antiparallel
ENV11_ETM2	FIIKF	lkfthtlvFIIKFelylteii	ENV11_ETS2_unrelaxed_rank_001_model_1_multimer_v3_pred_2	0.4767	0.6196	0.2424	0.441	0.5079	42	46	6	10	A	5	5	antiparallel	no overlap or overlap is less than three residues	none
ENV11_ETM3	RLLKV	kpfekilaRLLKVkdlylldd	ENV11_ETS3_unrelaxed_rank_001_model_1_multimer_v3_pred_0	0.1939	0.4464	0.1286	0.1503	0.3946	none	none	none	none	none	none	none	none	none	none
ENV11_ETM5	IKIK	stklseetIKIKllnsqfnl	ENV11_ETS5_unrelaxed_rank_001_model_1_multimer_v3_pred_1	0.5311	0.6384	0.3015	0.5045	0.5598	42	46	10	14	A	5	5	antiparallel	overlaps by at least three residues	antiparallel
EPL1_ETM1	VKIK	elkifdqrVKIKnlkrslni	EPL1_ETS1_unrelaxed_rank_001_model_1_multimer_v3_pred_2	0.5903	0.6774	0.3672	0.6203	0.5702	42	46	8	12	A	5	5	antiparallel	overlaps by at least three residues	antiparallel
EPL1_ETM2	IKFR	eihsreypIKFRkrvgrsni	EPL1_ETS2_unrelaxed_rank_001_model_2_multimer_v3_pred_0	0.5289	0.6454	0.3105	0.5786	0.5623	42	46	8	12	A	5	5	antiparallel	overlaps by at least three residues	antiparallel
ERB1_ETM1	RVMKI	vpskneakRVMKIvrairegr	ERB1_ETS1_unrelaxed_rank_001_model_3_multimer_v3_pred_0	0.4683	0.6012	0.2237	0.4134	0.5049	42	46	10	14	A	5	5	antiparallel	overlaps by at least three residues	antiparallel
ERB1_ETM2	ILVKK	riydlsqqILVKKllpgarwl	ERB1_ETS2_unrelaxed_rank_001_model_3_multimer_v3_pred_0	0.3076	0.4945	0.1628	0.2389	0.4491	42	46	8	12	A	5	5	antiparallel	overlaps by at least three residues	antiparallel
ERG10_ETM1	KILKL	svvglvntKILKLdpskvnvy	ERG10_ETS1_unrelaxed_rank_001_model_3_multimer_v3_pred_0	0.4264	0.5783	0.3116	0.4502	0.5487	42	46	3	7	A	5	5	antiparallel	no overlap or overlap is less than three residues	none
ERG12_ETM1	LKIK	saknlnkdLKIKslvfqlfe	ERG12_ETS1_unrelaxed_rank_001_model_2_multimer_v3_pred_3	0.0821	0.3983	0.0743	0.0676	0.3053	none	none	none	none	none	none	none	none	none	none
ERG29_ETM1	RVLRL	rpefgttlRVLRLrlyhyfkd	ERG29_ETS1_unrelaxed_rank_001_model_2_multimer_v3_pred_2	0.372	0.5492	0.1637	0.2283	0.439	45	46	7	8	A	2	2	less than three paired residues	no overlap or overlap is less than three residues	none
ERG8_ETM1	VRVK	lqgsdkfeVRVKskqfkdge	ERG8_ETS1_unrelaxed_rank_001_model_4_multimer_v3_pred_1	0.5163	0.6574	0.3304	0.5341	0.5491	42	46	8	12	A	5	5	antiparallel	overlaps by at least three residues	antiparallel
ESC8_ETM1	FIVKF	gdvmkilsFIVKFkwvfsddl	ESC8_ETS1_unrelaxed_rank_001_model_4_multimer_v3_pred_2	0.2985	0.5417	0.1283	0.24	0.487	none	none	none	none	none	none	none	none	none	none
ESC8_ETM3	VKFK	mstylnyfVKFKeegtkilp	ESC8_ETS3_unrelaxed_rank_001_model_5_multimer_v3_pred_0	0.5291	0.6531	0.2161	0.4197	0.535	42	45	8	11	a	4	4	parallel	overlaps by at least three residues	parallel
ESF2_ETM1	LFLKK	trfgevdrLFLKKeddqkykq	ESF2_ETS1_unrelaxed_rank_001_model_4_multimer_v3_pred_3	0.5914	0.6848	0.3108	0.6169	0.5492	42	46	8	12	A	5	5	antiparallel	overlaps by at least three residues	antiparallel
ESL1_ETM1	LKLK	llfqlpkyLKLKkdkrekkr	ESL1_ETS1_unrelaxed_rank_001_model_2_multimer_v3_pred_3	0.4984	0.6579	0.3015	0.6157	0.6218	44	46	2	4	A	3	3	antiparallel	no overlap or overlap is less than three residues	none
ESL2_ETM1	IVLRK	mtslkcgiIVLRKflhgplgi	ESL2_ETS1_unrelaxed_rank_001_model_2_multimer_v3_pred_0	0.3188	0.503	0.1908	0.2493	0.4567	43	46	8	11	A	4	4	antiparallel	overlaps by at least three residues	antiparallel
ESL2_ETM2	IIVKR	pvskefwmIIVKRafpwdtmv	ESL2_ETS2_unrelaxed_rank_001_model_2_multimer_v3_pred_0	0.4957	0.642	0.1986	0.4005	0.5865	none	none	none	none	none	none	none	none	none	none
ESL2_ETM3	LVFKL	qntnilgsLVFKLeplcnihn	ESL2_ETS3_unrelaxed_rank_001_model_5_multimer_v3_pred_2	0.5579	0.676	0.2774	0.4296	0.5297	42	46	8	12	A	5	5	antiparallel	overlaps by at least three residues	antiparallel
ESL2_ETM4	RIFKL	tswlrhsaRIFKLaqnrllrf	ESL2_ETS4_unrelaxed_rank_001_model_2_multimer_v3_pred_1	0.5872	0.6887	0.338	0.6293	0.5693	42	46	7	11	A	5	5	antiparallel	overlaps by at least three residues	antiparallel
ESL2_ETM5	RLLRF	rifklaqnRLLRFaiclttfq	ESL2_ETS5_unrelaxed_rank_001_model_5_multimer_v3_pred_2	0.2475	0.5004	0.1251	0.1075	0.3906	42	46	14	18	a	5	5	parallel	no overlap or overlap is less than three residues	none
ESL2_ETM6	RFLRK	clttfqelRFLRKskdenvme	ESL2_ETS6_unrelaxed_rank_001_model_2_multimer_v3_pred_0	0.4378	0.5833	0.268	0.4386	0.5073	43	46	2	5	A	4	4	antiparallel	no overlap or overlap is less than three residues	none
ESP1_ETM1	IIVKL	stvkqhlmIIVKLinnnalgl	ESP1_ETS1_unrelaxed_rank_001_model_3_multimer_v3_pred_3	0.5741	0.681	0.294	0.5206	0.553	42	46	8	12	a	5	5	parallel	overlaps by at least three residues	parallel
ESP1_ETM2	IILKR	nlkilalqIILKRklvdeylp	ESP1_ETS2_unrelaxed_rank_001_model_5_multimer_v3_pred_0	0.5348	0.6606	0.2655	0.4836	0.5605	42	46	6	10	a	5	5	parallel	no overlap or overlap is less than three residues	none
ESP1_ETM3	LLIRI	lhllnkyeLLIRIvyllnldm	ESP1_ETS3_unrelaxed_rank_001_model_5_multimer_v3_pred_1	0.5185	0.68	0.3216	0.592	0.5261	42	46	8	12	A	5	5	antiparallel	overlaps by at least three residues	antiparallel
ESP1_ETM4	MFIKV	rklygnpaMFIKVedwvielf	ESP1_ETS4_unrelaxed_rank_001_model_2_multimer_v3_pred_1	0.2997	0.5151	0.1502	0.2804	0.4334	43	46	10	13	A	4	4	antiparallel	overlaps by at least three residues	antiparallel
ESP1_ETM5	LFLKL	kvedwvieLFLKLnpqeidfl	ESP1_ETS5_unrelaxed_rank_001_model_5_multimer_v3_pred_3	0.4476	0.583	0.0903	0.264	0.5452	none	none	none	none	none	none	none	none	none	none
ESS1_ETM1	VRVR	hkhlrdhpVRVRclhilikh	ESS1_ETS1_unrelaxed_rank_001_model_5_multimer_v3_pred_0	0.4284	0.5757	0.1819	0.4433	0.4949	42	45	10	13	a	4	4	parallel	overlaps by at least three residues	parallel
EST1_ETM1	LVLKL	rindsvipLVLKLlwlqihep	EST1_ETS1_unrelaxed_rank_001_model_4_multimer_v3_pred_2	0.3741	0.5885	0.3073	0.3889	0.4767	42	46	8	12	A	5	5	antiparallel	overlaps by at least three residues	antiparallel
EST1_ETM2	RVFRI	rlsnrrkfRVFRIfqkkmiqf	EST1_ETS2_unrelaxed_rank_001_model_4_multimer_v3_pred_3	0.5218	0.6415	0.3415	0.5181	0.5344	42	46	7	11	A	5	5	antiparallel	overlaps by at least three residues	antiparallel
EST1_ETM3	RLMKK	tpdfperrRLMKKlailvskd	EST1_ETS3_unrelaxed_rank_001_model_5_multimer_v3_pred_2	0.4123	0.5766	0.2383	0.3867	0.5303	42	46	13	17	a	5	5	parallel	no overlap or overlap is less than three residues	none
EST1_ETM4	LRIR	lspkeecvLRIRsiifsgmk	EST1_ETS4_unrelaxed_rank_001_model_2_multimer_v3_pred_3	0.1759	0.5096	0.157	0.1674	0.4267	none	none	none	none	none	none	none	none	none	none
EST1_ETM5	IKIK	kfdlispnIKIKrqialsei	EST1_ETS5_unrelaxed_rank_001_model_1_multimer_v3_pred_2	0.612	0.6921	0.3472	0.6331	0.5737	42	46	8	12	A	5	5	antiparallel	overlaps by at least three residues	antiparallel
EST2_ETM1	LKVR	nlvkipqrLKVRinltlqkl	EST2_ETS1_unrelaxed_rank_001_model_5_multimer_v3_pred_0	0.6174	0.705	0.3442	0.5628	0.5971	42	46	10	14	A	5	5	antiparallel	overlaps by at least three residues	antiparallel
EST2_ETM2	KLLKR	vrinltlqKLLKRhkrlnyvs	EST2_ETS2_unrelaxed_rank_001_model_2_multimer_v3_pred_3	0.3809	0.633	0.2381	0.4081	0.5715	44	46	4	6	A	3	3	antiparallel	no overlap or overlap is less than three residues	none
EST2_ETM3	RVLKF	lsrqspkeRVLKFiivilqkl	EST2_ETS3_unrelaxed_rank_001_model_2_multimer_v3_pred_0	0.2874	0.5596	0.1861	0.2394	0.5077	none	none	none	none	none	none	none	none	none	none
EST2_ETM4	LRLK	pfdsllkkLRLKdfrwlfis	EST2_ETS4_unrelaxed_rank_001_model_1_multimer_v3_pred_1	0.3152	0.5252	0.1683	0.2035	0.4644	42	45	15	18	a	4	4	parallel	no overlap or overlap is less than three residues	none
EST2_ETM5	RLLKK	drikefkqRLLKKfnnvlpel	EST2_ETS5_unrelaxed_rank_001_model_2_multimer_v3_pred_3	0.2667	0.5493	0.1385	0.1774	0.4732	none	none	none	none	none	none	none	none	none	none
EST2_ETM6	LILKL	kaspsqdtLILKLaddfliis	EST2_ETS6_unrelaxed_rank_001_model_1_multimer_v3_pred_2	0.2938	0.505	0.178	0.3455	0.4641	42	46	8	12	A	5	5	antiparallel	overlaps by at least three residues	antiparallel
EST2_ETM7	ILLRK	tskfkdniILLRKeiqhlqay	EST2_ETS7_unrelaxed_rank_001_model_3_multimer_v3_pred_1	0.554	0.6646	0.3164	0.5627	0.5462	42	46	8	12	A	5	5	antiparallel	overlaps by at least three residues	antiparallel
ETT1_ETM1	RLLRL	ngivhecdRLLRLseedkeik	ETT1_ETS1_unrelaxed_rank_001_model_2_multimer_v3_pred_0	0.1684	0.4876	0.1439	0.1777	0.4239	none	none	none	none	none	none	none	none	none	none
EXO1_ETM1	FFIKR	kptdkylqFFIKRfsllktfk	EXO1_ETS1_unrelaxed_rank_001_model_2_multimer_v3_pred_0	0.2706	0.5422	0.1106	0.2412	0.4881	none	none	none	none	none	none	none	none	none	none
EXO1_ETM2	KLVRR	kvglitamKLVRRfntierii	EXO1_ETS2_unrelaxed_rank_001_model_2_multimer_v3_pred_1	0.121	0.442	0.099	0.1985	0.3826	none	none	none	none	none	none	none	none	none	none
FAF1_ETM1	KVIRF	dskpktqpKVIRFngpsdvyv	FAF1_ETS1_unrelaxed_rank_001_model_5_multimer_v3_pred_0	0.44	0.5874	0.2433	0.4417	0.4898	42	46	10	14	a	5	5	parallel	overlaps by at least three residues	parallel
FAL1_ETM1	LKFK	fdreedqkLKFKtskklkvs	FAL1_ETS1_unrelaxed_rank_001_model_1_multimer_v3_pred_0	0.4823	0.612	0.2301	0.5137	0.5217	42	46	10	14	A	5	5	antiparallel	overlaps by at least three residues	antiparallel
FAL1_ETM2	ILVKR	kfmndpvkILVKRdeislegi	FAL1_ETS2_unrelaxed_rank_001_model_4_multimer_v3_pred_2	0.4503	0.5982	0.2511	0.5825	0.5091	42	46	8	12	A	5	5	antiparallel	overlaps by at least three residues	antiparallel
FAP1_ETM1	KVMKK	ksifcyqsKVMKKnfncqevc	FAP1_ETS1_unrelaxed_rank_001_model_1_multimer_v3_pred_2	0.4125	0.571	0.2501	0.341	0.5361	43	46	3	6	A	4	4	antiparallel	no overlap or overlap is less than three residues	none
FAP1_ETM2	VFIKK	qdrepmrsVFIKKedngasnk	FAP1_ETS2_unrelaxed_rank_001_model_5_multimer_v3_pred_3	0.5128	0.6385	0.254	0.4779	0.5151	42	46	8	12	A	5	5	antiparallel	overlaps by at least three residues	antiparallel
FAR1_ETM1	KVFRK	kflrglsgKVFRKtpefkkqq	FAR1_ETS1_unrelaxed_rank_001_model_1_multimer_v3_pred_0	0.0485	0.3149	0.0869	0.1299	0.3124	none	none	none	none	none	none	none	none	none	none
FCP1_ETM1	VKVR	pvrkcwyyVKVRpglkeffa	FCP1_ETS1_unrelaxed_rank_001_model_2_multimer_v3_pred_2	0.2406	0.515	0.1903	0.2875	0.4371	42	46	6	10	A	5	5	antiparallel	no overlap or overlap is less than three residues	none
FDO1_ETM1	LKFK	qavsqiqqLKFKnmiltsne	FDO1_ETS1_unrelaxed_rank_001_model_5_multimer_v3_pred_1	0.4936	0.6213	0.2543	0.4145	0.5358	42	45	8	11	a	4	4	parallel	overlaps by at least three residues	parallel
FIG4_ETM1	RFLKR	rshhfagaRFLKRgvnnkghv	FIG4_ETS1_unrelaxed_rank_001_model_4_multimer_v3_pred_1	0.44	0.5941	0.1948	0.4088	0.4944	42	46	9	13	A	5	5	antiparallel	overlaps by at least three residues	antiparallel
FIN1_ETM1	VFVRL	nipsdkdnVFVRLsmsplrtt	FIN1_ETS1_unrelaxed_rank_001_model_5_multimer_v3_pred_2	0.5638	0.666	0.3576	0.5828	0.5768	42	46	10	14	a	5	5	parallel	overlaps by at least three residues	parallel
FIN1_ETM2	VKFK	hkasfqksVKFKlpdnivte	FIN1_ETS2_unrelaxed_rank_001_model_5_multimer_v3_pred_2	0.5388	0.6519	0.3154	0.5342	0.5418	42	46	8	12	a	5	5	parallel	overlaps by at least three residues	parallel
FLR1_ETM1	IVMRF	tvhnigglIVMRFisgilcsp	FLR1_ETS1_unrelaxed_rank_001_model_5_multimer_v3_pred_1	0.2671	0.4758	0.1588	0.2638	0.4652	43	46	9	12	a	4	4	parallel	overlaps by at least three residues	parallel
FLR1_ETM2	LKLR	hnilyrraLKLRketgddry	FLR1_ETS2_unrelaxed_rank_001_model_4_multimer_v3_pred_0	0.5488	0.6551	0.2184	0.4144	0.5421	42	46	2	6	A	5	5	antiparallel	no overlap or overlap is less than three residues	none
FPR3_ETM1	RIIKR	eenkpstlRIIKRnpdfeddd	FPR3_ETS1_unrelaxed_rank_001_model_4_multimer_v3_pred_2	0.6568	0.7337	0.4146	0.6676	0.5807	42	46	7	11	A	5	5	antiparallel	overlaps by at least three residues	antiparallel
FPR4_ETM1	RIIKR	ddkkpstlRIIKRnpeltrge	FPR4_ETS1_unrelaxed_rank_001_model_4_multimer_v3_pred_2	0.6902	0.755	0.4272	0.7182	0.5903	42	46	7	11	A	5	5	antiparallel	overlaps by at least three residues	antiparallel
FPR4_ETM2	FVFKL	dkntkgkpFVFKLgqgevikg	FPR4_ETS2_unrelaxed_rank_001_model_3_multimer_v3_pred_0	0.5698	0.665	0.2487	0.6015	0.5426	43	46	9	12	a	4	4	parallel	overlaps by at least three residues	parallel
FSH1_ETM1	KLLKK	sekssgirKLLKKanvqcdyi	FSH1_ETS1_unrelaxed_rank_001_model_2_multimer_v3_pred_1	0.246	0.4719	0.1078	0.1367	0.4405	none	none	none	none	none	none	none	none	none	none
FUN30_ETM2	MKIR	tserfaklMKIRanfrlllt	FUN30_ETS2_unrelaxed_rank_001_model_2_multimer_v3_pred_2	0.2226	0.5257	0.1325	0.237	0.4279	44	46	16	18	a	3	3	parallel	no overlap or overlap is less than three residues	none
FUN30_ETM3	FILRR	raktmmkpFILRRrkdqvlkh	FUN30_ETS3_unrelaxed_rank_001_model_5_multimer_v3_pred_0	0.5108	0.6313	0.2524	0.4557	0.5573	42	45	9	12	A	4	4	antiparallel	overlaps by at least three residues	antiparallel
FUN30_ETM4	KFLRL	mvlstldyKFLRLdgstqvnd	FUN30_ETS4_unrelaxed_rank_001_model_2_multimer_v3_pred_0	0.3105	0.4891	0.1306	0.2009	0.4554	44	46	12	14	a	3	3	parallel	no overlap or overlap is less than three residues	none
FUS2_ETM1	KLVKL	nsdprfknKLVKLdssdelll	FUS2_ETS1_unrelaxed_rank_001_model_2_multimer_v3_pred_1	0.4669	0.6101	0.2856	0.4129	0.5452	42	46	7	11	A	5	5	antiparallel	overlaps by at least three residues	antiparallel
FUS2_ETM2	LRIK	seafeqhlLRIKstytsyfv	FUS2_ETS2_unrelaxed_rank_001_model_2_multimer_v3_pred_3	0.2015	0.5253	0.0977	0.1494	0.4493	none	none	none	none	none	none	none	none	none	none
FUS2_ETM3	RMVRK	sksrymtkRMVRKdwpfpgdp	FUS2_ETS3_unrelaxed_rank_001_model_4_multimer_v3_pred_0	0.3605	0.5354	0.1876	0.266	0.4608	42	46	8	12	A	5	5	antiparallel	overlaps by at least three residues	antiparallel
FUS2_ETM4	RVVRK	fpgdpsgsRVVRKlfel	FUS2_ETS4_unrelaxed_rank_001_model_4_multimer_v3_pred_1	0.0518	0.4058	0.1501	0.1508	0.3197	44	46	9	11	A	3	3	antiparallel	overlaps by at least three residues	antiparallel
FUS3_ETM1	LFLRR	scgcilaeLFLRRpifpgrdy	FUS3_ETS1_unrelaxed_rank_001_model_4_multimer_v3_pred_0	0.2535	0.4671	0.1064	0.155	0.3843	43	46	4	7	A	4	4	antiparallel	no overlap or overlap is less than three residues	none
GAL11_ETM1	IKMK	lsneekekIKMKlkqgqklf	GAL11_ETS1_unrelaxed_rank_001_model_1_multimer_v3_pred_3	0.6162	0.6953	0.3743	0.6475	0.5896	42	46	10	14	A	5	5	antiparallel	overlaps by at least three residues	antiparallel
GAL11_ETM3	FVVKL	lekcaegiFVVKLdtvdrlii	GAL11_ETS3_unrelaxed_rank_001_model_1_multimer_v3_pred_2	0.2096	0.4316	0.1216	0.1453	0.3769	43	46	8	11	A	4	4	antiparallel	overlaps by at least three residues	antiparallel
GAL3_ETM1	RLLKM	gdigtgieRLLKMlqlveesf	GAL3_ETS1_unrelaxed_rank_001_model_4_multimer_v3_pred_2	0.0857	0.4385	0.1092	0.066	0.3338	none	none	none	none	none	none	none	none	none	none
GAL4_ETM1	MILKM	ifpredldMILKMdslqdika	GAL4_ETS1_unrelaxed_rank_001_model_5_multimer_v3_pred_2	0.4859	0.6327	0.2282	0.3309	0.5003	42	46	10	14	A	5	5	antiparallel	overlaps by at least three residues	antiparallel
GAL4_ETM2	MLLKK	lqqintvlMLLKKlatfkiqt	GAL4_ETS2_unrelaxed_rank_001_model_1_multimer_v3_pred_1	0.3048	0.5604	0.1926	0.2463	0.5068	none	none	none	none	none	none	none	none	none	none
GAT1_ETM1	LFLKL	lplcnacgLFLKLhgvtrpls	GAT1_ETS1_unrelaxed_rank_001_model_4_multimer_v3_pred_0	0.4013	0.5498	0.2406	0.2731	0.4874	42	46	8	12	A	5	5	antiparallel	overlaps by at least three residues	antiparallel
GAT4_ETM1	LFFRK	aclcnacgLFFRKlilrfgra	GAT4_ETS1_unrelaxed_rank_001_model_3_multimer_v3_pred_0	0.5577	0.6745	0.1905	0.3111	0.5405	43	46	14	17	a	4	4	parallel	no overlap or overlap is less than three residues	none
GCD10_ETM1	VIVRL	ttidfnqhVIVRLpsknykiv	GCD10_ETS1_unrelaxed_rank_001_model_1_multimer_v3_pred_1	0.5507	0.6582	0.267	0.4687	0.542	44	46	10	12	A	3	3	antiparallel	overlaps by at least three residues	antiparallel
GCD14_ETM1	FLIKK	hrdvcqggFLIKKgdttsyef	GCD14_ETS1_unrelaxed_rank_001_model_4_multimer_v3_pred_1	0.3247	0.5111	0.1683	0.3515	0.4702	42	46	8	12	A	5	5	antiparallel	overlaps by at least three residues	antiparallel
GCN2_ETM1	FKFK	aklpnnsmFKFKavvnpkpi	GCN2_ETS1_unrelaxed_rank_001_model_1_multimer_v3_pred_3	0.5383	0.6416	0.2791	0.4137	0.5627	42	46	10	14	a	5	5	parallel	overlaps by at least three residues	parallel
GCN2_ETM2	KIIRL	dnkmkvekKIIRLlidhdpnk	GCN2_ETS2_unrelaxed_rank_001_model_4_multimer_v3_pred_2	0.6325	0.7187	0.3698	0.6118	0.5615	42	46	10	14	a	5	5	parallel	overlaps by at least three residues	parallel
GCN2_ETM3	KIFRK	sqmteevvKIFRKhggienna	GCN2_ETS3_unrelaxed_rank_001_model_2_multimer_v3_pred_3	0.1845	0.4485	0.0953	0.124	0.4085	none	none	none	none	none	none	none	none	none	none
GCN2_ETM4	LKIK	nhkrkykpLKIKklstnvdi	GCN2_ETS4_unrelaxed_rank_001_model_1_multimer_v3_pred_1	0.6408	0.7163	0.3343	0.5684	0.5794	42	45	9	12	A	4	4	antiparallel	overlaps by at least three residues	antiparallel
GDH3_ETM1	IRFK	ihdiasakIRFKsleeivde	GDH3_ETS1_unrelaxed_rank_001_model_1_multimer_v3_pred_0	0.5024	0.618	0.1868	0.2785	0.5088	43	45	9	11	a	3	3	parallel	overlaps by at least three residues	parallel
GFD1_ETM1	KLLKK	kqdtaskmKLLKKkieeqrei	GFD1_ETS1_unrelaxed_rank_001_model_5_multimer_v3_pred_0	0.3841	0.5734	0.1324	0.1917	0.5262	none	none	none	none	none	none	none	none	none	none
GID8_ETM1	KLLKF	kiadlvneKLLKFihpriqfe	GID8_ETS1_unrelaxed_rank_001_model_2_multimer_v3_pred_3	0.1653	0.4766	0.1159	0.1416	0.3984	none	none	none	none	none	none	none	none	none	none
GIN4_ETM1	IIMKL	pygiereiIIMKLlnhpnvlr	GIN4_ETS1_unrelaxed_rank_001_model_4_multimer_v3_pred_0	0.3411	0.5487	0.216	0.3413	0.4534	42	46	8	12	A	5	5	antiparallel	overlaps by at least three residues	antiparallel
GIN4_ETM2	LLLKV	eedgnirtLLLKVqkgefemp	GIN4_ETS2_unrelaxed_rank_001_model_3_multimer_v3_pred_1	0.4935	0.6302	0.223	0.5186	0.5204	44	46	10	12	a	3	3	parallel	overlaps by at least three residues	parallel
GLE1_ETM1	VRVK	vvhqaeteVRVKpesalplg	GLE1_ETS1_unrelaxed_rank_001_model_4_multimer_v3_pred_1	0.4751	0.6031	0.2483	0.4491	0.518	43	46	8	11	A	4	4	antiparallel	overlaps by at least three residues	antiparallel
GLE1_ETM2	RLVKK	elqelfmaRLVKKcpfvigft	GLE1_ETS2_unrelaxed_rank_001_model_2_multimer_v3_pred_0	0.1903	0.4719	0.1084	0.1184	0.3993	none	none	none	none	none	none	none	none	none	none
GLE2_ETM1	KVLRF	igmhsapiKVLRFvqcgpsnt	GLE2_ETS1_unrelaxed_rank_001_model_2_multimer_v3_pred_2	0.3474	0.5119	0.1637	0.2904	0.4534	42	46	10	14	a	5	5	parallel	overlaps by at least three residues	parallel
GLO1_ETM1	LRVK	tlllnhtcLRVKdpartvkf	GLO1_ETS1_unrelaxed_rank_001_model_3_multimer_v3_pred_0	0.4157	0.5572	0.1777	0.3756	0.4858	42	46	8	12	A	5	5	antiparallel	overlaps by at least three residues	antiparallel
GLO1_ETM2	VKFK	ceelesqgVKFKkrlsegrq	GLO1_ETS2_unrelaxed_rank_001_model_2_multimer_v3_pred_0	0.3858	0.5751	0.2351	0.477	0.5643	43	45	9	11	a	3	3	parallel	overlaps by at least three residues	parallel
GLO1_ETM3	IRIK	gnkfnhtmIRIKnptrslef	GLO1_ETS3_unrelaxed_rank_001_model_4_multimer_v3_pred_3	0.5172	0.6287	0.2653	0.4476	0.535	42	46	8	12	A	5	5	antiparallel	overlaps by at least three residues	antiparallel
GLR1_ETM1	KIVKV	ginvhklsKIVKVeknvetdk	GLR1_ETS1_unrelaxed_rank_001_model_4_multimer_v3_pred_2	0.2519	0.567	0.2055	0.3344	0.4222	42	46	10	14	A	5	5	antiparallel	overlaps by at least three residues	antiparallel
GOR1_ETM1	IVLKL	mskkpIVLKLgkdafgdq	GOR1_ETS1_unrelaxed_rank_001_model_1_multimer_v3_pred_1	0.5514	0.6497	0.2678	0.415	0.5529	43	46	7	10	A	4	4	antiparallel	overlaps by at least three residues	antiparallel
GPD2_ETM1	KILKL	gdgkdvdhKILKLlfhrpyfh	GPD2_ETS1_unrelaxed_rank_001_model_2_multimer_v3_pred_0	0.0652	0.47	0.1297	0.166	0.3575	none	none	none	none	none	none	none	none	none	none
GPI19_ETM1	VFVKK	lvieddpdVFVKKwafketsg	GPI19_ETS1_unrelaxed_rank_001_model_4_multimer_v3_pred_2	0.3162	0.5763	0.216	0.4008	0.5268	43	45	14	16	a	3	3	parallel	no overlap or overlap is less than three residues	none
GPP1_ETM1	LKIK	makkwfdiLKIKrpeyfita	GPP1_ETS1_unrelaxed_rank_001_model_2_multimer_v3_pred_0	0.0344	0.3865	0.0842	0.0769	0.2727	45	46	18	19	a	2	2	less than three paired residues	no overlap or overlap is less than three residues	none
GRC3_ETM1	FKIR	ffmprnnrFKIRdeefksfp	GRC3_ETS1_unrelaxed_rank_001_model_5_multimer_v3_pred_2	0.4586	0.601	0.1941	0.3127	0.4955	42	46	8	12	A	5	5	antiparallel	overlaps by at least three residues	antiparallel
GRE2_ETM1	FKFR	kkskkllgFKFRnlketidd	GRE2_ETS1_unrelaxed_rank_001_model_4_multimer_v3_pred_3	0.4818	0.622	0.3108	0.5393	0.5298	42	46	8	12	A	5	5	antiparallel	overlaps by at least three residues	antiparallel
GRR1_ETM1	LKLK	lneieldnLKLKelridnsp	GRR1_ETS1_unrelaxed_rank_001_model_4_multimer_v3_pred_3	0.5526	0.6706	0.3481	0.5042	0.5535	42	46	13	17	A	5	5	antiparallel	no overlap or overlap is less than three residues	none
GRR1_ETM2	MRLR	sylhklqrMRLRaletenme	GRR1_ETS2_unrelaxed_rank_001_model_5_multimer_v3_pred_3	0.4842	0.6278	0.2777	0.4556	0.5337	44	46	10	12	a	3	3	parallel	overlaps by at least three residues	parallel
GRR1_ETM3	LRLK	tenmeirnLRLKiltiieey	GRR1_ETS3_unrelaxed_rank_001_model_5_multimer_v3_pred_1	0.6493	0.7254	0.3565	0.6117	0.5632	42	46	10	14	A	5	5	antiparallel	overlaps by at least three residues	antiparallel
GRR1_ETM4	IIVKI	tvsklwaeIIVKIlyyrphin	GRR1_ETS4_unrelaxed_rank_001_model_4_multimer_v3_pred_2	0.0306	0.3379	0.08	0.0691	0.2545	none	none	none	none	none	none	none	none	none	none
GRR1_ETM5	LMIKR	eetvfnyrLMIKRlnfsfvgd	GRR1_ETS5_unrelaxed_rank_001_model_4_multimer_v3_pred_2	0.628	0.7095	0.3529	0.5472	0.589	42	46	13	17	a	5	5	parallel	no overlap or overlap is less than three residues	none
GRR1_ETM6	VVLRL	vqkyklstVVLRLylkdnitl	GRR1_ETS6_unrelaxed_rank_001_model_5_multimer_v3_pred_1	0.6647	0.738	0.3087	0.5874	0.5845	42	46	10	14	a	5	5	parallel	overlaps by at least three residues	parallel
GRX4_ETM1	RLVKL	eteeeinaRLVKLvqaapvml	GRX4_ETS1_unrelaxed_rank_001_model_4_multimer_v3_pred_3	0.2943	0.5452	0.1654	0.2444	0.4777	none	none	none	none	none	none	none	none	none	none
GSM1_ETM1	MKLK	smwcndeyMKLKdivdistp	GSM1_ETS1_unrelaxed_rank_001_model_1_multimer_v3_pred_1	0.0952	0.369	0.0507	0.0504	0.2798	none	none	none	none	none	none	none	none	none	none
GSY2_ETM1	VMLKR	ellkssdkVMLKRrilalrrp	GSY2_ETS1_unrelaxed_rank_001_model_4_multimer_v3_pred_3	0.587	0.6827	0.3369	0.5984	0.5551	42	46	8	12	A	5	5	antiparallel	overlaps by at least three residues	antiparallel
GTS1_ETM1	MRFR	MRFRssshslkh	GTS1_ETS1_unrelaxed_rank_001_model_1_multimer_v3_pred_1	0.5554	0.6365	0.2254	0.5852	0.5993	42	45	2	5	a	4	4	parallel	overlaps by at least three residues	parallel
GUF1_ETM2	FRIR	mlkFRIRpvrhircy	GUF1_ETS2_unrelaxed_rank_001_model_5_multimer_v3_pred_1	0.5589	0.6497	0.2933	0.5609	0.6214	42	45	3	6	a	4	4	parallel	overlaps by at least three residues	parallel
GZF3_ETM1	LFLKL	amlcnacgLFLKLhgkprpis	GZF3_ETS1_unrelaxed_rank_001_model_4_multimer_v3_pred_0	0.4658	0.594	0.2819	0.3601	0.505	42	46	8	12	A	5	5	antiparallel	overlaps by at least three residues	antiparallel
GZF3_ETM2	IKLK	klhkeeeiIKLKtrinelel	GZF3_ETS2_unrelaxed_rank_001_model_3_multimer_v3_pred_3	0.3306	0.531	0.2119	0.3242	0.4433	42	46	8	12	A	5	5	antiparallel	overlaps by at least three residues	antiparallel
HAL9_ETM1	KFLRK	qsiirgdsKFLRKdrydptsq	HAL9_ETS1_unrelaxed_rank_001_model_5_multimer_v3_pred_3	0.2237	0.4467	0.1536	0.2115	0.403	42	46	8	12	A	5	5	antiparallel	overlaps by at least three residues	antiparallel
HAL9_ETM2	MKLK	wrdnlhvsMKLKsykqylsv	HAL9_ETS2_unrelaxed_rank_001_model_1_multimer_v3_pred_2	0.5411	0.6469	0.3084	0.4952	0.54	42	46	8	12	A	5	5	antiparallel	overlaps by at least three residues	antiparallel
HAM1_ETM1	KIVKM	flksmgleKIVKMlepfenkn	HAM1_ETS1_unrelaxed_rank_001_model_5_multimer_v3_pred_3	0.2381	0.4476	0.1312	0.2909	0.4241	42	45	10	13	a	4	4	parallel	overlaps by at least three residues	parallel
HAP1_ETM1	IILRL	scnlgiliIILRLtwlsipsn	HAP1_ETS1_unrelaxed_rank_001_model_5_multimer_v3_pred_0	0.3349	0.5369	0.2152	0.3224	0.4661	42	46	8	12	A	5	5	antiparallel	overlaps by at least three residues	antiparallel
HAP1_ETM2	VKVK	nssvededVKVKqessdelk	HAP1_ETS2_unrelaxed_rank_001_model_5_multimer_v3_pred_2	0.2007	0.4545	0.1273	0.2329	0.3605	42	45	9	12	A	4	4	antiparallel	overlaps by at least three residues	antiparallel
HAP2_ETM1	RILKR	yvnakqyyRILKRryarakle	HAP2_ETS1_unrelaxed_rank_001_model_2_multimer_v3_pred_1	0.3691	0.5918	0.1677	0.2789	0.5469	none	none	none	none	none	none	none	none	none	none
HAS1_ETM1	LKFK	paiellhsLKFKprngtgii	HAS1_ETS1_unrelaxed_rank_001_model_3_multimer_v3_pred_2	0.227	0.4442	0.0959	0.2018	0.3977	44	45	10	11	a	2	2	less than three paired residues	no overlap or overlap is less than three residues	none
HAT1_ETM1	LKVK	lnnspsfeLKVKnrlyikny	HAT1_ETS1_unrelaxed_rank_001_model_4_multimer_v3_pred_2	0.6429	0.726	0.3921	0.6737	0.5917	42	46	14	18	A	5	5	antiparallel	no overlap or overlap is less than three residues	none
HCA4_ETM1	IKMK	lglpgapkIKMKgmktieqa	HCA4_ETS1_unrelaxed_rank_001_model_1_multimer_v3_pred_3	0.5624	0.6588	0.2864	0.5202	0.55	42	46	8	12	A	5	5	antiparallel	overlaps by at least three residues	antiparallel
HCS1_ETM1	LLLRI	ltplvpnnLLLRIghparlld	HCS1_ETS1_unrelaxed_rank_001_model_4_multimer_v3_pred_1	0.5529	0.6615	0.3121	0.5018	0.5219	42	46	10	14	A	5	5	antiparallel	overlaps by at least three residues	antiparallel
HCS1_ETM2	KLLRK	rkenwneiKLLRKdlkkrefk	HCS1_ETS2_unrelaxed_rank_001_model_1_multimer_v3_pred_1	0.5916	0.6776	0.3217	0.5908	0.5767	42	46	7	11	A	5	5	antiparallel	overlaps by at least three residues	antiparallel
HCS1_ETM3	RIIKI	nlettlfdRIIKIfpkrdmvk	HCS1_ETS3_unrelaxed_rank_001_model_5_multimer_v3_pred_0	0.412	0.5974	0.2342	0.4157	0.4915	43	46	10	13	A	4	4	antiparallel	overlaps by at least three residues	antiparallel
HDA1_ETM1	VMVKK	mdsVMVKKevlenpdh	HDA1_ETS1_unrelaxed_rank_001_model_1_multimer_v3_pred_0	0.5365	0.6362	0.2948	0.5267	0.5799	42	46	3	7	A	5	5	antiparallel	overlaps by at least three residues	antiparallel
HDA1_ETM2	VRMR	lktglcydVRMRyhakifts	HDA1_ETS2_unrelaxed_rank_001_model_3_multimer_v3_pred_3	0.489	0.6148	0.2769	0.5195	0.5464	42	46	14	18	A	5	5	antiparallel	no overlap or overlap is less than three residues	none
HDA1_ETM3	LMLKI	sgvddlgdLMLKIpvraatse	HDA1_ETS3_unrelaxed_rank_001_model_4_multimer_v3_pred_2	0.5362	0.6564	0.3132	0.577	0.5283	42	46	10	14	A	5	5	antiparallel	overlaps by at least three residues	antiparallel
HDA1_ETM4	KVIRL	peviemidKVIRLqskywncf	HDA1_ETS4_unrelaxed_rank_001_model_2_multimer_v3_pred_3	0.114	0.477	0.0905	0.1344	0.3827	none	none	none	none	none	none	none	none	none	none
HDA2_ETM1	IRLR	telmhravIRLRdiqdeyak	HDA2_ETS1_unrelaxed_rank_001_model_1_multimer_v3_pred_3	0.5927	0.682	0.3341	0.5268	0.5645	42	46	6	10	A	5	5	antiparallel	no overlap or overlap is less than three residues	none
HDA3_ETM1	LKLK	kqngleseLKLKfekseist	HDA3_ETS1_unrelaxed_rank_001_model_1_multimer_v3_pred_2	0.5757	0.6692	0.2741	0.5797	0.567	42	46	10	14	A	5	5	antiparallel	overlaps by at least three residues	antiparallel
HEH2_ETM1	VLVKL	fpanarkpVLVKLfeekvrqr	HEH2_ETS1_unrelaxed_rank_001_model_4_multimer_v3_pred_3	0.4069	0.5782	0.2099	0.4046	0.4763	42	45	9	12	A	4	4	antiparallel	overlaps by at least three residues	antiparallel
HEH2_ETM2	FLIKK	lfitlgvlFLIKKiqstldny	HEH2_ETS2_unrelaxed_rank_001_model_2_multimer_v3_pred_3	0.3464	0.5375	0.2342	0.3392	0.4569	42	46	2	6	A	5	5	antiparallel	no overlap or overlap is less than three residues	none
HEM12_ETM1	RLFRF	ymtegggsRLFRFakqwinmy	HEM12_ETS1_unrelaxed_rank_001_model_5_multimer_v3_pred_1	0.3079	0.4845	0.1549	0.3689	0.454	42	46	10	14	A	5	5	antiparallel	overlaps by at least three residues	antiparallel
HEM3_ETM1	KMMKI	ieirkgdtKMMKIldeicdln	HEM3_ETS1_unrelaxed_rank_001_model_5_multimer_v3_pred_2	0.0489	0.414	0.1067	0.0822	0.305	45	46	2	3	A	2	2	less than three paired residues	no overlap or overlap is less than three residues	none
HFM1_ETM1	VKVK	cqylldtlVKVKiidisnge	HFM1_ETS1_unrelaxed_rank_001_model_1_multimer_v3_pred_0	0.5298	0.65	0.2781	0.4442	0.5404	42	46	8	12	A	5	5	antiparallel	overlaps by at least three residues	antiparallel
HFM1_ETM2	MRVR	atseefsvMRVRhnekklfk	HFM1_ETS2_unrelaxed_rank_001_model_1_multimer_v3_pred_1	0.5568	0.6575	0.3575	0.5432	0.5784	42	46	8	12	A	5	5	antiparallel	overlaps by at least three residues	antiparallel
HFM1_ETM3	IKIK	lnlkigngIKIKndisllpc	HFM1_ETS3_unrelaxed_rank_001_model_4_multimer_v3_pred_0	0.5279	0.6515	0.2627	0.4704	0.5384	42	46	2	6	A	5	5	antiparallel	no overlap or overlap is less than three residues	none
HGH1_ETM1	KFLKF	niilsddkKFLKFlvwkivdl	HGH1_ETS1_unrelaxed_rank_001_model_1_multimer_v3_pred_0	0.4355	0.6441	0.2231	0.4169	0.5988	none	none	none	none	none	none	none	none	none	none
HHO1_ETM1	KVVKK	astklapkKVVKKksptvtak	HHO1_ETS1_unrelaxed_rank_001_model_1_multimer_v3_pred_3	0.3906	0.5553	0.2409	0.388	0.4867	42	46	8	12	A	5	5	antiparallel	overlaps by at least three residues	antiparallel
HHO1_ETM2	IVLKK	ndgkgssrIVLKKyvkdtfss	HHO1_ETS2_unrelaxed_rank_001_model_4_multimer_v3_pred_2	0.501	0.6219	0.2748	0.3797	0.5435	43	46	8	11	A	4	4	antiparallel	overlaps by at least three residues	antiparallel
HHT1_ETM1	LLIRK	rrfqksteLLIRKlpfqrlvr	HHT1_ETS1_unrelaxed_rank_001_model_5_multimer_v3_pred_1	0.3737	0.5537	0.2402	0.3918	0.4977	42	46	8	12	A	5	5	antiparallel	overlaps by at least three residues	antiparallel
HIF1_ETM1	MKLR	MKLRaedvlang	HIF1_ETS1_unrelaxed_rank_001_model_4_multimer_v3_pred_0	0.3298	0.5265	0.2	0.3814	0.5184	42	46	2	6	A	5	5	antiparallel	overlaps by at least three residues	antiparallel
HIR1_ETM1	KVVKF	mKVVKFpwlahree	HIR1_ETS1_unrelaxed_rank_001_model_2_multimer_v3_pred_3	0.2326	0.5204	0.1599	0.2252	0.4566	42	46	3	7	A	5	5	antiparallel	overlaps by at least three residues	antiparallel
HIR1_ETM2	KVIKM	ipkiclghKVIKMvtsskyll	HIR1_ETS2_unrelaxed_rank_001_model_1_multimer_v3_pred_3	0.4226	0.6118	0.2764	0.4594	0.5415	42	46	10	14	a	5	5	parallel	overlaps by at least three residues	parallel
HIR3_ETM1	VRLK	agnlhfhqVRLKllfkllgt	HIR3_ETS1_unrelaxed_rank_001_model_5_multimer_v3_pred_0	0.6532	0.7321	0.3401	0.5737	0.5905	42	46	10	14	A	5	5	antiparallel	overlaps by at least three residues	antiparallel
HIR3_ETM3	FLLKI	vsfifnspFLLKIrlwgvlfs	HIR3_ETS3_unrelaxed_rank_001_model_5_multimer_v3_pred_2	0.4841	0.6365	0.2757	0.4342	0.539	42	46	10	14	A	5	5	antiparallel	overlaps by at least three residues	antiparallel
HIR3_ETM5	KIIRL	yqekfffdKIIRLlrhllsvd	HIR3_ETS5_unrelaxed_rank_001_model_2_multimer_v3_pred_0	0.3322	0.6002	0.1523	0.2325	0.536	none	none	none	none	none	none	none	none	none	none
HIR3_ETM6	LVIKK	ikdfnttgLVIKKlrrfgsgt	HIR3_ETS6_unrelaxed_rank_001_model_1_multimer_v3_pred_2	0.3115	0.5152	0.174	0.1543	0.4341	43	46	8	11	A	4	4	antiparallel	overlaps by at least three residues	antiparallel
HMF1_ETM1	RVVKV	easnssldRVVKVnifladin	HMF1_ETS1_unrelaxed_rank_001_model_1_multimer_v3_pred_0	0.5466	0.6508	0.2206	0.4476	0.5486	42	46	12	16	a	5	5	parallel	no overlap or overlap is less than three residues	none
HMG1_ETM1	IIMKL	flnlsvvvIIMKLsvillfvf	HMG1_ETS1_unrelaxed_rank_001_model_4_multimer_v3_pred_1	0.5492	0.6778	0.3224	0.5406	0.5355	42	46	6	10	A	5	5	antiparallel	no overlap or overlap is less than three residues	none
HMG1_ETM3	MRFR	clagdllfMRFRtttgdamg	HMG1_ETS3_unrelaxed_rank_001_model_4_multimer_v3_pred_0	0.5493	0.6503	0.2329	0.4137	0.5413	42	46	8	12	A	5	5	antiparallel	overlaps by at least three residues	antiparallel
HMG2_ETM1	VLVRR	kledttraVLVRRkalstlae	HMG2_ETS1_unrelaxed_rank_001_model_1_multimer_v3_pred_3	0.6226	0.7031	0.3635	0.5888	0.5981	42	46	7	11	A	5	5	antiparallel	overlaps by at least three residues	antiparallel
HMG2_ETM3	MRFR	clagdllfMRFRtttgdamg	HMG2_ETS3_unrelaxed_rank_001_model_4_multimer_v3_pred_1	0.5366	0.6413	0.2238	0.4133	0.5394	42	46	8	12	A	5	5	antiparallel	overlaps by at least three residues	antiparallel
HMLALPHA1_ETM1	FKIK	mftskpaFKIKnkasksyr	HMLALPHA1_ETS1_unrelaxed_rank_001_model_5_multimer_v3_pred_3	0.5419	0.6461	0.2691	0.5085	0.5664	42	46	7	11	A	5	5	antiparallel	overlaps by at least three residues	antiparallel
HMO1_ETM1	VKLK	mttdpsVKLKsakdslvs	HMO1_ETS1_unrelaxed_rank_001_model_1_multimer_v3_pred_1	0.3711	0.5401	0.1937	0.3442	0.5165	42	46	6	10	A	5	5	antiparallel	overlaps by at least three residues	antiparallel
HMS1_ETM1	FKLK	idnadsmsFKLKtspirkhf	HMS1_ETS1_unrelaxed_rank_001_model_1_multimer_v3_pred_1	0.569	0.663	0.2819	0.5261	0.5781	42	46	8	12	a	5	5	parallel	overlaps by at least three residues	parallel
HNT3_ETM1	FRIK	ifrhfqekFRIKksdddkdp	HNT3_ETS1_unrelaxed_rank_001_model_5_multimer_v3_pred_2	0.3724	0.5616	0.2425	0.3754	0.4716	42	46	8	12	A	5	5	antiparallel	overlaps by at least three residues	antiparallel
HNT3_ETM2	VRLK	viskdfhsVRLKnkkhynsf	HNT3_ETS2_unrelaxed_rank_001_model_1_multimer_v3_pred_3	0.4998	0.6188	0.2222	0.411	0.5285	42	46	8	12	A	5	5	antiparallel	overlaps by at least three residues	antiparallel
HO_ETM1	LKFK	pfwkavtiLKFKrdldgekq	HO_ETS1_unrelaxed_rank_001_model_4_multimer_v3_pred_3	0.6094	0.7038	0.3258	0.5428	0.5698	42	46	8	12	A	5	5	antiparallel	overlaps by at least three residues	antiparallel
HOM2_ETM1	LRFK	dghtecisLRFKnrpapsve	HOM2_ETS1_unrelaxed_rank_001_model_4_multimer_v3_pred_2	0.4816	0.608	0.3227	0.5339	0.539	42	46	8	12	A	5	5	antiparallel	overlaps by at least three residues	antiparallel
HOM6_ETM1	KVLRF	kkeaatenKVLRFigkvdvat	HOM6_ETS1_unrelaxed_rank_001_model_5_multimer_v3_pred_1	0.5432	0.6575	0.2401	0.4455	0.55	42	45	10	13	a	4	4	parallel	overlaps by at least three residues	parallel
HOP1_ETM1	IKIK	qntsqnnsIKIKtlirgksa	HOP1_ETS1_unrelaxed_rank_001_model_1_multimer_v3_pred_0	0.5211	0.6288	0.2664	0.4741	0.56	42	46	8	12	A	5	5	antiparallel	overlaps by at least three residues	antiparallel
HOP1_ETM2	IRLK	lekgvfksIRLKclkalslg	HOP1_ETS2_unrelaxed_rank_001_model_4_multimer_v3_pred_2	0.3481	0.5344	0.2627	0.2693	0.4579	42	46	8	12	A	5	5	antiparallel	overlaps by at least three residues	antiparallel
HOP1_ETM4	KVFRF	fqdlmmirKVFRFlvrkkkgf	HOP1_ETS4_unrelaxed_rank_001_model_4_multimer_v3_pred_0	0.1817	0.498	0.1322	0.1531	0.4163	none	none	none	none	none	none	none	none	none	none
HOS2_ETM1	IRIR	nskklledIRIRcleniryl	HOS2_ETS1_unrelaxed_rank_001_model_2_multimer_v3_pred_1	0.3495	0.6107	0.1829	0.2221	0.5395	none	none	none	none	none	none	none	none	none	none
HOT1_ETM1	ILLKL	ykvmnklnILLKLvaqpsarp	HOT1_ETS1_unrelaxed_rank_001_model_1_multimer_v3_pred_3	0.5433	0.6543	0.2491	0.5132	0.5349	42	46	8	12	a	5	5	parallel	overlaps by at least three residues	parallel
HPR1_ETM1	IILKR	hdrdslidIILKRfiidsmtn	HPR1_ETS1_unrelaxed_rank_001_model_4_multimer_v3_pred_1	0.4232	0.5954	0.2705	0.3792	0.4831	42	46	8	12	A	5	5	antiparallel	overlaps by at least three residues	antiparallel
HPR1_ETM2	RVLKF	lcsyicdnRVLKFykikdpdf	HPR1_ETS2_unrelaxed_rank_001_model_1_multimer_v3_pred_2	0.0322	0.3889	0.0903	0.0611	0.2629	none	none	none	none	none	none	none	none	none	none
HPR1_ETM3	RVIRK	kikdpdfyRVIRKlmssdekf	HPR1_ETS3_unrelaxed_rank_001_model_1_multimer_v3_pred_0	0.0748	0.3996	0.1081	0.0809	0.3168	none	none	none	none	none	none	none	none	none	none
HRI1_ETM1	IVLKV	kfssnarsIVLKVtdeaydgl	HRI1_ETS1_unrelaxed_rank_001_model_1_multimer_v3_pred_1	0.5932	0.6845	0.2338	0.4131	0.5306	42	46	8	12	a	5	5	parallel	overlaps by at least three residues	parallel
HRQ1_ETM1	FFFRL	dafrnfeqFFFRLntlytfli	HRQ1_ETS1_unrelaxed_rank_001_model_4_multimer_v3_pred_1	0.166	0.5246	0.1065	0.1772	0.4064	none	none	none	none	none	none	none	none	none	none
HRQ1_ETM3	RLLRL	shvalvmrRLLRLchcfyens	HRQ1_ETS3_unrelaxed_rank_001_model_2_multimer_v3_pred_0	0.4039	0.6276	0.1547	0.3835	0.5812	none	none	none	none	none	none	none	none	none	none
HSF1_ETM1	KMFRF	rtqqqaleKMFRFltsivphl	HSF1_ETS1_unrelaxed_rank_001_model_2_multimer_v3_pred_2	0.1914	0.5072	0.1496	0.2014	0.4347	none	none	none	none	none	none	none	none	none	none
HSH155_ETM1	LLLKI	kkertlsmLLLKIkngntasr	HSH155_ETS1_unrelaxed_rank_001_model_4_multimer_v3_pred_0	0.645	0.7249	0.362	0.5791	0.5613	42	46	8	12	A	5	5	antiparallel	overlaps by at least three residues	antiparallel
HSH155_ETM3	RIIRR	gyytteamRIIRRefdspdde	HSH155_ETS3_unrelaxed_rank_001_model_1_multimer_v3_pred_1	0.0371	0.3786	0.0837	0.1019	0.2881	none	none	none	none	none	none	none	none	none	none
HSH155_ETM4	IRMK	gavtvsldIRMKpflapivs	HSH155_ETS4_unrelaxed_rank_001_model_4_multimer_v3_pred_1	0.5291	0.6667	0.3528	0.5857	0.5403	42	46	6	10	A	5	5	antiparallel	no overlap or overlap is less than three residues	none
HSH49_ETM1	LRIK	lfiqinpvLRIKypkdkvlq	HSH49_ETS1_unrelaxed_rank_001_model_4_multimer_v3_pred_1	0.3791	0.5469	0.2072	0.4446	0.4908	42	46	8	12	A	5	5	antiparallel	overlaps by at least three residues	antiparallel
HSH49_ETM3	IKVR	tvrlydrlIKVRqvtnstgt	HSH49_ETS3_unrelaxed_rank_001_model_4_multimer_v3_pred_1	0.4295	0.5919	0.2288	0.3438	0.5238	43	45	9	11	a	3	3	parallel	overlaps by at least three residues	parallel
HSL1_ETM1	VIMKL	pygiereiVIMKLishtnvma	HSL1_ETS1_unrelaxed_rank_001_model_4_multimer_v3_pred_1	0.5494	0.6609	0.3049	0.5216	0.5374	42	46	8	12	A	5	5	antiparallel	overlaps by at least three residues	antiparallel
HSL1_ETM2	LLLKV	fnddnikkLLLKVqsgkyqmp	HSL1_ETS2_unrelaxed_rank_001_model_3_multimer_v3_pred_3	0.5264	0.6411	0.2493	0.4383	0.5332	43	46	9	12	a	4	4	parallel	overlaps by at least three residues	parallel
HSL1_ETM3	KVLRK	kyddlpvnKVLRKmrkdnmar	HSL1_ETS3_unrelaxed_rank_001_model_1_multimer_v3_pred_1	0.3247	0.5227	0.1996	0.2737	0.4422	42	46	9	13	A	5	5	antiparallel	overlaps by at least three residues	antiparallel
HSL1_ETM4	LKFK	kvesllqgLKFKkepashwt	HSL1_ETS4_unrelaxed_rank_001_model_1_multimer_v3_pred_0	0.3389	0.5134	0.1526	0.2468	0.4518	42	45	9	12	A	4	4	antiparallel	overlaps by at least three residues	antiparallel
HSL1_ETM6	FKIK	kfvkgnfkFKIKitstpnas	HSL1_ETS6_unrelaxed_rank_001_model_1_multimer_v3_pred_2	0.5819	0.6774	0.3334	0.5752	0.5761	42	46	8	12	A	5	5	antiparallel	overlaps by at least three residues	antiparallel
HSL7_ETM1	LILKF	vlhkfnqnLILKFqkvngdsq	HSL7_ETS1_unrelaxed_rank_001_model_2_multimer_v3_pred_0	0.0387	0.3412	0.0638	0.0795	0.2724	none	none	none	none	none	none	none	none	none	none
HSL7_ETM2	FKIK	fsqsslneFKIKhrgeihgf	HSL7_ETS2_unrelaxed_rank_001_model_4_multimer_v3_pred_1	0.5476	0.657	0.3315	0.5427	0.5441	42	46	8	12	A	5	5	antiparallel	overlaps by at least three residues	antiparallel
HSL7_ETM3	VRLK	stlpndstVRLKfseetlmn	HSL7_ETS3_unrelaxed_rank_001_model_4_multimer_v3_pred_2	0.5291	0.6406	0.315	0.4999	0.5478	42	46	8	12	A	5	5	antiparallel	overlaps by at least three residues	antiparallel
HSL7_ETM4	VRVK	eedvpevhVRVKtsvstlhn	HSL7_ETS4_unrelaxed_rank_001_model_4_multimer_v3_pred_0	0.3211	0.5156	0.2866	0.4494	0.4729	42	46	8	12	A	5	5	antiparallel	overlaps by at least three residues	antiparallel
HSM3_ETM1	IVLRL	irnkfsaeIVLRLpyleqmqv	HSM3_ETS1_unrelaxed_rank_001_model_1_multimer_v3_pred_0	0.2412	0.4823	0.1387	0.2372	0.4132	44	46	4	6	A	3	3	antiparallel	no overlap or overlap is less than three residues	none
HSP104_ETM1	MMIRV	gflfndedMMIRVdcselsek	HSP104_ETS1_unrelaxed_rank_001_model_3_multimer_v3_pred_3	0.536	0.639	0.287	0.5503	0.5602	42	46	10	14	A	5	5	antiparallel	overlaps by at least three residues	antiparallel
HSP104_ETM2	IRLK	kaihkivdIRLKeieerfeq	HSP104_ETS2_unrelaxed_rank_001_model_1_multimer_v3_pred_0	0.1072	0.4796	0.1319	0.1639	0.3802	none	none	none	none	none	none	none	none	none	none
HSP104_ETM3	VVLKK	ikdketvnVVLKKgksrdenv	HSP104_ETS3_unrelaxed_rank_001_model_4_multimer_v3_pred_0	0.6151	0.7011	0.352	0.6109	0.5686	42	46	8	12	A	5	5	antiparallel	overlaps by at least three residues	antiparallel
HSP26_ETM1	VKVK	lneeskdkVKVKesssgkfk	HSP26_ETS1_unrelaxed_rank_001_model_5_multimer_v3_pred_0	0.4464	0.5947	0.2769	0.3917	0.4915	42	46	8	12	A	5	5	antiparallel	overlaps by at least three residues	antiparallel
HSP82_ETM1	LFIRI	kqletepdLFIRItpkpeqkv	HSP82_ETS1_unrelaxed_rank_001_model_1_multimer_v3_pred_0	0.5802	0.6714	0.2921	0.6283	0.578	43	46	10	13	A	4	4	antiparallel	overlaps by at least three residues	antiparallel
HSP82_ETM2	KIMKV	sremlqqnKIMKVirknivkk	HSP82_ETS2_unrelaxed_rank_001_model_3_multimer_v3_pred_1	0.0372	0.3187	0.0952	0.1106	0.2595	none	none	none	none	none	none	none	none	none	none
HST1_ETM1	FMIKL	evnsiyiyFMIKLlgfdvkdk	HST1_ETS1_unrelaxed_rank_001_model_2_multimer_v3_pred_3	0.0289	0.2962	0.0485	0.0451	0.2368	none	none	none	none	none	none	none	none	none	none
HST4_ETM1	RLLRL	lnefardgRLLRLytqnidgl	HST4_ETS1_unrelaxed_rank_001_model_3_multimer_v3_pred_3	0.6023	0.6945	0.2844	0.4955	0.5707	42	46	10	14	a	5	5	parallel	overlaps by at least three residues	parallel
HTA1_ETM1	RLLRR	tfpvgrvhRLLRRgnyaqrig	HTA1_ETS1_unrelaxed_rank_001_model_4_multimer_v3_pred_1	0.2711	0.4727	0.1707	0.2845	0.4375	42	45	5	8	A	4	4	antiparallel	no overlap or overlap is less than three residues	none
HTA2_ETM1	RLLRR	tfpvgrvhRLLRRgnyaqrig	HTA2_ETS1_unrelaxed_rank_001_model_2_multimer_v3_pred_1	0.0507	0.3933	0.0818	0.1167	0.3208	none	none	none	none	none	none	none	none	none	none
HTZ1_ETM1	LKVK	lagnaakdLKVKritprhlq	HTZ1_ETS1_unrelaxed_rank_001_model_5_multimer_v3_pred_3	0.0437	0.3706	0.0896	0.1142	0.2926	44	45	10	11	a	2	2	less than three paired residues	no overlap or overlap is less than three residues	none
HTZ1_ETM2	LLLKV	vlphinkaLLLKVekkgskk	HTZ1_ETS2_unrelaxed_rank_001_model_5_multimer_v3_pred_1	0.6204	0.7042	0.3299	0.5809	0.5945	42	46	8	12	a	5	5	parallel	overlaps by at least three residues	parallel
HUB1_ETM1	VRVK	vndrlgkkVRVKclaedsvg	HUB1_ETS1_unrelaxed_rank_001_model_4_multimer_v3_pred_0	0.5478	0.6461	0.2654	0.4385	0.5381	42	46	8	12	A	5	5	antiparallel	overlaps by at least three residues	antiparallel
HUL4_ETM1	MVVRR	sctleglqMVVRRchddlqrl	HUL4_ETS1_unrelaxed_rank_001_model_5_multimer_v3_pred_0	0.5079	0.6552	0.2727	0.4138	0.5195	42	46	8	12	A	5	5	antiparallel	overlaps by at least three residues	antiparallel
HUL4_ETM2	MKFK	fthpvnnkMKFKffqyeedw	HUL4_ETS2_unrelaxed_rank_001_model_5_multimer_v3_pred_3	0.5226	0.6347	0.3432	0.5207	0.5323	42	46	8	12	A	5	5	antiparallel	overlaps by at least three residues	antiparallel
HUL4_ETM3	FKIK	kgksvdvyFKIKvrrdvish	HUL4_ETS3_unrelaxed_rank_001_model_5_multimer_v3_pred_2	0.5458	0.656	0.3459	0.6294	0.577	42	46	10	14	A	5	5	antiparallel	overlaps by at least three residues	antiparallel
HUL5_ETM1	LRFR	mkkrlkssLRFRkleillel	HUL5_ETS1_unrelaxed_rank_001_model_4_multimer_v3_pred_3	0.5953	0.6923	0.3294	0.5214	0.5384	42	46	8	12	A	5	5	antiparallel	overlaps by at least three residues	antiparallel
HUL5_ETM2	FFLKK	lidvsfadFFLKKllnysngf	HUL5_ETS2_unrelaxed_rank_001_model_2_multimer_v3_pred_1	0.0458	0.4279	0.0812	0.115	0.3117	none	none	none	none	none	none	none	none	none	none
HXK2_ETM1	VLVKL	lggtnlrvVLVKLggdrtfdt	HXK2_ETS1_unrelaxed_rank_001_model_3_multimer_v3_pred_1	0.4931	0.6147	0.2292	0.4199	0.5329	42	46	8	12	A	5	5	antiparallel	overlaps by at least three residues	antiparallel
HXK2_ETM2	KLIRR	inttvqerKLIRRlseligar	HXK2_ETS2_unrelaxed_rank_001_model_2_multimer_v3_pred_3	0.213	0.5082	0.1288	0.1273	0.4474	none	none	none	none	none	none	none	none	none	none
ICP55_ETM1	RIMRR	kikspqelRIMRRagqisgrs	ICP55_ETS1_unrelaxed_rank_001_model_4_multimer_v3_pred_1	0.4132	0.5661	0.2329	0.3787	0.4915	42	46	7	11	A	5	5	antiparallel	overlaps by at least three residues	antiparallel
IES2_ETM1	KLLKK	eekqdtinKLLKKragksrsh	IES2_ETS1_unrelaxed_rank_001_model_4_multimer_v3_pred_0	0.2302	0.4728	0.1825	0.247	0.409	45	46	6	7	A	2	2	less than three paired residues	no overlap or overlap is less than three residues	none
IES2_ETM2	RILRR	pynsegmtRILRRyeedlfct	IES2_ETS2_unrelaxed_rank_001_model_4_multimer_v3_pred_1	0.4004	0.5557	0.1519	0.3168	0.502	42	46	8	12	A	5	5	antiparallel	overlaps by at least three residues	antiparallel
IES6_ETM1	LKLR	apgvdqeyLKLRganfvlk	IES6_ETS1_unrelaxed_rank_001_model_2_multimer_v3_pred_3	0.2513	0.5451	0.206	0.2991	0.4728	none	none	none	none	none	none	none	none	none	none
IFH1_ETM1	RLIKK	gklpanikRLIKKgesdtksr	IFH1_ETS1_unrelaxed_rank_001_model_4_multimer_v3_pred_3	0.4728	0.6318	0.3395	0.5893	0.5543	42	46	4	8	A	5	5	antiparallel	no overlap or overlap is less than three residues	none
IFH1_ETM2	FKFK	tttqqalsFKFKkeddgisf	IFH1_ETS2_unrelaxed_rank_001_model_4_multimer_v3_pred_1	0.61	0.7004	0.3238	0.5701	0.5635	42	46	8	12	A	5	5	antiparallel	overlaps by at least three residues	antiparallel
IFH1_ETM3	KLLKI	krqlkkkkKLLKIrkqrqkai	IFH1_ETS3_unrelaxed_rank_001_model_4_multimer_v3_pred_1	0.6001	0.6949	0.3305	0.6383	0.5647	42	46	10	14	A	5	5	antiparallel	overlaps by at least three residues	antiparallel
IFM1_ETM1	LKMR	dtpghaafLKMRerganitd	IFM1_ETS1_unrelaxed_rank_001_model_3_multimer_v3_pred_0	0.548	0.6501	0.2267	0.5121	0.5401	42	46	8	12	A	5	5	antiparallel	overlaps by at least three residues	antiparallel
IFM1_ETM2	VLVKK	kqvgnvatVLVKKgtlqkgki	IFM1_ETS2_unrelaxed_rank_001_model_1_multimer_v3_pred_2	0.4451	0.5934	0.2516	0.4135	0.5232	42	46	6	10	A	5	5	antiparallel	no overlap or overlap is less than three residues	none
IFM1_ETM3	IKIK	evinnragIKIKqynviykl	IFM1_ETS3_unrelaxed_rank_001_model_4_multimer_v3_pred_0	0.4578	0.6157	0.3075	0.476	0.4923	42	46	8	12	A	5	5	antiparallel	overlaps by at least three residues	antiparallel
IFM1_ETM4	FRLK	vdvretfdFRLKkkiiriag	IFM1_ETS4_unrelaxed_rank_001_model_2_multimer_v3_pred_3	0.5091	0.6763	0.2999	0.5186	0.6096	42	46	15	19	a	5	5	parallel	no overlap or overlap is less than three residues	none
IKI1_ETM1	ILLKR	assshnpvILLKRilsltess	IKI1_ETS1_unrelaxed_rank_001_model_1_multimer_v3_pred_0	0.4456	0.5928	0.3014	0.4473	0.5214	42	46	8	12	A	5	5	antiparallel	overlaps by at least three residues	antiparallel
IKI3_ETM1	FRVK	kfpqlvrdFRVKrvhntsae	IKI3_ETS1_unrelaxed_rank_001_model_5_multimer_v3_pred_1	0.4282	0.5953	0.2305	0.3432	0.491	42	46	8	12	A	5	5	antiparallel	overlaps by at least three residues	antiparallel
IKS1_ETM1	KFFKI	lfipgyfrKFFKIlsllgnga	IKS1_ETS1_unrelaxed_rank_001_model_3_multimer_v3_pred_3	0.2263	0.4615	0.1526	0.2548	0.4144	42	46	10	14	A	5	5	antiparallel	overlaps by at least three residues	antiparallel
IKS1_ETM3	VRIK	qldivdlkVRIKnfrfdteg	IKS1_ETS3_unrelaxed_rank_001_model_5_multimer_v3_pred_0	0.5986	0.6942	0.354	0.4895	0.5759	43	46	8	11	A	4	4	antiparallel	overlaps by at least three residues	antiparallel
IKS1_ETM4	MKLK	gmiekhqaMKLKpidrrifh	IKS1_ETS4_unrelaxed_rank_001_model_2_multimer_v3_pred_3	0.0664	0.3471	0.0764	0.0894	0.2678	none	none	none	none	none	none	none	none	none	none
IML2_ETM1	LKLR	mmeaakalLKLRraytmlqd	IML2_ETS1_unrelaxed_rank_001_model_5_multimer_v3_pred_0	0.3756	0.5532	0.2535	0.3843	0.5013	42	46	6	10	A	5	5	antiparallel	no overlap or overlap is less than three residues	none
IML2_ETM2	IRMR	mdsidvnsIRMRqvkslmvf	IML2_ETS2_unrelaxed_rank_001_model_4_multimer_v3_pred_2	0.3407	0.5302	0.2752	0.3954	0.4813	42	46	8	12	A	5	5	antiparallel	overlaps by at least three residues	antiparallel
IML2_ETM3	FMLRK	sknlpldrFMLRKvqqfnnmq	IML2_ETS3_unrelaxed_rank_001_model_4_multimer_v3_pred_3	0.5116	0.636	0.2979	0.4877	0.5266	42	46	8	12	A	5	5	antiparallel	overlaps by at least three residues	antiparallel
IML2_ETM4	MKIK	yelstrigMKIKaaldrven	IML2_ETS4_unrelaxed_rank_001_model_5_multimer_v3_pred_0	0.4634	0.6004	0.2973	0.4416	0.5196	42	46	8	12	A	5	5	antiparallel	overlaps by at least three residues	antiparallel
IMP3_ETM1	KLLKK	rklkhheqKLLKKvdflewkq	IMP3_ETS1_unrelaxed_rank_001_model_1_multimer_v3_pred_3	0.0759	0.4031	0.1122	0.1472	0.3182	45	46	11	12	A	2	2	less than three paired residues	no overlap or overlap is less than three residues	none
INO2_ETM1	VKVR	panieddpVKVRkwkhvqme	INO2_ETS1_unrelaxed_rank_001_model_1_multimer_v3_pred_2	0.4883	0.6101	0.204	0.4425	0.5502	42	46	13	17	A	5	5	antiparallel	no overlap or overlap is less than three residues	none
INO80_ETM1	LRLR	fdnendeqLRLRaaenasna	INO80_ETS1_unrelaxed_rank_001_model_5_multimer_v3_pred_3	0.6059	0.695	0.3271	0.479	0.555	42	46	10	14	A	5	5	antiparallel	overlaps by at least three residues	antiparallel
INO80_ETM2	KVLRK	ywgnandrKVLRKfwdrknlr	INO80_ETS2_unrelaxed_rank_001_model_3_multimer_v3_pred_3	0.2303	0.4669	0.1656	0.2103	0.4077	45	46	10	11	A	2	2	less than three paired residues	no overlap or overlap is less than three residues	none
INO80_ETM3	FMLRR	rlhmilkpFMLRRvkknvqse	INO80_ETS3_unrelaxed_rank_001_model_4_multimer_v3_pred_0	0.4758	0.596	0.2774	0.5496	0.5516	42	45	9	12	A	4	4	antiparallel	overlaps by at least three residues	antiparallel
INO80_ETM4	LLVKL	aklrkldeLLVKLkseghrvl	INO80_ETS4_unrelaxed_rank_001_model_2_multimer_v3_pred_1	0.3117	0.5073	0.1017	0.3115	0.5016	none	none	none	none	none	none	none	none	none	none
IOC2_ETM1	VLVKK	lfalpnvgVLVKKtihrvkeg	IOC2_ETS1_unrelaxed_rank_001_model_3_multimer_v3_pred_0	0.1142	0.4143	0.1229	0.112	0.3068	42	46	12	16	A	5	5	antiparallel	no overlap or overlap is less than three residues	none
IOC4_ETM1	LKFR	kfiiytpvLKFRkndtlkst	IOC4_ETS1_unrelaxed_rank_001_model_1_multimer_v3_pred_0	0.5864	0.6809	0.3827	0.6111	0.5634	42	46	8	12	A	5	5	antiparallel	overlaps by at least three residues	antiparallel
IPK1_ETM2	KVIKI	lnlddkvvKVIKIknltnnts	IPK1_ETS2_unrelaxed_rank_001_model_1_multimer_v3_pred_2	0.5104	0.6551	0.2479	0.468	0.5117	42	45	10	13	a	4	4	parallel	overlaps by at least three residues	parallel
IPK1_ETM4	VKFK	fgecnifpVKFKdamheylr	IPK1_ETS4_unrelaxed_rank_001_model_1_multimer_v3_pred_2	0.5907	0.7331	0.2568	0.461	0.66	none	none	none	none	none	none	none	none	none	none
IPL1_ETM1	KLLRL	ylvngemyKLLRLhgpfndil	IPL1_ETS1_unrelaxed_rank_001_model_4_multimer_v3_pred_1	0.226	0.5145	0.1819	0.3595	0.4847	45	46	2	3	A	2	2	less than three paired residues	no overlap or overlap is less than three residues	none
IPL1_ETM2	LILKL	nisqdaqdLILKLlkydpkdr	IPL1_ETS2_unrelaxed_rank_001_model_2_multimer_v3_pred_0	0.0465	0.4304	0.0758	0.1762	0.3309	none	none	none	none	none	none	none	none	none	none
IRC20_ETM1	LKLK	ltwvlsfnLKLKflnnkfnr	IRC20_ETS1_unrelaxed_rank_001_model_5_multimer_v3_pred_3	0.5596	0.6692	0.3008	0.461	0.5519	42	46	4	8	A	5	5	antiparallel	no overlap or overlap is less than three residues	none
IRC20_ETM2	IKLR	firtlqeeIKLRneakdyts	IRC20_ETS2_unrelaxed_rank_001_model_5_multimer_v3_pred_1	0.5488	0.7175	0.1809	0.5583	0.6475	none	none	none	none	none	none	none	none	none	none
IRC20_ETM3	IKIR	pakalesfIKIRddlmihir	IRC20_ETS3_unrelaxed_rank_001_model_1_multimer_v3_pred_0	0.369	0.5864	0.1633	0.2817	0.5492	none	none	none	none	none	none	none	none	none	none
IRC20_ETM4	RIVRR	vfdelknsRIVRRisssnese	IRC20_ETS4_unrelaxed_rank_001_model_1_multimer_v3_pred_3	0.406	0.5665	0.2104	0.4574	0.5046	42	46	9	13	A	5	5	antiparallel	overlaps by at least three residues	antiparallel
IRC20_ETM5	FKFK	csisevynFKFKnstekrek	IRC20_ETS5_unrelaxed_rank_001_model_2_multimer_v3_pred_0	0.4657	0.5924	0.2317	0.413	0.5338	43	46	9	12	a	4	4	parallel	overlaps by at least three residues	parallel
IRC20_ETM6	FVIKL	esfgakidFVIKLisylrlks	IRC20_ETS6_unrelaxed_rank_001_model_2_multimer_v3_pred_1	0.1235	0.4579	0.0682	0.0966	0.3609	none	none	none	none	none	none	none	none	none	none
IRC20_ETM7	LRLK	fviklisyLRLKseqenadp	IRC20_ETS7_unrelaxed_rank_001_model_2_multimer_v3_pred_3	0.4707	0.6134	0.2554	0.5783	0.4886	42	45	2	5	a	4	4	parallel	no overlap or overlap is less than three residues	none
IRC20_ETM8	KVLKL	teylkvigKVLKLyhiehlac	IRC20_ETS8_unrelaxed_rank_001_model_2_multimer_v3_pred_0	0.3114	0.6204	0.2024	0.3016	0.5368	none	none	none	none	none	none	none	none	none	none
IRC5_ETM1	LKLK	emdtktvsLKLKklnefvrq	IRC5_ETS1_unrelaxed_rank_001_model_5_multimer_v3_pred_1	0.5884	0.69	0.2875	0.4478	0.5492	42	46	8	12	A	5	5	antiparallel	overlaps by at least three residues	antiparallel
IRC5_ETM2	FLLRR	nlhtilkpFLLRRlkkvvlan	IRC5_ETS2_unrelaxed_rank_001_model_4_multimer_v3_pred_3	0.454	0.5924	0.2375	0.5093	0.5432	42	45	9	12	A	4	4	antiparallel	overlaps by at least three residues	antiparallel
IRE1_ETM1	RLLRR	mRLLRRnmlvltll	IRE1_ETS1_unrelaxed_rank_001_model_4_multimer_v3_pred_1	0.6127	0.69	0.378	0.5861	0.6118	42	46	8	12	A	5	5	antiparallel	no overlap or overlap is less than three residues	none
IRE1_ETM2	LLLKF	ldeknqnsLLLKFgslvyrii	IRE1_ETS2_unrelaxed_rank_001_model_1_multimer_v3_pred_2	0.5825	0.6833	0.3719	0.6096	0.5669	42	46	8	12	A	5	5	antiparallel	overlaps by at least three residues	antiparallel
IRE1_ETM3	FLLKV	wpkskkleFLLKVsdrleien	IRE1_ETS3_unrelaxed_rank_001_model_4_multimer_v3_pred_2	0.2381	0.5861	0.1676	0.2833	0.5074	none	none	none	none	none	none	none	none	none	none
IRE1_ETM4	LLMKF	enrdppsaLLMKFdagsdfvi	IRE1_ETS4_unrelaxed_rank_001_model_4_multimer_v3_pred_0	0.4778	0.6139	0.2103	0.5008	0.5016	42	46	10	14	A	5	5	antiparallel	overlaps by at least three residues	antiparallel
IRR1_ETM1	IFIKI	vgpvvqvgIFIKIlndsliyh	IRR1_ETS1_unrelaxed_rank_001_model_3_multimer_v3_pred_0	0.6056	0.7165	0.2748	0.563	0.5704	42	45	10	13	a	4	4	parallel	overlaps by at least three residues	parallel
IRR1_ETM2	VLLKI	ylhdnaskVLLKIflyleslf	IRR1_ETS2_unrelaxed_rank_001_model_4_multimer_v3_pred_2	0.3873	0.5581	0.2408	0.3618	0.4859	42	46	8	12	A	5	5	antiparallel	overlaps by at least three residues	antiparallel
IRR1_ETM3	VKLK	etefllftVKLKglmklnil	IRR1_ETS3_unrelaxed_rank_001_model_5_multimer_v3_pred_3	0.4786	0.6243	0.2124	0.367	0.5312	43	46	8	11	A	4	4	antiparallel	overlaps by at least three residues	antiparallel
ISR1_ETM1	LMFRL	fyspenlaLMFRLsntvssle	ISR1_ETS1_unrelaxed_rank_001_model_5_multimer_v3_pred_1	0.5854	0.6852	0.3484	0.5082	0.564	42	46	8	12	A	5	5	antiparallel	overlaps by at least three residues	antiparallel
ISR1_ETM2	VVLKF	srcnndsgVVLKFaksqhksk	ISR1_ETS2_unrelaxed_rank_001_model_5_multimer_v3_pred_1	0.6536	0.7276	0.3427	0.5535	0.5784	42	46	10	14	A	5	5	antiparallel	overlaps by at least three residues	antiparallel
ISW1_ETM1	FLLRR	qlhtvlqpFLLRRiksdvets	ISW1_ETS1_unrelaxed_rank_001_model_5_multimer_v3_pred_2	0.4181	0.5685	0.2157	0.492	0.5298	42	45	9	12	A	4	4	antiparallel	overlaps by at least three residues	antiparallel
ISW1_ETM2	KLLKK	aaklqvldKLLKKlkeegsrv	ISW1_ETS2_unrelaxed_rank_001_model_2_multimer_v3_pred_2	0.1971	0.4981	0.1176	0.3055	0.4538	none	none	none	none	none	none	none	none	none	none
ISW1_ETM3	KVFRL	rigqkkqvKVFRLvtdnsvee	ISW1_ETS3_unrelaxed_rank_001_model_3_multimer_v3_pred_0	0.5942	0.6875	0.2442	0.5296	0.5544	42	46	10	14	a	5	5	parallel	overlaps by at least three residues	parallel
ISW1_ETM4	LKLK	eyknpffdLKLKhppssnnk	ISW1_ETS4_unrelaxed_rank_001_model_5_multimer_v3_pred_0	0.5641	0.6667	0.3343	0.536	0.5545	42	46	8	12	A	5	5	antiparallel	overlaps by at least three residues	antiparallel
ISW2_ETM1	FLLRR	qlhsvlnpFLLRRvkadveks	ISW2_ETS1_unrelaxed_rank_001_model_4_multimer_v3_pred_1	0.4212	0.5593	0.2351	0.4398	0.5094	42	45	9	12	A	4	4	antiparallel	overlaps by at least three residues	antiparallel
ISW2_ETM2	KLLKR	sgkmiildKLLKRlkekgsrv	ISW2_ETS2_unrelaxed_rank_001_model_4_multimer_v3_pred_1	0.3964	0.5465	0.226	0.361	0.4852	42	46	4	8	A	5	5	antiparallel	no overlap or overlap is less than three residues	none
ISY1_ETM1	VLVRF	rnvdkansVLVRFqeqqaesa	ISY1_ETS1_unrelaxed_rank_001_model_3_multimer_v3_pred_0	0.5102	0.6254	0.2548	0.5058	0.5281	42	46	8	12	A	5	5	antiparallel	overlaps by at least three residues	antiparallel
ITC1_ETM1	LKLR	kyvedrfpLKLRepvarflh	ITC1_ETS1_unrelaxed_rank_001_model_1_multimer_v3_pred_1	0.5591	0.6622	0.2323	0.444	0.5526	42	46	8	12	A	5	5	antiparallel	overlaps by at least three residues	antiparallel
ITC1_ETM2	MIMKR	qrnsfirdMIMKRnsdkveyk	ITC1_ETS2_unrelaxed_rank_001_model_5_multimer_v3_pred_0	0.4794	0.6149	0.2391	0.4535	0.5293	42	46	4	8	A	5	5	antiparallel	no overlap or overlap is less than three residues	none
IWR1_ETM1	IRVK	stttapefIRVKrrrdedsv	IWR1_ETS1_unrelaxed_rank_001_model_1_multimer_v3_pred_2	0.5809	0.6727	0.2385	0.5452	0.5543	42	45	9	12	A	4	4	antiparallel	overlaps by at least three residues	antiparallel
IWR1_ETM2	FIFKL	gkrvkkqkFIFKLsktvsses	IWR1_ETS2_unrelaxed_rank_001_model_2_multimer_v3_pred_1	0.6135	0.6959	0.2928	0.6412	0.5697	42	46	8	12	a	5	5	parallel	overlaps by at least three residues	parallel
IZH4_ETM1	FFFKI	yylfydyvFFFKIftllmnfi	IZH4_ETS1_unrelaxed_rank_001_model_2_multimer_v3_pred_3	0.3518	0.5671	0.1731	0.2996	0.441	43	46	8	11	A	4	4	antiparallel	overlaps by at least three residues	antiparallel
JHD2_ETM1	LKFR	ttqsfrrkLKFRdisqlrgd	JHD2_ETS1_unrelaxed_rank_001_model_5_multimer_v3_pred_2	0.6076	0.6962	0.2919	0.5962	0.5685	42	45	8	11	a	4	4	parallel	overlaps by at least three residues	parallel
JHD2_ETM2	FVLRK	ckticsiaFVLRKnnydsirt	JHD2_ETS2_unrelaxed_rank_001_model_5_multimer_v3_pred_3	0.4665	0.6089	0.1801	0.2131	0.5191	42	46	6	10	a	5	5	parallel	no overlap or overlap is less than three residues	none
JIP4_ETM1	KMFKI	skrnikigKMFKIsengkivr	JIP4_ETS1_unrelaxed_rank_001_model_1_multimer_v3_pred_0	0.0327	0.3988	0.1131	0.059	0.2736	43	44	11	12	a	2	2	less than three paired residues	no overlap or overlap is less than three residues	none
JIP5_ETM1	KVVKK	kkantmtgKVVKKvnlsslfn	JIP5_ETS1_unrelaxed_rank_001_model_2_multimer_v3_pred_3	0.5071	0.6247	0.3203	0.547	0.5733	42	46	11	15	A	5	5	antiparallel	overlaps by at least three residues	antiparallel
JJJ1_ETM1	VFIKK	nktvkrfvVFIKKldkrmkeg	JJJ1_ETS1_unrelaxed_rank_001_model_4_multimer_v3_pred_3	0.5907	0.6826	0.3098	0.584	0.5749	42	46	8	12	A	5	5	antiparallel	overlaps by at least three residues	antiparallel
JJJ2_ETM1	LKIK	qklrydrdLKIKglhtyqpk	JJJ2_ETS1_unrelaxed_rank_001_model_1_multimer_v3_pred_3	0.2274	0.532	0.2301	0.2898	0.4602	43	46	10, 14	12, 14	A	4	4	antiparallel	overlaps by at least three residues	antiparallel
JJJ2_ETM2	LLFRR	nvddrnkdLLFRRdeigdknh	JJJ2_ETS2_unrelaxed_rank_001_model_3_multimer_v3_pred_3	0.6207	0.7056	0.3444	0.6309	0.5602	42	45	9	12	A	4	4	antiparallel	overlaps by at least three residues	antiparallel
KAP104_ETM1	FIVRL	viplqtqsFIVRLdkfleiif	KAP104_ETS1_unrelaxed_rank_001_model_2_multimer_v3_pred_2	0.4829	0.6162	0.2475	0.4528	0.5121	42	46	8	12	A	5	5	antiparallel	overlaps by at least three residues	antiparallel
KAP104_ETM2	RIVKK	edikpiapRIVKKkeagnged	KAP104_ETS2_unrelaxed_rank_001_model_3_multimer_v3_pred_0	0.4633	0.5976	0.2864	0.5336	0.5616	42	45	9	12	A	4	4	antiparallel	overlaps by at least three residues	antiparallel
KAP114_ETM1	VLLKL	dvkdfireVLLKLclndnent	KAP114_ETS1_unrelaxed_rank_001_model_1_multimer_v3_pred_3	0.116	0.4035	0.1	0.1205	0.3547	none	none	none	none	none	none	none	none	none	none
KAP114_ETM10	LLVRF	dvkesvvqLLVRFfkevaskd	KAP114_ETS10_unrelaxed_rank_001_model_4_multimer_v3_pred_3	0.5361	0.6797	0.3626	0.59	0.5399	42	46	8	12	A	5	5	antiparallel	overlaps by at least three residues	antiparallel
KAP114_ETM2	IVFKV	giglatmeIVFKVlntetstl	KAP114_ETS2_unrelaxed_rank_001_model_5_multimer_v3_pred_3	0.5322	0.6603	0.239	0.3922	0.5366	42	46	8	12	a	5	5	parallel	overlaps by at least three residues	parallel
KAP114_ETM3	LKFK	gnvdvisqLKFKsiiyenlv	KAP114_ETS3_unrelaxed_rank_001_model_3_multimer_v3_pred_1	0.6406	0.721	0.3701	0.6369	0.559	42	46	8	12	A	5	5	antiparallel	overlaps by at least three residues	antiparallel
KAP114_ETM4	LIFKV	slpnpqlsLIFKVvsndiehs	KAP114_ETS4_unrelaxed_rank_001_model_3_multimer_v3_pred_3	0.6499	0.7291	0.3614	0.6367	0.5704	42	46	8	12	A	5	5	antiparallel	overlaps by at least three residues	antiparallel
KAP114_ETM5	KVIRI	evcsetqeKVIRIinqvssda	KAP114_ETS5_unrelaxed_rank_001_model_5_multimer_v3_pred_2	0.5967	0.6971	0.2887	0.4783	0.5629	42	45	10	13	a	4	4	parallel	overlaps by at least three residues	parallel
KAP114_ETM6	VFLKK	slvlefitVFLKKkpndgflp	KAP114_ETS6_unrelaxed_rank_001_model_3_multimer_v3_pred_1	0.3195	0.5202	0.2225	0.4144	0.4668	42	46	8	12	A	5	5	antiparallel	overlaps by at least three residues	antiparallel
KAP114_ETM7	VVVRL	ligrileaVVVRLiktqnist	KAP114_ETS7_unrelaxed_rank_001_model_4_multimer_v3_pred_2	0.5888	0.6951	0.3214	0.6528	0.5594	42	46	10	14	A	5	5	antiparallel	overlaps by at least three residues	antiparallel
KAP114_ETM8	LVMRK	idntdaltLVMRKwieafevi	KAP114_ETS8_unrelaxed_rank_001_model_1_multimer_v3_pred_2	0.2128	0.5175	0.1746	0.1939	0.4557	none	none	none	none	none	none	none	none	none	none
KAP114_ETM9	KIIKL	yvqvplytKIIKLfvselsfq	KAP114_ETS9_unrelaxed_rank_001_model_2_multimer_v3_pred_1	0.1595	0.4354	0.0771	0.139	0.3629	none	none	none	none	none	none	none	none	none	none
KAP120_ETM1	LIVRI	skvplilpLIVRIylqsfeew	KAP120_ETS1_unrelaxed_rank_001_model_2_multimer_v3_pred_3	0.135	0.4741	0.1738	0.1776	0.3764	45	46	2	3	A	2	2	less than three paired residues	no overlap or overlap is less than three residues	none
KAP120_ETM2	KVLRR	lqvsylalKVLRRiicegydr	KAP120_ETS2_unrelaxed_rank_001_model_2_multimer_v3_pred_0	0.0396	0.3895	0.0885	0.0954	0.3038	none	none	none	none	none	none	none	none	none	none
KAP120_ETM3	LILKR	eqtairglLILKRvinfihkk	KAP120_ETS3_unrelaxed_rank_001_model_2_multimer_v3_pred_0	0.2386	0.5234	0.1843	0.2852	0.4294	44	46	8	10	A	3	3	antiparallel	no overlap or overlap is less than three residues	none
KAP120_ETM4	LRLR	vdtlmewyLRLRptelenwf	KAP120_ETS4_unrelaxed_rank_001_model_5_multimer_v3_pred_3	0.339	0.5487	0.2109	0.2791	0.4621	43	46	8	11	A	4	4	antiparallel	overlaps by at least three residues	antiparallel
KAP120_ETM5	RIIRR	tnisgdelRIIRRrvaliine	KAP120_ETS5_unrelaxed_rank_001_model_4_multimer_v3_pred_0	0.6245	0.7146	0.4344	0.7503	0.6032	42	46	14	18	a	5	5	parallel	no overlap or overlap is less than three residues	none
KAP120_ETM6	LLLRK	pfltenvhLLLRKilpsvslt	KAP120_ETS6_unrelaxed_rank_001_model_5_multimer_v3_pred_0	0.5948	0.6934	0.3581	0.6001	0.5564	42	46	8	12	A	5	5	antiparallel	overlaps by at least three residues	antiparallel
KAP120_ETM7	LKLR	fkqmskylLKLRedsfqlvl	KAP120_ETS7_unrelaxed_rank_001_model_1_multimer_v3_pred_1	0.4213	0.5846	0.182	0.3232	0.4667	44	46	17	19	A	3	3	antiparallel	no overlap or overlap is less than three residues	none
KAP122_ETM1	IIIKK	pnmygqslIIIKKlmsnlsli	KAP122_ETS1_unrelaxed_rank_001_model_1_multimer_v3_pred_1	0.368	0.531	0.243	0.3115	0.4859	43	46	8	11	A	4	4	antiparallel	overlaps by at least three residues	antiparallel
KAP122_ETM2	VLFRI	tliikdtdVLFRIetmcfvln	KAP122_ETS2_unrelaxed_rank_001_model_1_multimer_v3_pred_0	0.5092	0.6326	0.2109	0.4788	0.581	43	46	2	5	a	4	4	parallel	no overlap or overlap is less than three residues	none
KAP123_ETM1	LVIRL	fvhemleaLVIRLtsdkslev	KAP123_ETS1_unrelaxed_rank_001_model_2_multimer_v3_pred_0	0.1889	0.4627	0.1005	0.1779	0.4086	none	none	none	none	none	none	none	none	none	none
KAP123_ETM2	LIMKL	eeynpifeLIMKLyqenspvi	KAP123_ETS2_unrelaxed_rank_001_model_2_multimer_v3_pred_3	0.2378	0.5223	0.0788	0.1714	0.4717	none	none	none	none	none	none	none	none	none	none
KAP95_ETM1	LFFRL	pvadmlmgLFFRLlekkdsaf	KAP95_ETS1_unrelaxed_rank_001_model_2_multimer_v3_pred_1	0.2196	0.481	0.0913	0.1091	0.4335	none	none	none	none	none	none	none	none	none	none
KAR2_ETM1	VMIKV	tavdnqptVMIKVyegerams	KAR2_ETS1_unrelaxed_rank_001_model_4_multimer_v3_pred_3	0.4514	0.5923	0.2465	0.5047	0.5136	42	46	8	12	A	5	5	antiparallel	overlaps by at least three residues	antiparallel
KAR3_ETM1	KFMKI	yktkieklKFMKIkqfenera	KAR3_ETS1_unrelaxed_rank_001_model_1_multimer_v3_pred_0	0.4382	0.5905	0.2726	0.4661	0.4647	42	46	2	6	A	5	5	antiparallel	no overlap or overlap is less than three residues	none
KAR3_ETM5	IILKK	leseemveIILKKanklrsta	KAR3_ETS5_unrelaxed_rank_001_model_2_multimer_v3_pred_1	0.1655	0.4525	0.0856	0.1578	0.4008	none	none	none	none	none	none	none	none	none	none
KAR4_ETM1	VKVR	artgyetpVKVRpgwvivsp	KAR4_ETS1_unrelaxed_rank_001_model_2_multimer_v3_pred_3	0.4195	0.5595	0.2464	0.4773	0.4985	43	46	15	18	A	4	4	antiparallel	no overlap or overlap is less than three residues	none
KAR9_ETM2	KVVKV	sripiykdKVVKVtventpia	KAR9_ETS2_unrelaxed_rank_001_model_5_multimer_v3_pred_2	0.5105	0.6385	0.2484	0.3149	0.5467	42	46	10	14	a	5	5	parallel	overlaps by at least three residues	parallel
KCC4_ETM1	VIMKL	pyniereiVIMKLlshpnvls	KCC4_ETS1_unrelaxed_rank_001_model_1_multimer_v3_pred_0	0.353	0.5361	0.1155	0.3585	0.4446	43	45	8	10	A	3	3	antiparallel	no overlap or overlap is less than three residues	none
KCC4_ETM2	LLLKV	eengnvrdLLLKVqkgqfemp	KCC4_ETS2_unrelaxed_rank_001_model_2_multimer_v3_pred_1	0.0442	0.3802	0.0727	0.1828	0.2978	none	none	none	none	none	none	none	none	none	none
KCC4_ETM3	IKIR	lvvdprqrIKIRdilshpll	KCC4_ETS3_unrelaxed_rank_001_model_3_multimer_v3_pred_1	0.3959	0.5491	0.1645	0.3561	0.4823	43	46	8	11	A	4	4	antiparallel	overlaps by at least three residues	antiparallel
KCC4_ETM4	LVVKL	isksaeptLVVKLpslssfqg	KCC4_ETS4_unrelaxed_rank_001_model_1_multimer_v3_pred_1	0.5272	0.6409	0.2674	0.4352	0.5497	43	46	10	13	A	4	4	antiparallel	overlaps by at least three residues	antiparallel
KCC4_ETM5	VLLKK	tvkkppnsVLLKKfskgkile	KCC4_ETS5_unrelaxed_rank_001_model_4_multimer_v3_pred_1	0.5618	0.6637	0.3206	0.5043	0.5248	42	46	8	12	A	5	5	antiparallel	overlaps by at least three residues	antiparallel
KCS1_ETM1	FKVK	pssynrhtFKVKtystlsqs	KCS1_ETS1_unrelaxed_rank_001_model_4_multimer_v3_pred_0	0.6005	0.6918	0.3794	0.5286	0.5777	42	46	8	12	A	5	5	antiparallel	overlaps by at least three residues	antiparallel
KDX1_ETM1	KVVRK	ikevfdfrKVVRKhpisgdsp	KDX1_ETS1_unrelaxed_rank_001_model_4_multimer_v3_pred_1	0.481	0.6217	0.3189	0.5583	0.5366	42	46	8	12	A	5	5	antiparallel	overlaps by at least three residues	antiparallel
KIN28_ETM1	LMLRI	svgvifaeLMLRIpylpgqnd	KIN28_ETS1_unrelaxed_rank_001_model_4_multimer_v3_pred_1	0.4842	0.6188	0.2614	0.4773	0.5293	42	46	10	14	A	5	5	antiparallel	overlaps by at least three residues	antiparallel
KIN28_ETM2	IKIR	pppsdpssIKIRn	KIN28_ETS2_unrelaxed_rank_001_model_1_multimer_v3_pred_1	0.5126	0.6367	0.303	0.6083	0.6159	42	46	8	12	A	5	5	antiparallel	overlaps by at least three residues	antiparallel
KIN3_ETM1	LLVRK	vihiptkkLLVRKdikyghmn	KIN3_ETS1_unrelaxed_rank_001_model_1_multimer_v3_pred_1	0.4243	0.5828	0.0883	0.1791	0.4507	42	45	2	5	A	4	4	antiparallel	no overlap or overlap is less than three residues	none
KIN3_ETM2	VVVKL	gspmdysqVVVKLgdfglaks	KIN3_ETS2_unrelaxed_rank_001_model_2_multimer_v3_pred_1	0.088	0.3676	0.0744	0.1273	0.298	44	45	12	13	a	2	2	less than three paired residues	no overlap or overlap is less than three residues	none
KIP3_ETM1	IRVR	rqssivvaIRVRpftsmekt	KIP3_ETS1_unrelaxed_rank_001_model_2_multimer_v3_pred_1	0.5027	0.6213	0.2663	0.5305	0.5698	43	46	6	9	A	4	4	antiparallel	no overlap or overlap is less than three residues	none
KIP3_ETM2	RLLKF	pyrdskltRLLKFslggnckt	KIP3_ETS2_unrelaxed_rank_001_model_4_multimer_v3_pred_2	0.2781	0.4979	0.1777	0.3083	0.4252	42	46	7	11	A	5	5	antiparallel	overlaps by at least three residues	antiparallel
KRE28_ETM1	LRLK	eevlnnqeLRLKntlheits	KRE28_ETS1_unrelaxed_rank_001_model_2_multimer_v3_pred_2	0.2136	0.5258	0.0912	0.1909	0.4544	none	none	none	none	none	none	none	none	none	none
KRE29_ETM1	KMLKF	lctifpvnKMLKFlmyfysdd	KRE29_ETS1_unrelaxed_rank_001_model_2_multimer_v3_pred_1	0.1902	0.4977	0.1907	0.2678	0.3868	42	46	2	6	A	5	5	antiparallel	no overlap or overlap is less than three residues	none
KRE33_ETM1	RIVRI	efaslsgaRIVRIatnpeyas	KRE33_ETS1_unrelaxed_rank_001_model_1_multimer_v3_pred_2	0.4713	0.6012	0.3364	0.3826	0.5655	42	46	9, 12	10, 14	a	5	5	parallel	overlaps by at least three residues	parallel
KRE33_ETM2	VKLR	ktnllkddVKLRdaktlppl	KRE33_ETS2_unrelaxed_rank_001_model_1_multimer_v3_pred_3	0.2129	0.4784	0.1666	0.1742	0.3997	43	46	9	12	a	4	4	parallel	overlaps by at least three residues	parallel
KRE33_ETM3	LLLKL	rdaktlppLLLKLseqpphyl	KRE33_ETS3_unrelaxed_rank_001_model_1_multimer_v3_pred_3	0.5446	0.6519	0.261	0.471	0.5502	43	46	9	12	a	4	4	parallel	overlaps by at least three residues	parallel
KRE33_ETM4	KIMRK	nqtiamfaKIMRKmsqyfrql	KRE33_ETS4_unrelaxed_rank_001_model_4_multimer_v3_pred_3	0.264	0.5698	0.1488	0.1161	0.5194	none	none	none	none	none	none	none	none	none	none
KRI1_ETM1	LKFR	srtkeeqdLKFRyrevspes	KRI1_ETS1_unrelaxed_rank_001_model_1_multimer_v3_pred_0	0.3401	0.5157	0.1845	0.4127	0.4876	42	45	10	13	a	4	4	parallel	overlaps by at least three residues	parallel
KRR1_ETM1	RFVKR	gnfvtnkeRFVKRrqrlvgpn	KRR1_ETS1_unrelaxed_rank_001_model_1_multimer_v3_pred_2	0.1702	0.3751	0.1054	0.1941	0.3713	42	46	7	11	A	5	5	antiparallel	overlaps by at least three residues	antiparallel
KRR1_ETM2	LMIKR	hpiyhikeLMIKRelakrpel	KRR1_ETS2_unrelaxed_rank_001_model_1_multimer_v3_pred_2	0.194	0.4989	0.1458	0.2598	0.4426	44	45	4	5	A	2	2	less than three paired residues	no overlap or overlap is less than three residues	none
KSP1_ETM1	FKFK	eraksapkFKFKkrnkygrt	KSP1_ETS1_unrelaxed_rank_001_model_1_multimer_v3_pred_3	0.4593	0.5879	0.272	0.4425	0.5269	42	46	8	12	A	5	5	antiparallel	overlaps by at least three residues	antiparallel
KSP1_ETM2	KILKK	niedrkksKILKKsrkplgip	KSP1_ETS2_unrelaxed_rank_001_model_1_multimer_v3_pred_2	0.3688	0.5294	0.2136	0.381	0.4553	42	45	9	12	A	4	4	antiparallel	overlaps by at least three residues	antiparallel
KTR3_ETM1	LLIRK	kklmpksaLLIRKyqkgirss	KTR3_ETS1_unrelaxed_rank_001_model_5_multimer_v3_pred_0	0.6635	0.7343	0.3368	0.5822	0.574	42	46	8	12	A	5	5	antiparallel	overlaps by at least three residues	antiparallel
KTR3_ETM2	KFLKV	cdiqydifKFLKVnnkkygfi	KTR3_ETS2_unrelaxed_rank_001_model_1_multimer_v3_pred_1	0.3899	0.5531	0.1041	0.1987	0.4057	44	45	19	20	a	2	2	less than three paired residues	no overlap or overlap is less than three residues	none
KTR3_ETM3	KFIKK	ptlwettkKFIKKnpkflhkn	KTR3_ETS3_unrelaxed_rank_001_model_2_multimer_v3_pred_1	0.1227	0.4783	0.0883	0.1667	0.387	none	none	none	none	none	none	none	none	none	none
LAC1_ETM1	LKVR	kpspsnnnLKVRsrprrkss	LAC1_ETS1_unrelaxed_rank_001_model_5_multimer_v3_pred_0	0.5657	0.6643	0.3423	0.5363	0.553	42	46	8	12	A	5	5	antiparallel	overlaps by at least three residues	antiparallel
LAC1_ETM2	FLFKV	typdftnpFLFKVfylgqaaf	LAC1_ETS2_unrelaxed_rank_001_model_2_multimer_v3_pred_2	0.0916	0.4791	0.1391	0.1465	0.3721	none	none	none	none	none	none	none	none	none	none
LAC1_ETM3	LIFRV	lvnlywlfLIFRVlyrilwrg	LAC1_ETS3_unrelaxed_rank_001_model_2_multimer_v3_pred_0	0.0254	0.3242	0.0327	0.0645	0.2284	none	none	none	none	none	none	none	none	none	none
LAP2_ETM1	LRFR	sssiylptLRFRglltvisr	LAP2_ETS1_unrelaxed_rank_001_model_1_multimer_v3_pred_2	0.5954	0.6853	0.2865	0.515	0.5476	42	46	14	18	a	5	5	parallel	no overlap or overlap is less than three residues	none
LAP2_ETM2	FRLK	rstvytepFRLKdcqwefen	LAP2_ETS2_unrelaxed_rank_001_model_2_multimer_v3_pred_3	0.2705	0.4767	0.1206	0.2447	0.4164	44	46	3	5	A	3	3	antiparallel	no overlap or overlap is less than three residues	none
LAP2_ETM4	KMFKF	sqnaevvfKMFKFqifaklqe	LAP2_ETS4_unrelaxed_rank_001_model_2_multimer_v3_pred_0	0.1804	0.4669	0.145	0.0603	0.3859	none	none	none	none	none	none	none	none	none	none
LAS1_ETM1	LLLKV	kffnnydpLLLKVlmlnlnnf	LAS1_ETS1_unrelaxed_rank_001_model_2_multimer_v3_pred_0	0.1345	0.4348	0.1081	0.0866	0.3535	none	none	none	none	none	none	none	none	none	none
LCB5_ETM1	FKIK	adqikeedFKIKypldegip	LCB5_ETS1_unrelaxed_rank_001_model_4_multimer_v3_pred_3	0.5599	0.6642	0.2712	0.5894	0.547	42	46	10	14	A	5	5	antiparallel	overlaps by at least three residues	antiparallel
LCD1_ETM1	FKFK	lkldyiteFKFKnfviakga	LCD1_ETS1_unrelaxed_rank_001_model_5_multimer_v3_pred_2	0.618	0.7253	0.3596	0.6868	0.6371	42	45	14	17	A	4	4	antiparallel	no overlap or overlap is less than three residues	none
LHP1_ETM1	VRLR	kklgeinqVRLRrdhrnkkf	LHP1_ETS1_unrelaxed_rank_001_model_4_multimer_v3_pred_2	0.6059	0.6885	0.405	0.7034	0.6014	42	46	8	12	A	5	5	antiparallel	overlaps by at least three residues	antiparallel
LIA1_ETM1	FRLR	lfqryramFRLRdigtdeai	LIA1_ETS1_unrelaxed_rank_001_model_2_multimer_v3_pred_1	0.3412	0.5339	0.1595	0.4402	0.4959	45	46	9	10	a	2	2	less than three paired residues	no overlap or overlap is less than three residues	none
LIN1_ETM1	VIVKF	qksyfknsVIVKFhsepdrde	LIN1_ETS1_unrelaxed_rank_001_model_4_multimer_v3_pred_1	0.5254	0.6421	0.241	0.4926	0.523	42	46	8	12	a	5	5	parallel	overlaps by at least three residues	parallel
LOC1_ETM1	VKIR	lnraivpgVKIRrgkkgkkf	LOC1_ETS1_unrelaxed_rank_001_model_4_multimer_v3_pred_2	0.0395	0.3199	0.1197	0.1089	0.2654	42	46	8	12	A	5	5	antiparallel	overlaps by at least three residues	antiparallel
LOS1_ETM1	VRFK	dfeefnetVRFKlknfqeii	LOS1_ETS1_unrelaxed_rank_001_model_2_multimer_v3_pred_2	0.4907	0.62	0.2474	0.4325	0.5345	42	46	8	12	A	5	5	antiparallel	overlaps by at least three residues	antiparallel
LOS1_ETM3	VRLR	amfnkrenVRLRswylftrf	LOS1_ETS3_unrelaxed_rank_001_model_4_multimer_v3_pred_2	0.4268	0.5811	0.2746	0.3554	0.5005	42	46	8	12	A	5	5	antiparallel	overlaps by at least three residues	antiparallel
LOS1_ETM4	RFLKL	lrswylftRFLKLtrinlkki	LOS1_ETS4_unrelaxed_rank_001_model_1_multimer_v3_pred_1	0.1876	0.4678	0.1426	0.251	0.3713	44	45	17	18	a	2	2	less than three paired residues	no overlap or overlap is less than three residues	none
LOS1_ETM5	ILLKK	vtdsyrdkILLKKayctflqs	LOS1_ETS5_unrelaxed_rank_001_model_5_multimer_v3_pred_2	0.4513	0.5888	0.2372	0.3055	0.5198	43	46	8	11	A	4	4	antiparallel	overlaps by at least three residues	antiparallel
LSM12_ETM1	FRIK	vsleqtlgFRIKvtnvldvv	LSM12_ETS1_unrelaxed_rank_001_model_4_multimer_v3_pred_0	0.5046	0.6283	0.3101	0.4696	0.518	42	46	10	14	A	5	5	antiparallel	overlaps by at least three residues	antiparallel
LSM3_ETM1	IKLR	lnldervyIKLRgartlvgt	LSM3_ETS1_unrelaxed_rank_001_model_4_multimer_v3_pred_3	0.4283	0.5898	0.2537	0.4981	0.5222	42	46	8	12	A	5	5	antiparallel	overlaps by at least three residues	antiparallel
LSM4_ETM1	KFIKL	iyirgtfiKFIKLqdniidkv	LSM4_ETS1_unrelaxed_rank_001_model_5_multimer_v3_pred_1	0.3143	0.5053	0.1788	0.3557	0.4736	42	46	7	11	A	5	5	antiparallel	overlaps by at least three residues	antiparallel
LSM7_ETM1	IRVK	lakykdskIRVKlmggklvi	LSM7_ETS1_unrelaxed_rank_001_model_5_multimer_v3_pred_2	0.1526	0.3917	0.0797	0.1339	0.3409	44	45	12	13	a	2	2	less than three paired residues	no overlap or overlap is less than three residues	none
LSM8_ETM1	VIIKV	kdylnkrvVIIKVdgeclias	LSM8_ETS1_unrelaxed_rank_001_model_3_multimer_v3_pred_1	0.0461	0.3938	0.0804	0.1329	0.317	43	45	9	11	a	3	3	parallel	overlaps by at least three residues	parallel
LTO1_ETM1	VLIKL	esvmeferVLIKLknkfrtil	LTO1_ETS1_unrelaxed_rank_001_model_2_multimer_v3_pred_2	0.4721	0.6484	0.2869	0.5499	0.6204	43	46	17	20	a	4	4	parallel	no overlap or overlap is less than three residues	none
LUC7_ETM1	VKMR	lgkihlgyVKMRedydrlmk	LUC7_ETS1_unrelaxed_rank_001_model_4_multimer_v3_pred_1	0.3759	0.5649	0.2903	0.3811	0.4773	43	46	3	6	A	4	4	antiparallel	no overlap or overlap is less than three residues	none
LYS14_ETM1	VLLKL	qvlsflliVLLKLlgmpkess	LYS14_ETS1_unrelaxed_rank_001_model_2_multimer_v3_pred_2	0.2555	0.5152	0.1492	0.2376	0.4756	none	none	none	none	none	none	none	none	none	none
MAC1_ETM1	MLIKV	stcrhshrMLIKVrtrgrpsp	MAC1_ETS1_unrelaxed_rank_001_model_1_multimer_v3_pred_3	0.5784	0.6741	0.3466	0.5745	0.5664	42	46	10	14	A	5	5	antiparallel	overlaps by at least three residues	antiparallel
MAC1_ETM3	IKFK	arltrktqIKFKgklvpsky	MAC1_ETS3_unrelaxed_rank_001_model_5_multimer_v3_pred_2	0.5219	0.6402	0.299	0.4364	0.538	42	46	6	10	A	5	5	antiparallel	no overlap or overlap is less than three residues	none
MAD3_ETM1	RFLKI	leryrndvRFLKIwfwyielf	MAD3_ETS1_unrelaxed_rank_001_model_4_multimer_v3_pred_1	0.3336	0.5163	0.1949	0.3306	0.4741	42	45	11	14	A	4	4	antiparallel	overlaps by at least three residues	antiparallel
MAG1_ETM2	KVVKK	ekelmrerKVVKKskikhkky	MAG1_ETS2_unrelaxed_rank_001_model_1_multimer_v3_pred_0	0.2097	0.4086	0.1098	0.2313	0.3823	43	45	16	18	a	3	3	parallel	no overlap or overlap is less than three residues	none
MAK11_ETM1	LKLR	mtlrnaavLKLRkyntngtc	MAK11_ETS1_unrelaxed_rank_001_model_4_multimer_v3_pred_3	0.6174	0.7009	0.3248	0.4965	0.5584	42	46	8	12	A	5	5	antiparallel	overlaps by at least three residues	antiparallel
MAK21_ETM1	LFFRV	yfedylkkLFFRVlevlevls	MAK21_ETS1_unrelaxed_rank_001_model_2_multimer_v3_pred_2	0.0288	0.3168	0.052	0.0603	0.2495	none	none	none	none	none	none	none	none	none	none
MAK3_ETM1	VRLR	ckmdphrnVRLRgyigmlav	MAK3_ETS1_unrelaxed_rank_001_model_1_multimer_v3_pred_3	0.3963	0.562	0.1758	0.3489	0.4838	42	46	8	12	A	5	5	antiparallel	overlaps by at least three residues	antiparallel
MAL13_ETM1	IRLR	srkrgpksIRLRslkriaev	MAL13_ETS1_unrelaxed_rank_001_model_1_multimer_v3_pred_1	0.3829	0.5425	0.2144	0.3071	0.4716	42	46	8	12	A	5	5	antiparallel	overlaps by at least three residues	antiparallel
MAL33_ETM1	ILMKV	ksctaaaeILMKVpkkvidqc	MAL33_ETS1_unrelaxed_rank_001_model_1_multimer_v3_pred_0	0.333	0.5155	0.1845	0.2243	0.4466	42	46	10	14	A	5	5	antiparallel	overlaps by at least three residues	antiparallel
MAM1_ETM1	VLIKR	kkrflpqsVLIKRedeiafdd	MAM1_ETS1_unrelaxed_rank_001_model_1_multimer_v3_pred_3	0.5715	0.6678	0.2062	0.686	0.5591	42	45	3	6	a	4	4	parallel	no overlap or overlap is less than three residues	none
MATALPHA1_ETM1	FKIK	mftskpaFKIKnkasksyr	MATALPHA1_ETS1_unrelaxed_rank_001_model_1_multimer_v3_pred_1	0.5417	0.6398	0.2876	0.5467	0.5754	42	46	7	11	A	5	5	antiparallel	overlaps by at least three residues	antiparallel
MBF1_ETM1	VKLR	skleralgVKLRgnnigspl	MBF1_ETS1_unrelaxed_rank_001_model_2_multimer_v3_pred_3	0.2107	0.5752	0.1351	0.1643	0.484	none	none	none	none	none	none	none	none	none	none
MCD1_ETM1	KILRK	skaivqmaKILRKelseekev	MCD1_ETS1_unrelaxed_rank_001_model_4_multimer_v3_pred_2	0.4432	0.597	0.3254	0.488	0.5304	42	46	4	8	A	5	5	antiparallel	no overlap or overlap is less than three residues	none
MCM10_ETM1	KILRL	lkralheiKILRLgklfakir	MCM10_ETS1_unrelaxed_rank_001_model_2_multimer_v3_pred_3	0.0768	0.3567	0.0809	0.1055	0.2913	none	none	none	none	none	none	none	none	none	none
MCM10_ETM2	KIMRR	talsrelgKIMRRressgled	MCM10_ETS2_unrelaxed_rank_001_model_2_multimer_v3_pred_3	0.3865	0.5572	0.1094	0.2467	0.5396	none	none	none	none	none	none	none	none	none	none
MCM16_ETM1	LLIRL	qinlektaLLIRLlekpdntn	MCM16_ETS1_unrelaxed_rank_001_model_1_multimer_v3_pred_2	0.5817	0.6829	0.3427	0.5988	0.5593	42	46	8	12	A	5	5	antiparallel	overlaps by at least three residues	antiparallel
MCM21_ETM1	LKIK	fplvdpidLKIKdasgeifv	MCM21_ETS1_unrelaxed_rank_001_model_1_multimer_v3_pred_0	0.5279	0.6438	0.2481	0.4454	0.5234	42	46	8	12	A	5	5	antiparallel	overlaps by at least three residues	antiparallel
MCM21_ETM2	VLLKK	sqfekphyVLLKKriksnswf	MCM21_ETS2_unrelaxed_rank_001_model_5_multimer_v3_pred_1	0.602	0.6904	0.4071	0.712	0.655	42	46	8	12	A	5	5	antiparallel	overlaps by at least three residues	antiparallel
MCM22_ETM1	LLMKR	dsltnevmLLMKRliehdlnl	MCM22_ETS1_unrelaxed_rank_001_model_2_multimer_v3_pred_0	0.2412	0.5258	0.1374	0.177	0.4603	none	none	none	none	none	none	none	none	none	none
MCM3_ETM1	RILRF	natpssarRILRFqddeqnag	MCM3_ETS1_unrelaxed_rank_001_model_5_multimer_v3_pred_3	0.6612	0.7306	0.3594	0.6403	0.5875	42	46	10	14	a	5	5	parallel	overlaps by at least three residues	parallel
MCM4_ETM1	MKLK	rlaeahakMKLKnvveledv	MCM4_ETS1_unrelaxed_rank_001_model_3_multimer_v3_pred_3	0.1563	0.3794	0.0908	0.0955	0.3252	44	45	10	11	a	2	2	less than three paired residues	no overlap or overlap is less than three residues	none
MCM5_ETM1	KIVRL	dldsehvsKIVRLsgiiists	MCM5_ETS1_unrelaxed_rank_001_model_2_multimer_v3_pred_0	0.5118	0.6313	0.2325	0.5182	0.5795	42	45	10	13	a	4	4	parallel	overlaps by at least three residues	parallel
MCM5_ETM2	MRLR	skkilpdgMRLRgdinvlll	MCM5_ETS2_unrelaxed_rank_001_model_4_multimer_v3_pred_0	0.336	0.5226	0.1724	0.3721	0.4634	43	46	15	18	a	4	4	parallel	no overlap or overlap is less than three residues	none
MCM6_ETM1	RVVRK	pflqkglrRVVRKyapellnt	MCM6_ETS1_unrelaxed_rank_001_model_2_multimer_v3_pred_0	0.1235	0.4197	0.0812	0.0713	0.3392	none	none	none	none	none	none	none	none	none	none
MCM6_ETM2	IKLR	vhkstvegIKLRgdinicvv	MCM6_ETS2_unrelaxed_rank_001_model_2_multimer_v3_pred_1	0.0386	0.3894	0.0456	0.1463	0.3128	45	46	11	12	a	2	2	less than three paired residues	no overlap or overlap is less than three residues	none
MCM6_ETM3	MIVRK	dkyvsmmnMIVRKiaevdreg	MCM6_ETS3_unrelaxed_rank_001_model_5_multimer_v3_pred_2	0.0465	0.3726	0.0786	0.0466	0.263	none	none	none	none	none	none	none	none	none	none
MCM6_ETM4	KVIKR	weerrlafKVIKRlvkdrilm	MCM6_ETS4_unrelaxed_rank_001_model_2_multimer_v3_pred_2	0.1305	0.4889	0.1145	0.1743	0.3972	none	none	none	none	none	none	none	none	none	none
MCM7_ETM1	MKIR	vdkrvgdgMKIRgdinvclm	MCM7_ETS1_unrelaxed_rank_001_model_4_multimer_v3_pred_3	0.3619	0.5421	0.1593	0.4066	0.4919	43	46	15	18	a	4	4	parallel	no overlap or overlap is less than three residues	none
MCM7_ETM2	IRLR	ndyvvqayIRLRqdskremd	MCM7_ETS2_unrelaxed_rank_001_model_5_multimer_v3_pred_1	0.614	0.6963	0.311	0.5546	0.5468	42	46	8	12	a	5	5	parallel	overlaps by at least three residues	parallel
MCM7_ETM3	RLVRV	iddveealRLVRVskeslyqe	MCM7_ETS3_unrelaxed_rank_001_model_2_multimer_v3_pred_1	0.1985	0.5198	0.1279	0.2368	0.4412	none	none	none	none	none	none	none	none	none	none
MCM7_ETM4	VRLR	syenivktVRLRgftmlqls	MCM7_ETS4_unrelaxed_rank_001_model_1_multimer_v3_pred_3	0.5694	0.6737	0.2989	0.4137	0.5433	42	46	8	12	A	5	5	antiparallel	overlaps by at least three residues	antiparallel
MDG1_ETM1	FKIK	krakklrkFKIKrviktnkq	MDG1_ETS1_unrelaxed_rank_001_model_1_multimer_v3_pred_3	0.5885	0.6738	0.3149	0.6055	0.5733	42	46	8	12	A	5	5	antiparallel	overlaps by at least three residues	antiparallel
MDM30_ETM1	LKLR	kykkieefLKLRpvtrvskl	MDM30_ETS1_unrelaxed_rank_001_model_1_multimer_v3_pred_2	0.0306	0.359	0.0804	0.0501	0.2617	none	none	none	none	none	none	none	none	none	none
MDM30_ETM2	MLLRV	relhredfMLLRVysregrgy	MDM30_ETS2_unrelaxed_rank_001_model_5_multimer_v3_pred_3	0.5869	0.6788	0.2683	0.4806	0.5649	42	46	10	14	a	5	5	parallel	overlaps by at least three residues	parallel
MDM30_ETM3	IRVR	ttidilgdIRVRlaegltpf	MDM30_ETS3_unrelaxed_rank_001_model_5_multimer_v3_pred_2	0.478	0.6174	0.2548	0.423	0.519	42	46	8	12	A	5	5	antiparallel	overlaps by at least three residues	antiparallel
MDM31_ETM1	RLIKK	eilteigdRLIKKakrytssl	MDM31_ETS1_unrelaxed_rank_001_model_1_multimer_v3_pred_1	0.0483	0.3372	0.107	0.0809	0.2664	none	none	none	none	none	none	none	none	none	none
MDM31_ETM2	RIVKK	rtyipikcRIVKKksdfegsw	MDM31_ETS2_unrelaxed_rank_001_model_5_multimer_v3_pred_1	0.547	0.6616	0.2956	0.5606	0.552	42	46	7	11	A	5	5	antiparallel	overlaps by at least three residues	antiparallel
MDM31_ETM3	LRLR	vaddekrtLRLRrvgfwslq	MDM31_ETS3_unrelaxed_rank_001_model_1_multimer_v3_pred_0	0.3637	0.5504	0.1575	0.3022	0.477	42	46	8	12	A	5	5	antiparallel	overlaps by at least three residues	antiparallel
MEC1_ETM1	RLIRI	tkfdfnfqRLIRIvlyvfdsc	MEC1_ETS1_unrelaxed_rank_001_model_2_multimer_v3_pred_1	0.3185	0.5395	0.1723	0.2059	0.4618	42	46	12	16	a	5	5	parallel	no overlap or overlap is less than three residues	none
MEC1_ETM10	LKIK	ilstkyesLKIKyslkslhd	MEC1_ETS10_unrelaxed_rank_001_model_2_multimer_v3_pred_1	0.493	0.6124	0.3036	0.5184	0.5506	42	46	10	14	A	5	5	antiparallel	overlaps by at least three residues	antiparallel
MEC1_ETM2	LVLKK	kqleklrlLVLKKfnktergt	MEC1_ETS2_unrelaxed_rank_001_model_2_multimer_v3_pred_2	0.2387	0.5051	0.1339	0.1396	0.4525	none	none	none	none	none	none	none	none	none	none
MEC1_ETM3	LLLKL	tsndvfdtLLLKLidifnsdd	MEC1_ETS3_unrelaxed_rank_001_model_2_multimer_v3_pred_0	0.1322	0.4856	0.1072	0.1352	0.3775	none	none	none	none	none	none	none	none	none	none
MEC1_ETM4	KILKK	tlqiknmaKILKKtpyqllsp	MEC1_ETS4_unrelaxed_rank_001_model_2_multimer_v3_pred_1	0.5273	0.6645	0.3604	0.5176	0.6376	45	46	3	4	A	2	2	less than three paired residues	no overlap or overlap is less than three residues	none
MEC1_ETM6	LKLK	ikeksdliLKLKpyttlalv	MEC1_ETS6_unrelaxed_rank_001_model_1_multimer_v3_pred_2	0.5823	0.6789	0.254	0.4953	0.5599	43	46	8	11	A	4	4	antiparallel	overlaps by at least three residues	antiparallel
MEC1_ETM7	MLLRI	ikdtkttnMLLRIdeflrttp	MEC1_ETS7_unrelaxed_rank_001_model_2_multimer_v3_pred_2	0.5469	0.6524	0.3083	0.3973	0.5502	43	46	10	13	A	4	4	antiparallel	overlaps by at least three residues	antiparallel
MEC1_ETM8	LLMKL	ttllkkqnLLMKLhslydlsf	MEC1_ETS8_unrelaxed_rank_001_model_2_multimer_v3_pred_0	0.1686	0.4601	0.0601	0.1146	0.3821	none	none	none	none	none	none	none	none	none	none
MEC1_ETM9	VLLKF	vnardraaVLLKFtewldlsn	MEC1_ETS9_unrelaxed_rank_001_model_5_multimer_v3_pred_3	0.408	0.574	0.1933	0.3928	0.4906	43	46	9	12	a	4	4	parallel	overlaps by at least three residues	parallel
MEC3_ETM1	MKLK	MKLKlivngcea	MEC3_ETS1_unrelaxed_rank_001_model_4_multimer_v3_pred_2	0.5988	0.6794	0.33	0.6236	0.6428	42	46	2	6	A	5	5	antiparallel	overlaps by at least three residues	antiparallel
MED1_ETM1	FKVR	cfqdnccdFKVRtnlndkfg	MED1_ETS1_unrelaxed_rank_001_model_5_multimer_v3_pred_3	0.531	0.6415	0.2511	0.4178	0.5487	42	46	10	14	a	5	5	parallel	overlaps by at least three residues	parallel
MED8_ETM1	VRMR	vpgqaldaVRMRlaqlthsl	MED8_ETS1_unrelaxed_rank_001_model_2_multimer_v3_pred_2	0.2155	0.5042	0.0922	0.1336	0.4313	none	none	none	none	none	none	none	none	none	none
MEI4_ETM1	ILLKI	nwflprykILLKIlslktkei	MEI4_ETS1_unrelaxed_rank_001_model_1_multimer_v3_pred_1	0.5833	0.6779	0.3936	0.6162	0.5955	42	46	8	12	A	5	5	antiparallel	overlaps by at least three residues	antiparallel
MEI4_ETM2	ILLKK	iakflfnrILLKKnqndpkwl	MEI4_ETS2_unrelaxed_rank_001_model_5_multimer_v3_pred_0	0.5166	0.6359	0.3326	0.5155	0.5905	42	46	3	7	A	5	5	antiparallel	no overlap or overlap is less than three residues	none
MEI4_ETM3	IKIK	ysiiniqlIKIKtnqtfepq	MEI4_ETS3_unrelaxed_rank_001_model_5_multimer_v3_pred_1	0.5358	0.6707	0.3629	0.5983	0.5833	42	46	3	7	A	5	5	antiparallel	no overlap or overlap is less than three residues	none
MEI4_ETM5	KILKI	ekelggllKILKIvilsllet	MEI4_ETS5_unrelaxed_rank_001_model_1_multimer_v3_pred_1	0.3295	0.5812	0.2286	0.293	0.5539	none	none	none	none	none	none	none	none	none	none
MEK1_ETM1	LLLKR	lngtylngLLLKRdktyllkh	MEK1_ETS1_unrelaxed_rank_001_model_4_multimer_v3_pred_3	0.6654	0.7384	0.3293	0.5543	0.5639	42	46	8	12	A	5	5	antiparallel	overlaps by at least three residues	antiparallel
MEK1_ETM2	KIIKL	yhpenyavKIIKLkpnkfdke	MEK1_ETS2_unrelaxed_rank_001_model_5_multimer_v3_pred_1	0.5029	0.6352	0.3027	0.5113	0.538	42	46	7	11	A	5	5	antiparallel	overlaps by at least three residues	antiparallel
MEK1_ETM4	ILLRL	nkfdkearILLRLdhpniikv	MEK1_ETS4_unrelaxed_rank_001_model_4_multimer_v3_pred_0	0.5096	0.6368	0.2655	0.6132	0.5122	44	46	18	20	A	3	3	antiparallel	no overlap or overlap is less than three residues	none
MEK1_ETM5	FKLK	nakigklnFKLKqwdivsdn	MEK1_ETS5_unrelaxed_rank_001_model_1_multimer_v3_pred_1	0.6071	0.6899	0.3603	0.6209	0.5674	42	46	6	10	A	5	5	antiparallel	no overlap or overlap is less than three residues	none
MER1_ETM1	KLVKL	pqpfcldtKLVKLleelqegk	MER1_ETS1_unrelaxed_rank_001_model_2_multimer_v3_pred_0	0.2731	0.5801	0.1866	0.271	0.4601	45	46	5	6	A	2	2	less than three paired residues	no overlap or overlap is less than three residues	none
MET1_ETM2	VRLK	sldnglkvVRLKqgdpyifg	MET1_ETS2_unrelaxed_rank_001_model_4_multimer_v3_pred_2	0.0482	0.3817	0.0871	0.1646	0.3198	44	45	7	8	a	2	2	less than three paired residues	no overlap or overlap is less than three residues	none
MET18_ETM1	KILRK	astrlwpfKILRKifdrffvn	MET18_ETS1_unrelaxed_rank_001_model_1_multimer_v3_pred_3	0.1312	0.402	0.0957	0.1001	0.3536	none	none	none	none	none	none	none	none	none	none
MET18_ETM2	KMIKM	tlsviqftKMIKMkgfltpee	MET18_ETS2_unrelaxed_rank_001_model_2_multimer_v3_pred_1	0.3407	0.5274	0.1772	0.248	0.4707	44	46	4	6	A	3	3	antiparallel	no overlap or overlap is less than three residues	none
MET18_ETM4	RIIRK	ipvlsdkkRIIRKqcvdtrqv	MET18_ETS4_unrelaxed_rank_001_model_4_multimer_v3_pred_2	0.1115	0.4587	0.1721	0.2229	0.3767	43, 45	43, 45	11, 14	11, 14	a	2	2	less than three paired residues	overlaps by at least three residues	none
MET28_ETM1	FRIR	knteasqrFRIRkkqknfen	MET28_ETS1_unrelaxed_rank_001_model_5_multimer_v3_pred_2	0.5831	0.6747	0.2823	0.5997	0.5619	42	46	8	12	A	5	5	antiparallel	overlaps by at least three residues	antiparallel
MET30_ETM1	KLIRR	giwdlftgKLIRRlsghsdgv	MET30_ETS1_unrelaxed_rank_001_model_4_multimer_v3_pred_0	0.0344	0.322	0.1354	0.1012	0.2655	42	46	9	13	A	5	5	antiparallel	overlaps by at least three residues	antiparallel
MET32_ETM1	IKVK	dinsqggnIKVKkenalpkp	MET32_ETS1_unrelaxed_rank_001_model_4_multimer_v3_pred_1	0.477	0.6387	0.3103	0.4862	0.5168	42	46	8	12	A	5	5	antiparallel	overlaps by at least three residues	antiparallel
MEX67_ETM1	VLLKR	dtisflrgVLLKRydpqtkll	MEX67_ETS1_unrelaxed_rank_001_model_1_multimer_v3_pred_2	0.4744	0.6119	0.1744	0.2775	0.4918	43	45	9	11	a	3	3	parallel	overlaps by at least three residues	parallel
MEX67_ETM2	FRFR	lclannqiFRFRslevwknk	MEX67_ETS2_unrelaxed_rank_001_model_2_multimer_v3_pred_2	0.3363	0.5082	0.1873	0.2999	0.467	42	46	8	12	A	5	5	antiparallel	overlaps by at least three residues	antiparallel
MFT1_ETM1	LLLRI	diksihskLLLRIgklqglyd	MFT1_ETS1_unrelaxed_rank_001_model_2_multimer_v3_pred_3	0.134	0.4339	0.0762	0.1055	0.3461	none	none	none	none	none	none	none	none	none	none
MGA2_ETM3	KIIKM	facisgdpKIIKMllnckvny	MGA2_ETS3_unrelaxed_rank_001_model_4_multimer_v3_pred_0	0.5591	0.6645	0.2943	0.6055	0.5778	42	46	14	18	a	5	5	parallel	no overlap or overlap is less than three residues	none
MGS1_ETM1	RMIRI	edplyvarRMIRIasediglr	MGS1_ETS1_unrelaxed_rank_001_model_3_multimer_v3_pred_1	0.5064	0.6231	0.2009	0.3884	0.5241	42	46	10	14	a	5	5	parallel	overlaps by at least three residues	parallel
MIP6_ETM1	VKLK	gagyklgdVKLKdaevkekn	MIP6_ETS1_unrelaxed_rank_001_model_5_multimer_v3_pred_0	0.1997	0.4658	0.1473	0.2398	0.3898	43	46	8	11	A	4	4	antiparallel	overlaps by at least three residues	antiparallel
MIP6_ETM3	MRFR	klinissmMRFRtqelsahq	MIP6_ETS3_unrelaxed_rank_001_model_1_multimer_v3_pred_2	0.4564	0.6115	0.2584	0.5274	0.5528	44	45	3	4	A	2	2	less than three paired residues	no overlap or overlap is less than three residues	none
MIT1_ETM1	VKLK	glvkktisVKLKrppfnsie	MIT1_ETS1_unrelaxed_rank_001_model_2_multimer_v3_pred_0	0.553	0.6552	0.3978	0.6474	0.5991	42	46	8	12	A	5	5	antiparallel	overlaps by at least three residues	antiparallel
MKS1_ETM1	KFLKV	dvpnigtnKFLKVtpnlftpe	MKS1_ETS1_unrelaxed_rank_001_model_2_multimer_v3_pred_0	0.4351	0.587	0.2718	0.5026	0.5134	42	46	10	14	a	5	5	parallel	overlaps by at least three residues	parallel
MKT1_ETM1	VFLKL	leptrwgeVFLKLnelnidsk	MKT1_ETS1_unrelaxed_rank_001_model_1_multimer_v3_pred_3	0.5318	0.6382	0.3389	0.5195	0.5438	42	46	8	12	A	5	5	antiparallel	overlaps by at least three residues	antiparallel
MLH1_ETM1	LRIK	msLRIKaldasvvn	MLH1_ETS1_unrelaxed_rank_001_model_1_multimer_v3_pred_0	0.6152	0.6854	0.2926	0.5912	0.6023	43	46	2	5	A	4	4	antiparallel	overlaps by at least three residues	antiparallel
MLH1_ETM2	KLVRI	rkakrqenKLVRIdasqakit	MLH1_ETS2_unrelaxed_rank_001_model_1_multimer_v3_pred_3	0.5056	0.6171	0.2981	0.4339	0.6091	42	45	11	14	A	4	4	antiparallel	overlaps by at least three residues	antiparallel
MLH2_ETM1	VILRK	vscpvgttVILRKllgglrar	MLH2_ETS1_unrelaxed_rank_001_model_4_multimer_v3_pred_2	0.503	0.6312	0.2926	0.3918	0.511	42	46	8	12	A	5	5	antiparallel	overlaps by at least three residues	antiparallel
MLH2_ETM2	VIFKK	dvmiksfeVIFKKienklkll	MLH2_ETS2_unrelaxed_rank_001_model_2_multimer_v3_pred_0	0.2728	0.5457	0.1324	0.2073	0.4901	none	none	none	none	none	none	none	none	none	none
MLP1_ETM1	IFLKK	saksssdfIFLKKqlikerrt	MLP1_ETS1_unrelaxed_rank_001_model_1_multimer_v3_pred_0	0.5557	0.6583	0.3624	0.5594	0.5512	42	46	8	12	A	5	5	antiparallel	overlaps by at least three residues	antiparallel
MLP1_ETM2	VVLRK	meqsgeidVVLRKqleakvqe	MLP1_ETS2_unrelaxed_rank_001_model_1_multimer_v3_pred_2	0.5802	0.6734	0.3061	0.6359	0.5541	42	46	8	12	A	5	5	antiparallel	overlaps by at least three residues	antiparallel
MLP2_ETM1	KLLRR	nddlnkenKLLRRklmemeni	MLP2_ETS1_unrelaxed_rank_001_model_2_multimer_v3_pred_0	0.2407	0.4872	0.1177	0.1362	0.4318	none	none	none	none	none	none	none	none	none	none
MLP2_ETM2	KVLKR	vgklfsdiKVLKRqlikernq	MLP2_ETS2_unrelaxed_rank_001_model_2_multimer_v3_pred_0	0.155	0.42	0.0467	0.1424	0.3674	none	none	none	none	none	none	none	none	none	none
MLP2_ETM3	IKIK	stelsqsrIKIKsleyeisk	MLP2_ETS3_unrelaxed_rank_001_model_1_multimer_v3_pred_0	0.5849	0.6713	0.2996	0.5978	0.5817	42	46	8	12	A	5	5	antiparallel	overlaps by at least three residues	antiparallel
MLP2_ETM4	MRLK	ckekkelqMRLKeseishne	MLP2_ETS4_unrelaxed_rank_001_model_1_multimer_v3_pred_2	0.568	0.6641	0.3545	0.6216	0.5749	42	46	6	10	a	5	5	parallel	no overlap or overlap is less than three residues	none
MLP2_ETM5	MKMK	qntiddteMKMKslltelsn	MLP2_ETS5_unrelaxed_rank_001_model_1_multimer_v3_pred_3	0.1513	0.4616	0.1491	0.1479	0.3685	45	46	3	4	A	2	2	less than three paired residues	no overlap or overlap is less than three residues	none
MLP2_ETM6	LVIRL	kenkdlseLVIRLekdaadcq	MLP2_ETS6_unrelaxed_rank_001_model_1_multimer_v3_pred_1	0.6752	0.7385	0.3513	0.6448	0.5949	42	46	8	12	A	5	5	antiparallel	overlaps by at least three residues	antiparallel
MMS1_ETM1	LLLKL	ksffpaplLLLKLqelhphtf	MMS1_ETS1_unrelaxed_rank_001_model_1_multimer_v3_pred_0	0.3631	0.5484	0.1868	0.3126	0.4542	44	46	3	5	A	3	3	antiparallel	no overlap or overlap is less than three residues	none
MMS1_ETM2	IKFR	rvnfqgkdIKFRsfgvnqcl	MMS1_ETS2_unrelaxed_rank_001_model_1_multimer_v3_pred_1	0.4537	0.5859	0.2405	0.3903	0.5469	42	46	8	12	a	5	5	parallel	overlaps by at least three residues	parallel
MMS21_ETM1	KILKV	mvnntdtlKILKVlpyiwndp	MMS21_ETS1_unrelaxed_rank_001_model_1_multimer_v3_pred_3	0.5044	0.6324	0.2392	0.4755	0.5141	42	46	7	11	A	5	5	antiparallel	overlaps by at least three residues	antiparallel
MMS22_ETM1	ILLKK	pimvvldsILLKKpfeppnff	MMS22_ETS1_unrelaxed_rank_001_model_4_multimer_v3_pred_2	0.486	0.6177	0.3024	0.4807	0.5002	42	46	8	12	A	5	5	antiparallel	overlaps by at least three residues	antiparallel
MMS22_ETM2	KIFRV	adiatslqKIFRViidkgitd	MMS22_ETS2_unrelaxed_rank_001_model_3_multimer_v3_pred_1	0.5724	0.6757	0.2847	0.5571	0.5645	42	46	10	14	a	5	5	parallel	overlaps by at least three residues	parallel
MMS22_ETM3	RIFKR	nslilsldRIFKRrrfsdfee	MMS22_ETS3_unrelaxed_rank_001_model_4_multimer_v3_pred_3	0.5137	0.6667	0.3652	0.5741	0.6076	44	46	4	6	A	3	3	antiparallel	no overlap or overlap is less than three residues	none
MMS22_ETM5	LKMK	fidlfnkvLKMKfeqvspde	MMS22_ETS5_unrelaxed_rank_001_model_5_multimer_v3_pred_0	0.4839	0.627	0.2629	0.46	0.5608	42	46	8	12	a	5	5	parallel	overlaps by at least three residues	parallel
MMS22_ETM6	IVIKI	tlqsslsaIVIKIiesnigki	MMS22_ETS6_unrelaxed_rank_001_model_2_multimer_v3_pred_0	0.5807	0.6886	0.2509	0.6087	0.558	42	45	10	13	a	4	4	parallel	overlaps by at least three residues	parallel
MMS4_ETM1	RFLRK	yndsmpllRFLRKcdsiydfs	MMS4_ETS1_unrelaxed_rank_001_model_4_multimer_v3_pred_3	0.6087	0.6976	0.3528	0.5514	0.5531	42	46	7	11	A	5	5	antiparallel	overlaps by at least three residues	antiparallel
MND1_ETM1	IRLK	kiqenkqqIRLKkvhlektt	MND1_ETS1_unrelaxed_rank_001_model_1_multimer_v3_pred_0	0.5976	0.6836	0.3498	0.6329	0.5807	42	46	8	12	A	5	5	antiparallel	overlaps by at least three residues	antiparallel
MND2_ETM1	RFIRR	dyeddsldRFIRRkksrvvky	MND2_ETS1_unrelaxed_rank_001_model_1_multimer_v3_pred_2	0.2182	0.4444	0.1336	0.0918	0.4157	none	none	none	none	none	none	none	none	none	none
MOB1_ETM1	RLFRV	rviqpilrRLFRVyahiychh	MOB1_ETS1_unrelaxed_rank_001_model_2_multimer_v3_pred_0	0.1626	0.5185	0.1257	0.207	0.4123	none	none	none	none	none	none	none	none	none	none
MOT1_ETM1	LLVKK	llsrvypfLLVKKwetrvtaa	MOT1_ETS1_unrelaxed_rank_001_model_2_multimer_v3_pred_3	0.3321	0.4982	0.1406	0.387	0.4687	43	46	14	17	a	4	4	parallel	no overlap or overlap is less than three residues	none
MOT1_ETM2	MKIK	aqvkleheMKIKleeatqnn	MOT1_ETS2_unrelaxed_rank_001_model_4_multimer_v3_pred_3	0.4757	0.6155	0.2686	0.592	0.5412	42	46	2	6	A	5	5	antiparallel	no overlap or overlap is less than three residues	none
MOT1_ETM3	KVFRL	stknwlngKVFRLvfqnille	MOT1_ETS3_unrelaxed_rank_001_model_2_multimer_v3_pred_0	0.3492	0.6056	0.2537	0.3467	0.4986	45	46	5	6	A	2	2	less than three paired residues	no overlap or overlap is less than three residues	none
MOT1_ETM4	FMLRR	alhkqvlpFMLRRlkedvlsd	MOT1_ETS4_unrelaxed_rank_001_model_5_multimer_v3_pred_0	0.5703	0.6667	0.2779	0.5981	0.5966	42	45	9	12	A	4	4	antiparallel	overlaps by at least three residues	antiparallel
MOT1_ETM5	KVVRK	sidprdrqKVVRKfnedpsid	MOT1_ETS5_unrelaxed_rank_001_model_1_multimer_v3_pred_0	0.533	0.6409	0.2224	0.4503	0.5214	43	46	12	15	a	4	4	parallel	no overlap or overlap is less than three residues	none
MOT3_ETM1	MKLK	rkdnllqhMKLKhtnyllde	MOT3_ETS1_unrelaxed_rank_001_model_1_multimer_v3_pred_0	0.254	0.4656	0.1265	0.1925	0.4121	44	46	10	12	a	3	3	parallel	overlaps by at least three residues	parallel
MPE1_ETM1	VIVKR	fviprstsVIVKRspaiksfs	MPE1_ETS1_unrelaxed_rank_001_model_1_multimer_v3_pred_2	0.5792	0.6771	0.3498	0.6165	0.5735	42	46	8	12	A	5	5	antiparallel	overlaps by at least three residues	antiparallel
MPH1_ETM1	KFVKV	rgmlrdekKFVKVndksqvdn	MPH1_ETS1_unrelaxed_rank_001_model_5_multimer_v3_pred_3	0.5494	0.6593	0.2856	0.5104	0.5299	42	46	10	14	a	5	5	parallel	overlaps by at least three residues	parallel
MPP10_ETM1	IRLK	gkaekdgeIRLKngvamske	MPP10_ETS1_unrelaxed_rank_001_model_1_multimer_v3_pred_2	0.1929	0.4015	0.091	0.1075	0.347	43	44	14	15	a	2	2	less than three paired residues	no overlap or overlap is less than three residues	none
MPP6_ETM1	KFMKF	lssrvmnmKFMKFgktddees	MPP6_ETS1_unrelaxed_rank_001_model_2_multimer_v3_pred_3	0.4427	0.5815	0.1719	0.3262	0.4732	42	46	7	11	a	5	5	parallel	overlaps by at least three residues	parallel
MPS2_ETM1	LKIR	enerqvseLKIRletyqeky	MPS2_ETS1_unrelaxed_rank_001_model_2_multimer_v3_pred_2	0.2206	0.5217	0.12	0.1569	0.465	none	none	none	none	none	none	none	none	none	none
MPS3_ETM1	ILMKR	nvpqqyssILMKRlihqiyns	MPS3_ETS1_unrelaxed_rank_001_model_2_multimer_v3_pred_0	0.0322	0.3431	0.0748	0.082	0.2626	none	none	none	none	none	none	none	none	none	none
MPS3_ETM2	IRFK	nepgcswaIRFKtplyltki	MPS3_ETS2_unrelaxed_rank_001_model_4_multimer_v3_pred_2	0.5091	0.6306	0.2805	0.3778	0.5399	43	46	8	11	A	4	4	antiparallel	overlaps by at least three residues	antiparallel
MRC1_ETM1	LKIR	lqdevphtLKIReiqselas	MRC1_ETS1_unrelaxed_rank_001_model_1_multimer_v3_pred_2	0.5556	0.6585	0.2388	0.4826	0.5165	42	46	8	12	A	5	5	antiparallel	overlaps by at least three residues	antiparallel
MRC1_ETM2	MKMK	hhdhhnkkMKMKtktksnkl	MRC1_ETS2_unrelaxed_rank_001_model_1_multimer_v3_pred_3	0.5609	0.6559	0.2881	0.4851	0.5669	42	46	8	12	a	5	5	parallel	overlaps by at least three residues	parallel
MRD1_ETM1	VRIK	ldwfkqrrVRIKeseaetre	MRD1_ETS1_unrelaxed_rank_001_model_1_multimer_v3_pred_2	0.4232	0.5707	0.1755	0.3419	0.4943	43	45	9	11	a	3	3	parallel	overlaps by at least three residues	parallel
MRE11_ETM1	FKMK	ipletirtFKMKsislqdvp	MRE11_ETS1_unrelaxed_rank_001_model_2_multimer_v3_pred_2	0.4973	0.6181	0.2727	0.5019	0.553	42	45	8	11	a	4	4	parallel	overlaps by at least three residues	parallel
MRH4_ETM1	VLLKI	ispqwsfpVLLKIgvrsyagg	MRH4_ETS1_unrelaxed_rank_001_model_2_multimer_v3_pred_2	0.5922	0.6842	0.3297	0.5549	0.5776	42	46	8	12	A	5	5	antiparallel	overlaps by at least three residues	antiparallel
MRH4_ETM2	KIIKK	kswakalpKIIKKhqrls	MRH4_ETS2_unrelaxed_rank_001_model_4_multimer_v3_pred_1	0.0542	0.3892	0.1527	0.179	0.3241	45	46	3	4	A	2	2	less than three paired residues	no overlap or overlap is less than three residues	none
MRS6_ETM1	KFIKF	lmtkrnlmKFIKFvlnweaqt	MRS6_ETS1_unrelaxed_rank_001_model_2_multimer_v3_pred_0	0.2256	0.5203	0.1519	0.213	0.4617	none	none	none	none	none	none	none	none	none	none
MRS6_ETM2	FLFKL	yvprerlqFLFKLyytqytst	MRS6_ETS2_unrelaxed_rank_001_model_1_multimer_v3_pred_3	0.5245	0.6491	0.2334	0.4962	0.5244	42	46	10	14	a	5	5	parallel	overlaps by at least three residues	parallel
MRT4_ETM1	FKVK	qfgiaaseFKVKvsayydnd	MRT4_ETS1_unrelaxed_rank_001_model_4_multimer_v3_pred_0	0.5762	0.6756	0.2831	0.4967	0.5535	42	46	8	12	A	5	5	antiparallel	overlaps by at least three residues	antiparallel
MSA1_ETM1	FVFKF	asneqqqeFVFKFssgdplll	MSA1_ETS1_unrelaxed_rank_001_model_3_multimer_v3_pred_3	0.4734	0.6124	0.193	0.4226	0.5148	42	46	10	14	A	5	5	antiparallel	overlaps by at least three residues	antiparallel
MSC2_ETM1	LIIKL	iqstcitlLIIKLlttadess	MSC2_ETS1_unrelaxed_rank_001_model_5_multimer_v3_pred_3	0.5591	0.6823	0.3183	0.4655	0.5516	42	46	8	12	A	5	5	antiparallel	overlaps by at least three residues	antiparallel
MSC2_ETM2	LLIKL	svgvvistLLIKLthwpifdp	MSC2_ETS2_unrelaxed_rank_001_model_4_multimer_v3_pred_0	0.2748	0.4704	0.1762	0.3543	0.4349	42	46	8	12	A	5	5	antiparallel	overlaps by at least three residues	antiparallel
MSC2_ETM3	ILLRL	llkstsanILLRLddkkhnlv	MSC2_ETS3_unrelaxed_rank_001_model_1_multimer_v3_pred_0	0.4972	0.6133	0.2577	0.4051	0.5162	42	46	8	12	A	5	5	antiparallel	overlaps by at least three residues	antiparallel
MSG5_ETM1	LKLK	slsvktkdLKLKgirgrsqt	MSG5_ETS1_unrelaxed_rank_001_model_5_multimer_v3_pred_2	0.3944	0.5859	0.1932	0.4178	0.5172	42	45	3	6	a	4	4	parallel	no overlap or overlap is less than three residues	none
MSH1_ETM1	LKIR	ghelellnLKIRneeaniid	MSH1_ETS1_unrelaxed_rank_001_model_4_multimer_v3_pred_0	0.6412	0.7223	0.3565	0.6218	0.5677	42	46	8	12	A	5	5	antiparallel	overlaps by at least three residues	antiparallel
MSH2_ETM1	FMIKV	dayeenneFMIKVefneelgk	MSH2_ETS1_unrelaxed_rank_001_model_4_multimer_v3_pred_2	0.5674	0.673	0.3577	0.5801	0.553	42	46	10	14	A	5	5	antiparallel	overlaps by at least three residues	antiparallel
MSH2_ETM2	KIVKM	aevvqfpeKIVKMakrkanel	MSH2_ETS2_unrelaxed_rank_001_model_2_multimer_v3_pred_1	0.5765	0.731	0.3755	0.5359	0.6757	none	none	none	none	none	none	none	none	none	none
MSH2_ETM3	IRLK	lqevnegnIRLKallkewir	MSH2_ETS3_unrelaxed_rank_001_model_5_multimer_v3_pred_3	0.2753	0.5228	0.1337	0.1691	0.4574	none	none	none	none	none	none	none	none	none	none
MSH3_ETM1	RFFKK	magqptisRFFKKavkselth	MSH3_ETS1_unrelaxed_rank_001_model_3_multimer_v3_pred_1	0.465	0.6052	0.3111	0.5362	0.5055	42	46	7	11	A	5	5	antiparallel	overlaps by at least three residues	antiparallel
MSH3_ETM2	RIMKR	idfakkldRIMKRrsdenvea	MSH3_ETS2_unrelaxed_rank_001_model_5_multimer_v3_pred_2	0.4439	0.5787	0.1369	0.2322	0.5596	none	none	none	none	none	none	none	none	none	none
MSH3_ETM3	LVIRV	kmhhrdkvLVIRVgykykcfa	MSH3_ETS3_unrelaxed_rank_001_model_5_multimer_v3_pred_2	0.498	0.6549	0.299	0.5175	0.6114	42	46	7	11	A	5	5	antiparallel	overlaps by at least three residues	antiparallel
MSH3_ETM4	IRIK	nladeklqIRIKylqpievl	MSH3_ETS4_unrelaxed_rank_001_model_1_multimer_v3_pred_3	0.6149	0.7043	0.3151	0.6764	0.5648	42	46	8	12	a	5	5	parallel	overlaps by at least three residues	parallel
MSH3_ETM5	LLFRL	grigkqspLLFRLfselnell	MSH3_ETS5_unrelaxed_rank_001_model_2_multimer_v3_pred_3	0.092	0.3694	0.0773	0.0786	0.315	none	none	none	none	none	none	none	none	none	none
MSH4_ETM1	LRIK	ydsargfyLRIKrqeftddv	MSH4_ETS1_unrelaxed_rank_001_model_4_multimer_v3_pred_2	0.6602	0.7303	0.3811	0.707	0.5822	42	46	8	12	A	5	5	antiparallel	overlaps by at least three residues	antiparallel
MSH4_ETM2	RVVKK	vaiensgiRVVKKifnpdiia	MSH4_ETS2_unrelaxed_rank_001_model_1_multimer_v3_pred_0	0.0309	0.2945	0.1054	0.0659	0.2436	none	none	none	none	none	none	none	none	none	none
MSH5_ETM1	FLFKV	dhesegitFLFKVkegiskqs	MSH5_ETS1_unrelaxed_rank_001_model_3_multimer_v3_pred_2	0.4769	0.5998	0.278	0.5264	0.5428	42	46	8	12	A	5	5	antiparallel	overlaps by at least three residues	antiparallel
MSH5_ETM3	LRLK	ettttsenLRLKlknflr	MSH5_ETS3_unrelaxed_rank_001_model_3_multimer_v3_pred_2	0.654	0.7242	0.3968	0.6421	0.614	43	46	10	13	A	4	4	antiparallel	overlaps by at least three residues	antiparallel
MSH6_ETM1	VFFKK	kskmwdciVFFKKgkffelye	MSH6_ETS1_unrelaxed_rank_001_model_3_multimer_v3_pred_1	0.4975	0.6242	0.2185	0.3946	0.5249	42	46	8	12	A	5	5	antiparallel	overlaps by at least three residues	antiparallel
MSH6_ETM2	KIVKF	nnlstlanKIVKFnsapnaif	MSH6_ETS2_unrelaxed_rank_001_model_2_multimer_v3_pred_1	0.4462	0.5833	0.179	0.2723	0.4977	44	46	12	14	a	3	3	parallel	no overlap or overlap is less than three residues	none
MSH6_ETM3	RMMKK	raitpmgkRMMKKwlmhpllr	MSH6_ETS3_unrelaxed_rank_001_model_4_multimer_v3_pred_0	0.199	0.4526	0.1959	0.2301	0.3861	43	46	3	6	A	4	4	antiparallel	no overlap or overlap is less than three residues	none
MSH6_ETM4	IKVK	larihsrtIKVKdfekvita	MSH6_ETS4_unrelaxed_rank_001_model_1_multimer_v3_pred_1	0.3321	0.5068	0.1365	0.2559	0.4281	44	46	8	10	A	3	3	antiparallel	no overlap or overlap is less than three residues	none
MSH6_ETM5	LKFK	tntqlngfLKFKslrhpcfn	MSH6_ETS5_unrelaxed_rank_001_model_5_multimer_v3_pred_2	0.5505	0.6572	0.257	0.354	0.5384	43	46	8	11	A	4	4	antiparallel	overlaps by at least three residues	antiparallel
MSL5_ETM1	VMFRI	reqiysyqVMFRIqeitiklr	MSL5_ETS1_unrelaxed_rank_001_model_2_multimer_v3_pred_1	0.4388	0.5944	0.2837	0.4828	0.5487	42	46	8	12	A	5	5	antiparallel	overlaps by at least three residues	antiparallel
MSL5_ETM2	IKLR	mfriqeitIKLRtndfvpps	MSL5_ETS2_unrelaxed_rank_001_model_2_multimer_v3_pred_1	0.2355	0.5326	0.1615	0.2953	0.4646	45	46	3	4	A	2	2	less than three paired residues	no overlap or overlap is less than three residues	none
MSN5_ETM1	IIFRI	qssrelalIIFRIlfedvfll	MSN5_ETS1_unrelaxed_rank_001_model_2_multimer_v3_pred_0	0.405	0.5793	0.2638	0.3955	0.4911	42	46	7	11	A	5	5	antiparallel	overlaps by at least three residues	antiparallel
MSN5_ETM2	IVLKR	dvfllddlIVLKRmtviqplc	MSN5_ETS2_unrelaxed_rank_001_model_5_multimer_v3_pred_2	0.3524	0.5581	0.1808	0.3568	0.4469	43	46	14	17	A	4	4	antiparallel	no overlap or overlap is less than three residues	none
MSN5_ETM3	LLLKK	ialnlrepLLLKKqiqnfalf	MSN5_ETS3_unrelaxed_rank_001_model_2_multimer_v3_pred_0	0.2807	0.4849	0.1865	0.3368	0.4077	42	46	2	6	A	5	5	antiparallel	no overlap or overlap is less than three residues	none
MSN5_ETM4	VVVRI	nllrqlttVVVRIvidcvgqg	MSN5_ETS4_unrelaxed_rank_001_model_3_multimer_v3_pred_1	0.327	0.5155	0.1825	0.2706	0.4548	42	46	10	14	A	5	5	antiparallel	overlaps by at least three residues	antiparallel
MSN5_ETM5	RLIKK	ailkkaneRLIKKnkengdml	MSN5_ETS5_unrelaxed_rank_001_model_2_multimer_v3_pred_0	0.4849	0.6171	0.1706	0.3862	0.5788	none	none	none	none	none	none	none	none	none	none
MSS4_ETM2	FKFK	ltpssqyaFKFKdycpevfr	MSS4_ETS2_unrelaxed_rank_001_model_3_multimer_v3_pred_3	0.4597	0.5994	0.2233	0.3472	0.5343	43	46	8	11	A	4	4	antiparallel	overlaps by at least three residues	antiparallel
MTR10_ETM2	IRIK	sealsqplIRIKsaiennns	MTR10_ETS2_unrelaxed_rank_001_model_1_multimer_v3_pred_3	0.5959	0.6807	0.3057	0.6243	0.5882	42	46	8	12	A	5	5	antiparallel	overlaps by at least three residues	antiparallel
MTR10_ETM3	KLLRR	siivervaKLLRRiferfhvf	MTR10_ETS3_unrelaxed_rank_001_model_2_multimer_v3_pred_3	0.3163	0.5893	0.1706	0.2416	0.5482	none	none	none	none	none	none	none	none	none	none
MTR4_ETM1	KIVKM	gdakgdiyKIVKMiwkkkynp	MTR4_ETS1_unrelaxed_rank_001_model_2_multimer_v3_pred_1	0.2311	0.5291	0.1343	0.2538	0.4714	none	none	none	none	none	none	none	none	none	none
MTR4_ETM2	KLMKK	kiededflKLMKKidvlntkl	MTR4_ETS2_unrelaxed_rank_001_model_4_multimer_v3_pred_1	0.2824	0.5624	0.1675	0.2434	0.4977	none	none	none	none	none	none	none	none	none	none
MTR4_ETM3	RVLRR	lddlrrrkRVLRRlgfctpnd	MTR4_ETS3_unrelaxed_rank_001_model_2_multimer_v3_pred_3	0.3691	0.5898	0.1686	0.3438	0.5526	none	none	none	none	none	none	none	none	none	none
MTR4_ETM4	RMFKR	dvyegsliRMFKRleelvkel	MTR4_ETS4_unrelaxed_rank_001_model_4_multimer_v3_pred_1	0.4096	0.5717	0.2132	0.3999	0.4863	42	46	7	11	A	5	5	antiparallel	overlaps by at least three residues	antiparallel
MTW1_ETM1	MLLKR	elafkkneMLLKRvtkvkrll	MTW1_ETS1_unrelaxed_rank_001_model_5_multimer_v3_pred_1	0.4207	0.6154	0.2176	0.4491	0.464	42	46	14	18	A	5	5	antiparallel	no overlap or overlap is less than three residues	none
MUD1_ETM1	FRLK	sddicakkFRLKrqirrlkh	MUD1_ETS1_unrelaxed_rank_001_model_5_multimer_v3_pred_3	0.5713	0.6665	0.3255	0.486	0.5696	42	46	8	12	A	5	5	antiparallel	overlaps by at least three residues	antiparallel
MUD2_ETM1	IKFK	asgagniyIKFKtleaakha	MUD2_ETS1_unrelaxed_rank_001_model_3_multimer_v3_pred_2	0.4709	0.6175	0.2852	0.516	0.5276	42	46	8	12	A	5	5	antiparallel	overlaps by at least three residues	antiparallel
MUM2_ETM1	VIFRK	felpasleVIFRKlssslhak	MUM2_ETS1_unrelaxed_rank_001_model_2_multimer_v3_pred_2	0.08	0.3691	0.0659	0.0492	0.2749	none	none	none	none	none	none	none	none	none	none
MUM2_ETM2	MVVRL	daesiahkMVVRLenltnenk	MUM2_ETS2_unrelaxed_rank_001_model_2_multimer_v3_pred_1	0.1632	0.4441	0.1098	0.1223	0.3919	none	none	none	none	none	none	none	none	none	none
MVP1_ETM1	ILLKR	sdflwlreILLKRypfrmipe	MVP1_ETS1_unrelaxed_rank_001_model_2_multimer_v3_pred_0	0.0751	0.4867	0.1056	0.174	0.3668	none	none	none	none	none	none	none	none	none	none
MVP1_ETM2	LFLKK	igsqnadqLFLKKrriglsrf	MVP1_ETS2_unrelaxed_rank_001_model_2_multimer_v3_pred_0	0.1623	0.4507	0.1368	0.2183	0.3568	44	46	17	19	a	3	3	parallel	no overlap or overlap is less than three residues	none
MXR1_ETM1	FFFRI	itlreltdFFFRIhdpttsns	MXR1_ETS1_unrelaxed_rank_001_model_2_multimer_v3_pred_1	0.4958	0.6099	0.1651	0.559	0.5483	44	46	10	12	a	3	3	parallel	overlaps by at least three residues	parallel
MYO2_ETM1	LIFKK	lipheqwdLIFKKketteedi	MYO2_ETS1_unrelaxed_rank_001_model_5_multimer_v3_pred_2	0.6271	0.7101	0.3532	0.5884	0.57	42	46	8	12	A	5	5	antiparallel	overlaps by at least three residues	antiparallel
MYO2_ETM2	LIMKR	vdaicfneLIMKRnflswkrg	MYO2_ETS2_unrelaxed_rank_001_model_4_multimer_v3_pred_0	0.1811	0.4891	0.1778	0.2299	0.4165	44	46	3	5	A	3	3	antiparallel	no overlap or overlap is less than three residues	none
NAB3_ETM1	IFVKR	rrhtvscnIFVKRtadrtyai	NAB3_ETS1_unrelaxed_rank_001_model_5_multimer_v3_pred_0	0.5657	0.6676	0.2761	0.475	0.5493	42	46	6	10	A	5	5	antiparallel	no overlap or overlap is less than three residues	none
NAF1_ETM1	LKVR	skknlfdeLKVRlgekafiv	NAF1_ETS1_unrelaxed_rank_001_model_1_multimer_v3_pred_0	0.081	0.3885	0.0445	0.0719	0.2916	none	none	none	none	none	none	none	none	none	none
NAF1_ETM2	VKVK	klandsdnVKVKrarqpkan	NAF1_ETS2_unrelaxed_rank_001_model_1_multimer_v3_pred_0	0.5679	0.6659	0.3067	0.5875	0.533	42	46	8	12	A	5	5	antiparallel	overlaps by at least three residues	antiparallel
NAN1_ETM1	RVMKV	vqmdtffdRVMKVlt	NAN1_ETS1_unrelaxed_rank_001_model_2_multimer_v3_pred_3	0.3263	0.5985	0.092	0.3512	0.5619	none	none	none	none	none	none	none	none	none	none
NAP1_ETM1	LLFRF	tdgrpgfkLLFRFdssanpff	NAP1_ETS1_unrelaxed_rank_001_model_4_multimer_v3_pred_2	0.4634	0.5987	0.2732	0.4815	0.513	42	46	8	12	A	5	5	antiparallel	overlaps by at least three residues	antiparallel
NAS6_ETM1	VRIK	fliengasVRIKdkfnqipl	NAS6_ETS1_unrelaxed_rank_001_model_4_multimer_v3_pred_3	0.389	0.5433	0.1934	0.4194	0.485	42	46	8	12	A	5	5	antiparallel	overlaps by at least three residues	antiparallel
NBP1_ETM1	RILKK	qnvcgdmtRILKKrsqgrpsy	NBP1_ETS1_unrelaxed_rank_001_model_5_multimer_v3_pred_2	0.603	0.703	0.2946	0.5238	0.5561	42	46	7	11	A	5	5	antiparallel	overlaps by at least three residues	antiparallel
NBP35_ETM1	LLIKK	iwrgskknLLIKKflkdvdwd	NBP35_ETS1_unrelaxed_rank_001_model_4_multimer_v3_pred_2	0.2482	0.4448	0.0896	0.1876	0.3705	42	45	2	5	A	4	4	antiparallel	no overlap or overlap is less than three residues	none
NDC1_ETM1	LRVR	lldespnrLRVRtddsvlln	NDC1_ETS1_unrelaxed_rank_001_model_4_multimer_v3_pred_3	0.5854	0.6804	0.34	0.6063	0.5533	42	46	8	12	A	5	5	antiparallel	overlaps by at least three residues	antiparallel
NDC1_ETM2	LMLKK	ttfmtamrLMLKKlknsimsf	NDC1_ETS2_unrelaxed_rank_001_model_1_multimer_v3_pred_1	0.4555	0.6387	0.0956	0.1934	0.5927	none	none	none	none	none	none	none	none	none	none
NDC80_ETM1	KILRK	qsniselhKILRKkgisteqf	NDC80_ETS1_unrelaxed_rank_001_model_1_multimer_v3_pred_1	0.1773	0.4038	0.0948	0.0935	0.3845	none	none	none	none	none	none	none	none	none	none
NDJ1_ETM1	LVIKL	nipnvlreLVIKLtqryftfq	NDJ1_ETS1_unrelaxed_rank_001_model_2_multimer_v3_pred_3	0.2085	0.561	0.151	0.1996	0.4526	none	none	none	none	none	none	none	none	none	none
NDT80_ETM1	IKIK	rlrvqyfaIKIKaknddddt	NDT80_ETS1_unrelaxed_rank_001_model_4_multimer_v3_pred_1	0.514	0.6443	0.2811	0.4706	0.5261	42	46	8	12	A	5	5	antiparallel	overlaps by at least three residues	antiparallel
NEJ1_ETM1	IKLK	tdsislnlIKLKlmdilqap	NEJ1_ETS1_unrelaxed_rank_001_model_1_multimer_v3_pred_3	0.4845	0.6866	0.3015	0.5281	0.6234	44	46	3	5	A	3	3	antiparallel	no overlap or overlap is less than three residues	none
NEJ1_ETM2	LLLKL	milqslcmLLLKLvnlstqyh	NEJ1_ETS2_unrelaxed_rank_001_model_2_multimer_v3_pred_1	0.2584	0.5572	0.1332	0.256	0.487	none	none	none	none	none	none	none	none	none	none
NEJ1_ETM3	VRIK	qkkrkfgkVRIKn	NEJ1_ETS3_unrelaxed_rank_001_model_4_multimer_v3_pred_1	0.4909	0.6812	0.3398	0.5586	0.6205	42	46	5 8	6, 10	a	5	5	parallel	overlaps by at least three residues	parallel
NEL1_ETM1	LVLRR	icvdggsyLVLRRgkllekeg	NEL1_ETS1_unrelaxed_rank_001_model_4_multimer_v3_pred_0	0.6577	0.7301	0.3553	0.6368	0.5633	42	46	8	12	A	5	5	antiparallel	overlaps by at least three residues	antiparallel
NEW1_ETM1	IKVK	ddddspanIKVKqrkkrltr	NEW1_ETS1_unrelaxed_rank_001_model_5_multimer_v3_pred_0	0.5351	0.6475	0.3137	0.4912	0.5513	42	46	8	12	A	5	5	antiparallel	overlaps by at least three residues	antiparallel
NFI1_ETM1	MKFK	sagrgctkMKFKvsksnhdl	NFI1_ETS1_unrelaxed_rank_001_model_1_multimer_v3_pred_2	0.5792	0.6699	0.204	0.4224	0.5589	42	46	8	12	a	5	5	parallel	overlaps by at least three residues	parallel
NFI1_ETM2	KILKR	fspeallgKILKRpkiikqat	NFI1_ETS2_unrelaxed_rank_001_model_2_multimer_v3_pred_1	0.0334	0.3858	0.0921	0.0632	0.2588	none	none	none	none	none	none	none	none	none	none
NFS1_ETM1	RLMKK	vagfgeaaRLMKKefdndqah	NFS1_ETS1_unrelaxed_rank_001_model_2_multimer_v3_pred_0	0.1176	0.4246	0.1222	0.1405	0.3557	none	none	none	none	none	none	none	none	none	none
NGG1_ETM2	LKMK	lsddnlkfLKMKyiipdslq	NGG1_ETS2_unrelaxed_rank_001_model_5_multimer_v3_pred_3	0.5472	0.6667	0.3489	0.6075	0.6016	42	46	8	12	a	5	5	parallel	overlaps by at least three residues	parallel
NGL2_ETM1	FRFK	heaepvtgFRFKlmtyncla	NGL2_ETS1_unrelaxed_rank_001_model_1_multimer_v3_pred_1	0.5471	0.6575	0.2273	0.4457	0.5449	42	46	10	14	A	5	5	antiparallel	overlaps by at least three residues	antiparallel
NGL2_ETM2	IVLKK	yertrqcyIVLKKmkefmhrv	NGL2_ETS2_unrelaxed_rank_001_model_2_multimer_v3_pred_3	0.1825	0.4925	0.16	0.1801	0.4179	45	46	7	8	A	2	2	less than three paired residues	no overlap or overlap is less than three residues	none
NGR1_ETM1	VIVKL	iwskldkkVIVKLirakknll	NGR1_ETS1_unrelaxed_rank_001_model_5_multimer_v3_pred_1	0.5691	0.6731	0.3098	0.5488	0.5802	42	46	10	14	A	5	5	antiparallel	overlaps by at least three residues	antiparallel
NIC96_ETM1	KLFKI	laiglaslKLFKIdsstrltk	NIC96_ETS1_unrelaxed_rank_001_model_5_multimer_v3_pred_1	0.5481	0.6734	0.2681	0.4206	0.5413	42	46	7	11	A	5	5	antiparallel	overlaps by at least three residues	antiparallel
NKP2_ETM1	RLLRF	qffitlrsRLLRFleseqlsh	NKP2_ETS1_unrelaxed_rank_001_model_4_multimer_v3_pred_2	0.5979	0.6928	0.3928	0.617	0.5752	42	46	3	7	A	5	5	antiparallel	no overlap or overlap is less than three residues	none
NMA1_ETM1	LFIRR	disstkvrLFIRRamsvqyll	NMA1_ETS1_unrelaxed_rank_001_model_4_multimer_v3_pred_1	0.5113	0.6391	0.2667	0.4704	0.5559	42	46	6	10	A	5	5	antiparallel	no overlap or overlap is less than three residues	none
NMA111_ETM1	LKIK	vrdgnivdLKIKtvevqetd	NMA111_ETS1_unrelaxed_rank_001_model_4_multimer_v3_pred_3	0.5314	0.6691	0.3044	0.5737	0.5233	42	46	8	12	A	5	5	antiparallel	overlaps by at least three residues	antiparallel
NMA2_ETM1	LFIRR	disstkvrLFIRRgmsvqyll	NMA2_ETS1_unrelaxed_rank_001_model_4_multimer_v3_pred_2	0.5105	0.6352	0.2462	0.4249	0.5471	42	46	6	10	A	5	5	antiparallel	no overlap or overlap is less than three residues	none
NMD2_ETM2	IRFK	ydkllpifIRFKtsaitlge	NMD2_ETS2_unrelaxed_rank_001_model_2_multimer_v3_pred_0	0.594	0.6834	0.2924	0.6344	0.5963	42	45	7	10	A	4	4	antiparallel	no overlap or overlap is less than three residues	none
NMD2_ETM3	RILKF	ldnkatrnRILKFfmetqdws	NMD2_ETS3_unrelaxed_rank_001_model_5_multimer_v3_pred_2	0.3606	0.5911	0.0885	0.1529	0.5152	none	none	none	none	none	none	none	none	none	none
NMD2_ETM4	KLVRK	sldfkhivKLVRKahwddvai	NMD2_ETS4_unrelaxed_rank_001_model_4_multimer_v3_pred_0	0.5766	0.6753	0.3623	0.5774	0.5736	42	46	7	11	A	5	5	antiparallel	overlaps by at least three residues	antiparallel
NMD2_ETM5	LLLRF	aaftkkckLLLRFfeyytfik	NMD2_ETS5_unrelaxed_rank_001_model_1_multimer_v3_pred_2	0.03	0.3535	0.0722	0.073	0.2531	none	none	none	none	none	none	none	none	none	none
NMD2_ETM6	LLLKK	kpvsvqkpLLLKKseepsssk	NMD2_ETS6_unrelaxed_rank_001_model_1_multimer_v3_pred_0	0.5293	0.6387	0.3044	0.4781	0.5469	42	45	9	12	A	4	4	antiparallel	overlaps by at least three residues	antiparallel
NMD2_ETM7	IVLKR	ternkikkIVLKRsfd	NMD2_ETS7_unrelaxed_rank_001_model_1_multimer_v3_pred_1	0.5452	0.6421	0.2451	0.4426	0.5799	42	45	8	11	a	4	4	parallel	overlaps by at least three residues	parallel
NMD3_ETM1	IRIK	wtephsrrIRIKltvqgeam	NMD3_ETS1_unrelaxed_rank_001_model_4_multimer_v3_pred_2	0.5138	0.6422	0.2103	0.3596	0.5093	42	46	10	14	a	5	5	parallel	overlaps by at least three residues	parallel
NMD3_ETM2	VLVKK	nidyvpdvVLVKKlyqrkskk	NMD3_ETS2_unrelaxed_rank_001_model_4_multimer_v3_pred_2	0.5361	0.6521	0.2922	0.4482	0.5354	42	46	8	12	A	5	5	antiparallel	overlaps by at least three residues	antiparallel
NMD5_ETM1	LIIKI	eqigelvkLIIKIykfvsyhd	NMD5_ETS1_unrelaxed_rank_001_model_2_multimer_v3_pred_1	0.2877	0.5632	0.1313	0.2892	0.5164	none	none	none	none	none	none	none	none	none	none
NMD5_ETM2	IILKL	lsvlallkIILKLesndysvl	NMD5_ETS2_unrelaxed_rank_001_model_2_multimer_v3_pred_1	0.2473	0.4972	0.1424	0.2063	0.4587	none	none	none	none	none	none	none	none	none	none
NNF1_ETM1	IRLK	vnshgiryIRLKqvfnrald	NNF1_ETS1_unrelaxed_rank_001_model_2_multimer_v3_pred_1	0.3639	0.5942	0.2331	0.3083	0.5555	44	46	5	7	A	3	3	antiparallel	no overlap or overlap is less than three residues	none
NNK1_ETM2	KIVKF	etgvgrviKIVKFkghqnikk	NNK1_ETS2_unrelaxed_rank_001_model_4_multimer_v3_pred_3	0.553	0.6606	0.3615	0.5473	0.5466	42	46	10	14	A	5	5	antiparallel	overlaps by at least three residues	antiparallel
NOB1_ETM1	LKIK	nlmnfmsgLKIKrirnymlr	NOB1_ETS1_unrelaxed_rank_001_model_1_multimer_v3_pred_1	0.2078	0.4058	0.1001	0.1711	0.3768	42	43	10	11	a	2	2	less than three paired residues	no overlap or overlap is less than three residues	none
NOC2_ETM1	KLVRK	kekielslKLVRKwkkqlhds	NOC2_ETS1_unrelaxed_rank_001_model_5_multimer_v3_pred_3	0.6412	0.7227	0.3376	0.5978	0.5893	42	46	7	11	A	5	5	antiparallel	overlaps by at least three residues	antiparallel
NOC3_ETM1	LLLRR	nfrtdiftLLLRRickprist	NOC3_ETS1_unrelaxed_rank_001_model_3_multimer_v3_pred_1	0.5532	0.6584	0.3382	0.4976	0.5608	42	46	8	12	A	5	5	antiparallel	overlaps by at least three residues	antiparallel
NOC4_ETM1	RFFRL	lmhvkyraRFFRLmdvflsst	NOC4_ETS1_unrelaxed_rank_001_model_2_multimer_v3_pred_3	0.1484	0.489	0.1199	0.1556	0.3993	none	none	none	none	none	none	none	none	none	none
NOG1_ETM1	RLLKF	eqvardyvRLLKFgqslfqck	NOG1_ETS1_unrelaxed_rank_001_model_3_multimer_v3_pred_3	0.3744	0.5347	0.1833	0.2876	0.4804	42	46	7	11	A	5	5	antiparallel	overlaps by at least three residues	antiparallel
NOG2_ETM1	LRVK	egdtkdgnLRVKgenfyrds	NOG2_ETS1_unrelaxed_rank_001_model_4_multimer_v3_pred_3	0.3048	0.5156	0.2223	0.296	0.4386	42	46	8	12	A	5	5	antiparallel	overlaps by at least three residues	antiparallel
NOG2_ETM2	VLLRR	etqkdtyqVLLRRnklpmsll	NOG2_ETS2_unrelaxed_rank_001_model_4_multimer_v3_pred_2	0.5429	0.6488	0.298	0.5988	0.5576	42	46	8	12	A	5	5	antiparallel	overlaps by at least three residues	antiparallel
NOP12_ETM1	IRFR	nnefaiesIRFRsisfdeal	NOP12_ETS1_unrelaxed_rank_001_model_3_multimer_v3_pred_2	0.616	0.6976	0.2225	0.4774	0.5497	42	46	8	12	a	5	5	parallel	overlaps by at least three residues	parallel
NOP13_ETM1	RLLRR	iplskkqkRLLRRgkvtleel	NOP13_ETS1_unrelaxed_rank_001_model_1_multimer_v3_pred_0	0.1567	0.4234	0.0784	0.0967	0.3608	none	none	none	none	none	none	none	none	none	none
NOP14_ETM1	IKVK	tdldkeydIKVKelqldkra	NOP14_ETS1_unrelaxed_rank_001_model_1_multimer_v3_pred_0	0.5253	0.6398	0.2027	0.4591	0.5416	42	45	8	11	a	4	4	parallel	overlaps by at least three residues	parallel
NOP14_ETM2	VLVRI	lkriafgaVLVRIvsqyqris	NOP14_ETS2_unrelaxed_rank_001_model_4_multimer_v3_pred_3	0.53	0.6514	0.3231	0.466	0.5176	42	46	8	12	A	5	5	antiparallel	overlaps by at least three residues	antiparallel
NOP16_ETM1	KVVKR	ggkeadlsKVVKRipltkpvl	NOP16_ETS1_unrelaxed_rank_001_model_1_multimer_v3_pred_3	0.0751	0.4199	0.1157	0.111	0.3105	none	none	none	none	none	none	none	none	none	none
NOP4_ETM1	VKLK	mpwscrdpVKLKkifgrygt	NOP4_ETS1_unrelaxed_rank_001_model_2_multimer_v3_pred_1	0.1373	0.4747	0.1066	0.1168	0.3637	none	none	none	none	none	none	none	none	none	none
NOP53_ETM1	KLIKR	egdeilknKLIKRkqikkvlk	NOP53_ETS1_unrelaxed_rank_001_model_1_multimer_v3_pred_2	0.1211	0.4403	0.1048	0.1099	0.3577	none	none	none	none	none	none	none	none	none	none
NOP56_ETM1	FKVK	eeptgyavFKVKlqqddigs	NOP56_ETS1_unrelaxed_rank_001_model_3_multimer_v3_pred_2	0.4437	0.5906	0.2149	0.4541	0.5133	42	46	8	12	A	5	5	antiparallel	overlaps by at least three residues	antiparallel
NOP56_ETM2	MRVK	dkdintfaMRVKewygwhfp	NOP56_ETS2_unrelaxed_rank_001_model_2_multimer_v3_pred_1	0.4274	0.6413	0.0937	0.2026	0.5776	none	none	none	none	none	none	none	none	none	none
NOP6_ETM1	IRLR	fknsspdqIRLRadkgiafl	NOP6_ETS1_unrelaxed_rank_001_model_5_multimer_v3_pred_3	0.4624	0.5927	0.2227	0.4022	0.5001	42	45	16	19	a	4	4	parallel	no overlap or overlap is less than three residues	none
NOP7_ETM1	MRIK	MRIKkkntrgna	NOP7_ETS1_unrelaxed_rank_001_model_5_multimer_v3_pred_3	0.5625	0.6507	0.1718	0.4785	0.5705	42	44	2	4	A	3	3	antiparallel	overlaps by at least three residues	antiparallel
NOP7_ETM2	RLVRK	wlayvakeRLVRKvfvsikgv	NOP7_ETS2_unrelaxed_rank_001_model_3_multimer_v3_pred_2	0.4798	0.6037	0.2017	0.4559	0.5266	42	46	13	17	a	5	5	parallel	no overlap or overlap is less than three residues	none
NOP8_ETM1	VKFK	klrksfnnVKFKgnilkvde	NOP8_ETS1_unrelaxed_rank_001_model_1_multimer_v3_pred_3	0.3674	0.5224	0.1397	0.3075	0.4475	43	46	9	12	a	4	4	parallel	overlaps by at least three residues	parallel
NOP8_ETM2	VRFK	dysravktVRFKnglkqltv	NOP8_ETS2_unrelaxed_rank_001_model_1_multimer_v3_pred_1	0.3715	0.5465	0.1983	0.2711	0.4532	42	45	8	11	a	4	4	parallel	overlaps by at least three residues	parallel
NOP9_ETM1	RIVKL	lyrlymkdRIVKLakrdttga	NOP9_ETS1_unrelaxed_rank_001_model_2_multimer_v3_pred_2	0.3526	0.5375	0.2191	0.2857	0.4863	43	46	3	6	A	4	4	antiparallel	no overlap or overlap is less than three residues	none
NOT3_ETM1	RVFKK	rklqqevdRVFKKinegleif	NOT3_ETS1_unrelaxed_rank_001_model_2_multimer_v3_pred_2	0.0469	0.4022	0.0563	0.1844	0.316	none	none	none	none	none	none	none	none	none	none
NOT3_ETM2	KIFKL	eicevgdyKIFKLddwtvidk	NOT3_ETS2_unrelaxed_rank_001_model_5_multimer_v3_pred_1	0.1626	0.4698	0.1364	0.1937	0.4228	44	46	10	12	A	3	3	antiparallel	overlaps by at least three residues	antiparallel
NOT5_ETM2	IFMKF	ysrtslarIFMKFdldtlffi	NOT5_ETS2_unrelaxed_rank_001_model_1_multimer_v3_pred_0	0.5319	0.6436	0.2735	0.4415	0.5346	42	46	6	10	A	5	5	antiparallel	no overlap or overlap is less than three residues	none
NPL4_ETM3	LRIK	irqhrygpLRIKelavdeel	NPL4_ETS3_unrelaxed_rank_001_model_1_multimer_v3_pred_1	0.4548	0.5872	0.1936	0.4265	0.4989	42	45	9	12	A	4	4	antiparallel	overlaps by at least three residues	antiparallel
NPT1_ETM1	IVIKL	qvkseplnIVIKLlevngnha	NPT1_ETS1_unrelaxed_rank_001_model_1_multimer_v3_pred_3	0.4877	0.6204	0.2014	0.4814	0.5104	42	46	8	12	A	5	5	antiparallel	overlaps by at least three residues	antiparallel
NQM1_ETM1	VLIKI	dagvpkerVLIKIastwegiq	NQM1_ETS1_unrelaxed_rank_001_model_3_multimer_v3_pred_0	0.5796	0.6711	0.3267	0.5308	0.5527	42	46	8	12	A	5	5	antiparallel	overlaps by at least three residues	antiparallel
NRG2_ETM1	IKLK	iskptktvIKLKstktntag	NRG2_ETS1_unrelaxed_rank_001_model_1_multimer_v3_pred_3	0.6258	0.7015	0.3852	0.6563	0.593	42	46	6	10	A	5	5	antiparallel	no overlap or overlap is less than three residues	none
NSA1_ETM1	KLIKL	iikkgedkKLIKLaslglkap	NSA1_ETS1_unrelaxed_rank_001_model_1_multimer_v3_pred_1	0.5624	0.6647	0.2593	0.4388	0.5403	42	46	10	14	a	5	5	parallel	overlaps by at least three residues	parallel
NSA1_ETM2	MLVKV	ifdiktnkMLVKVyvgsrinf	NSA1_ETS2_unrelaxed_rank_001_model_4_multimer_v3_pred_3	0.5841	0.6769	0.2406	0.518	0.547	42	46	10	14	a	5	5	parallel	overlaps by at least three residues	parallel
NSE1_ETM1	KIIRI	vklnllgyKIIRInhgigrna	NSE1_ETS1_unrelaxed_rank_001_model_4_multimer_v3_pred_3	0.5023	0.6295	0.3203	0.4835	0.5248	42	46	10	14	A	5	5	antiparallel	overlaps by at least three residues	antiparallel
NSE1_ETM2	LLLRL	ltatdiedLLLRLcelkwfyr	NSE1_ETS2_unrelaxed_rank_001_model_2_multimer_v3_pred_0	0.1347	0.4428	0.0661	0.0819	0.3576	none	none	none	none	none	none	none	none	none	none
NSE4_ETM1	IKIK	hdeeglptIKIKqsishtds	NSE4_ETS1_unrelaxed_rank_001_model_1_multimer_v3_pred_3	0.534	0.6376	0.3208	0.5602	0.5611	42	46	8	12	A	5	5	antiparallel	overlaps by at least three residues	antiparallel
NSE4_ETM2	KLIKK	qmdmptwrKLIKKynitspfl	NSE4_ETS2_unrelaxed_rank_001_model_2_multimer_v3_pred_2	0.1976	0.5243	0.1183	0.1778	0.4491	none	none	none	none	none	none	none	none	none	none
NSE5_ETM1	LLLRV	kligscfkLLLRVpdghrlit	NSE5_ETS1_unrelaxed_rank_001_model_2_multimer_v3_pred_1	0.5274	0.6481	0.2746	0.5007	0.5444	42	46	8	12	a	5	5	parallel	overlaps by at least three residues	parallel
NSI1_ETM1	MKIR	ldqfieeyMKIRgldrrqmc	NSI1_ETS1_unrelaxed_rank_001_model_5_multimer_v3_pred_0	0.2494	0.5721	0.1083	0.1695	0.4483	none	none	none	none	none	none	none	none	none	none
NTO1_ETM1	LVLKK	kgrvttepLVLKKnevefqkc	NTO1_ETS1_unrelaxed_rank_001_model_1_multimer_v3_pred_2	0.5783	0.7044	0.3424	0.6305	0.6182	42	45	9	12	A	4	4	antiparallel	overlaps by at least three residues	antiparallel
NTO1_ETM2	RMLKL	eelsagehRMLKLilnsg	NTO1_ETS2_unrelaxed_rank_001_model_5_multimer_v3_pred_0	0.6146	0.6984	0.34	0.546	0.585	42	46	10	14	A	5	5	antiparallel	overlaps by at least three residues	antiparallel
NTR2_ETM1	IKFK	ndicvlqpIKFKkvpkrdit	NTR2_ETS1_unrelaxed_rank_001_model_1_multimer_v3_pred_2	0.4871	0.6103	0.3136	0.562	0.5689	42	45	9	12	A	4	4	antiparallel	overlaps by at least three residues	antiparallel
NUD1_ETM1	KVLKK	qtqsgrksKVLKKpplntisp	NUD1_ETS1_unrelaxed_rank_001_model_1_multimer_v3_pred_1	0.4288	0.5683	0.2447	0.4352	0.5457	42	45	9	12	A	4	4	antiparallel	overlaps by at least three residues	antiparallel
NUD1_ETM2	KILKV	psydsdweKILKVdlsrgklk	NUD1_ETS2_unrelaxed_rank_001_model_5_multimer_v3_pred_2	0.5795	0.683	0.2742	0.4431	0.551	42	46	10	14	A	5	5	antiparallel	overlaps by at least three residues	antiparallel
NUD1_ETM3	KILKL	ftfpyqnlKILKLdgfaqlsk	NUD1_ETS3_unrelaxed_rank_001_model_5_multimer_v3_pred_0	0.4306	0.6032	0.3288	0.4398	0.5258	42	46	10	14	A	5	5	antiparallel	overlaps by at least three residues	antiparallel
NUF2_ETM1	KLIKI	velesnrdKLIKIsntdmeel	NUF2_ETS1_unrelaxed_rank_001_model_5_multimer_v3_pred_1	0.5046	0.6366	0.3132	0.4726	0.5476	42	46	10	14	a	5	5	parallel	overlaps by at least three residues	parallel
NUG1_ETM1	MRVR	MRVRkrqsrrts	NUG1_ETS1_unrelaxed_rank_001_model_1_multimer_v3_pred_0	0.5442	0.6338	0.1971	0.6198	0.5936	42	45	2	5	a	4	4	parallel	overlaps by at least three residues	parallel
NUG1_ETM2	MLVKR	vdpypavlMLVKRlaksdemt	NUG1_ETS2_unrelaxed_rank_001_model_4_multimer_v3_pred_3	0.5312	0.6608	0.2998	0.4793	0.5125	42	46	7	11	A	5	5	antiparallel	overlaps by at least three residues	antiparallel
NUP133_ETM1	LRLR	msekkvhLRLRkelsvpia	NUP133_ETS1_unrelaxed_rank_001_model_4_multimer_v3_pred_1	0.6399	0.7175	0.4006	0.7293	0.6425	42	46	5	9	a	5	5	parallel	no overlap or overlap is less than three residues	none
NUP133_ETM2	KIVKI	dsykegllKIVKIlyyqfnqf	NUP133_ETS2_unrelaxed_rank_001_model_2_multimer_v3_pred_0	0.0997	0.4585	0.1084	0.1161	0.341	none	none	none	none	none	none	none	none	none	none
NUP133_ETM3	LIFRF	ikhkklndLIFRFpqqhdvli	NUP133_ETS3_unrelaxed_rank_001_model_1_multimer_v3_pred_2	0.3779	0.5526	0.2329	0.3916	0.4927	43	46	9	12	a	4	4	parallel	overlaps by at least three residues	parallel
NUP157_ETM1	LKVK	ideiehtiLKVKlvkpspnt	NUP157_ETS1_unrelaxed_rank_001_model_4_multimer_v3_pred_1	0.4819	0.6169	0.2927	0.5417	0.5093	42	46	10	14	A	5	5	antiparallel	overlaps by at least three residues	antiparallel
NUP157_ETM3	IMVKL	celrrvvdIMVKLnyqpktvg	NUP157_ETS3_unrelaxed_rank_001_model_1_multimer_v3_pred_2	0.6233	0.7067	0.3482	0.6509	0.5798	42	46	10	14	a	5	5	parallel	overlaps by at least three residues	parallel
NUP157_ETM4	FLLRF	nyqpktvgFLLRFadkidkgn	NUP157_ETS4_unrelaxed_rank_001_model_4_multimer_v3_pred_0	0.4316	0.5872	0.2224	0.375	0.4808	42	45	9	12	A	4	4	antiparallel	overlaps by at least three residues	antiparallel
NUP157_ETM5	IKLR	adpldyyeIKLRifkvsqfk	NUP157_ETS5_unrelaxed_rank_001_model_5_multimer_v3_pred_3	0.6459	0.7232	0.3294	0.6185	0.5796	42	46	10	14	A	5	5	antiparallel	overlaps by at least three residues	antiparallel
NUP170_ETM1	KIVKI	pilgpkylKIVKIssvapeen	NUP170_ETS1_unrelaxed_rank_001_model_3_multimer_v3_pred_0	0.543	0.6659	0.3292	0.5119	0.5376	42	46	7	11	A	5	5	antiparallel	overlaps by at least three residues	antiparallel
NUP170_ETM2	VLLKF	snlmssepVLLKFqkkssvll	NUP170_ETS2_unrelaxed_rank_001_model_1_multimer_v3_pred_2	0.6629	0.7297	0.3811	0.5964	0.6053	42	46	10	14	A	5	5	antiparallel	overlaps by at least three residues	antiparallel
NUP170_ETM3	VKLR	isisnddeVKLRqksyeaal	NUP170_ETS3_unrelaxed_rank_001_model_5_multimer_v3_pred_1	0.5584	0.6618	0.2769	0.5204	0.5619	42	46	8	12	A	5	5	antiparallel	overlaps by at least three residues	antiparallel
NUP170_ETM4	FIFKI	lsyheialFIFKIadfrdhev	NUP170_ETS4_unrelaxed_rank_001_model_2_multimer_v3_pred_1	0.4466	0.6039	0.2557	0.4427	0.5221	42	46	7	11	A	5	5	antiparallel	overlaps by at least three residues	antiparallel
NUP170_ETM5	VLIKI	nfinllsnVLIKIgknvqdse	NUP170_ETS5_unrelaxed_rank_001_model_1_multimer_v3_pred_3	0.1895	0.524	0.201	0.2282	0.4472	none	none	none	none	none	none	none	none	none	none
NUP188_ETM1	LKFK	ktfhdelnLKFKekwpslel	NUP188_ETS1_unrelaxed_rank_001_model_5_multimer_v3_pred_2	0.3532	0.6056	0.1298	0.2052	0.5194	none	none	none	none	none	none	none	none	none	none
NUP192_ETM1	IKFR	ynalfqqnIKFRrdfllrey	NUP192_ETS1_unrelaxed_rank_001_model_1_multimer_v3_pred_0	0.4954	0.6124	0.1981	0.3339	0.5209	43	45	9	11	a	3	3	parallel	overlaps by at least three residues	parallel
NUP192_ETM2	IILKL	rlataaleIILKLcrnpltsg	NUP192_ETS2_unrelaxed_rank_001_model_2_multimer_v3_pred_0	0.1918	0.5071	0.142	0.159	0.4365	none	none	none	none	none	none	none	none	none	none
NUP192_ETM3	RLIKR	fhkmenlmRLIKRvraeslhs	NUP192_ETS3_unrelaxed_rank_001_model_2_multimer_v3_pred_2	0.323	0.5712	0.087	0.1019	0.5183	none	none	none	none	none	none	none	none	none	none
NUP192_ETM4	FLIRV	tafkatvfFLIRVaetrggas	NUP192_ETS4_unrelaxed_rank_001_model_4_multimer_v3_pred_3	0.5409	0.6522	0.3339	0.5756	0.5815	42	46	4	8	A	5	5	antiparallel	no overlap or overlap is less than three residues	none
NUP192_ETM5	KFLKV	devyvqnsKFLKVnvtldnpl	NUP192_ETS5_unrelaxed_rank_001_model_5_multimer_v3_pred_2	0.6096	0.6941	0.3598	0.59	0.5963	42	46	10	14	a	5	5	parallel	overlaps by at least three residues	parallel
NUP2_ETM1	KLLKK	dsrgvgemKLLKKkddpskvr	NUP2_ETS1_unrelaxed_rank_001_model_4_multimer_v3_pred_0	0.5177	0.643	0.3355	0.5647	0.5261	42	46	7	11	A	5	5	antiparallel	overlaps by at least three residues	antiparallel
NUP2_ETM2	VKFK	dgklvtyiVKFKqkeegrsf	NUP2_ETS2_unrelaxed_rank_001_model_3_multimer_v3_pred_2	0.5698	0.6738	0.3506	0.6141	0.5645	42	46	8	12	A	5	5	antiparallel	overlaps by at least three residues	antiparallel
NUP57_ETM1	RILKL	srnveiekRILKLgtqlatlk	NUP57_ETS1_unrelaxed_rank_001_model_2_multimer_v3_pred_1	0.2077	0.4854	0.1209	0.142	0.4452	none	none	none	none	none	none	none	none	none	none
NUP82_ETM1	VIVKR	esldsttdVIVKRnvikqlqf	NUP82_ETS1_unrelaxed_rank_001_model_2_multimer_v3_pred_0	0.4245	0.5852	0.2053	0.5823	0.5137	42	44	18	20	a	3	3	parallel	no overlap or overlap is less than three residues	none
NUP84_ETM1	KLLKI	hkklveaaKLLKIpkfiseal	NUP84_ETS1_unrelaxed_rank_001_model_2_multimer_v3_pred_3	0.1554	0.4284	0.1172	0.1524	0.3819	none	none	none	none	none	none	none	none	none	none
NUP85_ETM1	LKFK	ekngdkmpLKFKlgplsyqn	NUP85_ETS1_unrelaxed_rank_001_model_5_multimer_v3_pred_3	0.6143	0.7002	0.3539	0.5616	0.5778	42	46	8	12	A	5	5	antiparallel	overlaps by at least three residues	antiparallel
NUP85_ETM2	LVLKL	stfrewknLVLKLsqafgssa	NUP85_ETS2_unrelaxed_rank_001_model_1_multimer_v3_pred_1	0.0367	0.3611	0.0745	0.0904	0.2751	none	none	none	none	none	none	none	none	none	none
NUR1_ETM1	FIIRL	gnfltilfFIIRLlqdnlikp	NUR1_ETS1_unrelaxed_rank_001_model_2_multimer_v3_pred_1	0.1485	0.4648	0.0755	0.0956	0.3855	none	none	none	none	none	none	none	none	none	none
NUS1_ETM1	MKLR	ygqyqynkMKLRifsiiynh	NUS1_ETS1_unrelaxed_rank_001_model_3_multimer_v3_pred_0	0.4042	0.5904	0.2504	0.3743	0.4915	42	46	10	14	A	5	5	antiparallel	overlaps by at least three residues	antiparallel
NUT1_ETM1	LLFKR	nqlsqtnkLLFKRvsqtfeak	NUT1_ETS1_unrelaxed_rank_001_model_1_multimer_v3_pred_0	0.595	0.6865	0.3569	0.5833	0.5727	42	46	8	12	A	5	5	antiparallel	overlaps by at least three residues	antiparallel
NUT1_ETM2	KVLRK	rlnaipllKVLRKfrvqsqsn	NUT1_ETS2_unrelaxed_rank_001_model_2_multimer_v3_pred_3	0.1994	0.4822	0.1938	0.2556	0.4031	44	46	4	6	A	3	3	antiparallel	no overlap or overlap is less than three residues	none
NVJ2_ETM1	IKIK	revslqlsIKIKefsgpllf	NVJ2_ETS1_unrelaxed_rank_001_model_4_multimer_v3_pred_3	0.5303	0.6626	0.3196	0.5456	0.5351	42	46	6	10	A	5	5	antiparallel	no overlap or overlap is less than three residues	none
OAF1_ETM1	KVMKR	shptmimsKVMKRevkplsen	OAF1_ETS1_unrelaxed_rank_001_model_1_multimer_v3_pred_2	0.5139	0.6356	0.3308	0.5606	0.556	42	46	4	8	A	5	5	antiparallel	no overlap or overlap is less than three residues	none
OAF1_ETM2	LKLK	qpsvannlLKLKemlirqcq	OAF1_ETS2_unrelaxed_rank_001_model_2_multimer_v3_pred_3	0.1074	0.431	0.1059	0.0923	0.3206	none	none	none	none	none	none	none	none	none	none
OAF1_ETM3	VILKL	venlslllVILKLsymsirfl	OAF1_ETS3_unrelaxed_rank_001_model_2_multimer_v3_pred_3	0.2579	0.5298	0.1231	0.1821	0.4782	none	none	none	none	none	none	none	none	none	none
OAF1_ETM4	KLLRI	dlsdinnhKLLRIhkftfkra	OAF1_ETS4_unrelaxed_rank_001_model_4_multimer_v3_pred_0	0.5651	0.6678	0.2705	0.5514	0.5486	42	46	15	19	a	5	5	parallel	no overlap or overlap is less than three residues	none
OAF3_ETM1	LIIKI	hmvfciilLIIKIcrlsvqfs	OAF3_ETS1_unrelaxed_rank_001_model_2_multimer_v3_pred_0	0.2504	0.5735	0.1789	0.2341	0.4974	none	none	none	none	none	none	none	none	none	none
OAF3_ETM2	KVLRK	vkhylfetKVLRKcnllqlqc	OAF3_ETS2_unrelaxed_rank_001_model_1_multimer_v3_pred_1	0.2151	0.4318	0.1335	0.1999	0.383	42	44	3	5	a	3	3	parallel	no overlap or overlap is less than three residues	none
OAF3_ETM3	ILLRF	nllqlqclILLRFlhwcaped	OAF3_ETS3_unrelaxed_rank_001_model_2_multimer_v3_pred_3	0.1463	0.4838	0.0977	0.1422	0.3965	none	none	none	none	none	none	none	none	none	none
OAF3_ETM4	IILKF	scekdawrIILKFllnelkle	OAF3_ETS4_unrelaxed_rank_001_model_1_multimer_v3_pred_3	0.3504	0.6064	0.1873	0.2784	0.5507	none	none	none	none	none	none	none	none	none	none
OAF3_ETM5	MRIK	dmtgfkfqMRIKemqefldm	OAF3_ETS5_unrelaxed_rank_001_model_5_multimer_v3_pred_3	0.5012	0.6525	0.3334	0.5098	0.6046	43	46	6	9	A	4	4	antiparallel	no overlap or overlap is less than three residues	none
OGG1_ETM1	MLFKK	leldhirlMLFKKwgsyagwa	OGG1_ETS1_unrelaxed_rank_001_model_2_multimer_v3_pred_3	0.573	0.7102	0.2516	0.4234	0.6345	43	45	18	20	a	3	3	parallel	no overlap or overlap is less than three residues	none
OGG1_ETM2	MKLK	teaivtkqMKLKvelsdlhi	OGG1_ETS2_unrelaxed_rank_001_model_5_multimer_v3_pred_1	0.5801	0.6888	0.3137	0.4522	0.5812	42	46	10	14	A	5	5	antiparallel	overlaps by at least three residues	antiparallel
OPI1_ETM1	IVVKM	qvnaseqsIVVKMevvgtvkk	OPI1_ETS1_unrelaxed_rank_001_model_1_multimer_v3_pred_1	0.1998	0.4343	0.1489	0.2575	0.3964	42	46	10	14	A	5	5	antiparallel	overlaps by at least three residues	antiparallel
ORC1_ETM1	LRLK	eelkniidLRLKglndsffy	ORC1_ETS1_unrelaxed_rank_001_model_2_multimer_v3_pred_2	0.1019	0.4288	0.0676	0.0954	0.3419	none	none	none	none	none	none	none	none	none	none
ORC1_ETM2	VRLR	tlpedvrkVRLRmsadaiei	ORC1_ETS2_unrelaxed_rank_001_model_1_multimer_v3_pred_3	0.6287	0.7052	0.3511	0.6318	0.588	42	46	8	12	a	5	5	parallel	overlaps by at least three residues	parallel
ORC3_ETM1	MMLRR	pkespnvrMMLRRsmyklysa	ORC3_ETS1_unrelaxed_rank_001_model_5_multimer_v3_pred_3	0.456	0.5958	0.256	0.3433	0.5158	42	46	8	12	A	5	5	antiparallel	overlaps by at least three residues	antiparallel
ORC3_ETM2	RLLKR	knlrqstiRLLKRnyhkldvs	ORC3_ETS2_unrelaxed_rank_001_model_2_multimer_v3_pred_3	0.5325	0.6396	0.304	0.4685	0.5459	42	46	7	11	A	5	5	antiparallel	overlaps by at least three residues	antiparallel
ORC6_ETM1	LLVKK	krgripnsLLVKKyckmttee	ORC6_ETS1_unrelaxed_rank_001_model_4_multimer_v3_pred_0	0.6205	0.7083	0.3568	0.5101	0.5326	42	46	8	12	A	5	5	antiparallel	overlaps by at least three residues	antiparallel
ORC6_ETM2	IIFRK	fdgirydeIIFRKlgsmlqtt	ORC6_ETS2_unrelaxed_rank_001_model_2_multimer_v3_pred_1	0.2997	0.5651	0.1597	0.3074	0.5097	none	none	none	none	none	none	none	none	none	none
OSH2_ETM1	LKVK	lnqvskplLKVKllevlgqg	OSH2_ETS1_unrelaxed_rank_001_model_1_multimer_v3_pred_3	0.6036	0.6915	0.3196	0.4948	0.5566	42	46	8	12	A	5	5	antiparallel	overlaps by at least three residues	antiparallel
OSH2_ETM2	IKLK	psnnvtpeIKLKnlleknlr	OSH2_ETS2_unrelaxed_rank_001_model_2_multimer_v3_pred_0	0.4428	0.6414	0.2767	0.4537	0.5694	44	46	8	10	A	3	3	antiparallel	no overlap or overlap is less than three residues	none
OSH2_ETM3	IKLR	vkhlglwhIKLRpndnekee	OSH2_ETS3_unrelaxed_rank_001_model_5_multimer_v3_pred_3	0.5349	0.6441	0.3006	0.4758	0.5533	43	46	8	11	A	4	4	antiparallel	overlaps by at least three residues	antiparallel
OTU1_ETM1	MKLK	MKLKvtgaginq	OTU1_ETS1_unrelaxed_rank_001_model_4_multimer_v3_pred_3	0.5484	0.6755	0.3139	0.5978	0.6035	42	46	2	6	a	5	5	parallel	overlaps by at least three residues	parallel
OXR1_ETM1	FKIK	mfgvkdaiFKIKrsiagtds	OXR1_ETS1_unrelaxed_rank_001_model_5_multimer_v3_pred_2	0.5421	0.6551	0.3308	0.5172	0.5657	42	46	8	12	A	5	5	antiparallel	overlaps by at least three residues	antiparallel
PAC1_ETM1	IRFR	hfiedspeIRFRtpstdryk	PAC1_ETS1_unrelaxed_rank_001_model_1_multimer_v3_pred_1	0.5524	0.6535	0.3558	0.6012	0.584	42	46	8	12	A	5	5	antiparallel	overlaps by at least three residues	antiparallel
PAF1_ETM1	KMVKK	qhpvkkgvKMVKKwdllpdta	PAF1_ETS1_unrelaxed_rank_001_model_2_multimer_v3_pred_2	0.1402	0.4286	0.1188	0.2605	0.3679	45	46	9	10	A	2	2	less than three paired residues	no overlap or overlap is less than three residues	none
PAF1_ETM2	FILKF	tasmdqvyFILKFmgsasldt	PAF1_ETS2_unrelaxed_rank_001_model_3_multimer_v3_pred_3	0.4062	0.5649	0.1627	0.3148	0.484	42	46	10	14	A	5	5	antiparallel	overlaps by at least three residues	antiparallel
PAF1_ETM3	LRMK	keanirdkLRMKfdpinfat	PAF1_ETS3_unrelaxed_rank_001_model_5_multimer_v3_pred_3	0.5144	0.6862	0.2792	0.5296	0.6062	43	46	9	12	a	4	4	parallel	overlaps by at least three residues	parallel
PAH1_ETM1	VILKK	tmaalrreVILKKpevfkiac	PAH1_ETS1_unrelaxed_rank_001_model_3_multimer_v3_pred_3	0.4868	0.6213	0.2218	0.2958	0.5383	42	46	16	20	A	5	5	antiparallel	no overlap or overlap is less than three residues	none
PAN1_ETM1	LKLK	rlqeelkrLKLKkkadkekr	PAN1_ETS1_unrelaxed_rank_001_model_2_multimer_v3_pred_1	0.1634	0.4136	0.0376	0.1131	0.368	none	none	none	none	none	none	none	none	none	none
PAP1_ETM1	IKIK	vpdafvpiIKIKfsgisidl	PAP1_ETS1_unrelaxed_rank_001_model_3_multimer_v3_pred_1	0.4009	0.554	0.1429	0.3534	0.5312	44	46	10	12	a	3	3	parallel	overlaps by at least three residues	parallel
PAP1_ETM2	LVMKL	lveskvrlLVMKLevlagiki	PAP1_ETS2_unrelaxed_rank_001_model_3_multimer_v3_pred_3	0.5096	0.6326	0.2355	0.4211	0.5434	42	46	5	9	A	5	5	antiparallel	no overlap or overlap is less than three residues	none
PAT1_ETM1	IILKI	kkvdlfqmIILKIivsflsnn	PAT1_ETS1_unrelaxed_rank_001_model_2_multimer_v3_pred_3	0.2503	0.5404	0.1389	0.2126	0.4987	none	none	none	none	none	none	none	none	none	none
PBP1_ETM1	VVLRF	lestngidVVLRFprvadsgv	PBP1_ETS1_unrelaxed_rank_001_model_4_multimer_v3_pred_2	0.4961	0.6334	0.3434	0.5392	0.5217	42	46	8	12	A	5	5	antiparallel	overlaps by at least three residues	antiparallel
PCC1_ETM1	RVLRV	vqfrsiddRVLRVgvssiids	PCC1_ETS1_unrelaxed_rank_001_model_5_multimer_v3_pred_1	0.4444	0.6337	0.2594	0.4526	0.5556	43	46	10	13	A	4	4	antiparallel	overlaps by at least three residues	antiparallel
PCF11_ETM1	LKMK	knqpndekLKMKllvlsqlk	PCF11_ETS1_unrelaxed_rank_001_model_4_multimer_v3_pred_3	0.5547	0.6746	0.3583	0.5163	0.5553	42	46	12	16	A	5	5	antiparallel	no overlap or overlap is less than three residues	none
PCH2_ETM1	LFVKK	gqdnlflsLFVKKisieqqst	PCH2_ETS1_unrelaxed_rank_001_model_4_multimer_v3_pred_2	0.563	0.6805	0.3606	0.5542	0.5463	42	46	6	10	A	5	5	antiparallel	no overlap or overlap is less than three residues	none
PCI8_ETM1	KFFKI	llintnfnKFFKIwhgeinki	PCI8_ETS1_unrelaxed_rank_001_model_4_multimer_v3_pred_2	0.158	0.4535	0.1028	0.0992	0.3521	none	none	none	none	none	none	none	none	none	none
PCL10_ETM1	LLLKL	anfketieLLLKLsgnrkctg	PCL10_ETS1_unrelaxed_rank_001_model_1_multimer_v3_pred_3	0.4733	0.6051	0.0763	0.1668	0.5745	none	none	none	none	none	none	none	none	none	none
PCL2_ETM1	IKIK	lasttasiIKIKktnsmidi	PCL2_ETS1_unrelaxed_rank_001_model_5_multimer_v3_pred_3	0.5268	0.6449	0.2715	0.4603	0.5408	42	46	8	12	A	5	5	antiparallel	overlaps by at least three residues	antiparallel
PCL6_ETM1	KLLKM	niaefptdKLLKMltalltki	PCL6_ETS1_unrelaxed_rank_001_model_2_multimer_v3_pred_2	0.2677	0.5687	0.1302	0.2553	0.4869	none	none	none	none	none	none	none	none	none	none
PCL8_ETM1	IKLK	trdemdgpIKLKaklqedqa	PCL8_ETS1_unrelaxed_rank_001_model_5_multimer_v3_pred_0	0.545	0.6601	0.3332	0.5108	0.5536	42	46	10	14	A	5	5	antiparallel	overlaps by at least three residues	antiparallel
PCL9_ETM1	IKIR	latstasiIKIRennnpiqg	PCL9_ETS1_unrelaxed_rank_001_model_5_multimer_v3_pred_1	0.4623	0.6049	0.2502	0.4223	0.5061	42	46	8	12	A	5	5	antiparallel	overlaps by at least three residues	antiparallel
PCL9_ETM2	LRIR	wttyteglLRIRevntiere	PCL9_ETS2_unrelaxed_rank_001_model_3_multimer_v3_pred_0	0.4823	0.6178	0.1907	0.3352	0.4916	42	46	8	12	A	5	5	antiparallel	overlaps by at least three residues	antiparallel
PCT1_ETM1	ILLKK	dlyfevreILLKKtlgkklys	PCT1_ETS1_unrelaxed_rank_001_model_1_multimer_v3_pred_3	0.0257	0.3041	0.0559	0.0602	0.2458	none	none	none	none	none	none	none	none	none	none
PDC1_ETM1	MKIR	ivefhsdhMKIRnatfpgvq	PDC1_ETS1_unrelaxed_rank_001_model_3_multimer_v3_pred_3	0.3894	0.5579	0.1738	0.3719	0.4974	43	46	2	5	a	4	4	parallel	no overlap or overlap is less than three residues	none
PDC2_ETM1	LLVRK	nrlrkpnnLLVRKilqewisq	PDC2_ETS1_unrelaxed_rank_001_model_3_multimer_v3_pred_0	0.2608	0.5255	0.1302	0.129	0.4757	none	none	none	none	none	none	none	none	none	none
PDC2_ETM2	KFIKK	qltmsnafKFIKKawddipvd	PDC2_ETS2_unrelaxed_rank_001_model_2_multimer_v3_pred_3	0.064	0.3892	0.0991	0.102	0.3053	none	none	none	none	none	none	none	none	none	none
PDC5_ETM1	IKIR	ivefhsdhIKIRnatfpgvq	PDC5_ETS1_unrelaxed_rank_001_model_1_multimer_v3_pred_2	0.0791	0.364	0.0814	0.1257	0.3326	43	45	9	11	A	3	3	antiparallel	overlaps by at least three residues	antiparallel
PDC6_ETM1	VKVK	vvefhsdyVKVKnatflgvq	PDC6_ETS1_unrelaxed_rank_001_model_1_multimer_v3_pred_1	0.3775	0.5488	0.1994	0.4072	0.488	42	46	8	12	A	5	5	antiparallel	overlaps by at least three residues	antiparallel
PDE2_ETM1	VLFKR	qlsvrqldVLFKRffpsfnis	PDE2_ETS1_unrelaxed_rank_001_model_2_multimer_v3_pred_3	0.4004	0.6668	0.163	0.307	0.5863	none	none	none	none	none	none	none	none	none	none
PDR1_ETM1	IMLRF	rtaketiyIMLRFfdvcfhhi	PDR1_ETS1_unrelaxed_rank_001_model_4_multimer_v3_pred_0	0.041	0.375	0.0835	0.0703	0.2602	none	none	none	none	none	none	none	none	none	none
PDR1_ETM2	ILLKM	nndismfgILLKMldmhknsy	PDR1_ETS2_unrelaxed_rank_001_model_2_multimer_v3_pred_0	0.3408	0.5572	0.1803	0.2056	0.5191	none	none	none	none	none	none	none	none	none	none
PDR1_ETM3	RVFKR	vndvvnmiRVFKRfldikifs	PDR1_ETS3_unrelaxed_rank_001_model_4_multimer_v3_pred_0	0.4406	0.6243	0.2547	0.3682	0.523	42	46	7	11	A	5	5	antiparallel	overlaps by at least three residues	antiparallel
PDR3_ETM1	MKVK	MKVKkstrskvs	PDR3_ETS1_unrelaxed_rank_001_model_1_multimer_v3_pred_0	0.5052	0.6058	0.1975	0.5551	0.576	42	45	2	5	a	4	4	parallel	overlaps by at least three residues	parallel
PDR3_ETM2	VFLKK	cisydctcVFLKKhlpqkeds	PDR3_ETS2_unrelaxed_rank_001_model_1_multimer_v3_pred_1	0.5162	0.6311	0.3254	0.4868	0.5521	42	46	8	12	A	5	5	antiparallel	overlaps by at least three residues	antiparallel
PDR3_ETM3	LILRL	idtketiyLILRLfdlcyehl	PDR3_ETS3_unrelaxed_rank_001_model_2_multimer_v3_pred_2	0.3265	0.6056	0.1431	0.2514	0.5378	none	none	none	none	none	none	none	none	none	none
PDR3_ETM4	FRLK	kvfediesFRLKlakiklht	PDR3_ETS4_unrelaxed_rank_001_model_2_multimer_v3_pred_2	0.4181	0.6281	0.1635	0.2861	0.565	none	none	none	none	none	none	none	none	none	none
PDR3_ETM5	KVFKR	ledvintlKVFKRitniisff	PDR3_ETS5_unrelaxed_rank_001_model_2_multimer_v3_pred_0	0.1722	0.4853	0.1326	0.1338	0.4194	none	none	none	none	none	none	none	none	none	none
PDR3_ETM6	LIIRK	sveksgfhLIIRKmlesdykf	PDR3_ETS6_unrelaxed_rank_001_model_4_multimer_v3_pred_0	0.6675	0.7409	0.378	0.6093	0.5768	42	46	8	12	A	5	5	antiparallel	overlaps by at least three residues	antiparallel
PDR8_ETM1	LLIRI	lsiilinpLLIRIvsqvysla	PDR8_ETS1_unrelaxed_rank_001_model_1_multimer_v3_pred_2	0.5796	0.7178	0.4233	0.731	0.6616	43	46	3	6	A	4	4	antiparallel	no overlap or overlap is less than three residues	none
PDS5_ETM1	VVVKL	dnnsrlltVVVKLhklvlrlw	PDS5_ETS1_unrelaxed_rank_001_model_3_multimer_v3_pred_0	0.6203	0.7179	0.3316	0.5829	0.5559	42	46	8	12	A	5	5	antiparallel	overlaps by at least three residues	antiparallel
PDS5_ETM2	LVLRL	tvvvklhkLVLRLwetvpeli	PDS5_ETS2_unrelaxed_rank_001_model_1_multimer_v3_pred_3	0.4246	0.58	0.2334	0.4882	0.4685	42	46	3	7	A	5	5	antiparallel	no overlap or overlap is less than three residues	none
PDS5_ETM3	IKIR	kaeetlkkIKIRilpldlqk	PDS5_ETS3_unrelaxed_rank_001_model_5_multimer_v3_pred_2	0.6128	0.7004	0.349	0.5852	0.6023	42	46	8	12	a	5	5	parallel	overlaps by at least three residues	parallel
PDS5_ETM4	IVMKK	etkkghenIVMKKlrvrkevd	PDS5_ETS4_unrelaxed_rank_001_model_4_multimer_v3_pred_1	0.522	0.6628	0.2482	0.4006	0.5307	42	46	13	17	A	5	5	antiparallel	no overlap or overlap is less than three residues	none
PEF1_ETM1	KLFRK	lvwlmrltKLFRKfdtnqegi	PEF1_ETS1_unrelaxed_rank_001_model_4_multimer_v3_pred_2	0.5275	0.6476	0.3411	0.4883	0.5601	43	46	4	7	A	4	4	antiparallel	no overlap or overlap is less than three residues	none
PEP7_ETM1	FKVR	vidltpefFKVRnikredkn	PEP7_ETS1_unrelaxed_rank_001_model_5_multimer_v3_pred_0	0.4893	0.6209	0.2951	0.4737	0.5276	42	46	8	12	A	5	5	antiparallel	overlaps by at least three residues	antiparallel
PEP7_ETM2	RFVRL	lrllqlenRFVRLvdglitly	PEP7_ETS2_unrelaxed_rank_001_model_5_multimer_v3_pred_3	0.4101	0.5613	0.231	0.3716	0.4754	42	46	10	14	A	5	5	antiparallel	overlaps by at least three residues	antiparallel
PEP7_ETM3	LLLRK	nicsepfgLLLRKhhcrlcgm	PEP7_ETS3_unrelaxed_rank_001_model_4_multimer_v3_pred_1	0.496	0.6192	0.3296	0.5142	0.523	42	46	8	12	A	5	5	antiparallel	overlaps by at least three residues	antiparallel
PER33_ETM1	LLVRR	lvpfnfflLLVRRanvsfevv	PER33_ETS1_unrelaxed_rank_001_model_4_multimer_v3_pred_3	0.6421	0.7258	0.3972	0.6502	0.593	42	46	7	11	A	5	5	antiparallel	overlaps by at least three residues	antiparallel
PER33_ETM2	FKLR	agltyvwfFKLRylqsesmr	PER33_ETS2_unrelaxed_rank_001_model_5_multimer_v3_pred_3	0.4138	0.5714	0.241	0.3884	0.517	42	46	8	12	A	5	5	antiparallel	overlaps by at least three residues	antiparallel
PES4_ETM1	LKVK	lnilknqdLKVKkdqekkis	PES4_ETS1_unrelaxed_rank_001_model_5_multimer_v3_pred_1	0.6235	0.7095	0.3776	0.61	0.5706	42	46	8	12	A	5	5	antiparallel	overlaps by at least three residues	antiparallel
PES4_ETM2	IKFR	nsstysgfIKFRnfedatri	PES4_ETS2_unrelaxed_rank_001_model_5_multimer_v3_pred_0	0.4773	0.6057	0.2119	0.3406	0.4965	42	45	8	11	a	4	4	parallel	overlaps by at least three residues	parallel
PFS2_ETM1	LKFK	sgncissiLKFKhtvlktrf	PFS2_ETS1_unrelaxed_rank_001_model_4_multimer_v3_pred_2	0.4476	0.5835	0.2113	0.2726	0.5036	42	46	15	19	a	5	5	parallel	no overlap or overlap is less than three residues	none
PGA1_ETM1	LLLKF	raphvlndLLLKF	PGA1_ETS1_unrelaxed_rank_001_model_5_multimer_v3_pred_2	0.5783	0.6651	0.2976	0.5383	0.605	42	46	8	12	A	5	5	antiparallel	overlaps by at least three residues	antiparallel
PHO2_ETM1	ILFRI	samanntkILFRIffplssvt	PHO2_ETS1_unrelaxed_rank_001_model_2_multimer_v3_pred_3	0.5176	0.638	0.2855	0.5039	0.5478	42	46	10	14	A	5	5	antiparallel	overlaps by at least three residues	antiparallel
PHO23_ETM1	KFLKK	pnlneridKFLKKdfnkdhqt	PHO23_ETS1_unrelaxed_rank_001_model_2_multimer_v3_pred_2	0.2065	0.5035	0.1144	0.1777	0.4268	none	none	none	none	none	none	none	none	none	none
PHO81_ETM1	FFFKL	rlqenkaaFFFKLerelekvn	PHO81_ETS1_unrelaxed_rank_001_model_2_multimer_v3_pred_1	0.1353	0.4523	0.0853	0.0884	0.3545	none	none	none	none	none	none	none	none	none	none
PHO81_ETM2	LRIK	yylaresdLRIKfnilhsky	PHO81_ETS2_unrelaxed_rank_001_model_1_multimer_v3_pred_3	0.5328	0.6415	0.276	0.4959	0.5603	42	46	10	14	A	5	5	antiparallel	overlaps by at least three residues	antiparallel
PHO81_ETM4	IKLK	nflekkifIKLKlrpglesi	PHO81_ETS4_unrelaxed_rank_001_model_4_multimer_v3_pred_2	0.5767	0.6744	0.3511	0.6052	0.576	42	46	8	12	A	5	5	antiparallel	overlaps by at least three residues	antiparallel
PHO81_ETM6	FLFKK	iakttampFLFKKvainsiat	PHO81_ETS6_unrelaxed_rank_001_model_1_multimer_v3_pred_3	0.555	0.6585	0.3069	0.4478	0.5666	43	46	11, 13	11, 15	a	4	4	parallel	overlaps by at least three residues	parallel
PHO81_ETM7	LVIRV	evipgsaqLVIRVyfptdkei	PHO81_ETS7_unrelaxed_rank_001_model_5_multimer_v3_pred_2	0.5723	0.6718	0.2857	0.5214	0.5717	42	46	10	14	a	5	5	parallel	overlaps by at least three residues	parallel
PIF1_ETM1	VKVK	snlnphngVKVKipiclske	PIF1_ETS1_unrelaxed_rank_001_model_1_multimer_v3_pred_1	0.5619	0.6619	0.3228	0.5124	0.5691	42	46	10	14	A	5	5	antiparallel	overlaps by at least three residues	antiparallel
PIF1_ETM2	VRFK	agkrrlplVRFKasdmstrm	PIF1_ETS2_unrelaxed_rank_001_model_2_multimer_v3_pred_3	0.4687	0.5918	0.2165	0.4076	0.5117	42	46	8	12	a	5	5	parallel	overlaps by at least three residues	parallel
PIH1_ETM1	VKMK	qedvpeyeVKMKrfkgaayk	PIH1_ETS1_unrelaxed_rank_001_model_5_multimer_v3_pred_3	0.3838	0.5758	0.2543	0.3948	0.4836	42	46	8	12	A	5	5	antiparallel	overlaps by at least three residues	antiparallel
PIK1_ETM1	LLLRL	tesmaledLLLRLraenphfa	PIK1_ETS1_unrelaxed_rank_001_model_5_multimer_v3_pred_1	0.2314	0.4751	0.0942	0.1324	0.4307	none	none	none	none	none	none	none	none	none	none
PIK1_ETM3	FVFKL	sqgrrqkaFVFKLarsamkdf	PIK1_ETS3_unrelaxed_rank_001_model_4_multimer_v3_pred_1	0.5592	0.6722	0.2562	0.4166	0.536	42	46	10	14	A	5	5	antiparallel	overlaps by at least three residues	antiparallel
PIK1_ETM4	RLLKK	dptsetneRLLKKisgnqggl	PIK1_ETS4_unrelaxed_rank_001_model_1_multimer_v3_pred_0	0.4843	0.6198	0.2224	0.3976	0.5881	none	none	none	none	none	none	none	none	none	none
PIK1_ETM5	VKVR	edlgdmsmVKVRnrtddeay	PIK1_ETS5_unrelaxed_rank_001_model_4_multimer_v3_pred_2	0.5247	0.6365	0.3494	0.5424	0.5549	42	46	8	12	A	5	5	antiparallel	overlaps by at least three residues	antiparallel
PIN4_ETM1	IIIRR	vevydprfIIIRRkildhanl	PIN4_ETS1_unrelaxed_rank_001_model_1_multimer_v3_pred_0	0.6139	0.6992	0.2891	0.5835	0.559	42	46	8	12	A	5	5	antiparallel	overlaps by at least three residues	antiparallel
PIP2_ETM1	KVMKR	thprlimtKVMKReinplsek	PIP2_ETS1_unrelaxed_rank_001_model_2_multimer_v3_pred_1	0.495	0.6143	0.2996	0.5279	0.5321	42	46	4	8	A	5	5	antiparallel	no overlap or overlap is less than three residues	none
PIP2_ETM2	VKMR	qpcvknnvVKMRevllknsk	PIP2_ETS2_unrelaxed_rank_001_model_4_multimer_v3_pred_0	0.4897	0.6123	0.2776	0.3733	0.527	42	46	8	12	A	5	5	antiparallel	overlaps by at least three residues	antiparallel
PIP2_ETM3	LILRI	menlcillLILRIayisltfi	PIP2_ETS3_unrelaxed_rank_001_model_2_multimer_v3_pred_1	0.3085	0.5677	0.0802	0.1568	0.5278	none	none	none	none	none	none	none	none	none	none
PIP2_ETM4	LRVK	vpmdtletLRVKanellknk	PIP2_ETS4_unrelaxed_rank_001_model_1_multimer_v3_pred_2	0.5348	0.6513	0.3137	0.3932	0.5174	42	46	8	12	A	5	5	antiparallel	overlaps by at least three residues	antiparallel
PIP2_ETM5	IIMRV	ttmftllvIIMRVelaknmll	PIP2_ETS5_unrelaxed_rank_001_model_2_multimer_v3_pred_0	0.3037	0.5726	0.1309	0.1879	0.5021	none	none	none	none	none	none	none	none	none	none
PIP2_ETM6	LRFK	vyllasqnLRFKyfyifkml	PIP2_ETS6_unrelaxed_rank_001_model_2_multimer_v3_pred_3	0.1199	0.4902	0.1018	0.1566	0.3802	none	none	none	none	none	none	none	none	none	none
PIP2_ETM7	LFVKV	rkgqlfsgLFVKVdkdlttkk	PIP2_ETS7_unrelaxed_rank_001_model_5_multimer_v3_pred_1	0.5125	0.6537	0.2766	0.4768	0.5262	42	46	8	12	A	5	5	antiparallel	overlaps by at least three residues	antiparallel
PKC1_ETM1	LRLK	yledslkkLRLKtaqqsqge	PKC1_ETS1_unrelaxed_rank_001_model_1_multimer_v3_pred_3	0.6332	0.7074	0.2943	0.5205	0.5934	43	46	9	12	a	4	4	parallel	overlaps by at least three residues	parallel
PKC1_ETM2	VLLKV	rkvsldnfVLLKVlgkgnfgk	PKC1_ETS2_unrelaxed_rank_001_model_2_multimer_v3_pred_1	0.0432	0.3858	0.1111	0.1295	0.3096	none	none	none	none	none	none	none	none	none	none
PKC1_ETM3	KVLKK	ntdrlcaiKVLKKdniiqnhd	PKC1_ETS3_unrelaxed_rank_001_model_2_multimer_v3_pred_0	0.2453	0.4373	0.1042	0.2994	0.4145	44	46	7	9	a	3	3	parallel	no overlap or overlap is less than three residues	none
PKC1_ETM4	LRVK	infddilnLRVKppyipeik	PKC1_ETS4_unrelaxed_rank_001_model_3_multimer_v3_pred_3	0.3798	0.5583	0.1856	0.328	0.5033	44	46	8	10	a	3	3	parallel	no overlap or overlap is less than three residues	none
PKH2_ETM1	MKIK	enilldgeMKIKltdfgtak	PKH2_ETS1_unrelaxed_rank_001_model_4_multimer_v3_pred_1	0.4291	0.574	0.2425	0.4669	0.5215	42	46	10	14	A	5	5	antiparallel	overlaps by at least three residues	antiparallel
PKH2_ETM2	KVMKV	tneyltfqKVMKVqyaftpgf	PKH2_ETS2_unrelaxed_rank_001_model_2_multimer_v3_pred_2	0.0655	0.4354	0.0849	0.1524	0.3364	none	none	none	none	none	none	none	none	none	none
PKH2_ETM3	KLVKK	ampsgsdrKLVKKsvntlgks	PKH2_ETS3_unrelaxed_rank_001_model_2_multimer_v3_pred_0	0.0469	0.3439	0.1011	0.1608	0.3067	42	45	9	12	A	4	4	antiparallel	overlaps by at least three residues	antiparallel
PKH2_ETM4	KMLKL	tnydilekKMLKLngslldpq	PKH2_ETS4_unrelaxed_rank_001_model_3_multimer_v3_pred_2	0.3586	0.5813	0.2256	0.3102	0.4611	42	46	10	14	a	5	5	parallel	overlaps by at least three residues	parallel
PMI40_ETM1	KLFRL	msnKLFRLdagyqqyd	PMI40_ETS1_unrelaxed_rank_001_model_5_multimer_v3_pred_3	0.4888	0.6106	0.2644	0.4286	0.5442	42	46	5	9	a	5	5	parallel	overlaps by at least three residues	parallel
PMI40_ETM2	FLFKV	fhatnelpFLFKVlsiekvls	PMI40_ETS2_unrelaxed_rank_001_model_5_multimer_v3_pred_1	0.3545	0.5278	0.2065	0.3964	0.4982	42	46	13	17	A	5	5	antiparallel	no overlap or overlap is less than three residues	none
PML39_ETM1	VRLK	mekdaleVRLKsirhsldk	PML39_ETS1_unrelaxed_rank_001_model_4_multimer_v3_pred_1	0.545	0.652	0.3533	0.5303	0.5564	42	46	7	11	A	5	5	antiparallel	overlaps by at least three residues	antiparallel
PMS1_ETM1	IRVK	dfldldykIRVKgyisqnsf	PMS1_ETS1_unrelaxed_rank_001_model_3_multimer_v3_pred_2	0.4424	0.6016	0.2508	0.3537	0.515	43	46	8	11	A	4	4	antiparallel	overlaps by at least three residues	antiparallel
PMS1_ETM2	FKLK	lpvfekngFKLKideeeefg	PMS1_ETS2_unrelaxed_rank_001_model_2_multimer_v3_pred_3	0.3829	0.551	0.1634	0.3751	0.5354	43	45	9	11	a	3	3	parallel	overlaps by at least three residues	parallel
POB3_ETM1	IRLR	didiyknsIRLRgktyeykl	POB3_ETS1_unrelaxed_rank_001_model_4_multimer_v3_pred_2	0.2586	0.4634	0.134	0.2805	0.4177	43	46	8	11	A	4	4	antiparallel	overlaps by at least three residues	antiparallel
POB3_ETM2	LRVK	eqflksknLRVKnedrevqe	POB3_ETS2_unrelaxed_rank_001_model_1_multimer_v3_pred_0	0.3034	0.4872	0.1229	0.3274	0.4288	42	46	8	12	a	5	5	parallel	overlaps by at least three residues	parallel
POF1_ETM1	FKLK	llsqtiknFKLKdtrshvll	POF1_ETS1_unrelaxed_rank_001_model_5_multimer_v3_pred_2	0.3515	0.5464	0.189	0.2469	0.4683	42	45	8	11	a	4	4	parallel	overlaps by at least three residues	parallel
POG1_ETM1	LRIR	sqtekslsLRIRilkqlgfd	POG1_ETS1_unrelaxed_rank_001_model_4_multimer_v3_pred_0	0.6898	0.7564	0.4251	0.6807	0.6068	42	46	8	12	A	5	5	antiparallel	overlaps by at least three residues	antiparallel
POL1_ETM1	IILKR	ddedsdedIILKRrtmrsvtt	POL1_ETS1_unrelaxed_rank_001_model_1_multimer_v3_pred_2	0.5211	0.6344	0.2464	0.4688	0.5359	42	46	8	12	A	5	5	antiparallel	overlaps by at least three residues	antiparallel
POL1_ETM2	VKLK	ntlilfgkVKLKddncvsam	POL1_ETS2_unrelaxed_rank_001_model_1_multimer_v3_pred_0	0.5393	0.653	0.3026	0.4886	0.5286	42	46	2	6	A	5	5	antiparallel	no overlap or overlap is less than three residues	none
POL1_ETM3	IRIK	evydyledIRIKvetnniri	POL1_ETS3_unrelaxed_rank_001_model_1_multimer_v3_pred_2	0.4989	0.6433	0.2894	0.4909	0.5116	42	46	10	14	A	5	5	antiparallel	overlaps by at least three residues	antiparallel
POL1_ETM4	LRMR	nmpavqvaLRMRkagrvvka	POL1_ETS4_unrelaxed_rank_001_model_2_multimer_v3_pred_1	0.4737	0.6027	0.2678	0.5547	0.5505	42	46	6	10	A	5	5	antiparallel	no overlap or overlap is less than three residues	none
POL12_ETM1	LFLKL	tqpktldeLFLKLftpilkti	POL12_ETS1_unrelaxed_rank_001_model_4_multimer_v3_pred_1	0.1581	0.4287	0.0703	0.1958	0.3728	none	none	none	none	none	none	none	none	none	none
POL2_ETM1	MKFK	fhipktiyMKFKsqtmplqk	POL2_ETS1_unrelaxed_rank_001_model_1_multimer_v3_pred_1	0.594	0.6824	0.4035	0.677	0.6166	42	46	6	10	a	5	5	parallel	no overlap or overlap is less than three residues	none
POL3_ETM1	FIIKV	emlsnwrnFIIKVdpdviigy	POL3_ETS1_unrelaxed_rank_001_model_5_multimer_v3_pred_3	0.3538	0.5344	0.1741	0.3931	0.4848	43	46	9	12	a	4	4	parallel	overlaps by at least three residues	parallel
POL3_ETM2	VMVKF	vvygdtdsVMVKFgttdlkea	POL3_ETS2_unrelaxed_rank_001_model_5_multimer_v3_pred_0	0.4889	0.6103	0.2191	0.5295	0.5265	43	46	10	13	A	4	4	antiparallel	overlaps by at least three residues	antiparallel
POL3_ETM3	KVLKK	slvsivmnKVLKKiliernvd	POL3_ETS3_unrelaxed_rank_001_model_5_multimer_v3_pred_3	0.2123	0.4882	0.1354	0.1776	0.4183	42	46	4	8	A	5	5	antiparallel	no overlap or overlap is less than three residues	none
POL3_ETM4	MRVK	nkncdifyMRVKvkkelqek	POL3_ETS4_unrelaxed_rank_001_model_5_multimer_v3_pred_0	0.4786	0.6166	0.2462	0.4369	0.5133	42	46	10	14	A	5	5	antiparallel	overlaps by at least three residues	antiparallel
POL31_ETM1	LVLKK	agftlngqLVLKKdkvldiqg	POL31_ETS1_unrelaxed_rank_001_model_4_multimer_v3_pred_0	0.5181	0.6552	0.2614	0.4366	0.5291	42	46	8	12	A	5	5	antiparallel	overlaps by at least three residues	antiparallel
POL31_ETM2	RLLRL	nlnntspdRLLRLeilreflm	POL31_ETS2_unrelaxed_rank_001_model_3_multimer_v3_pred_2	0.5744	0.6887	0.3201	0.5093	0.5506	42	46	12	16	A	5	5	antiparallel	no overlap or overlap is less than three residues	none
POL4_ETM1	LFLKR	qltpnlekLFLKRiverfrta	POL4_ETS1_unrelaxed_rank_001_model_4_multimer_v3_pred_3	0.5625	0.676	0.3604	0.5082	0.5353	42	46	8	12	A	5	5	antiparallel	overlaps by at least three residues	antiparallel
POL5_ETM1	LFFKL	mtgkvnrdLFFKLasdlreer	POL5_ETS1_unrelaxed_rank_001_model_2_multimer_v3_pred_2	0.3599	0.5686	0.2381	0.3368	0.5226	43	46	2	5	A	4	4	antiparallel	no overlap or overlap is less than three residues	none
POL5_ETM2	FFIRF	dlekgnteFFIRFteqlidla	POL5_ETS2_unrelaxed_rank_001_model_4_multimer_v3_pred_2	0.5847	0.6821	0.2424	0.4952	0.5403	42	46	10	14	A	5	5	antiparallel	overlaps by at least three residues	antiparallel
POL5_ETM4	FKIK	skllkgkiFKIKvtafkdmn	POL5_ETS4_unrelaxed_rank_001_model_5_multimer_v3_pred_2	0.5169	0.6463	0.291	0.3383	0.5608	42	45	10	13	a	4	4	parallel	overlaps by at least three residues	parallel
POM152_ETM1	MRVK	keytfktsMRVKpsaslklh	POM152_ETS1_unrelaxed_rank_001_model_4_multimer_v3_pred_3	0.4957	0.6271	0.2837	0.5888	0.5583	42	46	4	8	a	5	5	parallel	no overlap or overlap is less than three residues	none
POM152_ETM2	VKFK	lsgegpftVKFKhmdydgni	POM152_ETS2_unrelaxed_rank_001_model_4_multimer_v3_pred_0	0.5565	0.6586	0.292	0.5907	0.5544	42	46	8	12	A	5	5	antiparallel	overlaps by at least three residues	antiparallel
POM33_ETM1	IFIKL	wiilvvyaIFIKLryenskym	POM33_ETS1_unrelaxed_rank_001_model_2_multimer_v3_pred_2	0.1043	0.4139	0.054	0.1161	0.3301	none	none	none	none	none	none	none	none	none	none
POM34_ETM2	KFIKF	fafwnllvKFIKFfwnnthvg	POM34_ETS2_unrelaxed_rank_001_model_2_multimer_v3_pred_0	0.0979	0.4703	0.0975	0.1188	0.3569	none	none	none	none	none	none	none	none	none	none
POP1_ETM1	KLLRL	lykarmsiKLLRLaskstsmk	POP1_ETS1_unrelaxed_rank_001_model_4_multimer_v3_pred_2	0.5391	0.6509	0.323	0.423	0.5458	43	46	7	10	A	4	4	antiparallel	no overlap or overlap is less than three residues	none
POP1_ETM2	VIIRR	sddpsiplVIIRRlktrdwiv	POP1_ETS2_unrelaxed_rank_001_model_1_multimer_v3_pred_3	0.6718	0.7349	0.3614	0.6886	0.6071	42	46	7	11	A	5	5	antiparallel	overlaps by at least three residues	antiparallel
POP5_ETM1	VRLK	mVRLKsryilfei	POP5_ETS1_unrelaxed_rank_001_model_2_multimer_v3_pred_1	0.2975	0.6201	0.1405	0.362	0.5119	42	45	9	12	A	4	4	antiparallel	no overlap or overlap is less than three residues	none
PPG1_ETM1	FKLK	evtvralcFKLKemlvkesn	PPG1_ETS1_unrelaxed_rank_001_model_3_multimer_v3_pred_3	0.1679	0.4892	0.1647	0.2397	0.4023	45	46	3	4	A	2	2	less than three paired residues	no overlap or overlap is less than three residues	none
PPG1_ETM3	LKLR	etimllivLKLRypsrihll	PPG1_ETS3_unrelaxed_rank_001_model_3_multimer_v3_pred_3	0.096	0.4455	0.084	0.1007	0.3497	none	none	none	none	none	none	none	none	none	none
PPG1_ETM4	KFLRM	tfgrsvveKFLRMndmnriyr	PPG1_ETS4_unrelaxed_rank_001_model_1_multimer_v3_pred_0	0.2687	0.544	0.1426	0.2614	0.4938	none	none	none	none	none	none	none	none	none	none
PPH21_ETM1	MKVR	etvsylvaMKVRyphritil	PPH21_ETS1_unrelaxed_rank_001_model_5_multimer_v3_pred_2	0.3775	0.5329	0.1723	0.4545	0.4643	43	46	16	19	A	4	4	antiparallel	no overlap or overlap is less than three residues	none
PPH22_ETM1	MKVR	etvsylvaMKVRyphritil	PPH22_ETS1_unrelaxed_rank_001_model_5_multimer_v3_pred_0	0.3949	0.5425	0.1743	0.4616	0.4772	43	46	16	19	A	4	4	antiparallel	no overlap or overlap is less than three residues	none
PPQ1_ETM1	IFLRR	npksskkpIFLRRyshdtssn	PPQ1_ETS1_unrelaxed_rank_001_model_5_multimer_v3_pred_0	0.4289	0.577	0.2015	0.4081	0.5002	42	45	9	12	A	4	4	antiparallel	overlaps by at least three residues	antiparallel
PPQ1_ETM2	RILKL	hgqfndllRILKLsgvpsdtn	PPQ1_ETS2_unrelaxed_rank_001_model_4_multimer_v3_pred_0	0.6039	0.6961	0.2956	0.5723	0.5582	42	46	7	11	A	5	5	antiparallel	overlaps by at least three residues	antiparallel
PPR1_ETM1	VMMRV	ffledrlaVMMRVlkeygvdp	PPR1_ETS1_unrelaxed_rank_001_model_1_multimer_v3_pred_1	0.1195	0.4028	0.0869	0.0791	0.3271	none	none	none	none	none	none	none	none	none	none
PPR1_ETM2	LFLKK	qlpllhreLFLKKyfepiygp	PPR1_ETS2_unrelaxed_rank_001_model_1_multimer_v3_pred_3	0.4423	0.6044	0.1232	0.3752	0.5819	none	none	none	none	none	none	none	none	none	none
PPR1_ETM4	IKLK	ykilssvvIKLKfmqindak	PPR1_ETS4_unrelaxed_rank_001_model_5_multimer_v3_pred_2	0.594	0.685	0.3178	0.566	0.5846	42	46	8	12	a	5	5	parallel	overlaps by at least three residues	parallel
PPS1_ETM1	LKFR	nlklyanaLKFRdksfqlhi	PPS1_ETS1_unrelaxed_rank_001_model_1_multimer_v3_pred_2	0.3765	0.5774	0.2113	0.2119	0.4631	44	46	17	19	A	3	3	antiparallel	no overlap or overlap is less than three residues	none
PPS1_ETM2	FFMKI	sselfssiFFMKIplesnfvn	PPS1_ETS2_unrelaxed_rank_001_model_1_multimer_v3_pred_1	0.5685	0.67	0.3674	0.5469	0.6016	42	46	8	12	A	5	5	antiparallel	overlaps by at least three residues	antiparallel
PPS1_ETM4	VRVR	dlasaylfVRVRrlnviiqp	PPS1_ETS4_unrelaxed_rank_001_model_1_multimer_v3_pred_1	0.701	0.7618	0.415	0.8069	0.6111	42	46	13	17	a	5	5	parallel	no overlap or overlap is less than three residues	none
PRE1_ETM1	VIVKI	rmpmdfkgVIVKIvdkdgirq	PRE1_ETS1_unrelaxed_rank_001_model_2_multimer_v3_pred_0	0.1912	0.4342	0.0801	0.1562	0.3927	44	46	12	14	a	3	3	parallel	no overlap or overlap is less than three residues	none
PRE9_ETM1	ILVRR	ynedipveILVRRlsdikqgy	PRE9_ETS1_unrelaxed_rank_001_model_3_multimer_v3_pred_1	0.3554	0.5252	0.1719	0.3981	0.4862	42	46	8	12	A	5	5	antiparallel	overlaps by at least three residues	antiparallel
PRI1_ETM1	IKLR	gpkqdshiIKLReckedlvl	PRI1_ETS1_unrelaxed_rank_001_model_4_multimer_v3_pred_0	0.5789	0.6796	0.3083	0.544	0.5483	42	46	8	12	A	5	5	antiparallel	overlaps by at least three residues	antiparallel
PRI2_ETM1	FILRL	rkkdyyshFILRLcfcrskel	PRI2_ETS1_unrelaxed_rank_001_model_2_multimer_v3_pred_0	0.1498	0.4846	0.0736	0.2003	0.4031	none	none	none	none	none	none	none	none	none	none
PRI2_ETM2	FLFKI	ekfvraetFLFKIrfnmltst	PRI2_ETS2_unrelaxed_rank_001_model_4_multimer_v3_pred_0	0.5537	0.6705	0.2717	0.5403	0.5504	42	46	10	14	A	5	5	antiparallel	overlaps by at least three residues	antiparallel
PRI2_ETM4	KFIKL	rkqyfqqeKFIKLpfenviel	PRI2_ETS4_unrelaxed_rank_001_model_1_multimer_v3_pred_1	0.3162	0.5159	0.1232	0.3146	0.4221	43	45	11	13	A	3	3	antiparallel	overlaps by at least three residues	antiparallel
PRP19_ETM1	FKLR	wdaimlenFKLRstldsltk	PRP19_ETS1_unrelaxed_rank_001_model_4_multimer_v3_pred_1	0.083	0.3577	0.0892	0.1155	0.3126	42	46	8	12	A	5	5	antiparallel	overlaps by at least three residues	antiparallel
PRP2_ETM1	LRVR	hkiqfktmLRVRnirnqlfr	PRP2_ETS1_unrelaxed_rank_001_model_1_multimer_v3_pred_3	0.5912	0.7721	0.3516	0.6828	0.6829	44	46	2	4	A	3	3	antiparallel	no overlap or overlap is less than three residues	none
PRP21_ETM1	MRLR	egsldleqMRLRrvqtgikl	PRP21_ETS1_unrelaxed_rank_001_model_4_multimer_v3_pred_1	0.4026	0.5728	0.2039	0.4602	0.4896	44	46	17	19	A	3	3	antiparallel	no overlap or overlap is less than three residues	none
PRP22_ETM1	MIFKK	rdvksqisMIFKKiglklisc	PRP22_ETS1_unrelaxed_rank_001_model_2_multimer_v3_pred_0	0.0843	0.3616	0.0647	0.042	0.2795	none	none	none	none	none	none	none	none	none	none
PRP28_ETM1	ILIKM	ktlafvipILIKMsrspprpp	PRP28_ETS1_unrelaxed_rank_001_model_3_multimer_v3_pred_3	0.3438	0.5406	0.1825	0.3481	0.458	44	46	10	12	a	3	3	parallel	overlaps by at least three residues	parallel
PRP3_ETM1	IKIK	kmareareIKIKlgllpkpe	PRP3_ETS1_unrelaxed_rank_001_model_1_multimer_v3_pred_0	0.5151	0.6317	0.2725	0.5554	0.5467	42	46	10	14	a	5	5	parallel	overlaps by at least three residues	parallel
PRP3_ETM3	FKLK	nlqnpkirFKLKmnskelsl	PRP3_ETS3_unrelaxed_rank_001_model_5_multimer_v3_pred_0	0.5488	0.6547	0.3226	0.5626	0.5625	42	46	8	12	A	5	5	antiparallel	overlaps by at least three residues	antiparallel
PRP3_ETM4	LRIR	elslkglcLRIRddgpgiii	PRP3_ETS4_unrelaxed_rank_001_model_4_multimer_v3_pred_0	0.4441	0.5894	0.183	0.2214	0.4853	42	46	8	12	A	5	5	antiparallel	overlaps by at least three residues	antiparallel
PRP3_ETM5	LVMKR	ksckfyenLVMKRikwnedfe	PRP3_ETS5_unrelaxed_rank_001_model_2_multimer_v3_pred_1	0.4902	0.6653	0.1829	0.3938	0.6115	none	none	none	none	none	none	none	none	none	none
PRP38_ETM1	ILMKL	lggiefkcILMKLieirpnfq	PRP38_ETS1_unrelaxed_rank_001_model_2_multimer_v3_pred_1	0.4321	0.5943	0.276	0.4621	0.5288	42	46	7	11	A	5	5	antiparallel	overlaps by at least three residues	antiparallel
PRP38_ETM2	KLFKV	dddendliKLFKVqlykysqh	PRP38_ETS2_unrelaxed_rank_001_model_3_multimer_v3_pred_2	0.2921	0.4912	0.1737	0.2375	0.4343	42	46	10	14	A	5	5	antiparallel	overlaps by at least three residues	antiparallel
PRP38_ETM3	FKLK	lykysqhyFKLKsfplqvdc	PRP38_ETS3_unrelaxed_rank_001_model_5_multimer_v3_pred_0	0.4406	0.5969	0.2614	0.3833	0.524	42	46	8	12	A	5	5	antiparallel	overlaps by at least three residues	antiparallel
PRP39_ETM1	IVLRK	lkttrnidIVLRKtqttvnei	PRP39_ETS1_unrelaxed_rank_001_model_2_multimer_v3_pred_3	0.526	0.6355	0.3222	0.5422	0.5539	42	46	8	12	A	5	5	antiparallel	overlaps by at least three residues	antiparallel
PRP39_ETM2	RFLKR	ktlrydflRFLKRkyrsnntl	PRP39_ETS2_unrelaxed_rank_001_model_2_multimer_v3_pred_3	0.1864	0.5106	0.1221	0.1443	0.4265	none	none	none	none	none	none	none	none	none	none
PRP40_ETM1	LRLR	dlqnklneLRLRnytrdria	PRP40_ETS1_unrelaxed_rank_001_model_5_multimer_v3_pred_0	0.2131	0.5245	0.1134	0.1502	0.4457	none	none	none	none	none	none	none	none	none	none
PRP40_ETM2	IKIK	ksllrevpIKIKantrwsdi	PRP40_ETS2_unrelaxed_rank_001_model_2_multimer_v3_pred_1	0.5506	0.6502	0.2711	0.5397	0.5551	42	46	10	14	a	5	5	parallel	overlaps by at least three residues	parallel
PRP43_ETM1	LKIR	ftpkyvdiLKIRrelpvhaq	PRP43_ETS1_unrelaxed_rank_001_model_3_multimer_v3_pred_3	0.0492	0.4073	0.1163	0.158	0.328	none	none	none	none	none	none	none	none	none	none
PRP5_ETM1	IKIK	elrlsldnIKIKgtgcpkpv	PRP5_ETS1_unrelaxed_rank_001_model_1_multimer_v3_pred_0	0.413	0.5609	0.1958	0.3863	0.4796	43	46	9	12	a	4	4	parallel	overlaps by at least three residues	parallel
PRP6_ETM1	RVVRK	esttvnkyRVVRKalqeiprd	PRP6_ETS1_unrelaxed_rank_001_model_4_multimer_v3_pred_3	0.5267	0.6383	0.2897	0.5692	0.5595	42	46	7	11	A	5	5	antiparallel	overlaps by at least three residues	antiparallel
PRP6_ETM3	FKIK	phnldlrfFKIKllgrslql	PRP6_ETS3_unrelaxed_rank_001_model_2_multimer_v3_pred_0	0.5516	0.6543	0.2721	0.4336	0.5526	42	45	9	12	A	4	4	antiparallel	overlaps by at least three residues	antiparallel
PRP6_ETM4	ILLRL	mqyctpreILLRLmndk	PRP6_ETS4_unrelaxed_rank_001_model_1_multimer_v3_pred_2	0.1777	0.4762	0.1382	0.1324	0.4092	none	none	none	none	none	none	none	none	none	none
PRP8_ETM1	VIFRV	nefnsidrVIFRVpirseykv	PRP8_ETS1_unrelaxed_rank_001_model_4_multimer_v3_pred_3	0.5339	0.6533	0.3049	0.5541	0.5484	42	46	8	12	A	5	5	antiparallel	overlaps by at least three residues	antiparallel
PRP8_ETM2	VKVK	qhpdeeypVKVKvsyqkllk	PRP8_ETS2_unrelaxed_rank_001_model_1_multimer_v3_pred_1	0.514	0.6296	0.3165	0.5123	0.5436	42	46	10	14	A	5	5	antiparallel	overlaps by at least three residues	antiparallel
PRP8_ETM3	KMMKL	fhlmrellKMMKLivdthvqf	PRP8_ETS3_unrelaxed_rank_001_model_2_multimer_v3_pred_1	0.072	0.4498	0.0815	0.1287	0.3423	none	none	none	none	none	none	none	none	none	none
PRP8_ETM4	RLLRL	kidftllnRLLRLivdpniad	PRP8_ETS4_unrelaxed_rank_001_model_2_multimer_v3_pred_3	0.2432	0.5486	0.1671	0.2698	0.4721	45	46	13	14	a	2	2	less than three paired residues	no overlap or overlap is less than three residues	none
PRP8_ETM5	LFLKI	tlnpktghLFLKIihtsvwag	PRP8_ETS5_unrelaxed_rank_001_model_5_multimer_v3_pred_1	0.5936	0.688	0.3096	0.4351	0.5412	42	46	10	14	A	5	5	antiparallel	overlaps by at least three residues	antiparallel
PRP8_ETM6	LRLK	aiantllyLRLKniyvsadd	PRP8_ETS6_unrelaxed_rank_001_model_1_multimer_v3_pred_2	0.5499	0.6511	0.2924	0.4541	0.5653	44	46	13	15	a	3	3	parallel	no overlap or overlap is less than three residues	none
PRP9_ETM1	FLLKL	rkndrymaFLLKLskyvetff	PRP9_ETS1_unrelaxed_rank_001_model_2_multimer_v3_pred_3	0.2097	0.4715	0.0912	0.1361	0.4344	none	none	none	none	none	none	none	none	none	none
PSE1_ETM1	VLFRK	ttvaalsaVLFRKlalkapps	PSE1_ETS1_unrelaxed_rank_001_model_2_multimer_v3_pred_0	0.3251	0.5587	0.1283	0.2102	0.5137	none	none	none	none	none	none	none	none	none	none
PSF3_ETM1	FLLKL	ntniatstFLLKLeemekeiy	PSF3_ETS1_unrelaxed_rank_001_model_2_multimer_v3_pred_3	0.2104	0.51	0.1092	0.2091	0.4453	none	none	none	none	none	none	none	none	none	none
PSK1_ETM1	VRLR	plspnslaVRLRilkrslei	PSK1_ETS1_unrelaxed_rank_001_model_3_multimer_v3_pred_3	0.641	0.721	0.3079	0.5332	0.583	42	46	10	14	A	5	5	antiparallel	overlaps by at least three residues	antiparallel
PSK1_ETM3	LKLK	sstvledeLKLKihslpyqa	PSK1_ETS3_unrelaxed_rank_001_model_4_multimer_v3_pred_2	0.5351	0.652	0.2753	0.472	0.5022	42	46	10	14	A	5	5	antiparallel	overlaps by at least three residues	antiparallel
PSK1_ETM4	VVIKM	ihkknryiVVIKMifkerilv	PSK1_ETS4_unrelaxed_rank_001_model_5_multimer_v3_pred_3	0.599	0.691	0.3115	0.5031	0.5716	42	46	8	12	A	5	5	antiparallel	overlaps by at least three residues	antiparallel
PSK2_ETM1	IKLK	ttsvleneIKLKihslpyqa	PSK2_ETS1_unrelaxed_rank_001_model_5_multimer_v3_pred_2	0.5078	0.6504	0.2798	0.4226	0.5111	42	46	10	14	A	5	5	antiparallel	overlaps by at least three residues	antiparallel
PSK2_ETM2	FIMRI	dnfkvdekFIMRIiepingee	PSK2_ETS2_unrelaxed_rank_001_model_1_multimer_v3_pred_0	0.5115	0.6309	0.2567	0.492	0.5789	42	46	8	12	a	5	5	parallel	overlaps by at least three residues	parallel
PSK2_ETM3	VVIKM	ihnrehyiVVIKMifkerilv	PSK2_ETS3_unrelaxed_rank_001_model_5_multimer_v3_pred_0	0.5967	0.6949	0.3011	0.5087	0.5694	42	46	8	12	A	5	5	antiparallel	overlaps by at least three residues	antiparallel
PSO2_ETM1	KIIKF	vklvlpsfKIIKFnngheivv	PSO2_ETS1_unrelaxed_rank_001_model_2_multimer_v3_pred_1	0.4217	0.5735	0.2358	0.3687	0.4871	42	45	11	14	A	4	4	antiparallel	overlaps by at least three residues	antiparallel
PSO2_ETM2	LKFK	kitailvnLKFKipmdeiqi	PSO2_ETS2_unrelaxed_rank_001_model_1_multimer_v3_pred_0	0.6599	0.7262	0.3902	0.6771	0.6278	42	46	6	10	a	5	5	parallel	no overlap or overlap is less than three residues	none
PSY2_ETM1	IIMKK	plenedlkIIMKKcfrlqflk	PSY2_ETS1_unrelaxed_rank_001_model_2_multimer_v3_pred_2	0.3295	0.5954	0.1692	0.2381	0.5441	none	none	none	none	none	none	none	none	none	none
PSY2_ETM2	VLVRF	rlqflkdvVLVRFlddhnfnl	PSY2_ETS2_unrelaxed_rank_001_model_5_multimer_v3_pred_3	0.3908	0.5606	0.2181	0.3659	0.4687	43	46	8	11	A	4	4	antiparallel	overlaps by at least three residues	antiparallel
PSY3_ETM1	KLFKI	vinlskfeKLFKIlrklrefl	PSY3_ETS1_unrelaxed_rank_001_model_1_multimer_v3_pred_1	0.4417	0.6625	0.2057	0.5202	0.6136	44	45	2	3	A	2	2	less than three paired residues	no overlap or overlap is less than three residues	none
PTA1_ETM1	FVIKR	igiinslsFVIKRrpqttiri	PTA1_ETS1_unrelaxed_rank_001_model_5_multimer_v3_pred_3	0.5866	0.6815	0.3328	0.5001	0.5408	42	46	6	10	a	5	5	parallel	no overlap or overlap is less than three residues	none
PTA1_ETM2	ILIKL	dvtqlpndILIKLsteailqm	PTA1_ETS2_unrelaxed_rank_001_model_4_multimer_v3_pred_0	0.3862	0.5752	0.1882	0.3328	0.4607	42	46	10	14	a	5	5	parallel	overlaps by at least three residues	parallel
PTA1_ETM3	VLIRL	ddssswlhVLIRLvtrgieaq	PTA1_ETS3_unrelaxed_rank_001_model_2_multimer_v3_pred_3	0.5175	0.6327	0.2117	0.3926	0.5391	42	46	10	14	a	5	5	parallel	overlaps by at least three residues	parallel
PTA1_ETM4	FFIRL	flenkhrrFFIRLmselpslq	PTA1_ETS4_unrelaxed_rank_001_model_1_multimer_v3_pred_1	0.5333	0.6542	0.241	0.4938	0.5115	42	46	10	14	a	5	5	parallel	overlaps by at least three residues	parallel
PTC7_ETM1	KVVKV	ayakirdeKVVKVggttaiva	PTC7_ETS1_unrelaxed_rank_001_model_4_multimer_v3_pred_3	0.0443	0.3293	0.0901	0.1341	0.2976	43	46	11	14	a	4	4	parallel	overlaps by at least three residues	parallel
PTC7_ETM2	VVVRV	gkedditvVVVRVd	PTC7_ETS2_unrelaxed_rank_001_model_2_multimer_v3_pred_3	0.4681	0.6038	0.2374	0.4964	0.5792	42	46	8	12	A	5	5	antiparallel	overlaps by at least three residues	antiparallel
PTK1_ETM1	LLVKV	hvhitntfLLVKVpttvyttr	PTK1_ETS1_unrelaxed_rank_001_model_5_multimer_v3_pred_3	0.5338	0.6446	0.2968	0.4675	0.5494	42	46	8	12	A	5	5	antiparallel	overlaps by at least three residues	antiparallel
PTP2_ETM1	VILKK	csvkenekVILKKlfnnfetl	PTP2_ETS1_unrelaxed_rank_001_model_4_multimer_v3_pred_3	0.408	0.5753	0.2269	0.3345	0.4711	42	46	8	12	A	5	5	antiparallel	overlaps by at least three residues	antiparallel
PTP2_ETM2	LKFK	emqrlekcLKFKkkplhqkq	PTP2_ETS2_unrelaxed_rank_001_model_1_multimer_v3_pred_1	0.5678	0.6693	0.3399	0.5419	0.5684	42	46	8	12	A	5	5	antiparallel	overlaps by at least three residues	antiparallel
PTP3_ETM1	VLLKR	vsyktsspVLLKRatapvlps	PTP3_ETS1_unrelaxed_rank_001_model_1_multimer_v3_pred_0	0.5727	0.6659	0.3084	0.5	0.5617	42	45	9	12	A	4	4	antiparallel	overlaps by at least three residues	antiparallel
PTP3_ETM2	LKLK	plsspqmnLKLKvpddsrsd	PTP3_ETS2_unrelaxed_rank_001_model_4_multimer_v3_pred_0	0.5566	0.6628	0.3446	0.5381	0.5345	42	46	8	12	A	5	5	antiparallel	overlaps by at least three residues	antiparallel
PTP3_ETM3	VILKK	ifpyehsrVILKKglqsskgi	PTP3_ETS3_unrelaxed_rank_001_model_4_multimer_v3_pred_1	0.5463	0.6518	0.2838	0.5007	0.5444	42	46	8	12	A	5	5	antiparallel	overlaps by at least three residues	antiparallel
PTP3_ETM4	KILKM	ihvkllekKILKMpsttsmrk	PTP3_ETS4_unrelaxed_rank_001_model_5_multimer_v3_pred_1	0.4765	0.6211	0.1887	0.4682	0.5263	42	45	2	5	a	4	4	parallel	no overlap or overlap is less than three residues	none
PTP3_ETM5	ILIRK	dddddddaILIRKilltyhdq	PTP3_ETS5_unrelaxed_rank_001_model_4_multimer_v3_pred_3	0.6439	0.726	0.3654	0.4913	0.5799	42	46	13	17	a	5	5	parallel	no overlap or overlap is less than three residues	none
PTP3_ETM6	VKLK	femlqkefVKLKypaklfdp	PTP3_ETS6_unrelaxed_rank_001_model_5_multimer_v3_pred_3	0.4549	0.5888	0.2719	0.4003	0.5188	42	46	8	12	A	5	5	antiparallel	overlaps by at least three residues	antiparallel
PTP3_ETM7	FRLR	iydcllfyFRLRldditert	PTP3_ETS7_unrelaxed_rank_001_model_4_multimer_v3_pred_1	0.2326	0.5225	0.1115	0.1187	0.4554	none	none	none	none	none	none	none	none	none	none
PUF6_ETM1	LRVK	qiksvwerLRVKtpplpkqi	PUF6_ETS1_unrelaxed_rank_001_model_2_multimer_v3_pred_2	0.4388	0.6349	0.2586	0.4108	0.5449	none	none	none	none	none	none	none	none	none	none
PUF6_ETM2	LLVKL	atsaygkyLLVKLlhygsrss	PUF6_ETS2_unrelaxed_rank_001_model_3_multimer_v3_pred_3	0.3338	0.5328	0.1882	0.3443	0.4597	42	46	10	14	A	5	5	antiparallel	overlaps by at least three residues	antiparallel
PUP2_ETM1	LVLKI	ltlkeaelLVLKIlkqvmeek	PUP2_ETS1_unrelaxed_rank_001_model_2_multimer_v3_pred_0	0.2249	0.5574	0.1283	0.2903	0.4982	none	none	none	none	none	none	none	none	none	none
PUP3_ETM1	LKMR	kdevvkryLKMRqd	PUP3_ETS1_unrelaxed_rank_001_model_4_multimer_v3_pred_3	0.5813	0.6751	0.3808	0.7214	0.6124	42	46	8	12	a	5	5	parallel	overlaps by at least three residues	parallel
PUS1_ETM1	FKMK	kyqdevdkFKMKhiydkiyk	PUS1_ETS1_unrelaxed_rank_001_model_5_multimer_v3_pred_1	0.1104	0.4411	0.0692	0.1036	0.335	none	none	none	none	none	none	none	none	none	none
PUS4_ETM1	FMLKL	psgitsnqFMLKLqhaltksq	PUS4_ETS1_unrelaxed_rank_001_model_2_multimer_v3_pred_2	0.1517	0.4583	0.0874	0.1449	0.3987	none	none	none	none	none	none	none	none	none	none
PUS4_ETM2	KLIRL	mrsscymvKLIRLqqqdwsle	PUS4_ETS2_unrelaxed_rank_001_model_5_multimer_v3_pred_0	0.5165	0.6319	0.2582	0.5382	0.5618	42	46	7	11	A	5	5	antiparallel	overlaps by at least three residues	antiparallel
PUS7_ETM1	KLLRV	meavnvitKLLRVpsrvirya	PUS7_ETS1_unrelaxed_rank_001_model_2_multimer_v3_pred_2	0.0475	0.3952	0.0914	0.1251	0.3087	none	none	none	none	none	none	none	none	none	none
PUS7_ETM2	VVLKF	dkggektaVVLKFqlgtsaya	PUS7_ETS2_unrelaxed_rank_001_model_5_multimer_v3_pred_2	0.5749	0.6775	0.2988	0.593	0.5615	42	46	10	14	A	5	5	antiparallel	overlaps by at least three residues	antiparallel
PUT3_ETM1	LMFKI	sindnlspLMFKIilksdtdg	PUT3_ETS1_unrelaxed_rank_001_model_1_multimer_v3_pred_1	0.5496	0.6499	0.3363	0.4638	0.5707	42	46	10	14	A	5	5	antiparallel	overlaps by at least three residues	antiparallel
PWP1_ETM1	KVLKL	tmviggvnKVLKLwdvftnrs	PWP1_ETS1_unrelaxed_rank_001_model_1_multimer_v3_pred_3	0.1467	0.3793	0.0772	0.2514	0.3506	43	46	10	13	A	4	4	antiparallel	overlaps by at least three residues	antiparallel
PWP2_ETM1	VLLKR	clydvpneVLLKRfivsrnma	PWP2_ETS1_unrelaxed_rank_001_model_5_multimer_v3_pred_0	0.4303	0.5858	0.1858	0.3747	0.5201	42	46	13	17	A	5	5	antiparallel	no overlap or overlap is less than three residues	none
PWP2_ETM2	RILKF	nipaiylpRILKFigdfaies	PWP2_ETS2_unrelaxed_rank_001_model_2_multimer_v3_pred_1	0.0359	0.3577	0.1014	0.1197	0.2806	none	none	none	none	none	none	none	none	none	none
PWP2_ETM3	FIVRV	tamrsiqrFIVRVakevvntt	PWP2_ETS3_unrelaxed_rank_001_model_2_multimer_v3_pred_0	0.1466	0.4372	0.0651	0.1281	0.3513	none	none	none	none	none	none	none	none	none	none
PZF1_ETM1	LKLK	idkhkvheLKLKilqekeen	PZF1_ETS1_unrelaxed_rank_001_model_2_multimer_v3_pred_3	0.2231	0.5085	0.1007	0.1579	0.4348	none	none	none	none	none	none	none	none	none	none
QNS1_ETM1	IKFK	glqaslaeIKFKridipvel	QNS1_ETS1_unrelaxed_rank_001_model_1_multimer_v3_pred_3	0.5493	0.6494	0.2555	0.4671	0.5705	42	45	8	11	a	4	4	parallel	overlaps by at least three residues	parallel
QNS1_ETM2	MFLKL	vekcgpysMFLKLlhqwspkl	QNS1_ETS2_unrelaxed_rank_001_model_3_multimer_v3_pred_3	0.0627	0.3929	0.0526	0.0917	0.308	none	none	none	none	none	none	none	none	none	none
QRI1_ETM1	KLIRL	slfqiqaeKLIRLqdmvkdkk	QRI1_ETS1_unrelaxed_rank_001_model_2_multimer_v3_pred_2	0.3756	0.6038	0.1792	0.3629	0.5671	none	none	none	none	none	none	none	none	none	none
QRI1_ETM2	LKLR	eakdkdglLKLRagnivnhy	QRI1_ETS2_unrelaxed_rank_001_model_4_multimer_v3_pred_3	0.5132	0.6339	0.2954	0.422	0.5313	43	46	8	11	A	4	4	antiparallel	overlaps by at least three residues	antiparallel
RAD1_ETM1	VRIK	lnakpidnVRIKealeelsw	RAD1_ETS1_unrelaxed_rank_001_model_1_multimer_v3_pred_1	0.4622	0.5935	0.2308	0.4246	0.5138	42	46	8	12	A	5	5	antiparallel	overlaps by at least three residues	antiparallel
RAD1_ETM2	LRLK	plrtkmkeLRLKnvllwprf	RAD1_ETS2_unrelaxed_rank_001_model_2_multimer_v3_pred_2	0.0831	0.4853	0.1282	0.1416	0.347	44	45	15	16	a	2	2	less than three paired residues	no overlap or overlap is less than three residues	none
RAD1_ETM3	LVLRF	eiqlklakLVLRFptlkiiws	RAD1_ETS3_unrelaxed_rank_001_model_4_multimer_v3_pred_2	0.4546	0.6131	0.1901	0.4941	0.475	42	46	15	19	a	5	5	parallel	no overlap or overlap is less than three residues	none
RAD14_ETM1	MRLK	kyekkikeMRLKtraqeytn	RAD14_ETS1_unrelaxed_rank_001_model_1_multimer_v3_pred_3	0.3886	0.6367	0.1841	0.337	0.5744	none	none	none	none	none	none	none	none	none	none
RAD16_ETM1	IMLRR	niqtllknIMLRRtkveradd	RAD16_ETS1_unrelaxed_rank_001_model_3_multimer_v3_pred_0	0.3503	0.5293	0.1601	0.263	0.4588	42	46	8	12	a	5	5	parallel	overlaps by at least three residues	parallel
RAD16_ETM2	LVLKR	rqladhpdLVLKRlnnfpgdd	RAD16_ETS2_unrelaxed_rank_001_model_5_multimer_v3_pred_0	0.5206	0.6395	0.3057	0.5045	0.5014	42	46	8	12	A	5	5	antiparallel	overlaps by at least three residues	antiparallel
RAD17_ETM1	VLFRM	kstkiaskVLFRMdvhgvlsv	RAD17_ETS1_unrelaxed_rank_001_model_1_multimer_v3_pred_3	0.4686	0.5937	0.223	0.3728	0.5225	42	46	8	12	A	5	5	antiparallel	overlaps by at least three residues	antiparallel
RAD18_ETM1	FKVR	phnksssrFKVRtpevdkss	RAD18_ETS1_unrelaxed_rank_001_model_1_multimer_v3_pred_2	0.5796	0.6727	0.3661	0.5425	0.5874	42	46	8	12	A	5	5	antiparallel	overlaps by at least three residues	antiparallel
RAD18_ETM2	VMFRK	kfnrkgwmVMFRKdfarlire	RAD18_ETS2_unrelaxed_rank_001_model_2_multimer_v3_pred_1	0.1089	0.4465	0.0806	0.1096	0.3266	none	none	none	none	none	none	none	none	none	none
RAD18_ETM3	MKIK	arlireakMKIKtgssdssg	RAD18_ETS3_unrelaxed_rank_001_model_4_multimer_v3_pred_1	0.5245	0.6463	0.3344	0.6009	0.5368	42	46	8	12	A	5	5	antiparallel	overlaps by at least three residues	antiparallel
RAD2_ETM1	LRLK	tqylilssLRLKsrlrmgys	RAD2_ETS1_unrelaxed_rank_001_model_4_multimer_v3_pred_2	0.3429	0.5427	0.1923	0.3369	0.4736	42	46	10	14	a	5	5	parallel	overlaps by at least three residues	parallel
RAD26_ETM1	LRFR	kilkeledLRFRgqpgeakd	RAD26_ETS1_unrelaxed_rank_001_model_1_multimer_v3_pred_0	0.4295	0.5686	0.2004	0.3453	0.4804	44	46	10	12	a	3	3	parallel	overlaps by at least three residues	parallel
RAD26_ETM3	LKVK	lrihsdklLKVKwqyavlde	RAD26_ETS3_unrelaxed_rank_001_model_4_multimer_v3_pred_0	0.5916	0.6863	0.24	0.4844	0.5585	42	46	8	12	a	5	5	parallel	overlaps by at least three residues	parallel
RAD26_ETM4	RFFKI	iltdpkqkRFFKIhelhdlfs	RAD26_ETS4_unrelaxed_rank_001_model_2_multimer_v3_pred_3	0.1938	0.4622	0.0902	0.2132	0.4174	none	none	none	none	none	none	none	none	none	none
RAD26_ETM5	IKVR	slsdkedvIKVRallktiaq	RAD26_ETS5_unrelaxed_rank_001_model_4_multimer_v3_pred_3	0.4567	0.6184	0.3141	0.4777	0.5128	42	46	8	12	A	5	5	antiparallel	overlaps by at least three residues	antiparallel
RAD27_ETM1	RLVKV	lekmkqerRLVKVskehneea	RAD27_ETS1_unrelaxed_rank_001_model_1_multimer_v3_pred_2	0.5742	0.6721	0.2165	0.5713	0.5235	42	45	10	13	a	4	4	parallel	overlaps by at least three residues	parallel
RAD28_ETM1	LRMR	eggvklwdLRMRnrlyselk	RAD28_ETS1_unrelaxed_rank_001_model_2_multimer_v3_pred_3	0.2528	0.5868	0.1603	0.3313	0.4865	44	46	5	7	a	3	3	parallel	no overlap or overlap is less than three residues	none
RAD3_ETM1	FIVRR	eektlcpyFIVRRmislcnii	RAD3_ETS1_unrelaxed_rank_001_model_4_multimer_v3_pred_2	0.0286	0.2945	0.0953	0.0975	0.2206	none	none	none	none	none	none	none	none	none	none
RAD30_ETM1	LKLK	neyeltgdLKLKdalsnire	RAD30_ETS1_unrelaxed_rank_001_model_1_multimer_v3_pred_0	0.2015	0.4622	0.1302	0.138	0.4108	none	none	none	none	none	none	none	none	none	none
RAD30_ETM2	KLFKL	lktadlaeKLFKLsrgryglp	RAD30_ETS2_unrelaxed_rank_001_model_2_multimer_v3_pred_0	0.5961	0.8048	0.3496	0.6207	0.6917	none	none	none	none	none	none	none	none	none	none
RAD34_ETM1	ILLRK	llglsfwdILLRKlrvndrln	RAD34_ETS1_unrelaxed_rank_001_model_2_multimer_v3_pred_2	0.3684	0.5809	0.1545	0.2456	0.5393	none	none	none	none	none	none	none	none	none	none
RAD4_ETM1	KVLKV	lkvhgkvgKVLKVyakrdiad	RAD4_ETS1_unrelaxed_rank_001_model_3_multimer_v3_pred_2	0.6832	0.7478	0.3558	0.6648	0.6267	42	46	10	14	a	5	5	parallel	overlaps by at least three residues	parallel
RAD4_ETM2	KVIKR	lktgsrckKVIKRtvgrpkge	RAD4_ETS2_unrelaxed_rank_001_model_1_multimer_v3_pred_2	0.5552	0.6524	0.3051	0.5607	0.5613	42	46	8	12	A	5	5	antiparallel	overlaps by at least three residues	antiparallel
RAD4_ETM4	LKLR	leswntllLKLRirsklnst	RAD4_ETS4_unrelaxed_rank_001_model_4_multimer_v3_pred_2	0.6303	0.7139	0.3725	0.5759	0.578	42	46	8	12	A	5	5	antiparallel	overlaps by at least three residues	antiparallel
RAD5_ETM1	MKLK	rplkygsqMKLKrsseeisa	RAD5_ETS1_unrelaxed_rank_001_model_1_multimer_v3_pred_0	0.5894	0.6747	0.3601	0.5862	0.5772	42	46	8	12	A	5	5	antiparallel	overlaps by at least three residues	antiparallel
RAD5_ETM2	LRLK	allklfdkLRLKpildeqka	RAD5_ETS2_unrelaxed_rank_001_model_1_multimer_v3_pred_3	0.5336	0.6916	0.3469	0.6548	0.6509	43	45	9	11	a	3	3	parallel	overlaps by at least three residues	parallel
RAD5_ETM3	VLLRR	vvnailepVLLRRtkqmkdkd	RAD5_ETS3_unrelaxed_rank_001_model_4_multimer_v3_pred_2	0.5309	0.6402	0.302	0.5126	0.5663	42	45	9	12	A	4	4	antiparallel	overlaps by at least three residues	antiparallel
RAD5_ETM4	VVIKR	lvelppkeVVIKRlpfsksqd	RAD5_ETS4_unrelaxed_rank_001_model_2_multimer_v3_pred_0	0.0415	0.3696	0.0821	0.1477	0.2884	44	46	10	12	A	3	3	antiparallel	overlaps by at least three residues	antiparallel
RAD5_ETM5	LRLR	ystilvhiLRLRqvcchpgl	RAD5_ETS5_unrelaxed_rank_001_model_4_multimer_v3_pred_0	0.1707	0.4367	0.1167	0.1677	0.3596	44	46	10	12	a	3	3	parallel	overlaps by at least three residues	parallel
RAD5_ETM6	LKVK	eldamiqrLKVKypdnksfq	RAD5_ETS6_unrelaxed_rank_001_model_1_multimer_v3_pred_0	0.5431	0.6655	0.3014	0.567	0.6328	43	46	9	12	a	4	4	parallel	overlaps by at least three residues	parallel
RAD5_ETM7	KVMRF	rigqtnsvKVMRFiiqdsiee	RAD5_ETS7_unrelaxed_rank_001_model_3_multimer_v3_pred_2	0.6021	0.689	0.2093	0.5946	0.5509	42	46	10	14	a	5	5	parallel	overlaps by at least three residues	parallel
RAD5_ETM8	KMLRI	iiqdsieeKMLRIqekkrtig	RAD5_ETS8_unrelaxed_rank_001_model_3_multimer_v3_pred_2	0.4912	0.616	0.2317	0.4615	0.5163	42	46	10	14	A	5	5	antiparallel	overlaps by at least three residues	antiparallel
RAD50_ETM1	LLMKK	mivtrniqLLMKKttttfktl	RAD50_ETS1_unrelaxed_rank_001_model_2_multimer_v3_pred_1	0.366	0.5713	0.1579	0.3387	0.5071	43	46	8	11	A	4	4	antiparallel	overlaps by at least three residues	antiparallel
RAD50_ETM2	LRLR	rdkyqeesLRLRtrfeklss	RAD50_ETS2_unrelaxed_rank_001_model_3_multimer_v3_pred_1	0.5544	0.6568	0.2915	0.5561	0.5806	42	46	10	14	a	5	5	parallel	overlaps by at least three residues	parallel
RAD50_ETM3	IKIR	ysgtdidtIKIRsdevsstv	RAD50_ETS3_unrelaxed_rank_001_model_4_multimer_v3_pred_1	0.4536	0.6036	0.286	0.4816	0.5105	42	46	8	12	A	5	5	antiparallel	overlaps by at least three residues	antiparallel
RAD50_ETM4	IIIRL	agqkvlasIIIRLalsetfga	RAD50_ETS4_unrelaxed_rank_001_model_4_multimer_v3_pred_1	0.4798	0.6129	0.2376	0.4236	0.5022	42	46	8	12	A	5	5	antiparallel	overlaps by at least three residues	antiparallel
RAD50_ETM5	FKVK	aaaftdhfFKVKrddrqksq	RAD50_ETS5_unrelaxed_rank_001_model_3_multimer_v3_pred_1	0.4384	0.583	0.1832	0.418	0.5171	42	46	8	12	A	5	5	antiparallel	overlaps by at least three residues	antiparallel
RAD53_ETM2	VRLK	qklnhpriVRLKgfyedtes	RAD53_ETS2_unrelaxed_rank_001_model_5_multimer_v3_pred_1	0.1398	0.3971	0.1112	0.2148	0.3718	42	45	8	11	a	4	4	parallel	overlaps by at least three residues	parallel
RAD53_ETM3	VLVKI	ilieqddpVLVKItdfglakv	RAD53_ETS3_unrelaxed_rank_001_model_4_multimer_v3_pred_2	0.341	0.5269	0.1689	0.353	0.4774	43	46	10	13	A	4	4	antiparallel	overlaps by at least three residues	antiparallel
RAD53_ETM4	FIFKK	nrlsrvhcFIFKKrhavgksm	RAD53_ETS4_unrelaxed_rank_001_model_5_multimer_v3_pred_1	0.5983	0.6933	0.3624	0.5958	0.5718	42	46	7	11	A	5	5	antiparallel	overlaps by at least three residues	antiparallel
RAD54_ETM1	FIIRR	klstivskFIIRRtndilaky	RAD54_ETS1_unrelaxed_rank_001_model_3_multimer_v3_pred_3	0.5562	0.6677	0.2302	0.5843	0.5581	42	46	8	12	A	5	5	antiparallel	overlaps by at least three residues	antiparallel
RAD61_ETM1	FILKL	kiyndineFILKLpradddil	RAD61_ETS1_unrelaxed_rank_001_model_4_multimer_v3_pred_2	0.1341	0.4541	0.1336	0.0936	0.372	none	none	none	none	none	none	none	none	none	none
RAD61_ETM2	IFVKM	klwydmktIFVKMirdgsdte	RAD61_ETS2_unrelaxed_rank_001_model_2_multimer_v3_pred_2	0.1315	0.4611	0.1183	0.1409	0.3816	none	none	none	none	none	none	none	none	none	none
RAD9_ETM1	LMLRK	ssdledtpLMLRKkmtfqtpt	RAD9_ETS1_unrelaxed_rank_001_model_1_multimer_v3_pred_3	0.5497	0.6526	0.2801	0.4617	0.5517	43	46	15	18	a	4	4	parallel	no overlap or overlap is less than three residues	none
RAD9_ETM2	LKFK	erlrsqisLKFKkfnyifht	RAD9_ETS2_unrelaxed_rank_001_model_5_multimer_v3_pred_2	0.542	0.6727	0.2748	0.4864	0.538	42	46	8	12	A	5	5	antiparallel	overlaps by at least three residues	antiparallel
RAP1_ETM1	KLVKK	sndqeqirKLVKKhgtgrmem	RAP1_ETS1_unrelaxed_rank_001_model_1_multimer_v3_pred_2	0.1166	0.4304	0.0727	0.1042	0.3487	none	none	none	none	none	none	none	none	none	none
RAS2_ETM1	LRVK	lmtyyqqiLRVKdtdyvpiv	RAS2_ETS1_unrelaxed_rank_001_model_2_multimer_v3_pred_0	0.1152	0.4154	0.057	0.1811	0.3454	none	none	none	none	none	none	none	none	none	none
RAT1_ETM1	VRLK	wnlttsdmVRLKkelmlane	RAT1_ETS1_unrelaxed_rank_001_model_3_multimer_v3_pred_0	0.3774	0.5302	0.1535	0.2808	0.4797	42	46	8	12	A	5	5	antiparallel	overlaps by at least three residues	antiparallel
RAT1_ETM2	VVVKF	skennnnnVVVKFqhfksgls	RAT1_ETS2_unrelaxed_rank_001_model_4_multimer_v3_pred_0	0.6219	0.7102	0.3637	0.5995	0.554	42	46	8	12	A	5	5	antiparallel	overlaps by at least three residues	antiparallel
RAT1_ETM3	LILKM	slpnlsttLILKMsyrliplp	RAT1_ETS3_unrelaxed_rank_001_model_1_multimer_v3_pred_1	0.6693	0.7377	0.3433	0.6715	0.578	42	46	8	12	A	5	5	antiparallel	overlaps by at least three residues	antiparallel
RBS1_ETM1	RIFRI	sieksnnnRIFRIlkrkevgn	RBS1_ETS1_unrelaxed_rank_001_model_5_multimer_v3_pred_1	0.5755	0.6839	0.2804	0.4916	0.5487	42	46	10	14	A	5	5	antiparallel	overlaps by at least three residues	antiparallel
RCL1_ETM1	FRLR	ttfqgsqnFRLRivlatlsg	RCL1_ETS1_unrelaxed_rank_001_model_1_multimer_v3_pred_3	0.5544	0.6573	0.1925	0.3593	0.5475	43	46	11	14	a	4	4	parallel	no overlap or overlap is less than three residues	none
RCM1_ETM1	KVMKK	wkykpyleKVMKKahiledip	RCM1_ETS1_unrelaxed_rank_001_model_1_multimer_v3_pred_2	0.0545	0.362	0.0534	0.0829	0.2914	none	none	none	none	none	none	none	none	none	none
RCM1_ETM2	LKFK	khpikdyvLKFKsplhsemv	RCM1_ETS2_unrelaxed_rank_001_model_4_multimer_v3_pred_2	0.3586	0.5724	0.1785	0.3131	0.5339	none	none	none	none	none	none	none	none	none	none
RCM1_ETM5	LKLK	hsemvklkLKLKvrelselv	RCM1_ETS5_unrelaxed_rank_001_model_5_multimer_v3_pred_3	0.6411	0.7199	0.3559	0.5779	0.6008	42	46	6	10	A	5	5	antiparallel	no overlap or overlap is less than three residues	none
RCM1_ETM7	KMIKI	perakvlqKMIKIagcspnis	RCM1_ETS7_unrelaxed_rank_001_model_1_multimer_v3_pred_2	0.6227	0.7048	0.3723	0.589	0.5621	42	46	10	14	a	5	5	parallel	overlaps by at least three residues	parallel
RCN1_ETM1	IILKR	neneplqlIILKRfkrillic	RCN1_ETS1_unrelaxed_rank_001_model_2_multimer_v3_pred_0	0.5206	0.6799	0.3549	0.5386	0.6032	42	46	7	11	A	5	5	antiparallel	overlaps by at least three residues	antiparallel
RDH54_ETM1	FILRR	emieitkrFILRRtnaileky	RDH54_ETS1_unrelaxed_rank_001_model_2_multimer_v3_pred_0	0.2256	0.5053	0.1311	0.2662	0.4419	44	45	10	11	a	2	2	less than three paired residues	no overlap or overlap is less than three residues	none
RDS1_ETM1	MLVRI	iidkqicfMLVRIwmfqcril	RDS1_ETS1_unrelaxed_rank_001_model_1_multimer_v3_pred_0	0.1105	0.4309	0.0743	0.1146	0.3333	none	none	none	none	none	none	none	none	none	none
RDS1_ETM2	ILLRF	riwmfqcrILLRFsykqesqk	RDS1_ETS2_unrelaxed_rank_001_model_1_multimer_v3_pred_0	0.5825	0.6825	0.3102	0.5092	0.5782	42	46	10	14	A	5	5	antiparallel	overlaps by at least three residues	antiparallel
RDS1_ETM3	VRLK	ippkvqqaVRLKwgldcnns	RDS1_ETS3_unrelaxed_rank_001_model_4_multimer_v3_pred_2	0.5737	0.6736	0.3011	0.5114	0.5563	42	46	8	12	a	5	5	parallel	overlaps by at least three residues	parallel
REB1_ETM1	KLVKR	iqcrykwnKLVKReaiakiqt	REB1_ETS1_unrelaxed_rank_001_model_2_multimer_v3_pred_3	0.425	0.562	0.2201	0.3686	0.4973	42	46	4	8	A	5	5	antiparallel	no overlap or overlap is less than three residues	none
REC102_ETM1	LKIK	ipllppgmLKIKlnfkmndr	REC102_ETS1_unrelaxed_rank_001_model_1_multimer_v3_pred_3	0.605	0.6877	0.3305	0.5428	0.5848	42	46	10	14	a	5	5	parallel	overlaps by at least three residues	parallel
REC102_ETM2	LRLK	mvfsmisrLRLKwqqsslap	REC102_ETS2_unrelaxed_rank_001_model_5_multimer_v3_pred_1	0.6071	0.6925	0.2859	0.4339	0.5698	42	46	8	12	a	5	5	parallel	overlaps by at least three residues	parallel
REC107_ETM1	KLIKV	melrensdKLIKVlnensktl	REC107_ETS1_unrelaxed_rank_001_model_2_multimer_v3_pred_1	0.1491	0.4665	0.1084	0.1	0.3685	none	none	none	none	none	none	none	none	none	none
REC114_ETM1	VVIKK	myeycsVVIKKyskytips	REC114_ETS1_unrelaxed_rank_001_model_2_multimer_v3_pred_3	0.6892	0.7476	0.3588	0.5924	0.5993	42	46	6	10	A	5	5	antiparallel	overlaps by at least three residues	antiparallel
REC114_ETM2	RMLRR	yiseefgpRMLRRfqmnlpnd	REC114_ETS2_unrelaxed_rank_001_model_4_multimer_v3_pred_3	0.4809	0.6195	0.2963	0.4673	0.5293	42	46	13	17	A	5	5	antiparallel	no overlap or overlap is less than three residues	none
REC114_ETM3	IRVK	aspsegltIRVKnvnrnasr	REC114_ETS3_unrelaxed_rank_001_model_4_multimer_v3_pred_2	0.5643	0.661	0.3794	0.5649	0.5913	42	46	8	12	A	5	5	antiparallel	overlaps by at least three residues	antiparallel
REC8_ETM1	LKLR	vadavtkdLKLRredeiivy	REC8_ETS1_unrelaxed_rank_001_model_4_multimer_v3_pred_0	0.4553	0.6367	0.242	0.4519	0.4957	42	46	8	12	A	5	5	antiparallel	overlaps by at least three residues	antiparallel
RED1_ETM1	LVIKR	qlqeflhlLVIKReviqnfel	RED1_ETS1_unrelaxed_rank_001_model_4_multimer_v3_pred_1	0.689	0.7599	0.3691	0.6564	0.5747	42	46	8	12	A	5	5	antiparallel	overlaps by at least three residues	antiparallel
RED1_ETM3	LKLR	sddiwhfiLKLRfsseinid	RED1_ETS3_unrelaxed_rank_001_model_5_multimer_v3_pred_1	0.6366	0.7145	0.3544	0.5983	0.6078	42	46	8	12	a	5	5	parallel	overlaps by at least three residues	parallel
RED1_ETM4	RIFKK	gsetlknlRIFKKkddensyf	RED1_ETS4_unrelaxed_rank_001_model_3_multimer_v3_pred_3	0.6742	0.741	0.3184	0.6279	0.5722	42	45	8	11	A	4	4	antiparallel	overlaps by at least three residues	antiparallel
RED1_ETM5	IKLR	knlknkiqIKLRqpfhecvr	RED1_ETS5_unrelaxed_rank_001_model_1_multimer_v3_pred_0	0.5642	0.6564	0.3627	0.5801	0.5646	42	46	6	10	A	5	5	antiparallel	no overlap or overlap is less than three residues	none
REF2_ETM1	IKLK	yldylnqlIKLKhekqhhst	REF2_ETS1_unrelaxed_rank_001_model_2_multimer_v3_pred_1	0.3511	0.6074	0.1392	0.2139	0.5408	none	none	none	none	none	none	none	none	none	none
REF2_ETM2	VKMK	ekekdkskVKMKtklkpspl	REF2_ETS2_unrelaxed_rank_001_model_4_multimer_v3_pred_0	0.5549	0.655	0.3269	0.5567	0.558	42	46	8	12	A	5	5	antiparallel	overlaps by at least three residues	antiparallel
REF2_ETM3	IKLK	iilfedmsIKLKpldlmflk	REF2_ETS3_unrelaxed_rank_001_model_1_multimer_v3_pred_0	0.4832	0.6167	0.2155	0.4602	0.5305	43	46	8	11	A	4	4	antiparallel	overlaps by at least three residues	antiparallel
REF2_ETM4	LLLRK	akafgknsLLLRKdrgglpyk	REF2_ETS4_unrelaxed_rank_001_model_4_multimer_v3_pred_1	0.5906	0.6879	0.3124	0.4737	0.543	42	46	8	12	A	5	5	antiparallel	overlaps by at least three residues	antiparallel
REG1_ETM1	IILKK	eisnswkyIILKKkkrdvdlv	REG1_ETS1_unrelaxed_rank_001_model_4_multimer_v3_pred_3	0.3936	0.5884	0.2498	0.4935	0.5123	42	46	7	11	A	5	5	antiparallel	overlaps by at least three residues	antiparallel
RET1_ETM1	LKVK	kwhllpafLKVKglvkqhld	RET1_ETS1_unrelaxed_rank_001_model_3_multimer_v3_pred_2	0.4382	0.5789	0.2174	0.3845	0.5032	42	46	8	12	A	5	5	antiparallel	overlaps by at least three residues	antiparallel
RET1_ETM2	KVLKK	ndfklsidKVLKKpnrameyd	RET1_ETS2_unrelaxed_rank_001_model_4_multimer_v3_pred_1	0.626	0.7116	0.3669	0.567	0.5761	42	46	4	8	A	5	5	antiparallel	no overlap or overlap is less than three residues	none
REV1_ETM1	IRFK	lsidinwgIRFKnitqvdlf	REV1_ETS1_unrelaxed_rank_001_model_3_multimer_v3_pred_0	0.4758	0.6006	0.1863	0.3749	0.5153	43	46	8	11	A	4	4	antiparallel	overlaps by at least three residues	antiparallel
REV1_ETM2	KLMRR	kttsqitlKLMRRckdapiep	REV1_ETS2_unrelaxed_rank_001_model_4_multimer_v3_pred_2	0.585	0.6899	0.2859	0.5632	0.5593	42	46	7	11	A	5	5	antiparallel	overlaps by at least three residues	antiparallel
REV1_ETM3	LKLR	dvgpdnnqLKLRlpfktivt	REV1_ETS3_unrelaxed_rank_001_model_1_multimer_v3_pred_3	0.6368	0.7097	0.3783	0.5748	0.5966	42	46	10	14	A	5	5	antiparallel	overlaps by at least three residues	antiparallel
REV3_ETM1	VKIR	aqvhktleVKIRasfkrkkd	REV3_ETS1_unrelaxed_rank_001_model_2_multimer_v3_pred_1	0.5911	0.6765	0.2753	0.5864	0.5825	42	46	10	14	a	5	5	parallel	overlaps by at least three residues	parallel
REV3_ETM2	FLIRI	gsqfkvesFLIRIcksesfil	REV3_ETS2_unrelaxed_rank_001_model_3_multimer_v3_pred_2	0.5747	0.6689	0.2313	0.5249	0.5597	42	46	10	14	A	5	5	antiparallel	overlaps by at least three residues	antiparallel
REV3_ETM3	VMIKK	ltdildvrVMIKKtmneigdd	REV3_ETS3_unrelaxed_rank_001_model_4_multimer_v3_pred_3	0.5944	0.6886	0.3594	0.6261	0.5684	42	46	8	12	A	5	5	antiparallel	overlaps by at least three residues	antiparallel
REV3_ETM4	IFLKF	vtqnnpkpIFLKFekvyhpsi	REV3_ETS4_unrelaxed_rank_001_model_3_multimer_v3_pred_3	0.5567	0.6559	0.2198	0.4894	0.5456	42	46	10	14	A	5	5	antiparallel	overlaps by at least three residues	antiparallel
REV3_ETM5	VVVKR	ektapagaVVVKRrinedhra	REV3_ETS5_unrelaxed_rank_001_model_1_multimer_v3_pred_0	0.6047	0.6895	0.2953	0.5518	0.5498	42	46	8	12	A	5	5	antiparallel	overlaps by at least three residues	antiparallel
REV3_ETM6	FLIKK	krstttlsFLIKKlkrqkeyq	REV3_ETS6_unrelaxed_rank_001_model_2_multimer_v3_pred_0	0.5779	0.775	0.3893	0.6253	0.6651	44	46	4	6	A	3	3	antiparallel	no overlap or overlap is less than three residues	none
REX3_ETM1	VKVK	daiatmdvVKVKigispsqn	REX3_ETS1_unrelaxed_rank_001_model_4_multimer_v3_pred_0	0.4616	0.6124	0.2858	0.4519	0.5177	42	46	8	12	A	5	5	antiparallel	overlaps by at least three residues	antiparallel
RFA1_ETM1	FRIR	siqmneydFRIRaredtynd	RFA1_ETS1_unrelaxed_rank_001_model_1_multimer_v3_pred_2	0.5322	0.6422	0.178	0.5489	0.5335	43	46	10	13	A	4	4	antiparallel	overlaps by at least three residues	antiparallel
RFC1_ETM1	LKIK	kklekikqLKIKaideegfk	RFC1_ETS1_unrelaxed_rank_001_model_2_multimer_v3_pred_0	0.1221	0.4322	0.1111	0.1878	0.3466	44	46	10	12	a	3	3	parallel	overlaps by at least three residues	parallel
RFC1_ETM2	LLVKK	niatkeaeLLVKKeeerskkl	RFC1_ETS2_unrelaxed_rank_001_model_1_multimer_v3_pred_3	0.097	0.4001	0.0974	0.105	0.3183	none	none	none	none	none	none	none	none	none	none
RFC1_ETM3	MKLK	vcgnkgsvMKLKnwlanwen	RFC1_ETS3_unrelaxed_rank_001_model_2_multimer_v3_pred_2	0.0823	0.3709	0.0651	0.0785	0.3144	none	none	none	none	none	none	none	none	none	none
RFC2_ETM1	FRFK	plasrcskFRFKaldasnai	RFC2_ETS1_unrelaxed_rank_001_model_1_multimer_v3_pred_3	0.5162	0.6269	0.2116	0.5771	0.5592	43	45	9	11	a	3	3	parallel	overlaps by at least three residues	parallel
RFC2_ETM2	LLVKI	nehiqllnLLVKIsql	RFC2_ETS2_unrelaxed_rank_001_model_2_multimer_v3_pred_3	0.6393	0.7051	0.3723	0.6379	0.6271	42	46	8	12	a	5	5	parallel	overlaps by at least three residues	parallel
RFC4_ETM1	LIVKK	kivdsphpLIVKKmllasnle	RFC4_ETS1_unrelaxed_rank_001_model_1_multimer_v3_pred_1	0.2942	0.4895	0.1756	0.2303	0.4357	42	45	9	12	A	4	4	antiparallel	overlaps by at least three residues	antiparallel
RFX1_ETM2	KLIKL	nnftklvkKLIKLlkfilnfl	RFX1_ETS2_unrelaxed_rank_001_model_1_multimer_v3_pred_0	0.4819	0.6731	0.1277	0.1864	0.6163	none	none	none	none	none	none	none	none	none	none
RGR1_ETM1	RIIKI	entgwscsRIIKIdkpirtqv	RGR1_ETS1_unrelaxed_rank_001_model_4_multimer_v3_pred_2	0.4553	0.5992	0.255	0.4202	0.512	42	46	10	14	A	5	5	antiparallel	overlaps by at least three residues	antiparallel
RGR1_ETM2	LFIRL	vslllqrdLFIRLphwplnwy	RGR1_ETS2_unrelaxed_rank_001_model_4_multimer_v3_pred_1	0.555	0.6633	0.2804	0.5065	0.5328	42	46	10	14	A	5	5	antiparallel	overlaps by at least three residues	antiparallel
RGR1_ETM3	MFLRI	lnsilessMFLRIdysnsqir	RGR1_ETS3_unrelaxed_rank_001_model_1_multimer_v3_pred_0	0.5522	0.6632	0.276	0.4737	0.5332	42	46	10	14	A	5	5	antiparallel	overlaps by at least three residues	antiparallel
RGS2_ETM1	KFLKR	pytiqkfyKFLKRahceenle	RGS2_ETS1_unrelaxed_rank_001_model_2_multimer_v3_pred_0	0.2019	0.4422	0.0928	0.1504	0.4138	none	none	none	none	none	none	none	none	none	none
RGT1_ETM1	LLVRV	lwfrnsleLLVRValkqkpgg	RGT1_ETS1_unrelaxed_rank_001_model_4_multimer_v3_pred_1	0.5193	0.648	0.3092	0.531	0.5381	42	46	10	14	A	5	5	antiparallel	overlaps by at least three residues	antiparallel
RGT1_ETM2	VLFKR	denishysVLFKRlyvllsvf	RGT1_ETS2_unrelaxed_rank_001_model_1_multimer_v3_pred_2	0.4773	0.609	0.2666	0.423	0.5152	43	46	8	11	A	4	4	antiparallel	overlaps by at least three residues	antiparallel
RGT1_ETM3	LRLK	kwcleqsqLRLKsvlqslkl	RGT1_ETS3_unrelaxed_rank_001_model_2_multimer_v3_pred_0	0.43	0.6522	0.261	0.4426	0.5894	none	none	none	none	none	none	none	none	none	none
RGT1_ETM4	LILRL	siilqvltLILRLnptnsidf	RGT1_ETS4_unrelaxed_rank_001_model_2_multimer_v3_pred_0	0.1039	0.4643	0.127	0.1415	0.3704	none	none	none	none	none	none	none	none	none	none
RGT1_ETM5	LVMKL	qdtkksqdLVMKLsnsmnevv	RGT1_ETS5_unrelaxed_rank_001_model_4_multimer_v3_pred_0	0.3811	0.5881	0.2136	0.3097	0.5152	none	none	none	none	none	none	none	none	none	none
RIF1_ETM1	FVIRL	sssekknpFVIRLyvqivrff	RIF1_ETS1_unrelaxed_rank_001_model_5_multimer_v3_pred_3	0.6729	0.751	0.4026	0.7642	0.6477	42	46	14	18	A	5	5	antiparallel	no overlap or overlap is less than three residues	none
RIF1_ETM2	VKLK	msviasegVKLKdisslppq	RIF1_ETS2_unrelaxed_rank_001_model_1_multimer_v3_pred_1	0.5257	0.6402	0.2658	0.6066	0.5487	42	46	2	6	a	5	5	parallel	no overlap or overlap is less than three residues	none
RIF1_ETM3	KIMKV	qiikreydKIMKVvfqaveva	RIF1_ETS3_unrelaxed_rank_001_model_1_multimer_v3_pred_3	0.4367	0.5995	0.2039	0.3936	0.5001	43	45	13	15	a	3	3	parallel	no overlap or overlap is less than three residues	none
RIF1_ETM4	LILKV	thlesfssLILKVtqnnkdtp	RIF1_ETS4_unrelaxed_rank_001_model_1_multimer_v3_pred_3	0.6445	0.7171	0.3041	0.547	0.6005	42	46	8	12	a	5	5	parallel	overlaps by at least three residues	parallel
RIF1_ETM5	LFLRK	sfvytfldLFLRKndsslvnf	RIF1_ETS5_unrelaxed_rank_001_model_2_multimer_v3_pred_2	0.0653	0.4551	0.1355	0.1561	0.3652	none	none	none	none	none	none	none	none	none	none
RIF1_ETM6	LLLKL	sipdlnsdLLLKLlprsrasy	RIF1_ETS6_unrelaxed_rank_001_model_5_multimer_v3_pred_3	0.5835	0.6823	0.2723	0.4547	0.5612	43	46	10	13	A	4	4	antiparallel	overlaps by at least three residues	antiparallel
RIF1_ETM7	VLFKI	fcgnmtseVLFKIspelllkl	RIF1_ETS7_unrelaxed_rank_001_model_1_multimer_v3_pred_1	0.5348	0.6463	0.37	0.5592	0.614	43	46	10	13	A	4	4	antiparallel	overlaps by at least three residues	antiparallel
RIF1_ETM8	LLLKL	vlfkispeLLLKLltykekpn	RIF1_ETS8_unrelaxed_rank_001_model_2_multimer_v3_pred_3	0.4451	0.6131	0.2973	0.4966	0.6043	43	46	2	5	A	4	4	antiparallel	no overlap or overlap is less than three residues	none
RIF1_ETM9	FMMRL	nlrielldFMMRLeyysnrdn	RIF1_ETS9_unrelaxed_rank_001_model_5_multimer_v3_pred_3	0.3551	0.6344	0.2658	0.4686	0.5777	44	46	3	5	A	3	3	antiparallel	no overlap or overlap is less than three residues	none
RIF2_ETM1	MVMRK	nhtsdlmmMVMRKinndesid	RIF2_ETS1_unrelaxed_rank_001_model_4_multimer_v3_pred_3	0.1371	0.4777	0.1445	0.1633	0.3882	none	none	none	none	none	none	none	none	none	none
RIF2_ETM2	KMIKF	aqeqeylkKMIKFtfdsgskl	RIF2_ETS2_unrelaxed_rank_001_model_1_multimer_v3_pred_0	0.5691	0.6656	0.2423	0.4633	0.5155	44	46	12	14	a	3	3	parallel	no overlap or overlap is less than three residues	none
RIM15_ETM1	FKIK	ddtsctitFKIKaadyegsa	RIM15_ETS1_unrelaxed_rank_001_model_1_multimer_v3_pred_1	0.5646	0.664	0.2686	0.4752	0.5676	42	46	6	10	A	5	5	antiparallel	no overlap or overlap is less than three residues	none
RIM15_ETM2	LKIK	ldnamtysLKIKnevnnyvv	RIM15_ETS2_unrelaxed_rank_001_model_3_multimer_v3_pred_3	0.4072	0.5871	0.1908	0.4215	0.5159	42	46	6	10	a	5	5	parallel	no overlap or overlap is less than three residues	none
RIM15_ETM3	KVLRK	ltgdyfaiKVLRKsdmiaknq	RIM15_ETS3_unrelaxed_rank_001_model_3_multimer_v3_pred_2	0.4343	0.5714	0.2303	0.3792	0.5152	42	46	7	11	A	5	5	antiparallel	overlaps by at least three residues	antiparallel
RIM20_ETM1	LRLK	eeaftdnqLRLKhgtlnwtl	RIM20_ETS1_unrelaxed_rank_001_model_1_multimer_v3_pred_2	0.536	0.642	0.2123	0.3947	0.5052	42	46	15	19	a	5	5	parallel	no overlap or overlap is less than three residues	none
RIM20_ETM2	KMVRI	grsgiepkKMVRIdprelyie	RIM20_ETS2_unrelaxed_rank_001_model_4_multimer_v3_pred_3	0.438	0.6291	0.2248	0.5322	0.4983	42	45	10	13	a	4	4	parallel	overlaps by at least three residues	parallel
RIO1_ETM1	FRFR	reryvdgeFRFRnsrsqhnp	RIO1_ETS1_unrelaxed_rank_001_model_1_multimer_v3_pred_3	0.4428	0.5752	0.1228	0.3098	0.4877	42	46	8	12	a	5	5	parallel	overlaps by at least three residues	parallel
RIO1_ETM2	KMIKI	srsqhnprKMIKIwaekefrn	RIO1_ETS2_unrelaxed_rank_001_model_3_multimer_v3_pred_3	0.5955	0.6835	0.2547	0.5226	0.5525	42	46	10	14	a	5	5	parallel	overlaps by at least three residues	parallel
RIO1_ETM3	KLVKK	kvkkhikkKLVKKtkskk	RIO1_ETS3_unrelaxed_rank_001_model_4_multimer_v3_pred_1	0.4607	0.6107	0.3181	0.5491	0.5417	42	46	7	11	A	5	5	antiparallel	overlaps by at least three residues	antiparallel
RIO2_ETM1	RVMKI	vsdkngnpRVMKIhrlgrtsf	RIO2_ETS1_unrelaxed_rank_001_model_5_multimer_v3_pred_0	0.3416	0.5141	0.1547	0.2863	0.4696	42	45	11	14	A	4	4	antiparallel	overlaps by at least three residues	antiparallel
RIO2_ETM2	RFFKK	qrdvdcirRFFKKklkyepkp	RIO2_ETS2_unrelaxed_rank_001_model_4_multimer_v3_pred_2	0.0726	0.454	0.1089	0.0868	0.3627	none	none	none	none	none	none	none	none	none	none
RIX1_ETM1	KILKL	selsflvtKILKLirsgndfd	RIX1_ETS1_unrelaxed_rank_001_model_2_multimer_v3_pred_2	0.2266	0.5247	0.1225	0.1515	0.4519	none	none	none	none	none	none	none	none	none	none
RIX1_ETM2	RILKR	elvlpvlqRILKRntttfkpf	RIX1_ETS2_unrelaxed_rank_001_model_2_multimer_v3_pred_1	0.3104	0.5308	0.2212	0.2998	0.468	45	46	3	4	A	2	2	less than three paired residues	no overlap or overlap is less than three residues	none
RIX1_ETM3	LRLK	lkysitqsLRLKerfgyipe	RIX1_ETS3_unrelaxed_rank_001_model_1_multimer_v3_pred_3	0.5262	0.6417	0.2331	0.5611	0.5449	42	46	2	6	a	5	5	parallel	no overlap or overlap is less than three residues	none
RIX1_ETM4	LIVKK	ttvdngeeLIVKKavsqtkee	RIX1_ETS4_unrelaxed_rank_001_model_1_multimer_v3_pred_1	0.5929	0.6854	0.3329	0.5228	0.555	42	46	8	12	A	5	5	antiparallel	overlaps by at least three residues	antiparallel
RIX7_ETM1	VKVK	mVKVKskknslts	RIX7_ETS1_unrelaxed_rank_001_model_4_multimer_v3_pred_3	0.5196	0.629	0.2478	0.5265	0.5869	42	45	2	5	A	4	4	antiparallel	overlaps by at least three residues	antiparallel
RKI1_ETM1	VRVK	ieivpssyVRVKndlleqlh	RKI1_ETS1_unrelaxed_rank_001_model_1_multimer_v3_pred_3	0.5044	0.6208	0.3239	0.4946	0.5427	42	46	8	12	A	5	5	antiparallel	overlaps by at least three residues	antiparallel
RKM1_ETM1	KILKI	ltyealyeKILKItelqrpti	RKM1_ETS1_unrelaxed_rank_001_model_1_multimer_v3_pred_0	0.0543	0.3003	0.0702	0.0511	0.2702	none	none	none	none	none	none	none	none	none	none
RKM1_ETM2	LKVK	dnifdsvaLKVKlpldvvst	RKM1_ETS2_unrelaxed_rank_001_model_1_multimer_v3_pred_0	0.6175	0.6998	0.3295	0.5653	0.5816	42	46	8	12	A	5	5	antiparallel	overlaps by at least three residues	antiparallel
RKM1_ETM3	ILVRK	tsstteetILVRK	RKM1_ETS3_unrelaxed_rank_001_model_4_multimer_v3_pred_3	0.5799	0.6661	0.2932	0.6253	0.603	42	46	8	12	A	5	5	antiparallel	overlaps by at least three residues	antiparallel
RKM3_ETM1	RILKF	vtfkddvhRILKFvancngrf	RKM3_ETS1_unrelaxed_rank_001_model_3_multimer_v3_pred_2	0.4143	0.5836	0.1848	0.3069	0.4731	42	46	10	14	a	5	5	parallel	overlaps by at least three residues	parallel
RKM3_ETM2	IRIR	hwypflrtIRIRddeghlnl	RKM3_ETS2_unrelaxed_rank_001_model_5_multimer_v3_pred_2	0.4368	0.5922	0.235	0.4087	0.5068	42	46	8	12	A	5	5	antiparallel	overlaps by at least three residues	antiparallel
RKM3_ETM3	KILKK	vhlgpdfmKILKKeekyqekv	RKM3_ETS3_unrelaxed_rank_001_model_1_multimer_v3_pred_3	0.5623	0.657	0.3268	0.5853	0.6129	45	46	2	3	A	2	2	less than three paired residues	no overlap or overlap is less than three residues	none
RKM4_ETM1	RIVKK	kamerqveRIVKKclqliega	RKM4_ETS1_unrelaxed_rank_001_model_2_multimer_v3_pred_2	0.0249	0.2846	0.0542	0.032	0.2145	none	none	none	none	none	none	none	none	none	none
RKR1_ETM1	KVIRL	akliisdyKVIRLqshqitim	RKR1_ETS1_unrelaxed_rank_001_model_4_multimer_v3_pred_1	0.4671	0.615	0.2265	0.2364	0.4753	42	46	10	14	a	5	5	parallel	overlaps by at least three residues	parallel
RKR1_ETM2	LLIKL	rviasavlLLIKLfvhnkdvs	RKR1_ETS2_unrelaxed_rank_001_model_2_multimer_v3_pred_1	0.2776	0.5643	0.1675	0.2417	0.5018	none	none	none	none	none	none	none	none	none	none
RKR1_ETM3	KVLKF	sydksskeKVLKFlsvsrtsp	RKR1_ETS3_unrelaxed_rank_001_model_1_multimer_v3_pred_0	0.6429	0.72	0.3317	0.6129	0.5784	42	45	10	13	a	4	4	parallel	overlaps by at least three residues	parallel
RKR1_ETM4	KFFKM	imaqysnsKFFKMntdaitsl	RKR1_ETS4_unrelaxed_rank_001_model_1_multimer_v3_pred_3	0.4191	0.5826	0.2093	0.2845	0.4834	42	46	10	14	a	5	5	parallel	overlaps by at least three residues	parallel
RKR1_ETM5	KLFKL	evsedtneKLFKLslqlakgn	RKR1_ETS5_unrelaxed_rank_001_model_5_multimer_v3_pred_0	0.6428	0.7219	0.3492	0.5319	0.5907	42	46	12	16	A	5	5	antiparallel	no overlap or overlap is less than three residues	none
RKR1_ETM6	KLMRF	lllldfftKLMRFegvrdmgi	RKR1_ETS6_unrelaxed_rank_001_model_2_multimer_v3_pred_1	0.2057	0.4548	0.1172	0.1838	0.4341	none	none	none	none	none	none	none	none	none	none
RLF2_ETM1	IRLK	erlkkeeeIRLKeeakeraq	RLF2_ETS1_unrelaxed_rank_001_model_1_multimer_v3_pred_1	0.0274	0.3444	0.0213	0.0825	0.2404	none	none	none	none	none	none	none	none	none	none
RLI1_ETM1	LKLR	pvqkvgelLKLRmekspedv	RLI1_ETS1_unrelaxed_rank_001_model_4_multimer_v3_pred_2	0.5582	0.682	0.3415	0.5342	0.5167	42	46	8	12	A	5	5	antiparallel	overlaps by at least three residues	antiparallel
RLI1_ETM2	LRFR	dghipaenLRFRtealqfri	RLI1_ETS2_unrelaxed_rank_001_model_3_multimer_v3_pred_3	0.5485	0.6483	0.2109	0.3563	0.5136	44	46	17	19	a	3	3	parallel	no overlap or overlap is less than three residues	none
RLI1_ETM3	LFFKK	kfpgtvrqLFFKKirgqflnp	RLI1_ETS3_unrelaxed_rank_001_model_2_multimer_v3_pred_3	0.0657	0.4136	0.0577	0.0968	0.32	none	none	none	none	none	none	none	none	none	none
RLI1_ETM4	KVIRR	seqriicsKVIRRfilhnkkt	RLI1_ETS4_unrelaxed_rank_001_model_2_multimer_v3_pred_0	0.4056	0.6181	0.2023	0.4075	0.5555	45	46	6	7	A	2	2	less than three paired residues	no overlap or overlap is less than three residues	none
RLM1_ETM1	LRVR	rklsarpvLRVRipnnnfss	RLM1_ETS1_unrelaxed_rank_001_model_2_multimer_v3_pred_1	0.5919	0.6833	0.3892	0.5273	0.5953	42	46	8	12	A	5	5	antiparallel	overlaps by at least three residues	antiparallel
RLM1_ETM2	MVIKL	lqkgnngrMVIKLpnanapng	RLM1_ETS2_unrelaxed_rank_001_model_1_multimer_v3_pred_3	0.6129	0.6931	0.3624	0.519	0.5729	42	46	8	12	A	5	5	antiparallel	overlaps by at least three residues	antiparallel
RLP24_ETM1	LRIR	lvesnpelLRIReveiarkl	RLP24_ETS1_unrelaxed_rank_001_model_2_multimer_v3_pred_2	0.4558	0.5875	0.2862	0.3848	0.5038	42	46	8	12	A	5	5	antiparallel	overlaps by at least three residues	antiparallel
RLP7_ETM1	ILLRK	qtlnsnpeILLRKrrnadrtr	RLP7_ETS1_unrelaxed_rank_001_model_2_multimer_v3_pred_0	0.364	0.5273	0.2022	0.3147	0.4858	42	46	8	12	A	5	5	antiparallel	overlaps by at least three residues	antiparallel
RLP7_ETM2	FILKI	qhiasgkdFILKItekangae	RLP7_ETS2_unrelaxed_rank_001_model_1_multimer_v3_pred_3	0.6448	0.7178	0.3112	0.6063	0.5644	42	46	10	14	A	5	5	antiparallel	overlaps by at least three residues	antiparallel
RLP7_ETM3	FIVRV	ydgkpallFIVRVrgplavni	RLP7_ETS3_unrelaxed_rank_001_model_4_multimer_v3_pred_3	0.3999	0.5772	0.2975	0.4543	0.4907	42	46	8	12	A	5	5	antiparallel	overlaps by at least three residues	antiparallel
RLP7_ETM5	VFVKL	rlvetntgVFVKLtknvypll	RLP7_ETS5_unrelaxed_rank_001_model_5_multimer_v3_pred_3	0.4853	0.6089	0.2652	0.525	0.5165	42	46	8	12	A	5	5	antiparallel	overlaps by at least three residues	antiparallel
RMT2_ETM1	LLLRK	veagvsaeLLLRKlnggdvef	RMT2_ETS1_unrelaxed_rank_001_model_3_multimer_v3_pred_0	0.4667	0.6241	0.253	0.2408	0.5044	42	46	8	12	A	5	5	antiparallel	overlaps by at least three residues	antiparallel
RNA1_ETM1	KVVKL	lkshseglKVVKLyqngirpk	RNA1_ETS1_unrelaxed_rank_001_model_4_multimer_v3_pred_0	0.4829	0.6137	0.2089	0.4425	0.5167	42	46	10	14	a	5	5	parallel	overlaps by at least three residues	parallel
RNA14_ETM1	LRLR	sdnihgdeLRLRerikdnpt	RNA14_ETS1_unrelaxed_rank_001_model_5_multimer_v3_pred_3	0.5252	0.6493	0.2778	0.4635	0.5131	42	46	8	12	A	5	5	antiparallel	overlaps by at least three residues	antiparallel
RNH1_ETM1	RFVKV	dlivplvqRFVKVkkyyelnk	RNH1_ETS1_unrelaxed_rank_001_model_4_multimer_v3_pred_3	0.2633	0.4759	0.2	0.3342	0.4348	42	46	10	14	a	5	5	parallel	overlaps by at least three residues	parallel
RNH70_ETM1	KVMKL	ghslqndlKVMKLkhplvvdt	RNH70_ETS1_unrelaxed_rank_001_model_4_multimer_v3_pred_3	0.2405	0.4346	0.1456	0.2273	0.4182	42	45	11	14	A	4	4	antiparallel	overlaps by at least three residues	antiparallel
RNP1_ETM1	LLVKI	rkasngrvLLVKIasakkneq	RNP1_ETS1_unrelaxed_rank_001_model_4_multimer_v3_pred_2	0.4613	0.6097	0.2649	0.4715	0.521	42	46	10	14	A	5	5	antiparallel	overlaps by at least three residues	antiparallel
RNR1_ETM1	LIMRV	qvaerpqhLIMRValgihgrd	RNR1_ETS1_unrelaxed_rank_001_model_4_multimer_v3_pred_1	0.5224	0.6335	0.217	0.3365	0.5409	42	46	12	16	A	5	5	antiparallel	no overlap or overlap is less than three residues	none
RNR1_ETM2	LFMKR	fpalwipdLFMKRveengtwt	RNR1_ETS2_unrelaxed_rank_001_model_4_multimer_v3_pred_1	0.4539	0.5885	0.2057	0.3758	0.5141	42	46	3	7	A	5	5	antiparallel	no overlap or overlap is less than three residues	none
RNR1_ETM3	MLLRL	vqgladtfMLLRLpfdseear	RNR1_ETS3_unrelaxed_rank_001_model_5_multimer_v3_pred_2	0.4523	0.5916	0.2617	0.444	0.5226	42	46	8	12	A	5	5	antiparallel	overlaps by at least three residues	antiparallel
ROG1_ETM1	LKVR	dlnlnslwLKVRnmnplsyr	ROG1_ETS1_unrelaxed_rank_001_model_5_multimer_v3_pred_0	0.6088	0.6972	0.3746	0.5277	0.5631	42	46	8	12	A	5	5	antiparallel	overlaps by at least three residues	antiparallel
ROG1_ETM2	IIVRR	lkpdahnnIIVRRkfanaygw	ROG1_ETS2_unrelaxed_rank_001_model_1_multimer_v3_pred_3	0.5032	0.6195	0.2704	0.4183	0.5103	42	46	8	12	A	5	5	antiparallel	overlaps by at least three residues	antiparallel
ROM2_ETM1	IVLRF	pvvrgigdIVLRFipffepfv	ROM2_ETS1_unrelaxed_rank_001_model_3_multimer_v3_pred_3	0.273	0.4704	0.1433	0.2859	0.4177	42	46	8	12	A	5	5	antiparallel	overlaps by at least three residues	antiparallel
ROX1_ETM1	VLMKR	qqpfnnniVLMKRahslspss	ROX1_ETS1_unrelaxed_rank_001_model_4_multimer_v3_pred_0	0.5714	0.671	0.3386	0.5342	0.5424	42	46	7	11	A	5	5	antiparallel	overlaps by at least three residues	antiparallel
ROX3_ETM1	VKLR	tnldgtkaVKLRksyknqia	ROX3_ETS1_unrelaxed_rank_001_model_2_multimer_v3_pred_3	0.4806	0.5978	0.2742	0.4108	0.5267	42	45	9	12	A	4	4	antiparallel	overlaps by at least three residues	antiparallel
ROY1_ETM1	LRFK	feyfdslnLRFKnlrrlkln	ROY1_ETS1_unrelaxed_rank_001_model_4_multimer_v3_pred_1	0.4527	0.6062	0.2721	0.4173	0.5099	42	46	8	12	A	5	5	antiparallel	overlaps by at least three residues	antiparallel
RPA135_ETM2	LKLK	tsyrgkllLKLKwsvnngee	RPA135_ETS2_unrelaxed_rank_001_model_4_multimer_v3_pred_2	0.5913	0.6867	0.3362	0.516	0.5533	42	46	8	12	A	5	5	antiparallel	overlaps by at least three residues	antiparallel
RPA135_ETM3	KLIRM	yfivngieKLIRMlivqrrnh	RPA135_ETS3_unrelaxed_rank_001_model_2_multimer_v3_pred_1	0.3316	0.5226	0.1308	0.2806	0.4836	42	45	10	13	a	4	4	parallel	overlaps by at least three residues	parallel
RPA135_ETM4	FMIRK	qdkfrmllFMIRKlyslvage	RPA135_ETS4_unrelaxed_rank_001_model_2_multimer_v3_pred_2	0.101	0.421	0.0846	0.1142	0.3307	none	none	none	none	none	none	none	none	none	none
RPA135_ETM5	VLMRV	kdkrymsrVLMRVnenigskm	RPA135_ETS5_unrelaxed_rank_001_model_3_multimer_v3_pred_3	0.6132	0.7058	0.3959	0.698	0.6126	42	46	6	10	A	5	5	antiparallel	no overlap or overlap is less than three residues	none
RPA135_ETM6	IRLR	dselsamgIRLRynvepk	RPA135_ETS6_unrelaxed_rank_001_model_5_multimer_v3_pred_0	0.6573	0.7272	0.3838	0.6776	0.614	42	46	10	14	A	5	5	antiparallel	overlaps by at least three residues	antiparallel
RPA190_ETM1	FRLK	asclfchhFRLKsvevhrya	RPA190_ETS1_unrelaxed_rank_001_model_4_multimer_v3_pred_1	0.5045	0.6245	0.3478	0.483	0.5585	42	46	8	12	A	5	5	antiparallel	overlaps by at least three residues	antiparallel
RPA43_ETM1	RFIKK	anenretaRFIKKhkkqvtnp	RPA43_ETS1_unrelaxed_rank_001_model_1_multimer_v3_pred_0	0.5161	0.6388	0.3952	0.5677	0.5529	42	46	7	11	A	5	5	antiparallel	overlaps by at least three residues	antiparallel
RPA43_ETM2	KLIKI	lskedtseKLIKItpdtpfgf	RPA43_ETS2_unrelaxed_rank_001_model_4_multimer_v3_pred_1	0.2404	0.4586	0.1451	0.2594	0.4083	43	46	10	13	A	4	4	antiparallel	overlaps by at least three residues	antiparallel
RPB11_ETM1	FKLR	vehpffarFKLRiqttegyd	RPB11_ETS1_unrelaxed_rank_001_model_1_multimer_v3_pred_1	0.459	0.594	0.2146	0.4489	0.53	42	46	10	14	A	5	5	antiparallel	overlaps by at least three residues	antiparallel
RPB2_ETM1	LKVR	deslghkeLKVRkghiaklm	RPB2_ETS1_unrelaxed_rank_001_model_1_multimer_v3_pred_1	0.3071	0.5121	0.1751	0.2407	0.436	42	46	8	12	A	5	5	antiparallel	overlaps by at least three residues	antiparallel
RPB2_ETM2	LKFR	gttrameyLKFRelpagqna	RPB2_ETS2_unrelaxed_rank_001_model_5_multimer_v3_pred_1	0.3058	0.488	0.1553	0.2428	0.438	43	45	9	11	a	3	3	parallel	overlaps by at least three residues	parallel
RPB2_ETM3	LRMK	ekpqrtntLRMKhgtydkld	RPB2_ETS3_unrelaxed_rank_001_model_1_multimer_v3_pred_3	0.5429	0.6524	0.2617	0.4148	0.5373	42	46	8	12	A	5	5	antiparallel	overlaps by at least three residues	antiparallel
RPB2_ETM5	VKVR	tnqdglkfVKVRvrttkipq	RPB2_ETS5_unrelaxed_rank_001_model_4_multimer_v3_pred_3	0.4456	0.5841	0.2208	0.4498	0.5436	43	46	9	12	a	4	4	parallel	overlaps by at least three residues	parallel
RPB3_ETM1	VKIR	mseegpqVKIReaskdnvd	RPB3_ETS1_unrelaxed_rank_001_model_1_multimer_v3_pred_2	0.435	0.5803	0.2098	0.5128	0.5105	42	45	7	10	a	4	4	parallel	overlaps by at least three residues	parallel
RPB5_ETM1	KIIRK	glkrgevvKIIRKsetsgrya	RPB5_ETS1_unrelaxed_rank_001_model_4_multimer_v3_pred_1	0.5467	0.6486	0.3046	0.5537	0.5593	42	46	7	11	A	5	5	antiparallel	overlaps by at least three residues	antiparallel
RPB7_ETM1	IRVK	dvitiksrIRVKiegcisqv	RPB7_ETS1_unrelaxed_rank_001_model_4_multimer_v3_pred_2	0.586	0.676	0.3439	0.6307	0.5844	42	46	10	14	A	5	5	antiparallel	overlaps by at least three residues	antiparallel
RPB8_ETM1	LLMRL	avyysfggLLMRLegnyrnln	RPB8_ETS1_unrelaxed_rank_001_model_3_multimer_v3_pred_0	0.2558	0.4554	0.136	0.2869	0.457	42	46	10	14	A	5	5	antiparallel	overlaps by at least three residues	antiparallel
RPB8_ETM2	LLIRR	nlkqenayLLIRR	RPB8_ETS2_unrelaxed_rank_001_model_3_multimer_v3_pred_0	0.7035	0.7467	0.3848	0.7132	0.6467	42	46	8	12	A	5	5	antiparallel	overlaps by at least three residues	antiparallel
RPC25_ETM1	IRFR	lyfdvnekIRFRierevfvd	RPC25_ETS1_unrelaxed_rank_001_model_3_multimer_v3_pred_2	0.5484	0.6443	0.1575	0.3744	0.5314	43	46	9	12	a	4	4	parallel	overlaps by at least three residues	parallel
RPC53_ETM1	LKFK	gggsakpsLKFKpkavarks	RPC53_ETS1_unrelaxed_rank_001_model_5_multimer_v3_pred_0	0.5149	0.632	0.2178	0.4068	0.5282	45	46	10	11	A	2	2	less than three paired residues	no overlap or overlap is less than three residues	none
RPC53_ETM2	VRVR	eqlfpvrpVRVRhedvetvk	RPC53_ETS2_unrelaxed_rank_001_model_1_multimer_v3_pred_1	0.429	0.5765	0.2529	0.5147	0.5372	42	45	7	10	A	4	4	antiparallel	no overlap or overlap is less than three residues	none
RPC82_ETM1	LLFKK	nlewnmanLLFKKeklkqens	RPC82_ETS1_unrelaxed_rank_001_model_5_multimer_v3_pred_0	0.3077	0.6	0.231	0.3615	0.5437	44	46	3	5	A	3	3	antiparallel	no overlap or overlap is less than three residues	none
RPF1_ETM1	IFFRR	tlhnqrdyIFFRRhryvfkdn	RPF1_ETS1_unrelaxed_rank_001_model_4_multimer_v3_pred_2	0.4528	0.5927	0.2017	0.4257	0.5138	42	46	8	12	A	5	5	antiparallel	overlaps by at least three residues	antiparallel
RPF1_ETM2	LKLK	qelgpqftLKLKrlqrgike	RPF1_ETS2_unrelaxed_rank_001_model_4_multimer_v3_pred_1	0.5635	0.6672	0.2957	0.5861	0.5514	42	46	8	12	A	5	5	antiparallel	overlaps by at least three residues	antiparallel
RPF2_ETM1	VLFRV	qdgeplpnVLFRVyklksyks	RPF2_ETS1_unrelaxed_rank_001_model_2_multimer_v3_pred_1	0.5453	0.6522	0.328	0.5516	0.5658	42	46	10	14	A	5	5	antiparallel	overlaps by at least three residues	antiparallel
RPH1_ETM1	IKIK	ysaetlqkIKIKspiqqhis	RPH1_ETS1_unrelaxed_rank_001_model_1_multimer_v3_pred_3	0.5374	0.6486	0.2391	0.5698	0.5681	43	45	9	11	a	3	3	parallel	overlaps by at least three residues	parallel
RPH1_ETM2	LKLK	gsvskstkLKLKnfessfni	RPH1_ETS2_unrelaxed_rank_001_model_1_multimer_v3_pred_1	0.555	0.657	0.2602	0.4075	0.5598	42	46	8	12	A	5	5	antiparallel	overlaps by at least three residues	antiparallel
RPH1_ETM3	LKLK	eptledptLKLKrissfqeq	RPH1_ETS3_unrelaxed_rank_001_model_4_multimer_v3_pred_3	0.4666	0.6192	0.3214	0.4878	0.5046	42	46	8	12	A	5	5	antiparallel	overlaps by at least three residues	antiparallel
RPH1_ETM4	KLLKR	sfqeqplnKLLKRetsqtaml	RPH1_ETS4_unrelaxed_rank_001_model_4_multimer_v3_pred_3	0.3757	0.5606	0.2955	0.4781	0.4689	42	46	8	12	A	5	5	antiparallel	overlaps by at least three residues	antiparallel
RPH1_ETM5	RILKK	rpnhktanRILKKespvetsk	RPH1_ETS5_unrelaxed_rank_001_model_1_multimer_v3_pred_1	0.4277	0.5676	0.2234	0.4325	0.5062	42	46	7	11	A	5	5	antiparallel	overlaps by at least three residues	antiparallel
RPM2_ETM1	VKFR	ndpkqksvVKFRnfskdvld	RPM2_ETS1_unrelaxed_rank_001_model_1_multimer_v3_pred_3	0.5337	0.64	0.3346	0.5416	0.5571	42	46	8	12	A	5	5	antiparallel	overlaps by at least three residues	antiparallel
RPM2_ETM2	VIMKI	slqlkdneVIMKIleesivkn	RPM2_ETS2_unrelaxed_rank_001_model_1_multimer_v3_pred_3	0.0813	0.3574	0.0563	0.0564	0.2578	none	none	none	none	none	none	none	none	none	none
RPM2_ETM3	VLLKF	ilqngnneVLLKFrdqiehqf	RPM2_ETS3_unrelaxed_rank_001_model_1_multimer_v3_pred_3	0.5685	0.6677	0.2422	0.393	0.5349	42	46	8	12	a	5	5	parallel	overlaps by at least three residues	parallel
RPM2_ETM5	LIIKR	fdydtykeLIIKRainkqiid	RPM2_ETS5_unrelaxed_rank_001_model_4_multimer_v3_pred_2	0.2102	0.4754	0.0751	0.1816	0.4373	none	none	none	none	none	none	none	none	none	none
RPN1_ETM1	VILKK	ytshiegvVILKKnpdyreee	RPN1_ETS1_unrelaxed_rank_001_model_5_multimer_v3_pred_1	0.3306	0.5082	0.1801	0.4443	0.474	42	46	8	12	A	5	5	antiparallel	overlaps by at least three residues	antiparallel
RPN13_ETM1	IKFR	msmsstvIKFRagvceyne	RPN13_ETS1_unrelaxed_rank_001_model_4_multimer_v3_pred_0	0.5167	0.6259	0.3349	0.4865	0.5606	43	46	7	10	A	4	4	antiparallel	overlaps by at least three residues	antiparallel
RPN14_ETM1	KMLKR	ntiirdgsKMLKRadytavdt	RPN14_ETS1_unrelaxed_rank_001_model_4_multimer_v3_pred_0	0.3737	0.5422	0.1947	0.2868	0.4663	42	46	8	12	A	5	5	antiparallel	overlaps by at least three residues	antiparallel
RPN5_ETM1	KILKK	sqatvlsrKILKKtfknpkye	RPN5_ETS1_unrelaxed_rank_001_model_1_multimer_v3_pred_3	0.4484	0.5973	0.1948	0.3599	0.4675	42	45	9	12	a	4	4	parallel	overlaps by at least three residues	parallel
RPN5_ETM2	LLVKI	slkleyynLLVKIslhkreyl	RPN5_ETS2_unrelaxed_rank_001_model_2_multimer_v3_pred_0	0.0519	0.3887	0.0491	0.067	0.2787	none	none	none	none	none	none	none	none	none	none
RPN9_ETM1	LRLR	fddakstpLRLRlydnfvsk	RPN9_ETS1_unrelaxed_rank_001_model_5_multimer_v3_pred_1	0.6239	0.7036	0.3531	0.5541	0.5762	42	46	10	14	a	5	5	parallel	overlaps by at least three residues	parallel
RPN9_ETM2	FKFK	fystnsqyFKFKndfnsfyy	RPN9_ETS2_unrelaxed_rank_001_model_4_multimer_v3_pred_2	0.2464	0.463	0.1921	0.2982	0.4265	42	46	8	12	A	5	5	antiparallel	overlaps by at least three residues	antiparallel
RPO26_ETM1	LVIRR	elaekkipLVIRRylpdgsfe	RPO26_ETS1_unrelaxed_rank_001_model_4_multimer_v3_pred_3	0.6154	0.7015	0.3135	0.6778	0.5712	42	46	8	12	A	5	5	antiparallel	overlaps by at least three residues	antiparallel
RPP1_ETM1	KVVKR	giddvqtiKVVKRsmdaeqlg	RPP1_ETS1_unrelaxed_rank_001_model_4_multimer_v3_pred_1	0.4578	0.6223	0.3022	0.4836	0.5113	42	46	7	11	A	5	5	antiparallel	overlaps by at least three residues	antiparallel
RPT2_ETM1	KLLRM	ypstrcklKLLRMerikdhll	RPT2_ETS1_unrelaxed_rank_001_model_4_multimer_v3_pred_1	0.4584	0.6017	0.2369	0.3854	0.4967	42	46	7	11	A	5	5	antiparallel	overlaps by at least three residues	antiparallel
RPT3_ETM1	FKLK	snvnsdiyFKLKklekeyel	RPT3_ETS1_unrelaxed_rank_001_model_2_multimer_v3_pred_1	0.0523	0.4196	0.133	0.1214	0.3259	45	46	4	5	A	2	2	less than three paired residues	no overlap or overlap is less than three residues	none
RPT6_ETM1	LKIR	eqkiqeteLKIRsktenvrr	RPT6_ETS1_unrelaxed_rank_001_model_1_multimer_v3_pred_2	0.6039	0.6918	0.2795	0.5706	0.5621	42	46	8	12	A	5	5	antiparallel	overlaps by at least three residues	antiparallel
RPT6_ETM2	VLVKV	ikivsdkkVLVKVqpegkyiv	RPT6_ETS2_unrelaxed_rank_001_model_4_multimer_v3_pred_0	0.4809	0.6062	0.1636	0.3071	0.5257	44	46	10	12	a	3	3	parallel	overlaps by at least three residues	parallel
RPT6_ETM3	KFIRV	avahhtdcKFIRVsgaelvqk	RPT6_ETS3_unrelaxed_rank_001_model_3_multimer_v3_pred_0	0.2745	0.4564	0.1084	0.2145	0.4066	42	45	11	14	A	4	4	antiparallel	overlaps by at least three residues	antiparallel
RRD2_ETM1	LVLKV	nlsndstnLVLKVfieylkim	RRD2_ETS1_unrelaxed_rank_001_model_2_multimer_v3_pred_1	0.0593	0.443	0.1365	0.1769	0.3427	44	46	8	10	A	3	3	antiparallel	no overlap or overlap is less than three residues	none
RRD2_ETM2	KIMRI	lkvfieylKIMRIletkywle	RRD2_ETS2_unrelaxed_rank_001_model_5_multimer_v3_pred_3	0.511	0.6241	0.2705	0.4521	0.4963	43	46	2	5	A	4	4	antiparallel	no overlap or overlap is less than three residues	none
RRG9_ETM1	KIIKL	enrgwsskKIIKLvnksslsn	RRG9_ETS1_unrelaxed_rank_001_model_1_multimer_v3_pred_0	0.6385	0.713	0.2605	0.4793	0.5766	42	46	10	14	a	5	5	parallel	overlaps by at least three residues	parallel
RRG9_ETM2	RLLKF	sqeqmealRLLKFnfpeltas	RRG9_ETS2_unrelaxed_rank_001_model_2_multimer_v3_pred_2	0.1268	0.3912	0.0612	0.0717	0.3089	none	none	none	none	none	none	none	none	none	none
RRI1_ETM1	MRFK	tesialssMRFKpsqepefh	RRI1_ETS1_unrelaxed_rank_001_model_1_multimer_v3_pred_1	0.5792	0.6681	0.3195	0.5595	0.6127	43	45	9	11	a	3	3	parallel	overlaps by at least three residues	parallel
RRI1_ETM2	KILRM	dplksledKILRMgafrties	RRI1_ETS2_unrelaxed_rank_001_model_4_multimer_v3_pred_1	0.5583	0.6579	0.1712	0.5095	0.5355	45	46	16	17	a	2	2	less than three paired residues	no overlap or overlap is less than three residues	none
RRI2_ETM1	LFLKI	erykeardLFLKIyykeefss	RRI2_ETS1_unrelaxed_rank_001_model_4_multimer_v3_pred_1	0.6141	0.7037	0.3684	0.7038	0.6076	42	46	10	14	a	5	5	parallel	overlaps by at least three residues	parallel
RRI2_ETM2	LRLR	kfkslieiLRLRalqlyfqk	RRI2_ETS2_unrelaxed_rank_001_model_2_multimer_v3_pred_0	0.2528	0.5513	0.1203	0.2143	0.4945	none	none	none	none	none	none	none	none	none	none
RRI2_ETM3	RIIRK	dcklqnlqRIIRKkifiavvw	RRI2_ETS3_unrelaxed_rank_001_model_4_multimer_v3_pred_1	0.3244	0.5299	0.2149	0.3745	0.4663	42	45	14	17	a	4	4	parallel	no overlap or overlap is less than three residues	none
RRI2_ETM4	RLFKK	ntarinnrRLFKKcidffeml	RRI2_ETS4_unrelaxed_rank_001_model_2_multimer_v3_pred_3	0.3106	0.5185	0.2024	0.2285	0.415	43	46	2	5	A	4	4	antiparallel	no overlap or overlap is less than three residues	none
RRM3_ETM1	LIVKK	meqervvnLIVKKrtnvfytg	RRM3_ETS1_unrelaxed_rank_001_model_5_multimer_v3_pred_1	0.58	0.6736	0.1962	0.431	0.562	42	46	16	20	a	5	5	parallel	no overlap or overlap is less than three residues	none
RRM3_ETM3	VKMK	ffvteslvVKMKeiykivdd	RRM3_ETS3_unrelaxed_rank_001_model_1_multimer_v3_pred_2	0.6908	0.7541	0.4354	0.6713	0.5779	42	46	6	10	A	5	5	antiparallel	no overlap or overlap is less than three residues	none
RRN3_ETM1	LKLR	lvnytsnlLKLRgycselgf	RRN3_ETS1_unrelaxed_rank_001_model_5_multimer_v3_pred_1	0.2815	0.4767	0.1973	0.2843	0.4402	42	46	8	12	a	5	5	parallel	overlaps by at least three residues	parallel
RRN5_ETM1	RLLRR	ameilgyyRLLRRasasarsr	RRN5_ETS1_unrelaxed_rank_001_model_2_multimer_v3_pred_1	0.0757	0.3834	0.1152	0.0876	0.2834	none	none	none	none	none	none	none	none	none	none
RRN6_ETM1	FLVKL	enfelvvdFLVKLrnssevyy	RRN6_ETS1_unrelaxed_rank_001_model_5_multimer_v3_pred_2	0.6334	0.7236	0.3449	0.5183	0.5753	42	46	4	8	A	5	5	antiparallel	no overlap or overlap is less than three residues	none
RRN6_ETM3	IKLK	sigalvsqIKLKererisrv	RRN6_ETS3_unrelaxed_rank_001_model_4_multimer_v3_pred_1	0.3236	0.5904	0.3663	0.5149	0.4548	42	46	3	7	A	5	5	antiparallel	no overlap or overlap is less than three residues	none
RRN7_ETM1	FILKR	llflksfqFILKRqirwlite	RRN7_ETS1_unrelaxed_rank_001_model_2_multimer_v3_pred_1	0.193	0.4859	0.0869	0.2096	0.4034	none	none	none	none	none	none	none	none	none	none
RRN7_ETM2	LLLKL	nseiscqgLLLKLvmqcalpp	RRN7_ETS2_unrelaxed_rank_001_model_1_multimer_v3_pred_0	0.6208	0.7053	0.3712	0.5065	0.555	42	46	10	14	A	5	5	antiparallel	overlaps by at least three residues	antiparallel
RRN9_ETM1	ILVKL	ipneisrnILVKLdslfeglh	RRN9_ETS1_unrelaxed_rank_001_model_2_multimer_v3_pred_0	0.2141	0.4883	0.1138	0.1811	0.4285	none	none	none	none	none	none	none	none	none	none
RRP1_ETM1	LLIRR	ryrldkylLLIRRvlfsqlky	RRP1_ETS1_unrelaxed_rank_001_model_2_multimer_v3_pred_1	0.2683	0.5691	0.1763	0.2726	0.4872	none	none	none	none	none	none	none	none	none	none
RRP12_ETM1	LLLKL	lmrpkvpeLLLKLlrwsheht	RRP12_ETS1_unrelaxed_rank_001_model_5_multimer_v3_pred_0	0.1943	0.4753	0.1708	0.2118	0.3976	45	46	14	15	a	2	2	less than three paired residues	no overlap or overlap is less than three residues	none
RRP12_ETM2	RLIRR	akvkhiieRLIRRfgydyiea	RRP12_ETS2_unrelaxed_rank_001_model_2_multimer_v3_pred_1	0.19	0.4758	0.0806	0.1523	0.3999	none	none	none	none	none	none	none	none	none	none
RRP12_ETM3	LKFR	pvrgqrnkLKFRkngkdsde	RRP12_ETS3_unrelaxed_rank_001_model_5_multimer_v3_pred_3	0.6358	0.7124	0.3683	0.6273	0.5754	42	46	8	12	A	5	5	antiparallel	overlaps by at least three residues	antiparallel
RRP14_ETM1	IKIR	kamlqaegIKIRddekllrk	RRP14_ETS1_unrelaxed_rank_001_model_1_multimer_v3_pred_0	0.39	0.5503	0.1601	0.3004	0.4824	43	46	9	12	a	4	4	parallel	overlaps by at least three residues	parallel
RRP14_ETM2	KLLRK	gikirddeKLLRKaikrkeaq	RRP14_ETS2_unrelaxed_rank_001_model_4_multimer_v3_pred_0	0.4701	0.6213	0.2651	0.6037	0.5504	42	46	12	16	A	5	5	antiparallel	no overlap or overlap is less than three residues	none
RRP14_ETM3	LRIR	rqkrreenLRIRkdnkgkkr	RRP14_ETS3_unrelaxed_rank_001_model_4_multimer_v3_pred_2	0.0143	0.2068	0.0345	0.0211	0.0991	none	none	none	none	none	none	none	none	none	none
RRP3_ETM1	KIVKR	msKIVKRkekkande	RRP3_ETS1_unrelaxed_rank_001_model_3_multimer_v3_pred_3	0.4263	0.5817	0.2556	0.4917	0.5272	42	46	2	6	A	5	5	antiparallel	overlaps by at least three residues	antiparallel
RRP3_ETM2	RILKI	mefgpvldRILKIiptqertt	RRP3_ETS2_unrelaxed_rank_001_model_4_multimer_v3_pred_3	0.0538	0.3569	0.1138	0.1303	0.2851	45	46	2	3	A	2	2	less than three paired residues	no overlap or overlap is less than three residues	none
RRP3_ETM3	LILRI	lvsqydleLILRIeevlgkkl	RRP3_ETS3_unrelaxed_rank_001_model_3_multimer_v3_pred_0	0.2367	0.5051	0.0822	0.1866	0.4726	none	none	none	none	none	none	none	none	none	none
RRP43_ETM1	LKVK	srilpkkaLKVKagvrsane	RRP43_ETS1_unrelaxed_rank_001_model_1_multimer_v3_pred_1	0.5102	0.6262	0.2064	0.3566	0.5171	42	46	8	12	a	5	5	parallel	overlaps by at least three residues	parallel
RRP43_ETM2	LKMK	ddtlnetnLKMKrkwsyvly	RRP43_ETS2_unrelaxed_rank_001_model_1_multimer_v3_pred_1	0.6457	0.7173	0.3721	0.6929	0.5973	42	46	8	12	A	5	5	antiparallel	overlaps by at least three residues	antiparallel
RRP5_ETM1	LKLK	qlstdpkyLKLKylrtndip	RRP5_ETS1_unrelaxed_rank_001_model_5_multimer_v3_pred_0	0.5888	0.6873	0.3259	0.4793	0.5548	42	46	10	14	A	5	5	antiparallel	overlaps by at least three residues	antiparallel
RRP5_ETM2	VFVKR	lpnseiseVFVKRpeehlrlg	RRP5_ETS2_unrelaxed_rank_001_model_3_multimer_v3_pred_1	0.0774	0.3716	0.0899	0.1579	0.3228	42	46	8	12	A	5	5	antiparallel	overlaps by at least three residues	antiparallel
RRP5_ETM3	VIVKL	ehlrlgqtVIVKLldvdadrr	RRP5_ETS3_unrelaxed_rank_001_model_4_multimer_v3_pred_2	0.5739	0.6771	0.3119	0.4737	0.5297	42	46	8	12	A	5	5	antiparallel	overlaps by at least three residues	antiparallel
RRP5_ETM4	IKVK	snykkddvIKVKiignhdvk	RRP5_ETS4_unrelaxed_rank_001_model_4_multimer_v3_pred_3	0.4207	0.6267	0.2592	0.4294	0.4926	42	46	10	14	A	5	5	antiparallel	overlaps by at least three residues	antiparallel
RRP5_ETM5	RVLKI	kvgdelpgRVLKIaekyvlld	RRP5_ETS5_unrelaxed_rank_001_model_1_multimer_v3_pred_3	0.583	0.6878	0.2499	0.411	0.5177	42	46	10	14	A	5	5	antiparallel	overlaps by at least three residues	antiparallel
RRP5_ETM6	VFVKL	iksvtdfgVFVKLdntvnvtg	RRP5_ETS6_unrelaxed_rank_001_model_3_multimer_v3_pred_2	0.4817	0.6008	0.2393	0.4667	0.5345	42	46	8	12	A	5	5	antiparallel	overlaps by at least three residues	antiparallel
RRP6_ETM1	LKFK	tkrvekpqLKFKspidnses	RRP6_ETS1_unrelaxed_rank_001_model_4_multimer_v3_pred_3	0.5872	0.6888	0.4107	0.6429	0.5892	42	46	8	12	A	5	5	antiparallel	overlaps by at least three residues	antiparallel
RRP6_ETM2	LKLR	erdylvdtLKLRenlhilne	RRP6_ETS2_unrelaxed_rank_001_model_4_multimer_v3_pred_2	0.3272	0.5655	0.2436	0.2789	0.4715	44	46	5	7	A	3	3	antiparallel	no overlap or overlap is less than three residues	none
RRP6_ETM3	IRIR	pnkvktedIRIRaqnfksal	RRP6_ETS3_unrelaxed_rank_001_model_1_multimer_v3_pred_0	0.2914	0.4953	0.2069	0.2176	0.4343	42	46	8	12	A	5	5	antiparallel	overlaps by at least three residues	antiparallel
RRP6_ETM4	VVLKK	eidnlddlVVLKKkniqkkqp	RRP6_ETS4_unrelaxed_rank_001_model_1_multimer_v3_pred_3	0.5573	0.657	0.3315	0.4496	0.5431	42	46	8	12	A	5	5	antiparallel	overlaps by at least three residues	antiparallel
RRP9_ETM1	FKIR	qlyascadFKIRtysinqfs	RRP9_ETS1_unrelaxed_rank_001_model_4_multimer_v3_pred_2	0.5443	0.6495	0.1829	0.3968	0.5082	42	46	10	14	A	5	5	antiparallel	overlaps by at least three residues	antiparallel
RRP9_ETM2	KLLRR	frggdepqKLLRRwmkenake	RRP9_ETS2_unrelaxed_rank_001_model_5_multimer_v3_pred_0	0.2399	0.4811	0.1014	0.1331	0.4346	none	none	none	none	none	none	none	none	none	none
RRS1_ETM1	RLVKK	tlnraerkRLVKKnekqqrrn	RRS1_ETS1_unrelaxed_rank_001_model_4_multimer_v3_pred_3	0.0294	0.3277	0.0621	0.0551	0.2315	none	none	none	none	none	none	none	none	none	none
RRT12_ETM1	VRFK	layaeeylVRFKnptafqqf	RRT12_ETS1_unrelaxed_rank_001_model_3_multimer_v3_pred_1	0.6872	0.7484	0.4294	0.7309	0.6555	42	46	8	12	A	5	5	antiparallel	overlaps by at least three residues	antiparallel
RRT12_ETM2	IRLK	dvtlplgeIRLKrrdfmknl	RRT12_ETS2_unrelaxed_rank_001_model_1_multimer_v3_pred_2	0.3579	0.5253	0.2316	0.261	0.4613	42	46	8	12	A	5	5	antiparallel	overlaps by at least three residues	antiparallel
RRT14_ETM1	KLVKK	vhkikkkcKLVKKkkvkkhkl	RRT14_ETS1_unrelaxed_rank_001_model_1_multimer_v3_pred_2	0.4889	0.6183	0.3047	0.442	0.5269	42	46	5	9	A	5	5	antiparallel	no overlap or overlap is less than three residues	none
RRT14_ETM2	KLIKR	dherkylnKLIKRnsqnlrsw	RRT14_ETS2_unrelaxed_rank_001_model_2_multimer_v3_pred_2	0.0898	0.3835	0.073	0.1141	0.305	none	none	none	none	none	none	none	none	none	none
RRT5_ETM1	LFLKL	gtvfqnqkLFLKLhvpyeads	RRT5_ETS1_unrelaxed_rank_001_model_1_multimer_v3_pred_0	0.6278	0.7085	0.3678	0.5976	0.5715	42	46	8	12	A	5	5	antiparallel	overlaps by at least three residues	antiparallel
RSA4_ETM1	FKVK	llytpravFKVKpvtrsssa	RSA4_ETS1_unrelaxed_rank_001_model_5_multimer_v3_pred_0	0.5032	0.623	0.2528	0.4356	0.5403	43	46	8	11	A	4	4	antiparallel	overlaps by at least three residues	antiparallel
RSA4_ETM2	KMVRL	rvcsggkdKMVRLwth	RSA4_ETS2_unrelaxed_rank_001_model_5_multimer_v3_pred_2	0.4692	0.5916	0.2641	0.5153	0.5481	42	46	10	14	A	5	5	antiparallel	overlaps by at least three residues	antiparallel
RSC1_ETM1	LRIK	pvidlpyvLRIKnilkmmrr	RSC1_ETS1_unrelaxed_rank_001_model_4_multimer_v3_pred_0	0.5071	0.6327	0.3233	0.4394	0.5662	42	46	8	12	A	5	5	antiparallel	overlaps by at least three residues	antiparallel
RSC1_ETM2	KMMRR	vlriknilKMMRRevdqnnkt	RSC1_ETS2_unrelaxed_rank_001_model_2_multimer_v3_pred_3	0.482	0.6121	0.2828	0.4637	0.5269	44	46	3	5	A	3	3	antiparallel	no overlap or overlap is less than three residues	none
RSC1_ETM3	RLVRI	qlleknfnRLVRIelskpded	RSC1_ETS3_unrelaxed_rank_001_model_5_multimer_v3_pred_0	0.6254	0.7081	0.3582	0.629	0.5783	42	46	10	14	a	5	5	parallel	overlaps by at least three residues	parallel
RSC1_ETM4	FRLR	nssaeylaFRLRefnkl	RSC1_ETS4_unrelaxed_rank_001_model_2_multimer_v3_pred_0	0.2473	0.5651	0.1259	0.2432	0.5063	none	none	none	none	none	none	none	none	none	none
RSC2_ETM1	KVLKK	iqrmknvmKVLKKevldsgig	RSC2_ETS1_unrelaxed_rank_001_model_2_multimer_v3_pred_3	0.126	0.3845	0.0865	0.0932	0.3317	none	none	none	none	none	none	none	none	none	none
RSC3_ETM1	FLFKF	qylierdpFLFKFfndlnili	RSC3_ETS1_unrelaxed_rank_001_model_2_multimer_v3_pred_2	0.4696	0.5954	0.1587	0.3622	0.5846	none	none	none	none	none	none	none	none	none	none
RSC3_ETM3	IKIK	nklienliIKIKtiskyikn	RSC3_ETS3_unrelaxed_rank_001_model_4_multimer_v3_pred_0	0.0311	0.3822	0.1295	0.0742	0.2624	none	none	none	none	none	none	none	none	none	none
RSC30_ETM1	VLLKF	sqsaknknVLLKFpvselnri	RSC30_ETS1_unrelaxed_rank_001_model_1_multimer_v3_pred_3	0.3803	0.5506	0.2031	0.2789	0.4633	42	46	10	14	A	5	5	antiparallel	overlaps by at least three residues	antiparallel
RSC30_ETM2	LKFK	vselnriyLKFKeisdflme	RSC30_ETS2_unrelaxed_rank_001_model_3_multimer_v3_pred_0	0.531	0.6434	0.3021	0.5217	0.5371	42	46	6	10	A	5	5	antiparallel	no overlap or overlap is less than three residues	none
RSC4_ETM1	MVVKK	MVVKKrklateag	RSC4_ETS1_unrelaxed_rank_001_model_5_multimer_v3_pred_0	0.5433	0.6518	0.1973	0.5336	0.5566	42	44	2	4	A	3	3	antiparallel	overlaps by at least three residues	antiparallel
RSC58_ETM1	FIIKL	estenkeqFIIKLqnlynwtp	RSC58_ETS1_unrelaxed_rank_001_model_4_multimer_v3_pred_0	0.6264	0.707	0.3264	0.5523	0.5655	42	46	10	14	A	5	5	antiparallel	overlaps by at least three residues	antiparallel
RSC58_ETM2	LKLK	dklvsdslLKLKrlrkeril	RSC58_ETS2_unrelaxed_rank_001_model_2_multimer_v3_pred_2	0.3802	0.6013	0.1853	0.25	0.5406	none	none	none	none	none	none	none	none	none	none
RSC58_ETM3	FKVK	tteerelyFKVKrilkevil	RSC58_ETS3_unrelaxed_rank_001_model_2_multimer_v3_pred_0	0.1526	0.4686	0.1103	0.1371	0.3988	none	none	none	none	none	none	none	none	none	none
RSC9_ETM1	FILKK	reiksfilFILKKfqcvatgd	RSC9_ETS1_unrelaxed_rank_001_model_4_multimer_v3_pred_0	0.6431	0.7243	0.3242	0.5509	0.5675	42	46	7	11	A	5	5	antiparallel	overlaps by at least three residues	antiparallel
RSC9_ETM2	RLIKR	hllqkhkiRLIKRlkppapke	RSC9_ETS2_unrelaxed_rank_001_model_1_multimer_v3_pred_1	0.5983	0.6857	0.4207	0.6368	0.5699	42	46	7	11	A	5	5	antiparallel	overlaps by at least three residues	antiparallel
RSE1_ETM1	LRLK	qiimhagaLRLKtlvnqplt	RSE1_ETS1_unrelaxed_rank_001_model_5_multimer_v3_pred_1	0.5699	0.6722	0.2519	0.3764	0.5472	42	46	8	12	a	5	5	parallel	overlaps by at least three residues	parallel
RSE1_ETM2	LKFK	iispihamLKFKnflltamg	RSE1_ETS2_unrelaxed_rank_001_model_5_multimer_v3_pred_3	0.5585	0.6715	0.3223	0.4036	0.5586	43	46	8	11	A	4	4	antiparallel	overlaps by at least three residues	antiparallel
RSF2_ETM1	RILRR	rvlwlkaeRILRRlqmnlipk	RSF2_ETS1_unrelaxed_rank_001_model_2_multimer_v3_pred_1	0.1554	0.4465	0.115	0.1509	0.3658	none	none	none	none	none	none	none	none	none	none
RSP5_ETM1	IKVR	rilpgqchIKVRrknifeda	RSP5_ETS1_unrelaxed_rank_001_model_4_multimer_v3_pred_2	0.5073	0.6293	0.2687	0.4885	0.5321	42	46	8	12	A	5	5	antiparallel	overlaps by at least three residues	antiparallel
RSP5_ETM2	LMIKF	tpedlkkrLMIKFdgeegldy	RSP5_ETS2_unrelaxed_rank_001_model_5_multimer_v3_pred_1	0.443	0.5832	0.1946	0.4507	0.5151	44	46	10	12	a	3	3	parallel	overlaps by at least three residues	parallel
RSP5_ETM3	MMLRK	ffvgalykMMLRKkvvlqdme	RSP5_ETS3_unrelaxed_rank_001_model_2_multimer_v3_pred_2	0.3534	0.5712	0.1381	0.3914	0.5234	none	none	none	none	none	none	none	none	none	none
RTC4_ETM1	LLMKR	kkgsgdnlLLMKRqgkhdihd	RTC4_ETS1_unrelaxed_rank_001_model_4_multimer_v3_pred_0	0.6957	0.7564	0.37	0.6538	0.5943	42	46	8	12	A	5	5	antiparallel	overlaps by at least three residues	antiparallel
RTF1_ETM1	RMVRI	krtgktsyRMVRIervflqkp	RTF1_ETS1_unrelaxed_rank_001_model_5_multimer_v3_pred_0	0.5586	0.6703	0.2809	0.4953	0.5474	42	46	10	14	A	5	5	antiparallel	overlaps by at least three residues	antiparallel
RTN2_ETM1	VLLKI	lrnvnvisVLLKIgymvlfts	RTN2_ETS1_unrelaxed_rank_001_model_2_multimer_v3_pred_3	0.531	0.6491	0.2712	0.4705	0.5614	42	46	16	20	a	5	5	parallel	no overlap or overlap is less than three residues	none
RTS1_ETM1	RLIKK	mmrgfkqRLIKKttgsssss	RTS1_ETS1_unrelaxed_rank_001_model_1_multimer_v3_pred_3	0.5103	0.6342	0.2758	0.6299	0.5727	42	46	6	10	A	5	5	antiparallel	no overlap or overlap is less than three residues	none
RTS1_ETM2	FFLRF	phmqavyeFFLRFvespdfnh	RTS1_ETS2_unrelaxed_rank_001_model_2_multimer_v3_pred_1	0.0728	0.3965	0.0609	0.112	0.3077	none	none	none	none	none	none	none	none	none	none
RTS1_ETM3	FILKL	akqyidqdFILKLlelfdsed	RTS1_ETS3_unrelaxed_rank_001_model_1_multimer_v3_pred_1	0.2333	0.5212	0.1654	0.2462	0.4275	44	46	4	6	A	3	3	antiparallel	no overlap or overlap is less than three residues	none
RTS1_ETM4	FLVRI	plkeehkvFLVRIliplhkvr	RTS1_ETS4_unrelaxed_rank_001_model_4_multimer_v3_pred_0	0.5891	0.6823	0.3208	0.5655	0.579	42	46	10	14	A	5	5	antiparallel	overlaps by at least three residues	antiparallel
RTS2_ETM1	LLIRI	tsenvegpLLIRIhpsslssp	RTS2_ETS1_unrelaxed_rank_001_model_1_multimer_v3_pred_2	0.5762	0.6769	0.2844	0.4551	0.5657	42	45	10	13	a	4	4	parallel	overlaps by at least three residues	parallel
RTS2_ETM2	IKFR	kvpprkdgIKFR	RTS2_ETS2_unrelaxed_rank_001_model_1_multimer_v3_pred_3	0.355	0.5231	0.1665	0.3955	0.4862	43	46	8	11	A	4	4	antiparallel	overlaps by at least three residues	antiparallel
RTS3_ETM1	IVVRL	emekeqdaIVVRLlreietlk	RTS3_ETS1_unrelaxed_rank_001_model_2_multimer_v3_pred_3	0.5738	0.6684	0.3122	0.6039	0.5573	42	46	10	14	A	5	5	antiparallel	overlaps by at least three residues	antiparallel
RTT101_ETM1	IIVRK	kyfeshlfIIVRKikttkkdl	RTT101_ETS1_unrelaxed_rank_001_model_2_multimer_v3_pred_2	0.5646	0.683	0.3542	0.6607	0.5781	42	46	7	11	A	5	5	antiparallel	overlaps by at least three residues	antiparallel
RTT101_ETM2	MKIK	tkkdlprdMKIKylnenlpi	RTT101_ETS2_unrelaxed_rank_001_model_1_multimer_v3_pred_1	0.5271	0.6376	0.2912	0.5491	0.538	42	46	10	14	A	5	5	antiparallel	overlaps by at least three residues	antiparallel
RTT101_ETM3	LRLK	ylnenlpiLRLKfvnlptfp	RTT101_ETS3_unrelaxed_rank_001_model_2_multimer_v3_pred_0	0.5309	0.6455	0.3493	0.519	0.5541	43	46	10	13	A	4	4	antiparallel	overlaps by at least three residues	antiparallel
RTT101_ETM4	LRIK	qpvevmadLRIKyasflsfy	RTT101_ETS4_unrelaxed_rank_001_model_5_multimer_v3_pred_1	0.3093	0.5583	0.2195	0.2595	0.4463	42	46	8	12	A	5	5	antiparallel	overlaps by at least three residues	antiparallel
RTT102_ETM1	RILKK	ldlkefdrRILKKslmtshtk	RTT102_ETS1_unrelaxed_rank_001_model_1_multimer_v3_pred_2	0.1355	0.425	0.0933	0.1143	0.3681	none	none	none	none	none	none	none	none	none	none
RTT103_ETM1	KLVKM	kdfakdyeKLVKMhhnvcamk	RTT103_ETS1_unrelaxed_rank_001_model_2_multimer_v3_pred_2	0.0566	0.351	0.0661	0.0726	0.2769	none	none	none	none	none	none	none	none	none	none
RTT103_ETM2	MKMR	kmhhnvcaMKMRfdkssdel	RTT103_ETS2_unrelaxed_rank_001_model_2_multimer_v3_pred_1	0.4351	0.6908	0.2426	0.3088	0.596	none	none	none	none	none	none	none	none	none	none
RTT109_ETM1	RLLKV	ihqlaeedRLLKVslssfwie	RTT109_ETS1_unrelaxed_rank_001_model_1_multimer_v3_pred_3	0.5088	0.6357	0.2809	0.4558	0.5494	42	46	10	14	A	5	5	antiparallel	overlaps by at least three residues	antiparallel
RTT109_ETM2	LLLRM	aftnirdfLLLRMatnlqslt	RTT109_ETS2_unrelaxed_rank_001_model_2_multimer_v3_pred_1	0.1531	0.4476	0.1174	0.1327	0.3856	none	none	none	none	none	none	none	none	none	none
RUP1_ETM1	FKVK	qsntlgteFKVKkcsspsvv	RUP1_ETS1_unrelaxed_rank_001_model_1_multimer_v3_pred_1	0.5761	0.6738	0.3449	0.556	0.5761	42	46	8	12	A	5	5	antiparallel	overlaps by at least three residues	antiparallel
RVB1_ETM1	LRIK	enfrraigLRIKetkevyeg	RVB1_ETS1_unrelaxed_rank_001_model_5_multimer_v3_pred_0	0.1014	0.3772	0.1507	0.1963	0.3199	42	46	6	10	a	5	5	parallel	no overlap or overlap is less than three residues	none
RVB2_ETM1	VILKM	lqarraagVILKMvqngtiag	RVB2_ETS1_unrelaxed_rank_001_model_5_multimer_v3_pred_1	0.1194	0.4311	0.1108	0.2519	0.3571	42	45	9	12	A	4	4	antiparallel	overlaps by at least three residues	antiparallel
RVB2_ETM2	IKIK	qafrksigIKIKeetelieg	RVB2_ETS2_unrelaxed_rank_001_model_4_multimer_v3_pred_2	0.0551	0.3152	0.0779	0.1129	0.2564	42	45	7	10	A	4	4	antiparallel	no overlap or overlap is less than three residues	none
RXT2_ETM1	RVVKR	ditipvalRVVKRglisattn	RXT2_ETS1_unrelaxed_rank_001_model_4_multimer_v3_pred_1	0.5568	0.6743	0.3336	0.4855	0.5457	42	46	7	11	A	5	5	antiparallel	overlaps by at least three residues	antiparallel
SAC3_ETM1	RIVRI	peavdcneRIVRIhllilhim	SAC3_ETS1_unrelaxed_rank_001_model_4_multimer_v3_pred_1	0.3221	0.5094	0.193	0.2358	0.4456	43	46	10	13	A	4	4	antiparallel	overlaps by at least three residues	antiparallel
SAC3_ETM2	MKLK	npdifdleMKLKddgeelik	SAC3_ETS2_unrelaxed_rank_001_model_4_multimer_v3_pred_0	0.1087	0.3773	0.091	0.1423	0.327	45	46	9	10	a	2	2	less than three paired residues	no overlap or overlap is less than three residues	none
SAC3_ETM3	MKFR	pplpshlaMKFRknsrvtsl	SAC3_ETS3_unrelaxed_rank_001_model_4_multimer_v3_pred_3	0.5288	0.6448	0.379	0.5991	0.5497	42	46	8	12	A	5	5	antiparallel	overlaps by at least three residues	antiparallel
SAD1_ETM1	LKVR	svddfvsyLKVReglnlnpi	SAD1_ETS1_unrelaxed_rank_001_model_4_multimer_v3_pred_0	0.4969	0.6412	0.2549	0.4198	0.5294	42	46	8	12	A	5	5	antiparallel	overlaps by at least three residues	antiparallel
SAP155_ETM1	IFLKI	sensplvpIFLKInqnllltr	SAP155_ETS1_unrelaxed_rank_001_model_1_multimer_v3_pred_3	0.6608	0.7304	0.392	0.6325	0.6049	42	46	10	14	A	5	5	antiparallel	overlaps by at least three residues	antiparallel
SAP155_ETM2	FFLKI	vdisllmdFFLKIistdkies	SAP155_ETS2_unrelaxed_rank_001_model_2_multimer_v3_pred_3	0.1576	0.4891	0.1104	0.1876	0.4025	none	none	none	none	none	none	none	none	none	none
SAP155_ETM3	IKLR	pyinmkqnIKLRtdptvgdl	SAP155_ETS3_unrelaxed_rank_001_model_4_multimer_v3_pred_2	0.4414	0.5816	0.2217	0.3426	0.482	44	46	2	4	A	3	3	antiparallel	no overlap or overlap is less than three residues	none
SAP155_ETM4	FKIK	tdptvgdlFKIKlydtrivs	SAP155_ETS4_unrelaxed_rank_001_model_2_multimer_v3_pred_3	0.4519	0.6661	0.1972	0.5022	0.5969	none	none	none	none	none	none	none	none	none	none
SAP185_ETM1	FILKK	mnmdgiieFILKKehivddfl	SAP185_ETS1_unrelaxed_rank_001_model_1_multimer_v3_pred_2	0.5583	0.6583	0.2279	0.4779	0.5304	43	46	7	10	a	4	4	parallel	no overlap or overlap is less than three residues	none
SAP185_ETM2	FLLKV	idnpplmdFLLKVistdkpei	SAP185_ETS2_unrelaxed_rank_001_model_2_multimer_v3_pred_1	0.1227	0.4564	0.1024	0.1566	0.3672	none	none	none	none	none	none	none	none	none	none
SAP185_ETM3	LKLK	vnrdhkipLKLKrsftdack	SAP185_ETS3_unrelaxed_rank_001_model_1_multimer_v3_pred_2	0.5922	0.684	0.3382	0.4399	0.5784	42	46	8	12	A	5	5	antiparallel	overlaps by at least three residues	antiparallel
SAP190_ETM1	FLLKV	vdnpslmdFLLKVistdkpds	SAP190_ETS1_unrelaxed_rank_001_model_2_multimer_v3_pred_1	0.0619	0.4855	0.1471	0.1691	0.361	none	none	none	none	none	none	none	none	none	none
SAP190_ETM2	KLIKI	lvseemieKLIKImlkggtsl	SAP190_ETS2_unrelaxed_rank_001_model_2_multimer_v3_pred_3	0.215	0.527	0.1079	0.2358	0.4611	none	none	none	none	none	none	none	none	none	none
SAP4_ETM1	VFLKI	aencpilaVFLKInetllfeq	SAP4_ETS1_unrelaxed_rank_001_model_1_multimer_v3_pred_2	0.6233	0.7061	0.3511	0.5457	0.5694	42	46	8	12	a	5	5	parallel	overlaps by at least three residues	parallel
SAP4_ETM2	FLIKI	ievsplveFLIKImltdqves	SAP4_ETS2_unrelaxed_rank_001_model_1_multimer_v3_pred_2	0.17	0.502	0.1791	0.2392	0.4107	none	none	none	none	none	none	none	none	none	none
SAP4_ETM3	LLIKL	mhmedfyaLLIKLendddddh	SAP4_ETS3_unrelaxed_rank_001_model_3_multimer_v3_pred_0	0.5786	0.6859	0.3286	0.4885	0.541	42	46	8	12	A	5	5	antiparallel	overlaps by at least three residues	antiparallel
SAP4_ETM4	LKIR	pyvsetqnLKIRknptigdl	SAP4_ETS4_unrelaxed_rank_001_model_4_multimer_v3_pred_0	0.6334	0.7172	0.366	0.6679	0.5718	42	46	8	12	A	5	5	antiparallel	overlaps by at least three residues	antiparallel
SAP4_ETM5	FKIK	knptigdlFKIKlhdlgffp	SAP4_ETS5_unrelaxed_rank_001_model_4_multimer_v3_pred_0	0.4568	0.6003	0.1778	0.4398	0.5155	42	46	10	14	A	5	5	antiparallel	overlaps by at least three residues	antiparallel
SAS10_ETM1	VKFK	ikkgltrsVKFKn	SAS10_ETS1_unrelaxed_rank_001_model_2_multimer_v3_pred_1	0.6145	0.6811	0.2941	0.6306	0.634	42	45	8	11	a	4	4	parallel	overlaps by at least three residues	parallel
SAS2_ETM1	FKLK	lhgtkrnwFKLKdeyllidd	SAS2_ETS1_unrelaxed_rank_001_model_4_multimer_v3_pred_1	0.4656	0.6025	0.274	0.4435	0.5178	42	46	8	12	A	5	5	antiparallel	overlaps by at least three residues	antiparallel
SAS3_ETM1	LKVR	pnievseeLKVRikydsikf	SAS3_ETS1_unrelaxed_rank_001_model_1_multimer_v3_pred_1	0.5697	0.6731	0.3424	0.6067	0.5779	42	46	10	14	A	5	5	antiparallel	overlaps by at least three residues	antiparallel
SAS3_ETM4	LKLR	kikcaevlLKLRdsarrrsn	SAS3_ETS4_unrelaxed_rank_001_model_2_multimer_v3_pred_3	0.3232	0.5766	0.1717	0.2101	0.5072	none	none	none	none	none	none	none	none	none	none
SAS5_ETM1	FRVK	mdhsievtFRVKtqqviipe	SAS5_ETS1_unrelaxed_rank_001_model_5_multimer_v3_pred_2	0.5481	0.6539	0.3052	0.5667	0.55	42	46	8	12	A	5	5	antiparallel	overlaps by at least three residues	antiparallel
SAS5_ETM2	LLMKI	fitqlpddLLMKIqaflklpn	SAS5_ETS2_unrelaxed_rank_001_model_1_multimer_v3_pred_0	0.5339	0.702	0.2877	0.5007	0.6504	none	none	none	none	none	none	none	none	none	none
SCC2_ETM1	LVFKR	kneaekerLVFKRpsnftssa	SCC2_ETS1_unrelaxed_rank_001_model_3_multimer_v3_pred_1	0.694	0.7527	0.4423	0.7217	0.6073	42	46	8	12	A	5	5	antiparallel	overlaps by at least three residues	antiparallel
SCC2_ETM2	IKLR	lsllakdkIKLRstaikcls	SCC2_ETS2_unrelaxed_rank_001_model_1_multimer_v3_pred_2	0.3641	0.5393	0.2082	0.2016	0.4627	42	46	8	12	A	5	5	antiparallel	overlaps by at least three residues	antiparallel
SCC2_ETM3	IMVRK	nnnynddsIMVRKhvlrinek	SCC2_ETS3_unrelaxed_rank_001_model_5_multimer_v3_pred_1	0.6517	0.7274	0.3557	0.6481	0.5906	42	46	15	19	A	5	5	antiparallel	no overlap or overlap is less than three residues	none
SCC2_ETM4	ILMKI	tkvyviarILMKIedeednii	SCC2_ETS4_unrelaxed_rank_001_model_2_multimer_v3_pred_0	0.516	0.635	0.3366	0.5062	0.5423	42	46	2	6	A	5	5	antiparallel	no overlap or overlap is less than three residues	none
SCC2_ETM5	RLLKL	lknslvaiRLLKLilkfgytn	SCC2_ETS5_unrelaxed_rank_001_model_2_multimer_v3_pred_2	0.5503	0.6541	0.3541	0.5614	0.567	42	46	5	9	A	5	5	antiparallel	no overlap or overlap is less than three residues	none
SCC2_ETM8	KVLKR	kkngpkffKVLKRimqsyldd	SCC2_ETS8_unrelaxed_rank_001_model_4_multimer_v3_pred_2	0.1049	0.4378	0.1397	0.1138	0.3251	none	none	none	none	none	none	none	none	none	none
SCC4_ETM1	IKLK	qyvgvmlcIKLKqhrrvkts	SCC4_ETS1_unrelaxed_rank_001_model_4_multimer_v3_pred_0	0.7104	0.7677	0.4022	0.6221	0.6082	42	46	6	10	A	5	5	antiparallel	no overlap or overlap is less than three residues	none
SCC4_ETM2	FKLK	geavadnrFKLKkalllqil	SCC4_ETS2_unrelaxed_rank_001_model_1_multimer_v3_pred_2	0.6034	0.6911	0.3312	0.5478	0.563	42	46	8	12	A	5	5	antiparallel	overlaps by at least three residues	antiparallel
SCD5_ETM1	KLVRL	yiclrthgKLVRLndvfrflt	SCD5_ETS1_unrelaxed_rank_001_model_1_multimer_v3_pred_0	0.0605	0.4105	0.0793	0.0843	0.3131	none	none	none	none	none	none	none	none	none	none
SCH9_ETM1	VIVKK	amkvlskkVIVKKneiahtig	SCH9_ETS1_unrelaxed_rank_001_model_1_multimer_v3_pred_0	0.1981	0.3937	0.0733	0.2327	0.3802	42	46	8	12	A	5	5	antiparallel	overlaps by at least three residues	antiparallel
SCP160_ETM1	KFVKK	ditvqgpqKFVKKvveeinki	SCP160_ETS1_unrelaxed_rank_001_model_2_multimer_v3_pred_0	0.0379	0.3899	0.1192	0.1035	0.2732	44	46	3	5	A	3	3	antiparallel	no overlap or overlap is less than three residues	none
SCS2_ETM1	FKVK	nnsdqtiaFKVKttapkfyc	SCS2_ETS1_unrelaxed_rank_001_model_4_multimer_v3_pred_0	0.4831	0.6105	0.2414	0.4356	0.5214	42	46	8	12	A	5	5	antiparallel	overlaps by at least three residues	antiparallel
SCS2_ETM2	IKVK	kqqaiskkIKVKylispdvh	SCS2_ETS2_unrelaxed_rank_001_model_2_multimer_v3_pred_0	0.524	0.6413	0.2643	0.5512	0.5305	42	46	8	12	a	5	5	parallel	overlaps by at least three residues	parallel
SDA1_ETM1	VMVRK	lvppevinVMVRKiadefvsd	SDA1_ETS1_unrelaxed_rank_001_model_2_multimer_v3_pred_3	0.0459	0.427	0.0978	0.1083	0.3245	none	none	none	none	none	none	none	none	none	none
SDO1_ETM1	VRLK	ikltnvslVRLKkarkrfev	SDO1_ETS1_unrelaxed_rank_001_model_1_multimer_v3_pred_0	0.4985	0.6224	0.2575	0.4754	0.5515	42	46	8	12	A	5	5	antiparallel	overlaps by at least three residues	antiparallel
SDO1_ETM2	MKVK	iipivrakMKVKvaisepsr	SDO1_ETS2_unrelaxed_rank_001_model_5_multimer_v3_pred_1	0.5738	0.6707	0.2807	0.5532	0.5726	42	46	10	14	a	5	5	parallel	overlaps by at least three residues	parallel
SDS22_ETM1	LKIK	vevidlvhLKIKsledlnly	SDS22_ETS1_unrelaxed_rank_001_model_5_multimer_v3_pred_3	0.3048	0.5332	0.2233	0.3427	0.4602	42	46	8	12	A	5	5	antiparallel	overlaps by at least three residues	antiparallel
SDS3_ETM1	VRLR	eeerdlelVRLRlfeeyrvs	SDS3_ETS1_unrelaxed_rank_001_model_4_multimer_v3_pred_1	0.4185	0.574	0.2337	0.3675	0.4988	42	46	8	12	A	5	5	antiparallel	overlaps by at least three residues	antiparallel
SDS3_ETM2	KLIKL	ekakaeheKLIKLckerlyss	SDS3_ETS2_unrelaxed_rank_001_model_2_multimer_v3_pred_1	0.2277	0.4911	0.0892	0.1145	0.4317	none	none	none	none	none	none	none	none	none	none
SDS3_ETM3	FRLR	ltgqppapFRLRsd	SDS3_ETS3_unrelaxed_rank_001_model_1_multimer_v3_pred_3	0.4239	0.5636	0.2385	0.4143	0.5211	43	46	9	12	a	4	4	parallel	overlaps by at least three residues	parallel
SEC39_ETM1	LIFKI	dhlnkrlhLIFKInewekmpd	SEC39_ETS1_unrelaxed_rank_001_model_5_multimer_v3_pred_0	0.6262	0.7062	0.3622	0.6086	0.5889	42	46	8	12	a	5	5	parallel	overlaps by at least three residues	parallel
SEC39_ETM2	LFIKL	lksdtnyqLFIKLyyslekgv	SEC39_ETS2_unrelaxed_rank_001_model_4_multimer_v3_pred_3	0.6781	0.7499	0.4114	0.7669	0.6236	42	46	10	14	a	5	5	parallel	overlaps by at least three residues	parallel
SEC39_ETM3	LLVKF	snntqiyeLLVKFfwhffnna	SEC39_ETS3_unrelaxed_rank_001_model_5_multimer_v3_pred_3	0.2996	0.6176	0.166	0.2055	0.5219	none	none	none	none	none	none	none	none	none	none
SEC63_ETM1	FFFRV	papetvgdFFFRVivkstdyf	SEC63_ETS1_unrelaxed_rank_001_model_4_multimer_v3_pred_3	0.5147	0.6442	0.2531	0.5192	0.5321	42	46	10	14	A	5	5	antiparallel	overlaps by at least three residues	antiparallel
SEC63_ETM2	MKVR	tdlditmnMKVRdspaveqv	SEC63_ETS2_unrelaxed_rank_001_model_1_multimer_v3_pred_0	0.5688	0.6623	0.3391	0.6101	0.5942	42	46	6	10	a	5	5	parallel	no overlap or overlap is less than three residues	none
SEF1_ETM1	ILFKL	qaatfsalILFKLqltpllpd	SEF1_ETS1_unrelaxed_rank_001_model_2_multimer_v3_pred_3	0.401	0.5679	0.2361	0.4529	0.4982	42	46	10	14	A	5	5	antiparallel	overlaps by at least three residues	antiparallel
SEH1_ETM1	KVFKL	tcssdqhiKVFKLdkdtsnwe	SEH1_ETS1_unrelaxed_rank_001_model_4_multimer_v3_pred_0	0.439	0.5836	0.2245	0.4399	0.5062	42	46	7	11	A	5	5	antiparallel	overlaps by at least three residues	antiparallel
SEH1_ETM2	RIFKI	tgckdgriRIFKIteklspla	SEH1_ETS2_unrelaxed_rank_001_model_4_multimer_v3_pred_2	0.5419	0.6571	0.3039	0.4972	0.5272	42	46	7	11	A	5	5	antiparallel	overlaps by at least three residues	antiparallel
SEN1_ETM1	KLIKI	fnrdsfpiKLIKIqdnpiveh	SEN1_ETS1_unrelaxed_rank_001_model_4_multimer_v3_pred_1	0.5886	0.6868	0.3607	0.5817	0.572	42	46	7	11	A	5	5	antiparallel	overlaps by at least three residues	antiparallel
SEN1_ETM2	KVVKR	iqtvdingKVVKRqtaaelak	SEN1_ETS2_unrelaxed_rank_001_model_3_multimer_v3_pred_1	0.1591	0.4699	0.132	0.1726	0.3449	42	45	3	6	a	4	4	parallel	no overlap or overlap is less than three residues	none
SEN1_ETM3	LRLK	naavdeicLRLKsgvydkqg	SEN1_ETS3_unrelaxed_rank_001_model_4_multimer_v3_pred_3	0.5276	0.65	0.3211	0.5114	0.5415	42	46	6	10	A	5	5	antiparallel	no overlap or overlap is less than three residues	none
SEN1_ETM4	LKIR	tedisklqLKIRelskiine	SEN1_ETS4_unrelaxed_rank_001_model_1_multimer_v3_pred_0	0.2575	0.5005	0.1145	0.1319	0.466	none	none	none	none	none	none	none	none	none	none
SEN1_ETM5	LFVRM	snfkynqsLFVRMeknsspyl	SEN1_ETS5_unrelaxed_rank_001_model_3_multimer_v3_pred_0	0.5843	0.6841	0.3078	0.5581	0.5513	42	46	8	12	A	5	5	antiparallel	overlaps by at least three residues	antiparallel
SEN2_ETM1	FKLK	kqreslrkFKLKqtedvgiv	SEN2_ETS1_unrelaxed_rank_001_model_1_multimer_v3_pred_3	0.542	0.6471	0.2873	0.607	0.5554	42	46	8	12	a	5	5	parallel	overlaps by at least three residues	parallel
SEN34_ETM1	KLLRK	lvfdidhiKLLRKwgicgvls	SEN34_ETS1_unrelaxed_rank_001_model_3_multimer_v3_pred_0	0.1471	0.4466	0.1294	0.2104	0.3733	44	46	2	4	A	3	3	antiparallel	no overlap or overlap is less than three residues	none
SEN54_ETM1	FFFRK	gffyskwnFFFRKyttspqly	SEN54_ETS1_unrelaxed_rank_001_model_4_multimer_v3_pred_2	0.3375	0.5104	0.2339	0.4002	0.4861	42	46	8	12	A	5	5	antiparallel	overlaps by at least three residues	antiparallel
SET1_ETM2	FKIK	elqdgqfkFKIKhrhpeika	SET1_ETS2_unrelaxed_rank_001_model_4_multimer_v3_pred_0	0.5613	0.6657	0.3245	0.5964	0.5558	42	46	8	12	A	5	5	antiparallel	overlaps by at least three residues	antiparallel
SET1_ETM3	ILIKF	msrsrripILIKFhlilprfq	SET1_ETS3_unrelaxed_rank_001_model_2_multimer_v3_pred_3	0.5173	0.632	0.3342	0.5249	0.5515	42	46	8	12	A	5	5	antiparallel	overlaps by at least three residues	antiparallel
SET1_ETM4	KIIKV	ccdpnctaKIIKVggrrrivi	SET1_ETS4_unrelaxed_rank_001_model_1_multimer_v3_pred_3	0.2764	0.5128	0.1784	0.3063	0.4532	43	46	7	10	A	4	4	antiparallel	no overlap or overlap is less than three residues	none
SET2_ETM1	LKLK	tvsmekkwLKLKklsgepii	SET2_ETS1_unrelaxed_rank_001_model_5_multimer_v3_pred_2	0.589	0.6873	0.3293	0.4939	0.5494	42	46	8	12	A	5	5	antiparallel	overlaps by at least three residues	antiparallel
SET2_ETM2	KLLKR	qdnkiiasKLLKRlftiddds	SET2_ETS2_unrelaxed_rank_001_model_1_multimer_v3_pred_1	0.5909	0.6808	0.4204	0.5967	0.6595	44	46	4	6	A	3	3	antiparallel	no overlap or overlap is less than three residues	none
SET2_ETM3	KMLKL	lhgytcfsKMLKLfiteqpqv	SET2_ETS3_unrelaxed_rank_001_model_3_multimer_v3_pred_3	0.6662	0.7358	0.3777	0.5926	0.5875	42	46	10	14	a	5	5	parallel	overlaps by at least three residues	parallel
SET2_ETM4	IILKK	finsymdkIILKKkqkkalal	SET2_ETS4_unrelaxed_rank_001_model_5_multimer_v3_pred_2	0.509	0.6414	0.2913	0.542	0.5373	42	46	8	12	A	5	5	antiparallel	overlaps by at least three residues	antiparallel
SET3_ETM1	LKVK	nnskdcylLKVKryaqslyk	SET3_ETS1_unrelaxed_rank_001_model_4_multimer_v3_pred_3	0.6253	0.7074	0.3598	0.5706	0.567	42	46	8	12	A	5	5	antiparallel	overlaps by at least three residues	antiparallel
SET5_ETM1	IKLR	asisqrerIKLRdasgigst	SET5_ETS1_unrelaxed_rank_001_model_1_multimer_v3_pred_0	0.5306	0.6329	0.2738	0.413	0.5346	42	46	8	12	A	5	5	antiparallel	overlaps by at least three residues	antiparallel
SET5_ETM2	VRLR	tyvnplhgVRLRrrelrvnw	SET5_ETS2_unrelaxed_rank_001_model_2_multimer_v3_pred_0	0.5441	0.6552	0.2752	0.5633	0.5494	42	46	15	19	a	5	5	parallel	no overlap or overlap is less than three residues	none
SFH1_ETM1	LKIK	sqslhetiLKIKkdwvdghl	SFH1_ETS1_unrelaxed_rank_001_model_1_multimer_v3_pred_3	0.1837	0.4457	0.0767	0.0997	0.3921	none	none	none	none	none	none	none	none	none	none
SGD1_ETM1	LLLRI	dpneftteLLLRIisisgqli	SGD1_ETS1_unrelaxed_rank_001_model_2_multimer_v3_pred_3	0.0449	0.4303	0.1055	0.1325	0.338	none	none	none	none	none	none	none	none	none	none
SGD1_ETM2	KLLRI	eddlddkeKLLRIsnqgrffg	SGD1_ETS2_unrelaxed_rank_001_model_5_multimer_v3_pred_2	0.5325	0.6485	0.3148	0.5084	0.5478	42	46	10	14	a	5	5	parallel	overlaps by at least three residues	parallel
SGF73_ETM1	FRMR	svryrtkyFRMRemfassfs	SGF73_ETS1_unrelaxed_rank_001_model_5_multimer_v3_pred_1	0.2575	0.4531	0.1153	0.2401	0.4206	43	46	8	11	A	4	4	antiparallel	overlaps by at least three residues	antiparallel
SGF73_ETM2	FRVR	ldrttdykFRVRtpqpinhl	SGF73_ETS2_unrelaxed_rank_001_model_2_multimer_v3_pred_2	0.5892	0.6788	0.3891	0.6508	0.5999	42	46	8	12	A	5	5	antiparallel	overlaps by at least three residues	antiparallel
SGO1_ETM1	LKIK	llakdnsiLKIKvnslekki	SGO1_ETS1_unrelaxed_rank_001_model_5_multimer_v3_pred_3	0.6346	0.717	0.3168	0.5306	0.5842	42	46	8	12	A	5	5	antiparallel	overlaps by at least three residues	antiparallel
SGS1_ETM1	KFFKR	frpdykelKFFKReypdipmi	SGS1_ETS1_unrelaxed_rank_001_model_1_multimer_v3_pred_3	0.0495	0.4038	0.0802	0.1183	0.311	none	none	none	none	none	none	none	none	none	none
SGS1_ETM2	KIVKL	rdvtepakKIVKLvesiqner	SGS1_ETS2_unrelaxed_rank_001_model_2_multimer_v3_pred_1	0.0422	0.3652	0.1309	0.1607	0.3055	42	45	10	13	A	4	4	antiparallel	overlaps by at least three residues	antiparallel
SGV1_ETM1	IKLR	daktnltyIKLRkrssekvy	SGV1_ETS1_unrelaxed_rank_001_model_4_multimer_v3_pred_2	0.5817	0.6789	0.3636	0.5935	0.5654	42	46	8	12	A	5	5	antiparallel	overlaps by at least three residues	antiparallel
SGV1_ETM2	VIFKL	ktdidqghVIFKLlgtpteed	SGV1_ETS2_unrelaxed_rank_001_model_3_multimer_v3_pred_0	0.4067	0.5518	0.1564	0.3686	0.4788	44	46	10	12	a	3	3	parallel	overlaps by at least three residues	parallel
SHE1_ETM1	LKLR	ditrrirrLKLRnslvngnd	SHE1_ETS1_unrelaxed_rank_001_model_5_multimer_v3_pred_1	0.6552	0.7242	0.4614	0.7099	0.6412	42	46	8	12	a	5	5	parallel	overlaps by at least three residues	parallel
SHE2_ETM1	KFVKK	rferttliKFVKKlrfyndcv	SHE2_ETS1_unrelaxed_rank_001_model_1_multimer_v3_pred_1	0.3455	0.5242	0.1826	0.2297	0.4334	44	46	7	9	A	3	3	antiparallel	no overlap or overlap is less than three residues	none
SHQ1_ETM1	IFLKI	sitqdeefIFLKIfisnirfs	SHQ1_ETS1_unrelaxed_rank_001_model_4_multimer_v3_pred_0	0.6289	0.7158	0.3399	0.4855	0.5688	42	46	10	14	A	5	5	antiparallel	overlaps by at least three residues	antiparallel
SHQ1_ETM2	LRLR	ifhlspyyLRLRfphelidd	SHQ1_ETS2_unrelaxed_rank_001_model_4_multimer_v3_pred_2	0.5565	0.6595	0.3332	0.5586	0.5493	42	46	8	12	A	5	5	antiparallel	overlaps by at least three residues	antiparallel
SHU1_ETM1	RLLRF	ppsssvpaRLLRFwdhiir	SHU1_ETS1_unrelaxed_rank_001_model_2_multimer_v3_pred_0	0.3269	0.544	0.2243	0.2682	0.4981	43	46	7	10	A	4	4	antiparallel	no overlap or overlap is less than three residues	none
SIN3_ETM1	KVIRK	htsmtiykKVIRKvydkergf	SIN3_ETS1_unrelaxed_rank_001_model_4_multimer_v3_pred_1	0.4581	0.6004	0.2728	0.4613	0.5057	42	46	5	9	A	5	5	antiparallel	no overlap or overlap is less than three residues	none
SIN3_ETM2	VVLKR	ehpavtapVVLKRlkqkdeew	SIN3_ETS2_unrelaxed_rank_001_model_4_multimer_v3_pred_2	0.4375	0.5878	0.2385	0.4486	0.5222	42	45	9	12	A	4	4	antiparallel	overlaps by at least three residues	antiparallel
SIN3_ETM3	LKIK	pegisvstLKIKiqpityql	SIN3_ETS3_unrelaxed_rank_001_model_1_multimer_v3_pred_1	0.6613	0.7283	0.3609	0.6665	0.6004	42	46	8	12	A	5	5	antiparallel	overlaps by at least three residues	antiparallel
SIP1_ETM1	MMMKL	apisatakMMMKLygdktlme	SIP1_ETS1_unrelaxed_rank_001_model_5_multimer_v3_pred_0	0.4351	0.5944	0.264	0.4099	0.52	42	46	6	10	A	5	5	antiparallel	no overlap or overlap is less than three residues	none
SIP1_ETM2	VRLK	sinmrdsfVRLKassldlma	SIP1_ETS2_unrelaxed_rank_001_model_1_multimer_v3_pred_2	0.532	0.6404	0.3149	0.4259	0.5592	43	46	8	11	A	4	4	antiparallel	overlaps by at least three residues	antiparallel
SIP2_ETM1	VKLR	sdnngsfhVKLRllpgthrf	SIP2_ETS1_unrelaxed_rank_001_model_1_multimer_v3_pred_2	0.5471	0.6526	0.3058	0.5623	0.5685	42	46	8	12	A	5	5	antiparallel	overlaps by at least three residues	antiparallel
SIP4_ETM1	KLFKV	twscfddfKLFKVtklivslt	SIP4_ETS1_unrelaxed_rank_001_model_1_multimer_v3_pred_1	0.2768	0.5301	0.1724	0.2165	0.4682	42	46	15	19	A	5	5	antiparallel	no overlap or overlap is less than three residues	none
SIR1_ETM1	IILKR	fflledgrIILKRirsklryk	SIR1_ETS1_unrelaxed_rank_001_model_4_multimer_v3_pred_1	0.3606	0.5451	0.1836	0.2633	0.4669	43	46	8	11	A	4	4	antiparallel	overlaps by at least three residues	antiparallel
SIR1_ETM2	KVVKK	rirsklryKVVKKltckccrl	SIR1_ETS2_unrelaxed_rank_001_model_1_multimer_v3_pred_0	0.085	0.4109	0.0887	0.0838	0.3203	42	44	7	9	a	3	3	parallel	no overlap or overlap is less than three residues	none
SIR1_ETM3	VFVKF	lfqllgkrVFVKFckvmengk	SIR1_ETS3_unrelaxed_rank_001_model_2_multimer_v3_pred_0	0.6202	0.7051	0.3492	0.5958	0.5722	42	46	10	14	A	5	5	antiparallel	overlaps by at least three residues	antiparallel
SIR3_ETM1	VFLKR	srkrggenVFLKRisdglsfg	SIR3_ETS1_unrelaxed_rank_001_model_2_multimer_v3_pred_0	0.1396	0.3914	0.0798	0.1091	0.3354	44	45	10	11	a	2	2	less than three paired residues	no overlap or overlap is less than three residues	none
SIR3_ETM2	VLIKM	rhtlaletVLIKMvkmlrdnp	SIR3_ETS2_unrelaxed_rank_001_model_2_multimer_v3_pred_3	0.2574	0.5384	0.1784	0.1923	0.4998	none	none	none	none	none	none	none	none	none	none
SIS2_ETM1	FKIK	gatgslsvFKIKpmikklee	SIS2_ETS1_unrelaxed_rank_001_model_2_multimer_v3_pred_2	0.2828	0.5475	0.2004	0.298	0.4854	45	46	8	9	A	2	2	less than three paired residues	no overlap or overlap is less than three residues	none
SIS2_ETM2	IVMKL	dwneivnkIVMKLggypknne	SIS2_ETS2_unrelaxed_rank_001_model_2_multimer_v3_pred_2	0.1472	0.4666	0.0864	0.1694	0.3651	none	none	none	none	none	none	none	none	none	none
SIT4_ETM1	LKVK	etftllmcLKVKypakitlv	SIT4_ETS1_unrelaxed_rank_001_model_2_multimer_v3_pred_1	0.099	0.4336	0.0858	0.168	0.3395	none	none	none	none	none	none	none	none	none	none
SKI3_ETM1	KVLKL	eetieiseKVLKLdpdnyfah	SKI3_ETS1_unrelaxed_rank_001_model_1_multimer_v3_pred_1	0.452	0.608	0.1975	0.3856	0.4867	42	46	3	7	A	5	5	antiparallel	no overlap or overlap is less than three residues	none
SKI3_ETM2	KLLKK	qvelindiKLLKKthpdcqka	SKI3_ETS2_unrelaxed_rank_001_model_1_multimer_v3_pred_2	0.4313	0.5779	0.2627	0.3281	0.4928	42	46	7	11	A	5	5	antiparallel	overlaps by at least three residues	antiparallel
SKI3_ETM3	LKLK	gktlsqnrLKLKasdpdyqi	SKI3_ETS3_unrelaxed_rank_001_model_1_multimer_v3_pred_0	0.6211	0.699	0.3336	0.5417	0.5741	42	46	8	12	a	5	5	parallel	overlaps by at least three residues	parallel
SKI8_ETM1	KFLKK	aepgvfdvKFLKKgwrsgmga	SKI8_ETS1_unrelaxed_rank_001_model_4_multimer_v3_pred_3	0.4175	0.5803	0.2472	0.4587	0.5154	42	46	7	11	A	5	5	antiparallel	overlaps by at least three residues	antiparallel
SKM1_ETM1	IIMKM	knnddsneIIMKMktvaidvn	SKM1_ETS1_unrelaxed_rank_001_model_2_multimer_v3_pred_0	0.5747	0.6753	0.374	0.5837	0.5789	42	46	10	14	A	5	5	antiparallel	overlaps by at least three residues	antiparallel
SKN7_ETM1	KLFRI	apanefvrKLFRIlenneypd	SKN7_ETS1_unrelaxed_rank_001_model_2_multimer_v3_pred_2	0.2498	0.538	0.1882	0.2631	0.4896	none	none	none	none	none	none	none	none	none	none
SKN7_ETM2	KFLRK	avsiqlcsKFLRKygctvqvv	SKN7_ETS2_unrelaxed_rank_001_model_1_multimer_v3_pred_0	0.3072	0.5159	0.1535	0.2594	0.4298	43	46	3	6	A	4	4	antiparallel	no overlap or overlap is less than three residues	none
SKS1_ETM1	ILIKK	dkhfvnhgILIKKvflqlcsa	SKS1_ETS1_unrelaxed_rank_001_model_3_multimer_v3_pred_3	0.5126	0.6282	0.176	0.3274	0.5393	43	46	11, 13	11, 15	a	4	4	parallel	overlaps by at least three residues	parallel
SKY1_ETM1	ILVRK	epykdaryILVRKlgwghfst	SKY1_ETS1_unrelaxed_rank_001_model_4_multimer_v3_pred_2	0.3778	0.5487	0.1706	0.3351	0.4796	42	46	8	12	A	5	5	antiparallel	overlaps by at least three residues	antiparallel
SLD2_ETM1	KVIRR	irkrpkrrKVIRRlrdndpet	SLD2_ETS1_unrelaxed_rank_001_model_5_multimer_v3_pred_2	0.2237	0.4663	0.2183	0.2833	0.4126	42	46	10, 13	11, 15	a	5	5	parallel	overlaps by at least three residues	parallel
SLD2_ETM2	VKLK	erdvhkelVKLKrrkvaefl	SLD2_ETS2_unrelaxed_rank_001_model_1_multimer_v3_pred_3	0.5254	0.6349	0.2647	0.5598	0.5348	42	46	8	12	A	5	5	antiparallel	overlaps by at least three residues	antiparallel
SLD3_ETM1	LKFK	etlktwdeLKFKellhlwse	SLD3_ETS1_unrelaxed_rank_001_model_2_multimer_v3_pred_3	0.0841	0.4274	0.1097	0.0845	0.3053	none	none	none	none	none	none	none	none	none	none
SLD3_ETM2	VRLK	ayfvksnlVRLKntcrtkyg	SLD3_ETS2_unrelaxed_rank_001_model_5_multimer_v3_pred_0	0.2736	0.49	0.2575	0.3364	0.4612	42	46	8	12	A	5	5	antiparallel	overlaps by at least three residues	antiparallel
SLD3_ETM3	LKLK	rdfekkykLKLKkrslnltk	SLD3_ETS3_unrelaxed_rank_001_model_4_multimer_v3_pred_0	0.5016	0.6316	0.3154	0.4193	0.5547	42	46	8	12	A	5	5	antiparallel	overlaps by at least three residues	antiparallel
SLD7_ETM1	LRLR	lsklilggLRLRgisnsitd	SLD7_ETS1_unrelaxed_rank_001_model_2_multimer_v3_pred_0	0.0464	0.4045	0.1012	0.1122	0.3159	none	none	none	none	none	none	none	none	none	none
SLI1_ETM1	RVLKL	mnirkpfeRVLKLpsddklav	SLI1_ETS1_unrelaxed_rank_001_model_2_multimer_v3_pred_2	0.5019	0.6304	0.3033	0.5538	0.5523	42	46	8	12	A	5	5	antiparallel	overlaps by at least three residues	antiparallel
SLI15_ETM1	VKVK	qalkkaesVKVKpppnsgia	SLI15_ETS1_unrelaxed_rank_001_model_1_multimer_v3_pred_2	0.433	0.5836	0.2132	0.3372	0.5289	42	46	8	12	a	5	5	parallel	overlaps by at least three residues	parallel
SLI15_ETM2	LKIK	ttsqtphrLKIKektlrkls	SLI15_ETS2_unrelaxed_rank_001_model_1_multimer_v3_pred_3	0.5797	0.6781	0.3011	0.4118	0.5518	42	46	8	12	A	5	5	antiparallel	overlaps by at least three residues	antiparallel
SLI15_ETM3	IRLK	sfsndykdIRLKeslapfdn	SLI15_ETS3_unrelaxed_rank_001_model_5_multimer_v3_pred_3	0.4484	0.6041	0.2171	0.3224	0.4996	42	46	8	12	a	5	5	parallel	overlaps by at least three residues	parallel
SLU7_ETM1	KMFRR	lgavdeksKMFRRhltgeglk	SLU7_ETS1_unrelaxed_rank_001_model_3_multimer_v3_pred_2	0.3807	0.5851	0.1823	0.3593	0.5327	42	46	10	14	A	5	5	antiparallel	overlaps by at least three residues	antiparallel
SLX4_ETM1	LKLK	ddaeeetnLKLKlekfkysf	SLX4_ETS1_unrelaxed_rank_001_model_2_multimer_v3_pred_3	0.2996	0.5806	0.1203	0.2674	0.5228	none	none	none	none	none	none	none	none	none	none
SLX4_ETM2	IRVK	eknnigssIRVKllqesvvk	SLX4_ETS2_unrelaxed_rank_001_model_4_multimer_v3_pred_3	0.5444	0.6523	0.3635	0.5853	0.5443	42	46	8	12	A	5	5	antiparallel	overlaps by at least three residues	antiparallel
SLX8_ETM1	LRIK	nqnpegenLRIKrvrlesvr	SLX8_ETS1_unrelaxed_rank_001_model_4_multimer_v3_pred_3	0.6532	0.7263	0.3652	0.6678	0.5781	42	46	8	12	A	5	5	antiparallel	overlaps by at least three residues	antiparallel
SLX8_ETM2	IILRK	vylkdvrlIILRKkqvkkkvk	SLX8_ETS2_unrelaxed_rank_001_model_2_multimer_v3_pred_1	0.5523	0.6594	0.2846	0.4942	0.5554	42	46	7	11	A	5	5	antiparallel	overlaps by at least three residues	antiparallel
SLX9_ETM1	VRIK	lkkiepgsVRIKknqpnirn	SLX9_ETS1_unrelaxed_rank_001_model_5_multimer_v3_pred_1	0.5387	0.6518	0.3442	0.5627	0.5409	42	46	8	12	A	5	5	antiparallel	overlaps by at least three residues	antiparallel
SLZ1_ETM1	FRFK	kklslakeFRFKepnseain	SLZ1_ETS1_unrelaxed_rank_001_model_1_multimer_v3_pred_2	0.5914	0.676	0.2628	0.6852	0.6049	42	46	8	12	a	5	5	parallel	overlaps by at least three residues	parallel
SMC1_ETM1	RLIKV	keklvsdlRLIKVpqqaagkr	SMC1_ETS1_unrelaxed_rank_001_model_5_multimer_v3_pred_2	0.3702	0.5666	0.2454	0.3461	0.4816	42	46	7	11	A	5	5	antiparallel	overlaps by at least three residues	antiparallel
SMC1_ETM2	FKLR	nnqeydlnFKLRetlvkidd	SMC1_ETS2_unrelaxed_rank_001_model_1_multimer_v3_pred_1	0.4554	0.6085	0.2206	0.4535	0.5018	42	46	8	12	A	5	5	antiparallel	overlaps by at least three residues	antiparallel
SMC1_ETM3	LKIK	ekkilnqfLKIKkkrkelfe	SMC1_ETS3_unrelaxed_rank_001_model_1_multimer_v3_pred_3	0.566	0.7104	0.2552	0.3805	0.6447	none	none	none	none	none	none	none	none	none	none
SMC2_ETM1	VKVK	kdvtqgleVKVKlgniwkes	SMC2_ETS1_unrelaxed_rank_001_model_3_multimer_v3_pred_0	0.3457	0.5357	0.1834	0.4526	0.482	43	46	9	12	a	4	4	parallel	overlaps by at least three residues	parallel
SMC3_ETM1	VKLK	vvgaksfeVKLKaslkkmee	SMC3_ETS1_unrelaxed_rank_001_model_1_multimer_v3_pred_0	0.5282	0.6475	0.2385	0.5369	0.5279	42	46	6	10	A	5	5	antiparallel	no overlap or overlap is less than three residues	none
SMC3_ETM10	FRVK	mlqvadkfFRVKyenkistv	SMC3_ETS10_unrelaxed_rank_001_model_3_multimer_v3_pred_0	0.5152	0.6243	0.2321	0.5772	0.5589	42	46	10	14	A	5	5	antiparallel	overlaps by at least three residues	antiparallel
SMC3_ETM2	LKIK	klssieasLKIKnatdlqqa	SMC3_ETS2_unrelaxed_rank_001_model_5_multimer_v3_pred_0	0.6031	0.6991	0.3245	0.4247	0.5484	42	46	8	12	A	5	5	antiparallel	overlaps by at least three residues	antiparallel
SMC3_ETM3	VKIK	sqkltnvnVKIKdvqqqies	SMC3_ETS3_unrelaxed_rank_001_model_5_multimer_v3_pred_2	0.5597	0.676	0.3401	0.5382	0.5667	42	46	6	10	A	5	5	antiparallel	no overlap or overlap is less than three residues	none
SMC3_ETM4	LILKK	slqqkqrdLILKKgeyarfks	SMC3_ETS4_unrelaxed_rank_001_model_5_multimer_v3_pred_2	0.3846	0.5873	0.2257	0.3961	0.4836	42	46	16	20	A	5	5	antiparallel	no overlap or overlap is less than three residues	none
SMC3_ETM5	IILKL	ileeslnaIILKLeklntnrt	SMC3_ETS5_unrelaxed_rank_001_model_2_multimer_v3_pred_2	0.2159	0.4674	0.1137	0.1277	0.4133	none	none	none	none	none	none	none	none	none	none
SMC3_ETM6	LLLKK	ekannqqrLLLKKldnfqksv	SMC3_ETS6_unrelaxed_rank_001_model_1_multimer_v3_pred_3	0.6448	0.7187	0.3424	0.5302	0.5792	42	46	8	12	A	5	5	antiparallel	overlaps by at least three residues	antiparallel
SMC3_ETM7	LIVKL	eskdsiqdLIVKLkqqkvnav	SMC3_ETS7_unrelaxed_rank_001_model_1_multimer_v3_pred_3	0.2992	0.5515	0.1881	0.2504	0.5122	none	none	none	none	none	none	none	none	none	none
SMC3_ETM9	KFFRV	tdmlqvadKFFRVkyenkist	SMC3_ETS9_unrelaxed_rank_001_model_1_multimer_v3_pred_0	0.5435	0.6472	0.2501	0.5612	0.5519	42	46	12	16	A	5	5	antiparallel	no overlap or overlap is less than three residues	none
SMC4_ETM1	LKLK	eknftsahLKLKemqkvlna	SMC4_ETS1_unrelaxed_rank_001_model_4_multimer_v3_pred_1	0.4644	0.6232	0.2854	0.4574	0.6081	44	46	8	10	A	3	3	antiparallel	no overlap or overlap is less than three residues	none
SMC5_ETM1	IKIR	ssfqpgsiIKIRlqdfvtyt	SMC5_ETS1_unrelaxed_rank_001_model_1_multimer_v3_pred_3	0.5046	0.626	0.2422	0.4741	0.5416	42	46	8	12	A	5	5	antiparallel	overlaps by at least three residues	antiparallel
SMC5_ETM2	VKVK	lhsqllpyVKVKdhkeklni	SMC5_ETS2_unrelaxed_rank_001_model_1_multimer_v3_pred_0	0.5682	0.6679	0.269	0.5542	0.5402	42	46	8	12	a	5	5	parallel	overlaps by at least three residues	parallel
SMC5_ETM3	RVMKM	sdfitgdkRVMKMlcqtskih	SMC5_ETS3_unrelaxed_rank_001_model_4_multimer_v3_pred_2	0.2581	0.475	0.1435	0.2116	0.4006	42	46	3	7	A	5	5	antiparallel	no overlap or overlap is less than three residues	none
SMC5_ETM4	ILFKR	itprpngkILFKRiihgnrlv	SMC5_ETS4_unrelaxed_rank_001_model_4_multimer_v3_pred_1	0.4969	0.6228	0.2463	0.3817	0.5358	42	46	10, 13	11, 15	a	5	5	parallel	overlaps by at least three residues	parallel
SMC5_ETM6	VKFR	aewkieimVKFRdnaplkkl	SMC5_ETS6_unrelaxed_rank_001_model_2_multimer_v3_pred_3	0.3243	0.5508	0.1419	0.3229	0.5034	44	46	8	10	a	3	3	parallel	no overlap or overlap is less than three residues	none
SMC6_ETM1	RIIKR	fgneiiveRIIKRdgpasfsl	SMC6_ETS1_unrelaxed_rank_001_model_5_multimer_v3_pred_2	0.3728	0.5585	0.1459	0.4111	0.4855	44	46	18	20	A	3	3	antiparallel	no overlap or overlap is less than three residues	none
SMC6_ETM2	IRLK	dtvtyqdkIRLKvnsssdng	SMC6_ETS2_unrelaxed_rank_001_model_5_multimer_v3_pred_3	0.5652	0.6647	0.3623	0.5106	0.5609	42	46	8	12	A	5	5	antiparallel	overlaps by at least three residues	antiparallel
SMC6_ETM3	LKVR	admdfrasLKVRkfsgnlsf	SMC6_ETS3_unrelaxed_rank_001_model_3_multimer_v3_pred_2	0.5607	0.6683	0.3001	0.5248	0.545	42	46	8	12	A	5	5	antiparallel	overlaps by at least three residues	antiparallel
SMC6_ETM4	LIVKK	vnrkigttLIVKKlkdiartq	SMC6_ETS4_unrelaxed_rank_001_model_4_multimer_v3_pred_3	0.5249	0.6488	0.2662	0.347	0.5056	43	46	8	11	A	4	4	antiparallel	overlaps by at least three residues	antiparallel
SME1_ETM1	IRIK	iwlfeqigIRIKgkivgfde	SME1_ETS1_unrelaxed_rank_001_model_2_multimer_v3_pred_3	0.0826	0.3909	0.0914	0.1608	0.3274	none	none	none	none	none	none	none	none	none	none
SMK1_ETM1	VKFK	gaygtvcsVKFKgrspaari	SMK1_ETS1_unrelaxed_rank_001_model_4_multimer_v3_pred_0	0.5397	0.6457	0.3369	0.5466	0.5524	42	46	6	10	A	5	5	antiparallel	no overlap or overlap is less than three residues	none
SMK1_ETM2	ILLKR	isnifnkeILLKRairelkfm	SMK1_ETS2_unrelaxed_rank_001_model_2_multimer_v3_pred_3	0.0889	0.4209	0.0951	0.2074	0.33	none	none	none	none	none	none	none	none	none	none
SMK1_ETM3	ILIKF	vlgtpdkdILIKFgtikawnl	SMK1_ETS3_unrelaxed_rank_001_model_1_multimer_v3_pred_3	0.3753	0.5392	0.1945	0.32	0.4743	42	46	10	14	A	5	5	antiparallel	overlaps by at least three residues	antiparallel
SMM1_ETM1	VKIR	nphskpisVKIRlldtkqdt	SMM1_ETS1_unrelaxed_rank_001_model_4_multimer_v3_pred_3	0.5724	0.6718	0.3582	0.5384	0.5685	42	46	8	12	A	5	5	antiparallel	overlaps by at least three residues	antiparallel
SMT3_ETM2	FKIK	sdgsseifFKIKkttplrrl	SMT3_ETS2_unrelaxed_rank_001_model_4_multimer_v3_pred_0	0.5354	0.6499	0.2711	0.6165	0.5571	42	46	8	12	A	5	5	antiparallel	overlaps by at least three residues	antiparallel
SMX3_ETM1	VKLK	glvnhrvgVKLKfnsteyrg	SMX3_ETS1_unrelaxed_rank_001_model_4_multimer_v3_pred_1	0.545	0.6574	0.2425	0.5687	0.5316	42	46	8	12	a	5	5	parallel	overlaps by at least three residues	parallel
SNF1_ETM1	IKLR	pseedlwtIKLRwkydignk	SNF1_ETS1_unrelaxed_rank_001_model_4_multimer_v3_pred_3	0.5503	0.6733	0.321	0.546	0.5598	42	46	8	12	A	5	5	antiparallel	overlaps by at least three residues	antiparallel
SNF12_ETM1	KFLRI	phlnfpnvKFLRIfisnvsen	SNF12_ETS1_unrelaxed_rank_001_model_3_multimer_v3_pred_3	0.6049	0.6998	0.3205	0.5211	0.5568	42	46	10	14	A	5	5	antiparallel	overlaps by at least three residues	antiparallel
SNF12_ETM2	RFFKK	lhesnkryRFFKKisedpvka	SNF12_ETS2_unrelaxed_rank_001_model_2_multimer_v3_pred_2	0.4246	0.57	0.2032	0.4019	0.4989	42	46	7	11	a	5	5	parallel	overlaps by at least three residues	parallel
SNF2_ETM1	LVIRR	elseeetlLVIRRlhkvlrpf	SNF2_ETS1_unrelaxed_rank_001_model_2_multimer_v3_pred_1	0.2675	0.5735	0.1699	0.264	0.5031	none	none	none	none	none	none	none	none	none	none
SNF2_ETM2	FLLRR	rlhkvlrpFLLRRlkkdveke	SNF2_ETS2_unrelaxed_rank_001_model_4_multimer_v3_pred_3	0.4595	0.5922	0.2571	0.4852	0.5245	42	45	9	12	A	4	4	antiparallel	overlaps by at least three residues	antiparallel
SNF2_ETM3	RILRL	rigqknevRILRLittnsvee	SNF2_ETS3_unrelaxed_rank_001_model_3_multimer_v3_pred_0	0.6331	0.7132	0.296	0.5317	0.5608	42	46	10	14	a	5	5	parallel	overlaps by at least three residues	parallel
SNF4_ETM1	LLVKK	rlivldtsLLVKKslnvllqn	SNF4_ETS1_unrelaxed_rank_001_model_2_multimer_v3_pred_1	0.2397	0.509	0.1654	0.2598	0.4252	43	46	8	11	A	4	4	antiparallel	overlaps by at least three residues	antiparallel
SNF4_ETM2	RILKF	vvsvltqyRILKFvalncret	SNF4_ETS2_unrelaxed_rank_001_model_2_multimer_v3_pred_2	0.0462	0.426	0.112	0.1368	0.3208	44	46	4	6	A	3	3	antiparallel	no overlap or overlap is less than three residues	none
SNF5_ETM1	KLIKI	tllwnkndKLIKIedfvddml	SNF5_ETS1_unrelaxed_rank_001_model_2_multimer_v3_pred_1	0.339	0.5019	0.1472	0.2492	0.4397	42	45	2	5	A	4	4	antiparallel	no overlap or overlap is less than three residues	none
SNF5_ETM2	LRIR	qdrlggddLRIRikldivvg	SNF5_ETS2_unrelaxed_rank_001_model_5_multimer_v3_pred_2	0.5104	0.6354	0.3357	0.5447	0.5606	42	46	10	14	A	5	5	antiparallel	overlaps by at least three residues	antiparallel
SNF6_ETM1	VRLR	kqrqdferVRLRpeqlsnii	SNF6_ETS1_unrelaxed_rank_001_model_4_multimer_v3_pred_2	0.4562	0.6053	0.3262	0.4879	0.5806	43	46	8	11	A	4	4	antiparallel	overlaps by at least three residues	antiparallel
SNF7_ETM1	VRLR	kesptkaiVRLRehinllsk	SNF7_ETS1_unrelaxed_rank_001_model_5_multimer_v3_pred_1	0.5202	0.6417	0.3039	0.5007	0.5431	42	46	6	10	A	5	5	antiparallel	no overlap or overlap is less than three residues	none
SNL1_ETM1	MLLKL	yernycneMLLKLlieldsid	SNL1_ETS1_unrelaxed_rank_001_model_4_multimer_v3_pred_0	0.1627	0.482	0.0827	0.0422	0.3824	none	none	none	none	none	none	none	none	none	none
SNT1_ETM1	VKMK	iakehptpVKMKehdelear	SNT1_ETS1_unrelaxed_rank_001_model_1_multimer_v3_pred_2	0.3266	0.5079	0.1369	0.3008	0.4497	44	45	9	10	A	2	2	less than three paired residues	no overlap or overlap is less than three residues	none
SNT2_ETM1	MIVRF	yvgtqpmsMIVRFyynwkkte	SNT2_ETS1_unrelaxed_rank_001_model_3_multimer_v3_pred_1	0.2704	0.4714	0.1471	0.2628	0.4303	42	46	10	14	A	5	5	antiparallel	overlaps by at least three residues	antiparallel
SNT2_ETM2	IKIR	tggsddekIKIRmqtgvnek	SNT2_ETS2_unrelaxed_rank_001_model_4_multimer_v3_pred_0	0.4696	0.601	0.2292	0.4181	0.5137	42	46	10	14	a	5	5	parallel	overlaps by at least three residues	parallel
SNT2_ETM3	VKMK	vyknpnsfVKMKrysmtfht	SNT2_ETS3_unrelaxed_rank_001_model_3_multimer_v3_pred_0	0.5498	0.6563	0.3209	0.6459	0.5965	42	46	13	17	a	5	5	parallel	no overlap or overlap is less than three residues	none
SNT2_ETM4	KFVKF	svsvdkgfKFVKFdnktfqrl	SNT2_ETS4_unrelaxed_rank_001_model_1_multimer_v3_pred_2	0.3657	0.5327	0.147	0.1962	0.4405	43	45	8	10	a	3	3	parallel	no overlap or overlap is less than three residues	none
SNT2_ETM5	LRLR	velryfeqLRLRhgempgns	SNT2_ETS5_unrelaxed_rank_001_model_1_multimer_v3_pred_3	0.5821	0.6768	0.3028	0.4982	0.5604	43	46	9	12	a	4	4	parallel	overlaps by at least three residues	parallel
SNU114_ETM1	VIIKV	kiskyypgVIIKVeesgehvi	SNU114_ETS1_unrelaxed_rank_001_model_2_multimer_v3_pred_0	0.0276	0.2705	0.0827	0.1358	0.2447	none	none	none	none	none	none	none	none	none	none
SNU66_ETM1	LRLR	eenadrekLRLRqmnkdrrq	SNU66_ETS1_unrelaxed_rank_001_model_5_multimer_v3_pred_2	0.6414	0.7155	0.3876	0.5908	0.5865	42	46	8	12	A	5	5	antiparallel	overlaps by at least three residues	antiparallel
SNU66_ETM2	LKIK	edggdfkpLKIKkrkikdpr	SNU66_ETS2_unrelaxed_rank_001_model_2_multimer_v3_pred_0	0.489	0.6072	0.2433	0.4808	0.5507	42	45	9	12	A	4	4	antiparallel	overlaps by at least three residues	antiparallel
SNU66_ETM3	LKMR	ekrrtesiLKMReisnsivv	SNU66_ETS3_unrelaxed_rank_001_model_4_multimer_v3_pred_0	0.5192	0.6353	0.1996	0.5407	0.5203	44	46	17	19	A	3	3	antiparallel	no overlap or overlap is less than three residues	none
SNU71_ETM1	IFIRF	ssfldtqdIFIRFskvdedea	SNU71_ETS1_unrelaxed_rank_001_model_3_multimer_v3_pred_1	0.524	0.6446	0.2814	0.4977	0.5292	42	46	10	14	A	5	5	antiparallel	overlaps by at least three residues	antiparallel
SNU71_ETM2	VKIK	nvsessehVKIKfdfkkaid	SNU71_ETS2_unrelaxed_rank_001_model_1_multimer_v3_pred_3	0.5012	0.6222	0.3266	0.5644	0.5935	42	46	10	14	A	5	5	antiparallel	overlaps by at least three residues	antiparallel
SOF1_ETM1	MKIK	MKIKtikrsadd	SOF1_ETS1_unrelaxed_rank_001_model_4_multimer_v3_pred_0	0.5234	0.6467	0.2872	0.6353	0.5986	42	46	2	6	a	5	5	parallel	overlaps by at least three residues	parallel
SOH1_ETM1	FILKL	civypnclFILKLlngfmesa	SOH1_ETS1_unrelaxed_rank_001_model_1_multimer_v3_pred_1	0.1629	0.4455	0.1795	0.1861	0.37	45	46	7	8	A	2	2	less than three paired residues	no overlap or overlap is less than three residues	none
SOL1_ETM1	FVIKK	dddalkdvFVIKKkykfydde	SOL1_ETS1_unrelaxed_rank_001_model_2_multimer_v3_pred_1	0.3583	0.5365	0.1937	0.3535	0.4804	43	46	10	13	A	4	4	antiparallel	overlaps by at least three residues	antiparallel
SOL3_ETM1	FIVKK	slthqlgeFIVKKqdealqkk	SOL3_ETS1_unrelaxed_rank_001_model_3_multimer_v3_pred_0	0.4537	0.6045	0.2212	0.4397	0.5022	42	46	8	12	A	5	5	antiparallel	overlaps by at least three residues	antiparallel
SPB1_ETM1	KILKK	idendhewKILKKlkqttdef	SPB1_ETS1_unrelaxed_rank_001_model_4_multimer_v3_pred_2	0.3628	0.5495	0.2187	0.362	0.4439	42	46	9	13	A	5	5	antiparallel	overlaps by at least three residues	antiparallel
SPB1_ETM2	RLMRK	kdkaeeisRLMRKvtkkpktk	SPB1_ETS2_unrelaxed_rank_001_model_1_multimer_v3_pred_0	0.0921	0.3722	0.0701	0.0649	0.295	none	none	none	none	none	none	none	none	none	none
SPB4_ETM1	KILRL	msfikdteKILRLlpkqrrtg	SPB4_ETS1_unrelaxed_rank_001_model_3_multimer_v3_pred_0	0.3946	0.5651	0.2196	0.4163	0.4615	42	46	2	6	A	5	5	antiparallel	no overlap or overlap is less than three residues	none
SPC105_ETM1	RFLKF	ilesltgvRFLKFskatlsia	SPC105_ETS1_unrelaxed_rank_001_model_4_multimer_v3_pred_1	0.5294	0.6538	0.2731	0.3979	0.5129	42	46	10	14	A	5	5	antiparallel	overlaps by at least three residues	antiparallel
SPC105_ETM2	KLLKL	wrpllkyiKLLKLlfpvkitq	SPC105_ETS2_unrelaxed_rank_001_model_2_multimer_v3_pred_3	0.3041	0.5588	0.1534	0.228	0.4862	none	none	none	none	none	none	none	none	none	none
SPC110_ETM1	LKLR	ennsdvqsLKLRskedelkn	SPC110_ETS1_unrelaxed_rank_001_model_5_multimer_v3_pred_3	0.5971	0.6866	0.3715	0.5315	0.5627	42	46	8	12	a	5	5	parallel	overlaps by at least three residues	parallel
SPC110_ETM2	LKIK	krtnelneLKIKsdemdlql	SPC110_ETS2_unrelaxed_rank_001_model_1_multimer_v3_pred_2	0.6028	0.6888	0.2801	0.528	0.5531	42	46	8	12	A	5	5	antiparallel	overlaps by at least three residues	antiparallel
SPC110_ETM3	FVIKK	vkqlendlFVIKKthseskti	SPC110_ETS3_unrelaxed_rank_001_model_5_multimer_v3_pred_3	0.6241	0.709	0.336	0.5838	0.576	42	46	8	12	A	5	5	antiparallel	overlaps by at least three residues	antiparallel
SPC110_ETM4	KLIKI	dneleskdKLIKIlendlkva	SPC110_ETS4_unrelaxed_rank_001_model_1_multimer_v3_pred_2	0.3434	0.5834	0.1681	0.2158	0.5245	none	none	none	none	none	none	none	none	none	none
SPC110_ETM5	LKIR	dsedkieeLKIRiaensakv	SPC110_ETS5_unrelaxed_rank_001_model_1_multimer_v3_pred_2	0.5709	0.6667	0.2574	0.5604	0.5676	42	46	10	14	A	5	5	antiparallel	overlaps by at least three residues	antiparallel
SPC110_ETM6	VRMK	vallvlacVRMKriafyrrs	SPC110_ETS6_unrelaxed_rank_001_model_4_multimer_v3_pred_3	0.3879	0.5692	0.2382	0.3553	0.4866	42	46	8	12	A	5	5	antiparallel	overlaps by at least three residues	antiparallel
SPC19_ETM1	RVFRL	astmlqtkRVFRLvpeydver	SPC19_ETS1_unrelaxed_rank_001_model_2_multimer_v3_pred_3	0.28	0.4719	0.1801	0.3162	0.4428	42	46	10	14	a	5	5	parallel	overlaps by at least three residues	parallel
SPC19_ETM2	LRLK	qqtyelndLRLKknismddd	SPC19_ETS2_unrelaxed_rank_001_model_1_multimer_v3_pred_2	0.508	0.6323	0.2605	0.5133	0.5256	42	46	8	12	A	5	5	antiparallel	overlaps by at least three residues	antiparallel
SPC24_ETM1	LKLK	tpeaneniLKLKlyrslgvi	SPC24_ETS1_unrelaxed_rank_001_model_4_multimer_v3_pred_0	0.6153	0.7043	0.3574	0.5787	0.566	42	46	8	12	A	5	5	antiparallel	overlaps by at least three residues	antiparallel
SPC34_ETM1	LLFKV	dcnhdeayLLFKVnpekqsvs	SPC34_ETS1_unrelaxed_rank_001_model_1_multimer_v3_pred_3	0.5021	0.6258	0.1899	0.337	0.5377	43	46	9	12	a	4	4	parallel	overlaps by at least three residues	parallel
SPC34_ETM2	LILKV	fvedfptdLILKVmaevtdlw	SPC34_ETS2_unrelaxed_rank_001_model_2_multimer_v3_pred_0	0.0696	0.4212	0.1051	0.1355	0.3129	44	46	2	4	A	3	3	antiparallel	no overlap or overlap is less than three residues	none
SPC34_ETM3	RFIKK	yeqlssklRFIKKevllqddr	SPC34_ETS3_unrelaxed_rank_001_model_5_multimer_v3_pred_0	0.6179	0.7083	0.3397	0.5986	0.5646	42	46	7	11	A	5	5	antiparallel	overlaps by at least three residues	antiparallel
SPC34_ETM4	KIIRK	pssshdvaKIIRKekdeirrl	SPC34_ETS4_unrelaxed_rank_001_model_5_multimer_v3_pred_1	0.6235	0.7066	0.2943	0.58	0.5755	42	46	7	11	A	5	5	antiparallel	overlaps by at least three residues	antiparallel
SPC42_ETM1	FKLR	vqqnkelnFKLRekqneife	SPC42_ETS1_unrelaxed_rank_001_model_1_multimer_v3_pred_1	0.2199	0.4612	0.0623	0.1998	0.4275	none	none	none	none	none	none	none	none	none	none
SPC42_ETM2	ILVRK	eieelkrkILVRKkhdlrkls	SPC42_ETS2_unrelaxed_rank_001_model_4_multimer_v3_pred_2	0.5459	0.6587	0.2528	0.5463	0.5211	42	45	8	11	a	4	4	parallel	overlaps by at least three residues	parallel
SPC97_ETM1	MFLKK	nlgdrssvMFLKKllnnisqd	SPC97_ETS1_unrelaxed_rank_001_model_2_multimer_v3_pred_1	0.1459	0.4728	0.1282	0.1671	0.3951	none	none	none	none	none	none	none	none	none	none
SPC97_ETM2	LLFKM	cdseedknLLFKMlrtgillk	SPC97_ETS2_unrelaxed_rank_001_model_1_multimer_v3_pred_1	0.2144	0.5466	0.1783	0.2241	0.4523	45	46	18	19	a	2	2	less than three paired residues	no overlap or overlap is less than three residues	none
SPC97_ETM3	ILLKV	lfkmlrtgILLKVvraslqip	SPC97_ETS3_unrelaxed_rank_001_model_5_multimer_v3_pred_1	0.6627	0.7349	0.3907	0.6138	0.596	42	46	10	14	A	5	5	antiparallel	overlaps by at least three residues	antiparallel
SPC97_ETM4	IFLKL	kcysraneIFLKLffqgydli	SPC97_ETS4_unrelaxed_rank_001_model_2_multimer_v3_pred_0	0.1056	0.4493	0.1128	0.1208	0.3361	none	none	none	none	none	none	none	none	none	none
SPC98_ETM1	IRLR	yreiyeniIRLRiycrfteh	SPC98_ETS1_unrelaxed_rank_001_model_1_multimer_v3_pred_0	0.6567	0.7257	0.405	0.7793	0.6203	42	46	12	16	a	5	5	parallel	no overlap or overlap is less than three residues	none
SPC98_ETM2	IFIKM	nlndigyeIFIKMnlndheas	SPC98_ETS2_unrelaxed_rank_001_model_5_multimer_v3_pred_0	0.6112	0.7016	0.3194	0.5457	0.5636	42	46	8	12	A	5	5	antiparallel	overlaps by at least three residues	antiparallel
SPN1_ETM1	RILKK	qeleekldRILKKpkvrrtrr	SPN1_ETS1_unrelaxed_rank_001_model_1_multimer_v3_pred_1	0.1891	0.4253	0.0585	0.105	0.4177	none	none	none	none	none	none	none	none	none	none
SPN1_ETM2	KILRL	dleqyldeKILRLkdemniaa	SPN1_ETS2_unrelaxed_rank_001_model_2_multimer_v3_pred_0	0.0685	0.3741	0.0503	0.0783	0.2701	none	none	none	none	none	none	none	none	none	none
SPO1_ETM1	LKMK	kkeyndndLKMKkrqggsli	SPO1_ETS1_unrelaxed_rank_001_model_4_multimer_v3_pred_2	0.6085	0.6955	0.3738	0.5874	0.56	42	46	8	12	A	5	5	antiparallel	overlaps by at least three residues	antiparallel
SPO1_ETM2	LKIK	ldfykslhLKIKpkkmegfq	SPO1_ETS2_unrelaxed_rank_001_model_5_multimer_v3_pred_1	0.0287	0.3166	0.0711	0.0844	0.2502	none	none	none	none	none	none	none	none	none	none
SPO1_ETM3	LFVKL	gswenilrLFVKLpylgskiv	SPO1_ETS3_unrelaxed_rank_001_model_3_multimer_v3_pred_1	0.588	0.68	0.2915	0.5668	0.5641	42	46	10	14	A	5	5	antiparallel	overlaps by at least three residues	antiparallel
SPO11_ETM1	FKLK	gphlcthqFKLKrcaillnl	SPO11_ETS1_unrelaxed_rank_001_model_1_multimer_v3_pred_2	0.5279	0.6502	0.3168	0.4265	0.5407	42	46	8	12	A	5	5	antiparallel	overlaps by at least three residues	antiparallel
SPO11_ETM2	LFLKK	gfpdfltrLFLKKleqycskl	SPO11_ETS2_unrelaxed_rank_001_model_2_multimer_v3_pred_3	0.106	0.4781	0.0874	0.1518	0.3938	none	none	none	none	none	none	none	none	none	none
SPO12_ETM1	RIFRK	leeeiaafRIFRKkstsnlks	SPO12_ETS1_unrelaxed_rank_001_model_4_multimer_v3_pred_0	0.5973	0.6937	0.3861	0.5907	0.564	42	46	7	11	A	5	5	antiparallel	overlaps by at least three residues	antiparallel
SPO14_ETM1	VKMK	isefnidnVKMKhlqdlide	SPO14_ETS1_unrelaxed_rank_001_model_1_multimer_v3_pred_3	0.5201	0.6413	0.3781	0.6084	0.5736	42	46	3	7	A	5	5	antiparallel	no overlap or overlap is less than three residues	none
SPO14_ETM2	FKVR	dvflidwkFKVRfsgnknni	SPO14_ETS2_unrelaxed_rank_001_model_4_multimer_v3_pred_1	0.5835	0.6806	0.3268	0.5989	0.5595	42	46	8	12	A	5	5	antiparallel	overlaps by at least three residues	antiparallel
SPO14_ETM3	LRMK	ekmrkaaeLRMKlsgsllyg	SPO14_ETS3_unrelaxed_rank_001_model_5_multimer_v3_pred_3	0.5088	0.6352	0.2673	0.4236	0.5421	42	46	8	12	a	5	5	parallel	overlaps by at least three residues	parallel
SPO20_ETM1	VKLK	srrrdrlhVKLKslrnkihk	SPO20_ETS1_unrelaxed_rank_001_model_1_multimer_v3_pred_1	0.6101	0.7168	0.314	0.59	0.6502	44	46	8	10	A	3	3	antiparallel	no overlap or overlap is less than three residues	none
SPO20_ETM2	LKLK	ekrdqiynLKLKhrhlqqet	SPO20_ETS2_unrelaxed_rank_001_model_5_multimer_v3_pred_3	0.6132	0.7001	0.3265	0.5435	0.5734	42	46	8	12	a	5	5	parallel	overlaps by at least three residues	parallel
SPO22_ETM1	LILKL	ttvildeeLILKLenaasslw	SPO22_ETS1_unrelaxed_rank_001_model_1_multimer_v3_pred_3	0.2892	0.5527	0.2223	0.3565	0.5225	43	46	2	5	A	4	4	antiparallel	no overlap or overlap is less than three residues	none
SPO22_ETM2	ILMRM	npaetieeILMRMimsvdvis	SPO22_ETS2_unrelaxed_rank_001_model_2_multimer_v3_pred_3	0.1958	0.4967	0.1117	0.1328	0.4252	none	none	none	none	none	none	none	none	none	none
SPO22_ETM3	MIVKV	silrytlqMIVKVseeeplet	SPO22_ETS3_unrelaxed_rank_001_model_2_multimer_v3_pred_3	0.3806	0.5642	0.2462	0.4258	0.4973	42	46	6	10	a	5	5	parallel	no overlap or overlap is less than three residues	none
SPO22_ETM4	RVLKI	evelrildRVLKIlninqssl	SPO22_ETS4_unrelaxed_rank_001_model_2_multimer_v3_pred_1	0.242	0.5466	0.1558	0.2011	0.4712	none	none	none	none	none	none	none	none	none	none
SPO7_ETM1	KLVKV	kgirqfnvKLVKVqstwdeky	SPO7_ETS1_unrelaxed_rank_001_model_1_multimer_v3_pred_0	0.5455	0.6569	0.3264	0.5654	0.5389	42	46	7	11	A	5	5	antiparallel	overlaps by at least three residues	antiparallel
SPP2_ETM1	LVIKL	eessskkkLVIKLsenadtkk	SPP2_ETS1_unrelaxed_rank_001_model_5_multimer_v3_pred_0	0.6038	0.694	0.3299	0.5784	0.5858	42	46	8	12	a	5	5	parallel	overlaps by at least three residues	parallel
SPP381_ETM1	LFMKK	dmrplprpLFMKKkannlqka	SPP381_ETS1_unrelaxed_rank_001_model_3_multimer_v3_pred_3	0.4584	0.6207	0.2834	0.4605	0.5194	42	45	9	12	A	4	4	antiparallel	overlaps by at least three residues	antiparallel
SPP381_ETM2	MKLR	qvaknyetMKLRlntnystn	SPP381_ETS2_unrelaxed_rank_001_model_4_multimer_v3_pred_2	0.5223	0.6406	0.3142	0.4095	0.5255	42	46	10	14	a	5	5	parallel	overlaps by at least three residues	parallel
SPP382_ETM1	FFFKK	sdsntdkkFFFKKrridsyny	SPP382_ETS1_unrelaxed_rank_001_model_3_multimer_v3_pred_0	0.4749	0.5991	0.2072	0.5137	0.5164	42	45	8	11	a	4	4	parallel	overlaps by at least three residues	parallel
SPP41_ETM1	VVLKF	eevqskrsVVLKFakarltea	SPP41_ETS1_unrelaxed_rank_001_model_1_multimer_v3_pred_3	0.6339	0.7101	0.3914	0.6337	0.626	42	46	10	14	A	5	5	antiparallel	overlaps by at least three residues	antiparallel
SPT15_ETM1	VIMRI	ynpkrfaaVIMRIrepkttal	SPT15_ETS1_unrelaxed_rank_001_model_3_multimer_v3_pred_2	0.4942	0.6077	0.2048	0.452	0.5402	43	46	9	12	a	4	4	parallel	overlaps by at least three residues	parallel
SPT2_ETM1	IRFK	dddegglgIRFKrsigasha	SPT2_ETS1_unrelaxed_rank_001_model_1_multimer_v3_pred_0	0.4372	0.5797	0.1752	0.3252	0.5205	42	46	10	14	A	5	5	antiparallel	overlaps by at least three residues	antiparallel
SPT21_ETM1	VKLR	qipeetleVKLRftkvitnl	SPT21_ETS1_unrelaxed_rank_001_model_3_multimer_v3_pred_1	0.5308	0.6692	0.2925	0.4692	0.5297	42	46	10	14	A	5	5	antiparallel	overlaps by at least three residues	antiparallel
SPT21_ETM2	VKVK	kandkqtiVKVKnsnsknsa	SPT21_ETS2_unrelaxed_rank_001_model_4_multimer_v3_pred_2	0.6197	0.6997	0.3921	0.6108	0.5847	42	46	8	12	A	5	5	antiparallel	overlaps by at least three residues	antiparallel
SPT23_ETM1	FRIR	vetqmklsFRIRnaharknf	SPT23_ETS1_unrelaxed_rank_001_model_1_multimer_v3_pred_1	0.6184	0.6989	0.3583	0.5538	0.5816	42	46	6	10	A	5	5	antiparallel	no overlap or overlap is less than three residues	none
SPT23_ETM2	LIIKF	lgskfkqgLIIKFgenialss	SPT23_ETS2_unrelaxed_rank_001_model_1_multimer_v3_pred_1	0.4814	0.614	0.2042	0.323	0.496	43	46	10	13	A	4	4	antiparallel	overlaps by at least three residues	antiparallel
SPT23_ETM3	RIIRL	macingdlRIIRLllecnvni	SPT23_ETS3_unrelaxed_rank_001_model_5_multimer_v3_pred_3	0.499	0.6374	0.2434	0.46	0.5272	42	46	7	11	A	5	5	antiparallel	overlaps by at least three residues	antiparallel
SPT3_ETM1	MKVK	dekdggnmMKVKksqiklpw	SPT3_ETS1_unrelaxed_rank_001_model_4_multimer_v3_pred_3	0.5156	0.6303	0.3276	0.5183	0.5289	42	46	8	12	A	5	5	antiparallel	overlaps by at least three residues	antiparallel
SPT3_ETM2	LKIK	vcsltetaLKIKqreqvlqt	SPT3_ETS2_unrelaxed_rank_001_model_5_multimer_v3_pred_3	0.5999	0.6943	0.3167	0.5414	0.5585	42	46	8	12	A	5	5	antiparallel	overlaps by at least three residues	antiparallel
SPT5_ETM1	KLLKK	gkekelirKLLKKkfnldram	SPT5_ETS1_unrelaxed_rank_001_model_2_multimer_v3_pred_3	0.3697	0.6116	0.1533	0.2611	0.558	none	none	none	none	none	none	none	none	none	none
SPT5_ETM2	VRIK	valeegsyVRIKrgiykgdl	SPT5_ETS2_unrelaxed_rank_001_model_1_multimer_v3_pred_1	0.6012	0.686	0.2675	0.5327	0.5834	42	46	8	12	A	5	5	antiparallel	overlaps by at least three residues	antiparallel
SPT5_ETM3	VMLKI	qisennleVMLKIvprldygk	SPT5_ETS3_unrelaxed_rank_001_model_3_multimer_v3_pred_0	0.3994	0.5849	0.2315	0.4477	0.4962	43	46	10	13	A	4	4	antiparallel	overlaps by at least three residues	antiparallel
SPT5_ETM4	VRIR	revalgktVRIRsagykgql	SPT5_ETS4_unrelaxed_rank_001_model_4_multimer_v3_pred_0	0.5482	0.6509	0.2998	0.4791	0.5296	42	46	8	12	A	5	5	antiparallel	overlaps by at least three residues	antiparallel
SPT6_ETM1	MKIR	knlmtegdMKIRktdipery	SPT6_ETS1_unrelaxed_rank_001_model_3_multimer_v3_pred_3	0.0436	0.4271	0.0815	0.1325	0.3232	none	none	none	none	none	none	none	none	none	none
SPT6_ETM2	VFLKM	mhfrrdpdVFLKMveaeslnl	SPT6_ETS2_unrelaxed_rank_001_model_2_multimer_v3_pred_3	0.116	0.4362	0.0984	0.1464	0.3335	42	44	2	4	a	3	3	parallel	no overlap or overlap is less than three residues	none
SPT6_ETM3	LMFKI	hdnpgwfyLMFKInansklyt	SPT6_ETS3_unrelaxed_rank_001_model_4_multimer_v3_pred_2	0.5958	0.6899	0.3255	0.5447	0.5497	42	46	8	12	A	5	5	antiparallel	overlaps by at least three residues	antiparallel
SPT7_ETM1	LKIR	trfignlsLKIRyvlwqcai	SPT7_ETS1_unrelaxed_rank_001_model_5_multimer_v3_pred_0	0.5032	0.6388	0.231	0.4379	0.5432	42	46	8	12	a	5	5	parallel	overlaps by at least three residues	parallel
SQS1_ETM1	VFMRI	dqlmrqrpVFMRIdirrpree	SQS1_ETS1_unrelaxed_rank_001_model_5_multimer_v3_pred_2	0.5689	0.6764	0.3494	0.6236	0.5633	42	46	10	14	A	5	5	antiparallel	overlaps by at least three residues	antiparallel
SRB4_ETM1	VIFKI	mqsisnkdVIFKIrdrtsgqk	SRB4_ETS1_unrelaxed_rank_001_model_5_multimer_v3_pred_0	0.5492	0.6566	0.2632	0.4429	0.5361	42	46	8	12	a	5	5	parallel	overlaps by at least three residues	parallel
SRB4_ETM3	KFLRV	tdfvhsvkKFLRVriftkies	SRB4_ETS3_unrelaxed_rank_001_model_5_multimer_v3_pred_2	0.6505	0.7259	0.3535	0.6007	0.596	42	46	12	16	A	5	5	antiparallel	no overlap or overlap is less than three residues	none
SRB4_ETM5	VMLRL	dkranlmlVMLRLllvvifkk	SRB4_ETS5_unrelaxed_rank_001_model_2_multimer_v3_pred_1	0.4386	0.5952	0.2058	0.4045	0.4888	42	46	14	18	a	5	5	parallel	no overlap or overlap is less than three residues	none
SRB4_ETM6	VIFKK	vmlrlllvVIFKKtlrsriss	SRB4_ETS6_unrelaxed_rank_001_model_2_multimer_v3_pred_0	0.6305	0.7143	0.3443	0.615	0.595	42	46	6	10	A	5	5	antiparallel	no overlap or overlap is less than three residues	none
SRB4_ETM7	LLLKK	kvrfanykLLLKKiikdyvld	SRB4_ETS7_unrelaxed_rank_001_model_2_multimer_v3_pred_1	0.4349	0.6002	0.2898	0.4912	0.5619	42	45	2	5	A	4	4	antiparallel	no overlap or overlap is less than three residues	none
SRB8_ETM1	KIIKI	nilsqqfdKIIKIredhinki	SRB8_ETS1_unrelaxed_rank_001_model_1_multimer_v3_pred_0	0.178	0.4325	0.111	0.1292	0.3801	none	none	none	none	none	none	none	none	none	none
SRB8_ETM10	ILLKI	eceinyyeILLKIlitygssp	SRB8_ETS10_unrelaxed_rank_001_model_1_multimer_v3_pred_2	0.4224	0.5943	0.181	0.3519	0.4916	42	46	12	16	a	5	5	parallel	no overlap or overlap is less than three residues	none
SRB8_ETM11	LLIKI	vismenyhLLIKIirqlseln	SRB8_ETS11_unrelaxed_rank_001_model_2_multimer_v3_pred_2	0.1469	0.444	0.0862	0.1252	0.3685	none	none	none	none	none	none	none	none	none	none
SRB8_ETM12	LRLK	lfdkisfnLRLKlflyeils	SRB8_ETS12_unrelaxed_rank_001_model_2_multimer_v3_pred_3	0.2008	0.5	0.173	0.2573	0.4201	42	46	4	8	A	5	5	antiparallel	no overlap or overlap is less than three residues	none
SRB8_ETM2	IKIR	lsqqfdkiIKIRedhinkip	SRB8_ETS2_unrelaxed_rank_001_model_5_multimer_v3_pred_2	0.504	0.6502	0.2548	0.5017	0.5285	42	45	8	11	a	4	4	parallel	overlaps by at least three residues	parallel
SRB8_ETM3	LILKI	nilkilssLILKIfqeqslev	SRB8_ETS3_unrelaxed_rank_001_model_2_multimer_v3_pred_3	0.1749	0.4967	0.1397	0.1723	0.421	none	none	none	none	none	none	none	none	none	none
SRB8_ETM4	LLLRI	snqlvaklLLLRInstdedlh	SRB8_ETS4_unrelaxed_rank_001_model_5_multimer_v3_pred_3	0.5858	0.6817	0.3782	0.5239	0.5808	42	46	5	9	A	5	5	antiparallel	no overlap or overlap is less than three residues	none
SRB8_ETM5	IKMR	qlveiteqIKMRilsnditn	SRB8_ETS5_unrelaxed_rank_001_model_1_multimer_v3_pred_3	0.6429	0.7163	0.377	0.6247	0.5973	42	46	10	14	A	5	5	antiparallel	overlaps by at least three residues	antiparallel
SRB8_ETM6	VLLKI	ilssvnrtVLLKIfkifcidl	SRB8_ETS6_unrelaxed_rank_001_model_2_multimer_v3_pred_1	0.2918	0.61	0.1708	0.2096	0.5296	none	none	none	none	none	none	none	none	none	none
SRB8_ETM8	FVLKV	kffmknfpFVLKVdndlriel	SRB8_ETS8_unrelaxed_rank_001_model_2_multimer_v3_pred_1	0.392	0.5508	0.3167	0.4656	0.5276	43	46	3 7	5, 7	A	4	4	antiparallel	overlaps by at least three residues	antiparallel
SRB8_ETM9	IFLKR	keynkfmsIFLKRkdftnknl	SRB8_ETS9_unrelaxed_rank_001_model_4_multimer_v3_pred_3	0.5531	0.6646	0.32	0.515	0.551	42	46	8	12	A	5	5	antiparallel	overlaps by at least three residues	antiparallel
SRC1_ETM1	LKLK	pngicypyLKLKckpdykla	SRC1_ETS1_unrelaxed_rank_001_model_4_multimer_v3_pred_1	0.3788	0.5628	0.225	0.348	0.4597	42	46	8	12	a	5	5	parallel	overlaps by at least three residues	parallel
SRC1_ETM2	IKLK	iviskvieIKLKnyyrkkar	SRC1_ETS2_unrelaxed_rank_001_model_2_multimer_v3_pred_3	0.1727	0.5158	0.1206	0.1568	0.4337	none	none	none	none	none	none	none	none	none	none
SRD1_ETM1	RVVKK	nsgssfltRVVKKsdmektll	SRD1_ETS1_unrelaxed_rank_001_model_1_multimer_v3_pred_2	0.5876	0.6878	0.3725	0.6552	0.5882	42	46	7	11	A	5	5	antiparallel	overlaps by at least three residues	antiparallel
SRM1_ETM1	FRLK	lgrkvmerFRLKtldprpfg	SRM1_ETS1_unrelaxed_rank_001_model_4_multimer_v3_pred_2	0.4349	0.5848	0.2344	0.4306	0.4953	42	46	8	12	A	5	5	antiparallel	overlaps by at least three residues	antiparallel
SRN2_ETM1	MKVK	MKVKatklrikq	SRN2_ETS1_unrelaxed_rank_001_model_1_multimer_v3_pred_3	0.543	0.7294	0.3592	0.6281	0.6473	42	45	6	9	A	4	4	antiparallel	no overlap or overlap is less than three residues	none
SRN2_ETM2	LRIK	mkvkatkLRIKqrrknkgl	SRN2_ETS2_unrelaxed_rank_001_model_1_multimer_v3_pred_0	0.6826	0.7389	0.4154	0.6951	0.6304	42	46	7	11	A	5	5	antiparallel	overlaps by at least three residues	antiparallel
SRP1_ETM1	VKFR	mqeqlsatVKFRqilsrehr	SRP1_ETS1_unrelaxed_rank_001_model_3_multimer_v3_pred_3	0.5279	0.6353	0.2188	0.4641	0.5404	42	46	8	12	A	5	5	antiparallel	overlaps by at least three residues	antiparallel
SRP14_ETM1	LLIRM	srsdreypLLIRMsygshdkk	SRP14_ETS1_unrelaxed_rank_001_model_4_multimer_v3_pred_0	0.5024	0.6326	0.2871	0.5477	0.523	43	46	10	13	A	4	4	antiparallel	overlaps by at least three residues	antiparallel
SRP68_ETM1	LKLR	rdlalaetLKLRarqrgklk	SRP68_ETS1_unrelaxed_rank_001_model_4_multimer_v3_pred_0	0.466	0.6287	0.2302	0.4496	0.5074	42	46	8	12	A	5	5	antiparallel	overlaps by at least three residues	antiparallel
SRP72_ETM1	LFLRL	wsniqrnvLFLRLfnnvkihs	SRP72_ETS1_unrelaxed_rank_001_model_4_multimer_v3_pred_3	0.5579	0.6699	0.3536	0.5523	0.5272	42	46	10	14	a	5	5	parallel	overlaps by at least three residues	parallel
SRP72_ETM2	VLLKK	kgrnnsksVLLKKlgsvrvql	SRP72_ETS2_unrelaxed_rank_001_model_4_multimer_v3_pred_0	0.5596	0.6617	0.3025	0.4292	0.5187	43	46	8	11	A	4	4	antiparallel	overlaps by at least three residues	antiparallel
SRS2_ETM1	KLIKK	gdewtihpKLIKKqisklksn	SRS2_ETS1_unrelaxed_rank_001_model_2_multimer_v3_pred_3	0.0657	0.4135	0.1064	0.0962	0.3063	none	none	none	none	none	none	none	none	none	none
SRX1_ETM1	VRVK	lppvdvlgVRVKgqtlyyaf	SRX1_ETS1_unrelaxed_rank_001_model_2_multimer_v3_pred_3	0.4439	0.6424	0.3065	0.5064	0.583	42	46	15	19	a	5	5	parallel	no overlap or overlap is less than three residues	none
SSD1_ETM1	LRIK	vytldsstLRIKstwvgest	SSD1_ETS1_unrelaxed_rank_001_model_1_multimer_v3_pred_3	0.6431	0.7148	0.3082	0.5469	0.5815	42	46	8	12	A	5	5	antiparallel	overlaps by at least three residues	antiparallel
SSD1_ETM2	LKIK	adelikgvLKIKdddvrvgi	SSD1_ETS2_unrelaxed_rank_001_model_5_multimer_v3_pred_2	0.1472	0.4207	0.1381	0.1817	0.3432	42	46	8	12	A	5	5	antiparallel	overlaps by at least three residues	antiparallel
SSE1_ETM1	LRVR	icaihsptLRVRpfkfedih	SSE1_ETS1_unrelaxed_rank_001_model_5_multimer_v3_pred_3	0.3623	0.5235	0.1582	0.3286	0.4998	42	45	8	11	a	4	4	parallel	overlaps by at least three residues	parallel
SSE1_ETM2	VKLK	pegqdsvpVKLKlrcdpsgl	SSE1_ETS2_unrelaxed_rank_001_model_5_multimer_v3_pred_0	0.5412	0.6649	0.3206	0.4801	0.5492	42	46	10	14	A	5	5	antiparallel	overlaps by at least three residues	antiparallel
SSE2_ETM1	LKFK	enlkriigLKFKdpefdien	SSE2_ETS1_unrelaxed_rank_001_model_1_multimer_v3_pred_1	0.5409	0.6486	0.2677	0.4456	0.5472	42	46	6	10	a	5	5	parallel	no overlap or overlap is less than three residues	none
SSE2_ETM2	LRVR	icaihsptLRVRpfkfedid	SSE2_ETS2_unrelaxed_rank_001_model_5_multimer_v3_pred_3	0.2948	0.492	0.1182	0.2814	0.4568	42	45	8	11	a	4	4	parallel	overlaps by at least three residues	parallel
SSE2_ETM3	VKVK	pkdqdfipVKVKlrcdpsgl	SSE2_ETS3_unrelaxed_rank_001_model_5_multimer_v3_pred_1	0.4484	0.5883	0.2824	0.4694	0.5197	42	46	10	14	A	5	5	antiparallel	overlaps by at least three residues	antiparallel
SSF1_ETM1	MVIRV	qeqgipksMVIRVgqtslanh	SSF1_ETS1_unrelaxed_rank_001_model_1_multimer_v3_pred_2	0.4797	0.606	0.2771	0.4036	0.5093	42	46	8	12	A	5	5	antiparallel	overlaps by at least three residues	antiparallel
SSF1_ETM2	IKLK	qimqphtaIKLKerksnklk	SSF1_ETS2_unrelaxed_rank_001_model_4_multimer_v3_pred_0	0.33	0.513	0.2028	0.3927	0.4603	42	46	8	12	A	5	5	antiparallel	overlaps by at least three residues	antiparallel
SSF1_ETM3	KFLKR	yslgrdikKFLKRpkslnndd	SSF1_ETS3_unrelaxed_rank_001_model_4_multimer_v3_pred_2	0.2916	0.4818	0.1991	0.3874	0.4304	none	none	none	none	none	none	none	none	none	none
SSF1_ETM4	KLVKI	elgprltlKLVKIeegicsgk	SSF1_ETS4_unrelaxed_rank_001_model_4_multimer_v3_pred_0	0.5805	0.6811	0.3219	0.5623	0.5631	42	46	5	9	A	5	5	antiparallel	no overlap or overlap is less than three residues	none
SSF1_ETM5	MRLK	lekrhaakMRLKeqrkkeqe	SSF1_ETS5_unrelaxed_rank_001_model_5_multimer_v3_pred_1	0.0239	0.3102	0.0354	0.0474	0.2038	none	none	none	none	none	none	none	none	none	none
SSF2_ETM1	MVIRV	qerdipksMVIRVgqtslanh	SSF2_ETS1_unrelaxed_rank_001_model_1_multimer_v3_pred_3	0.479	0.6069	0.2551	0.3779	0.5045	42	46	8	12	A	5	5	antiparallel	overlaps by at least three residues	antiparallel
SSF2_ETM2	VKLK	qimqphtaVKLKerksnklk	SSF2_ETS2_unrelaxed_rank_001_model_4_multimer_v3_pred_0	0.3623	0.5394	0.252	0.472	0.482	42	46	8	12	A	5	5	antiparallel	overlaps by at least three residues	antiparallel
SSF2_ETM3	KFLKR	yslgrdikKFLKRpkslnndd	SSF2_ETS3_unrelaxed_rank_001_model_4_multimer_v3_pred_3	0.2963	0.4801	0.2027	0.3963	0.4267	none	none	none	none	none	none	none	none	none	none
SSF2_ETM4	KLVKI	elgprltlKLVKIedgicsgk	SSF2_ETS4_unrelaxed_rank_001_model_4_multimer_v3_pred_2	0.5681	0.6731	0.3359	0.6082	0.5646	42	46	5	9	A	5	5	antiparallel	no overlap or overlap is less than three residues	none
SSF2_ETM5	MRLK	lekrhaakMRLKeqrrkeqe	SSF2_ETS5_unrelaxed_rank_001_model_5_multimer_v3_pred_0	0.0242	0.3099	0.0369	0.0513	0.2045	none	none	none	none	none	none	none	none	none	none
SSL1_ETM1	IRVK	idslvsekIRVKvlglsaqv	SSL1_ETS1_unrelaxed_rank_001_model_5_multimer_v3_pred_3	0.3842	0.5363	0.1755	0.4167	0.5147	42	45	10	13	a	4	4	parallel	overlaps by at least three residues	parallel
SSL2_ETM1	LRLR	frshdfsyLRLRpdhasrpl	SSL2_ETS1_unrelaxed_rank_001_model_4_multimer_v3_pred_2	0.4996	0.6243	0.2455	0.5595	0.5297	43	46	8	11	A	4	4	antiparallel	overlaps by at least three residues	antiparallel
SSM4_ETM1	LKLK	gqgplvinLKLKllnviayf	SSM4_ETS1_unrelaxed_rank_001_model_4_multimer_v3_pred_2	0.5543	0.6772	0.3325	0.4996	0.5537	42	46	6	10	A	5	5	antiparallel	no overlap or overlap is less than three residues	none
SSM4_ETM2	VLMRV	hayfvpdgVLMRVpssdivsr	SSM4_ETS2_unrelaxed_rank_001_model_5_multimer_v3_pred_1	0.2266	0.4615	0.0893	0.1902	0.383	43	46	2	5	a	4	4	parallel	no overlap or overlap is less than three residues	none
SSM4_ETM3	FRLR	yivyvppdFRLRymtllglv	SSM4_ETS3_unrelaxed_rank_001_model_2_multimer_v3_pred_1	0.3273	0.5313	0.2108	0.3842	0.4465	43	46	2	5	A	4	4	antiparallel	no overlap or overlap is less than three residues	none
SSN2_ETM1	FMLRK	dqwsiqmeFMLRKqdpktlva	SSN2_ETS1_unrelaxed_rank_001_model_4_multimer_v3_pred_1	0.4263	0.5785	0.2761	0.3949	0.5046	42	46	4	8	A	5	5	antiparallel	no overlap or overlap is less than three residues	none
SSN2_ETM2	VFVKK	fynmkqpyVFVKKhhelikvk	SSN2_ETS2_unrelaxed_rank_001_model_5_multimer_v3_pred_2	0.4432	0.6014	0.2388	0.4175	0.4922	42	46	8	12	A	5	5	antiparallel	overlaps by at least three residues	antiparallel
SSN2_ETM3	IKVK	fvkkhhelIKVKhdsqpfik	SSN2_ETS3_unrelaxed_rank_001_model_1_multimer_v3_pred_2	0.5156	0.634	0.1972	0.3979	0.5219	42	46	8	12	a	5	5	parallel	overlaps by at least three residues	parallel
SSN2_ETM4	IKFK	cairsgalIKFKkcdgdtvw	SSN2_ETS4_unrelaxed_rank_001_model_4_multimer_v3_pred_3	0.3854	0.5481	0.2641	0.3671	0.4856	42	46	8	12	A	5	5	antiparallel	overlaps by at least three residues	antiparallel
SSN8_ETM1	LIMKL	nlriycyfLIMKLgrrlnirq	SSN8_ETS1_unrelaxed_rank_001_model_2_multimer_v3_pred_2	0.1474	0.5235	0.1184	0.1651	0.4252	none	none	none	none	none	none	none	none	none	none
SSP2_ETM1	LIVKK	eekfisrcLIVKKssttampn	SSP2_ETS1_unrelaxed_rank_001_model_4_multimer_v3_pred_1	0.6392	0.716	0.39	0.6423	0.5883	42	46	7	11	A	5	5	antiparallel	overlaps by at least three residues	antiparallel
[truncated: 459 more rows]

## Sheet: Supplementary Table 7C
ETM	Motif	Motif_plus_flanking	ColabFold_model	ColabFold_ipSAE	ColabFold_ipTM_af	ColabFold_pDockQ	ColabFold_pDockQ2	ColabFold_LIS	Chain_A_strand_start	Chain_A_strand_stop	Chain_B_strand_start	Chain_B_strand_stop	Sheet_ID	Chain_A_residues_in_sheet	Chain_B_residues_in_sheet	Sheet_orientation	ETM_sheet_overlap	Conditional_sheet
[truncated: 2,418 more rows]

[truncated: 5 more sheets: Supplementary Table 7D, Supplementary Table 7E, Supplementary Table 7F, Supplementary Table 7G, Supplementary Table 7H]
